# Supplementary material for: The transcriptional regulatory network modulating human trophoblast stem cells to extravillous trophoblast differentiation
Source: Nat Commun. 2024 Feb 12;15:1285. doi: 10.1038/s41467-024-45669-2 (PMC10861538; doi:10.1038/s41467-024-45669-2)
Supplement: Supplementary file 4 — Supplementary Data 1 [file 41467_2024_45669_MOESM4_ESM.xlsx]

## Sheet: Time-course RNA-seq
Supplementary Data 1. Count information of RNA-seq data
Gene	TSC_rep1	TSC_rep2	EVT_D1_rep1	EVT_D1_rep2	EVT_D2_rep1	EVT_D2_rep2	EVT_D3_rep1	EVT_D3_rep2	EVT_D4_rep1	EVT_D4_rep2	EVT_D5_rep1	EVT_D5_rep2	EVT_D8_rep1	EVT_D8_rep2	ST_rep1	ST_rep2
5_8S_rRNA	0	0	0	0	0	0	0	0	0	0	0	0	0	0	0	0
5S_rRNA	0	0	0	0	14.8861	0	0	0	9.85741	0	0	0	0	0	14.7357	0
7SK	0	0	4.14854	6.05532	8.9443	12.5807	27.9884	21.869	50.959	58.8826	28.3523	53.2797	38.7864	78.5232	279.05	269.512
A1BG	9.5409	16.7934	3.57522	2.94704	3.26756	4.87652	4.47527	4.00125	2.04566	3.30329	7.50126	6.78402	5.98622	11.0828	1.39001	0
A1BG-AS1	1.39665	2.4615	1.22027	1.1717	0.970948	0.511709	0.590522	0.456725	0.823575	0.513428	0.786209	0.878235	0.884524	0.593568	0.879226	1.01994
A1CF	0	0	0	0	0	0	0	0	0	0	0	0	0	0	0	0
A2M	0	0	0.00738	0.135286	0	0	0.113876	0.165708	0	0	0	0	0	0	0	0
A2M-AS1	0.066987	0	0.024193	0	0	0	0	0	0.031287	0	0.016713	0.041008	0	0.062061	0.080742	0
A2ML1	2.55592	3.06625	1.14373	1.34137	0.798381	0.878147	0.517104	0.41891	0.143646	0.366346	0.338335	0.25087	0.242427	0.10226	0.288207	0.122071
A2ML1-AS1	0	0	0.378206	1.02999	1.36663	0.413278	0	0	0	0	0.175689	0.712534	0.280555	0.491469	0.61309	0
A2ML1-AS2	0	0	0	0	0	0	0	0	0.264102	0	0.687113	0	0	0	0	0.571058
A2MP1	0	0	0	0	0	0	0	0	0	0	0	0	0	0	0	0
A3GALT2	0	0	0	0	0	0	0	0	0	0	0	0	0	0	0	0
A4GALT	57.6277	76.6789	45.7653	58.6856	32.1239	38.1717	24.3033	31.8692	14.1828	17.3713	15.4027	23.4915	16.6524	23.4076	12.6828	20.1722
A4GNT	0	0	0	0	0	0	0	0	0	0	0	0	0	0	0	0
AA06	0	0	0	0	0	0	0	0	0	0	0	0	0	0	0	0
AAAS	24.1387	33.7921	20.2764	25.4383	13.2584	16.5722	7.14602	9.98823	10.5694	14.1331	5.47917	10.3073	8.90404	12.2225	7.34033	10.011
AACS	16.8349	20.9973	4.52302	5.37836	2.34828	3.23801	2.22332	2.22802	1.72089	2.2844	3.32957	3.83002	3.22324	3.96715	1.52632	1.74048
AACSP1	0	0.039042	0	0	0	0	0.015054	0	0	0	0	0	0	0	0	0
AADAC	0	0	0.049013	0	0	0	0	0	0	0	0	0	0	0	0.040894	0.05915
AADACL2	0	0	0.027992	0.025093	0.023593	0	0.008421	0	0.04687	0	0.007059	0	0.008351	0.046485	0	0
AADACL2-AS1	5.6191	3.91239	1.10662	1.46439	1.46148	2.83928	1.09027	2.09292	1.09315	0.884927	0.343464	0.173123	0	0.309766	0.233449	0
AADACL3	0.417648	0.580593	0.346717	0.597319	0.075713	0.15217	0.600357	1.0895	0.892432	1.34626	1.05386	1.33761	0.742303	0.936219	0.074949	0.086727
AADACL4	0	0	0	0	0	0	0	0	0	0	0	0	0	0	0	0
AADACP1	0	0	0	0	0	0	0.082379	0	0.034703	0	0.071023	0	0.081702	0	0	0
AADAT	0.097566	0.108499	0.052151	0.281276	0.406808	0.545074	0.483974	0.676089	0.215507	0.685588	0.048686	0.021512	0.062236	0.035623	0	0
AAGAB	22.8471	27.1416	14.5786	18.1299	9.15595	12.8555	8.31433	10.6119	5.83815	7.82783	3.45281	4.81945	3.58196	4.9162	5.88882	7.54381
AAK1	23.2674	25.9163	25.4612	35.3272	43.2774	49.8584	51.9097	57.9778	37.1519	47.5562	35.2636	42.8468	33.6109	35.8203	44.4644	52.8917
AAMDC	12.7533	17.5926	4.08131	6.4431	3.75526	5.40708	4.23297	4.31947	4.26844	6.0656	5.62729	9.80507	7.3386	13.0465	1.52864	1.41636
AAMP	93.2203	115.221	42.3109	61.6456	39.2524	51.832	33.8166	41.9113	26.1938	29.2133	21.6995	28.3828	21.3142	30.5587	27.2329	31.786
AANAT	0	0	0	0	0	0	0	0	0	0.034379	0	0	0	0	0	0
AAR2	13.5291	16.4527	8.85188	11.5941	6.78468	7.33354	5.84785	6.74343	3.69842	5.62686	3.35687	4.64245	3.23266	5.04153	4.66629	6.27189
AARD	0	0	0.015765	0	0.026576	0	0	0	0	0	0	0	0.153599	0.284985	0	0.076104
AARS1	57.5188	71.7785	33.421	44.1113	34.0018	42.9654	25.6108	29.921	19.5802	26.778	15.7204	21.3684	14.4033	20.2749	22.246	25.2767
AARS1P1	0	0	0	0	0	0	0	0	0	0	0	0	0	0	0	0
AARS2	4.96743	5.69408	2.57471	3.91599	2.04819	2.46103	0.902397	1.613	0.994028	1.44565	0.692253	0.928045	1.06577	1.87669	0.56355	0.717213
AARSD1	11.9229	19.1876	10.3366	11.16	7.46745	7.8191	4.17383	4.67675	4.78341	5.07109	5.06343	5.7388	7.45347	11.3312	2.10461	5.9993
AARSD1P1	0	0.402955	0.039683	0	0	0.08837	0.058317	0	0	0.069457	0	0	0	0	0.078197	0
AASDH	5.54501	3.82102	1.35201	1.44947	0.842349	0.748054	0.758259	0.978999	0.579779	0.669385	0.503873	0.466202	0.510586	0.88014	0.589289	1.17823
AASDHPPT	21.1716	24.1182	13.9933	13.4437	8.31673	12.4264	10.3122	8.75688	4.88038	6.97243	3.56635	4.8991	4.40196	5.50866	2.87841	2.96682
AASS	4.0423	4.93304	1.56499	2.14889	1.0996	0.839654	0.791959	0.893783	0.569393	0.801879	0.321897	0.396711	0.29046	0.242812	0.028893	0.041792
AATBC	0.039685	0.04619	0.094361	0.02178	0	0	0.056771	0.012958	0	0	0	0	0.056305	0	0	0
AATF	25.6654	30.5538	18.557	23.8893	19.8124	29.5361	31.4262	26.4756	19.1756	17.7951	19.1145	21.5139	17.2833	26.6943	23.8145	25.2461
AATK	0.275908	0.228355	0.067557	0.15323	0.112159	0.122721	0.099408	0.111885	0.040313	0.041345	0.052345	0.047086	0.034099	0.040958	0.150575	0.428962
ABALON	0.946965	0.905292	0.23236	0	0	0.491766	0.097914	0	0	0.055793	0	0	0	0	0	0
ABAT	4.73354	4.01262	1.04045	1.31025	0.514726	0.687355	0.531238	0.455018	0.438446	1.02995	0.25083	0.378051	0.389651	0.605479	0.26082	0.522464
ABBA01000933.1	0	0	0	0	0	0	0	0	0	0	0	0	0	0	0	0
ABBA01000935.2	0	0	0	0	0	0	0	0	0	0	0	0	0	0	0	0
ABBA01006766.1	0	0	0	0	0	0	0	0	0	0	0	0	0	0	0	0
ABBA01045074.1	0	0	0	0	0	0	0	0	0	0	0	0	0	0	0	0
ABBA01045074.2	0	0	0	0	0	0	0	0	0	0	0	0	0	0	0	0
ABCA1	0.25613	0.365761	0.034844	0.041952	0.021359	0.038328	0.041927	0.07765	0.031823	0.028142	0.031953	0.058799	0.030242	0.021041	0.026429	0.015291
ABCA10	0.038075	0	0	0	0	0.013254	0	0.029147	0.022518	0	0	0	0	0	0	0
ABCA11P	1.59633	0.922909	1.00393	1.66934	0.557623	0.656451	0.399859	0.869316	0.195361	0.575861	0.336441	0.269986	0.30868	0.249061	0.172997	0.645131
ABCA12	0.691197	0.688086	0.192038	0.26166	0.143876	0.275394	0.115538	0.093403	0.067485	0.165994	0.03946	0.066012	0.055172	0.031497	0.118686	0.14592
ABCA13	0.238032	0.099792	0.034292	0.011764	0.038469	0.019346	0	0	0.042456	0.027032	0	0	0	0.017701	0.040066	0
ABCA17P	0	0.069252	0	0	0	0.358837	0.009832	0.014307	0	0.014518	0	0	0	0	0.040904	0.438442
ABCA2	1.2588	0.67771	0.329445	0.963605	0.93445	0.261595	0.490088	0.529944	0.623442	0.35271	1.06976	0.239353	0.810774	1.06835	0.614757	0.398276
ABCA3	1.06788	1.1066	0.176569	0.498729	0.061279	0.087972	0.012498	0.009093	0.063766	0.027682	0.025549	0.019279	0.067352	0.080491	0.405759	0.75896
ABCA4	1.28584	2.11555	0.276129	0.431495	0.188075	0.193744	0.079633	0.694102	0.020583	0	0.421077	0.022819	0.016276	0	0.015385	0.06676
ABCA5	0.722674	0.861945	0.396136	0.554097	0.288423	0.495875	0.564586	0.794152	0.276056	0.439017	0.44202	0.508342	0.84456	0.808434	0.193219	0.785429
ABCA6	0	0	0	0	0.028163	0	0	0	0	0.022549	0	0.005026	0	0	0	0
ABCA7	8.80603	10.7475	9.48642	9.81903	15.1119	14.8764	15.7858	16.6974	10.6666	13.4064	24.1326	23.1462	28.4797	39.0668	4.95052	3.73959
ABCA8	0	0	0	0.07718	0.009995	0	0	0.039944	0	0	0	0	0	0	0	0
ABCA9	0	0.037243	0	0	0	0	0.020145	0	0.037376	0	0.005533	0	0.006546	0.012146	0	0
ABCA9-AS1	0	0.275932	0	0.157833	0	0	0.12906	0.187802	0	0	0	0	0	0	0	0.25888
ABCB1	1.18595	0.314502	0.732764	0.099708	0.152117	0.338869	0.69381	0.527603	0.778961	0.711208	0.523618	0.887438	0.502585	0.956931	3.85307	3.95775
ABCB10	9.28116	8.79578	4.85456	6.45028	3.56711	4.56147	2.96514	3.46825	1.97504	2.1485	1.41704	1.79342	1.25327	2.41786	0.326403	0.622341
ABCB10P1	0	0	0	0	0	0.040325	0	0	0	0	0	0	0	0	0	0
ABCB10P3	0	0	0	0	0	0	0	0	0	0	0	0	0	0	0	0
ABCB10P4	0	0	0	0	0	0	0	0	0	0	0	0	0	0	0	0
ABCB11	0.701235	0	0.330704	0.014168	0.910466	0	0.005805	0.008429	0.005384	0.042768	0.009745	0.005957	0	0.010659	0.008066	0
ABCB4	0.512012	0.322343	0.028566	0.011712	0.031453	0.090308	0.034901	0.060516	0.01842	0.046224	0.36178	0.043024	0	0	0.935651	0.441707
ABCB5	0	0	0.005786	0	0	0	0	0	0	0	0	0	0	0	0	0
ABCB6	18.5323	25.0867	18.84	21.5056	14.1133	18.3073	16.5024	18.7606	15.0619	16.7236	13.3981	15.877	11.9963	15.6395	10.8016	13.5892
ABCB7	18.7641	18.5987	4.00354	5.23688	2.9382	3.22435	1.53054	1.91195	1.5612	1.73021	1.75168	1.66109	1.22935	2.3346	0.81521	0.939777
ABCB8	12.2734	14.4065	13.8384	16.912	17.3948	20.9293	12.1057	13.3758	9.53126	12.8358	7.91327	10.9221	6.81945	11.3314	10.5705	13.3752
ABCB9	4.71786	5.96874	2.30025	3.19728	1.37163	2.5197	0.979571	1.00205	0.799973	1.12154	0.719141	1.05252	0.714224	0.987383	0.764972	1.95016
ABCC1	8.08046	8.63006	4.27985	6.3628	3.61845	4.11405	2.31064	2.84633	1.81614	2.1715	2.03685	3.41563	2.45855	3.8655	0.655012	0.461378
ABCC10	4.18919	8.01725	10.1396	9.44247	7.09595	10.7617	8.48342	6.65046	8.06128	8.89322	11.1637	16.3819	13.9766	26.2322	3.77261	2.69665
ABCC11	0.477239	0.206884	0.107467	0.066481	0.118927	0.065917	0.05645	0.034021	0.026873	0.034951	0.029132	0.019552	0.023037	0.021389	0.016166	0.023179
ABCC12	0.066439	0	0	0	0	0	0	0	0	0	0	0	0	0	0	0
ABCC13	0	0.23739	0	0	0	0	0	0	0	0	0	0	0	0	0	0
ABCC2	3.70763	4.28341	1.47882	2.29208	2.51025	1.07448	1.97872	0.952012	1.40187	2.3064	0.443255	0.627921	0.339913	0.377691	0.914944	2.17193
ABCC3	0.791325	0.119995	0.203584	0.103734	0.096742	0.098318	0.135439	0.149991	0.08057	0.098312	0.441338	0.302489	0.384539	0.397042	0.823085	2.49547
ABCC4	3.65182	4.26294	0.599443	0.829214	0.232254	0.370183	0.186509	0.236528	0.111758	0.153004	0.034745	0.03552	0.054808	0.165246	0.646684	0.055425
ABCC5	21.6402	19.1631	10.5687	14.7096	3.55597	4.69663	2.16397	3.02012	2.26841	1.7926	1.70701	1.42925	0.642979	1.82545	0.578945	0.847892
ABCC5-AS1	0	0	0.146927	0	0	0	0	0	0	0	0	0	0	0	0	0
ABCC6	0.055463	0.128437	0	0.057638	0	0	0.020771	0	0.154819	0	0.048453	0.11005	0.070115	0	0	0
ABCC6P1	0	0	0	0	0	0	0.20669	0	0	0	0	0	0	0	0	0
ABCC6P2	0.142641	0.220211	0	0	0	0	0	0	0	0	0	0	0	0	0	0
ABCC8	0	0	0	0	0	0	0	0	0	0	0	0	0	0	0	0
ABCC9	0	0.023958	0.004188	0.02763	0.008231	0	0.009791	0.006785	0.010536	0.048747	0.004927	0.048819	0.005469	0.077651	0.023889	0.027821
ABCD1	18.0595	23.8686	13.4641	17.0891	13.4783	15.6682	8.1849	10.5948	7.4957	9.38383	6.82156	9.39589	8.4246	12.4544	5.93623	8.72118
ABCD1P2	0	0	0	0	0	0	0	0	0	0	0	0	0	0	0	0
ABCD1P3	0	0	0	0	0	0	0	0	0	0	0	0	0	0	0	0
ABCD1P4	0	0	0	0	0	0	0	0.159155	0	0	0	0	0	0	0	0
ABCD1P5	0	0	0	0	0.112139	0	0	0	0	0	0	0	0	0	0	0
ABCD2	0	0.016625	0	0	0	0	0	0	0.005947	0	0	0	0	0	0	0
ABCD3	42.5703	45.7379	16.3945	21.7473	10.147	12.6884	10.575	13.0658	4.70028	6.71426	2.56318	3.04822	2.00498	2.65407	2.71226	3.5995
ABCD4	5.76256	7.55974	3.86845	3.86969	2.34995	4.67359	1.62953	2.86089	2.66208	1.66442	2.6816	3.22996	3.76968	3.67192	1.88782	2.16664
ABCE1	51.1888	59.1658	25.2067	30.2942	25.1742	24.5368	16.6604	19.859	9.62824	12.5998	4.5965	6.49947	4.0377	5.96945	3.52838	4.6818
ABCF1	37.9845	46.556	43.3478	44.7389	30.9607	38.2951	26.9622	29.642	31.0693	42.1189	17.606	19.758	24.7467	25.1494	25.6849	34.1932
ABCF2	21.6923	19.2291	10.7941	17.2664	10.8246	9.51744	4.46299	8.91111	5.92958	10.7587	1.74606	2.71853	4.30728	7.51544	2.29085	3.17362
ABCF2-H2BE1	17.5736	21.0182	8.52586	12.5712	6.09629	7.04545	0.840892	2.02918	0.824508	2.07055	0.683334	0.69022	0	0	0.874768	1.17581
ABCF2P1	0	0	0	0	0	0	0	0	0	0	0	0	0	0	0	0
ABCF2P2	0	0	0	0	0	0	0	0	0	0	0	0	0	0	0	0
ABCF3	18.4113	21.3329	17.4529	22.7496	14.6275	18.7191	14.4995	19.1107	13.2473	15.9361	10.6545	16.7205	13.0979	17.474	12.8944	15.3544
ABCG1	3.88929	3.87018	0.604415	0.708567	0.638408	0.867062	0.438128	0.484787	0.309058	0.427776	0.258067	0.405238	0.155665	0.10742	0	0.08547
ABCG2	279.765	329.615	140.823	185.621	98.9698	122.299	72.9926	91.7172	57.329	70.705	44.9948	59.9135	36.6233	54.9158	79.5572	95.9366
ABCG4	0.109563	0.169146	0.026725	0	0	0	0	0	0	0.032101	0	0	0.034767	0	0.015074	0
ABCG5	0	0	0.011562	0	0.023979	0	0	0	0	0	0.011663	0	0	0	0	0
ABCG8	0	0	0.004648	0	0	0	0	0	0.005183	0	0.011691	0	0	0	0.015496	0.011207
ABHD1	0	0	0.047354	0.051636	0.039913	0.094043	0.244023	0.019831	0.039169	0	0	0	0	0	0.117106	0.375188
ABHD10	11.1392	14.0903	5.15435	6.13001	2.64984	3.45854	2.94679	4.13143	2.61109	3.40659	1.47534	2.50647	1.62187	2.80323	0.478997	0.758823
ABHD11	35.766	44.5375	36.7394	46.592	29.8015	39.8457	17.8281	24.8496	18.9655	25.8892	14.5651	17.6452	20.0516	28.461	17.5154	24.9264
ABHD11-AS1	0.602256	0.243728	0.234299	0.438423	0.131653	0.566998	0.563853	0.273499	0.348717	0.529369	0.709021	0.955448	0.919937	0.172928	0.912265	0.188505
ABHD12	51.7027	65.5948	44.4815	56.7838	49.4033	62.7498	48.6687	56.3181	36.9443	48.9884	34.5292	44.7309	40.7288	59.933	53.3448	63.4004
ABHD12B	13.5221	12.8299	2.85669	3.25026	1.0105	1.53169	0.804122	0.537043	0.155623	0.247714	0.242632	0.302736	0.08412	1.31645	0.377509	0.253487
ABHD13	3.71277	4.284	1.52528	2.29128	1.38201	1.43032	1.2312	1.50227	1.13507	1.47928	0.814159	1.03026	0.637088	1.06947	0.668118	0.751636
ABHD14A	0.877648	1.1393	2.45424	2.88415	2.78403	4.19353	1.26253	1.83031	1.74623	1.60924	1.05183	1.98313	2.06223	1.74623	1.64604	1.89802
ABHD14A-ACY1	1.69594	0.63787	0.190628	0.074895	0	0	0	0	0.048581	0.095065	0.1211	0.063091	0.022725	0.174567	0.331314	0.109213
ABHD14B	8.58205	10.5505	3.95352	5.25724	3.22678	4.63395	1.90786	2.44436	1.75305	3.28592	2.16223	2.77812	2.94129	2.99271	5.23993	6.2025
ABHD15	2.47682	3.62063	1.82089	2.71656	0.919746	0.984755	0.717605	0.868919	0.529098	0.72303	0.838193	1.21724	1.51861	2.13167	0.099773	0.191644
ABHD15-AS1	0	0	0	0	0	0	0	0	4.73974	0	0	5.30028	5.33347	0	0	0
ABHD16A	9.32517	12.9209	9.97129	11.2128	6.29085	7.56524	4.94991	7.49009	6.06107	7.04143	5.55691	8.74158	4.0974	8.30502	9.67977	10.2
ABHD16B	0	0	0	0	0.365271	0	0.52553	0	0	0.418604	0	0	0	0	0	0.854309
ABHD17A	52.4905	62.4902	26.331	34.2626	29.6057	35.4693	17.4181	18.5693	15.8919	18.0331	18.264	20.2139	16.0146	25.3658	28.9197	29.6088
ABHD17AP1	0.138279	0	0.068763	0.167642	0	0	0	0.305849	0	0.097098	0	0	0	0.127064	0.101002	0
ABHD17AP3	0.087432	0	0.043892	0	0	0	0	0	0	0	0.095053	0.046331	0	0	0	0
ABHD17AP4	0	0	0	0	0	0	0	0	0	0	0	0	0.073636	0.1264	0	0
ABHD17AP5	0	0	0	0	0	0	0	0	0	0	0	0	0.155399	0	0	0
ABHD17AP6	0	0	0	0.063078	0	0	0	0	0.053354	0	0	0	0	0	0	0
ABHD17AP7	0	0	0	0	0	0	0	0	0	0	0	0	0	0	0	0
ABHD17AP8	0	0	0	0	0	0	0	0	0	0	0	0	0	0	0	0
ABHD17AP9	0	0	0	0	0	0	0	0	0	0	0	0	0	0	0	0
ABHD17B	5.55706	6.92033	2.28509	3.28002	2.05244	2.81491	1.88432	2.71413	1.02076	1.29983	0.876292	1.34453	0.532003	1.03769	0.610368	0.524197
ABHD17C	5.49368	6.18384	4.52704	5.8094	8.78752	9.4061	5.19052	9.08089	5.68289	7.61552	4.82786	6.52637	5.74813	8.74126	8.67334	11.1814
ABHD18	5.36983	5.14733	2.55719	3.14473	3.32442	3.5612	3.28686	3.00137	1.22539	1.66106	0.991919	1.27116	0.512148	0.874024	1.77246	1.60929
ABHD2	5.37755	5.46451	1.68084	1.86945	1.48276	3.33988	0.601594	0.64374	0.755302	0.431363	0.271684	0.40356	0.308266	0.508272	0.885851	0.361038
ABHD3	8.4428	12.544	5.73812	7.41179	7.36421	8.55931	11.8859	11.0292	6.33537	6.85894	5.77854	7.46145	2.26306	3.4534	6.49496	6.3945
ABHD4	36.3013	42.0829	10.5129	13.8471	17.2972	45.7417	28.3822	16.4579	11.9286	14.1121	11.8335	15.8147	13.0383	24.8443	42.7604	32.9547
ABHD5	30.1281	32.7756	34.4007	43.4998	83.4148	78.7739	53.4198	61.4857	29.3525	29.531	11.189	14.2824	6.41408	8.43319	12.2684	18.8644
ABHD6	7.89451	9.23289	5.42117	7.91889	6.44359	7.09725	4.06013	4.33009	1.96102	4.48899	1.32833	1.95276	1.10389	2.2402	0.579068	0.877108
ABHD8	5.98608	7.07238	4.76113	5.71739	5.32687	5.99632	6.17612	7.90526	5.85573	7.23088	7.26363	8.52798	3.36208	3.96825	24.5794	28.1499
ABI1	20.2664	25.3001	12.5757	17.4738	12.5098	15.8984	9.80544	11.4367	5.60798	7.8242	4.29518	5.68066	3.8615	5.80104	3.41233	4.33259
ABI1P1	0	0	0	0	0	0	0	0	0	0	0	0	0	0	0	0
ABI2	34.1313	37.1454	7.20159	6.1107	6.1157	3.53015	4.9533	6.7535	3.04881	4.60708	3.15004	3.02532	1.81411	1.76935	2.23375	5.79074
ABI3	0	0.252133	0.057459	0	0.233052	0.13905	0.08423	0.040856	0.064139	0.102093	0	0	0	0	0	0
ABI3BP	0	0	0.019841	0.034638	0	0	0.014162	0.041215	0.097603	0.041823	0.023744	0	0.042136	0.021966	0	0
ABITRAM	5.59435	6.2646	4.73593	5.84854	4.63234	5.14087	4.40949	5.52536	4.27916	5.08891	2.28047	3.15942	2.18629	3.02074	4.45547	3.85732
ABITRAMP1	0	0	0	0	0	0	0	0	0	0	0	0	0	0	0	0
ABL1	11.0485	9.87578	3.63127	5.81239	4.93923	5.21632	2.61581	3.11438	2.26123	3.06549	1.62865	2.3108	1.68221	2.31483	2.00789	2.44165
ABL2	3.91233	3.39413	1.28449	1.60554	0.916234	1.15811	0.939178	1.16759	0.712363	0.85995	0.56014	0.648833	0.543558	0.648938	0.77637	0.905237
ABLIM1	8.89249	8.93843	1.16078	1.96033	0.298854	0.358988	0.234975	0.241256	0.063476	0.152691	0.014774	0.036248	0.017478	0.032429	0.008146	0.023567
ABLIM2	4.46391	4.41805	2.03472	1.35767	0.393594	0.175165	2.50799	0.199554	0.843185	0.172472	0.161675	1.13025	0.263996	1.63645	8.27938	10.6844
ABLIM3	4.88005	6.34593	1.0427	1.2859	0.68788	0.854864	0.444476	1.00246	0.28448	0.409	0.254086	0.489237	0.257871	0.54809	0.08231	0.123081
ABO	0.687737	0.688961	0.370538	0.549598	0.046519	0	0.265646	0.547393	0.154022	0.24874	0.055673	0.540745	0.006286	0	0.521671	0.133214
ABR	35.7821	48.4622	19.24	23.3164	21.8616	24.8621	8.78896	12.3427	6.87765	5.82352	4.70259	6.99683	3.92526	8.11246	4.52266	4.71877
ABRA	0	0	0	0	0	0	0	0	0.014344	0	0	0	0	0	0	0
ABRACL	64.5551	68.517	41.4914	51.5332	27.6303	33.0791	28.0923	36.8545	20.7946	26.9742	24.7701	32.3337	27.3562	42.3813	8.07418	8.32113
ABRAXAS1	3.50082	5.40529	1.00037	0.893433	0.476365	0.750869	0.372898	0.373397	0.510928	0.773203	0.340054	0.813995	0.382117	0.52908	0.170462	0.019945
ABRAXAS2	6.92522	8.9465	6.00717	7.08937	4.89273	6.76485	4.20816	5.47786	3.20008	4.20602	2.37581	3.1943	2.07259	3.23967	2.08421	2.72757
ABT1	15.8661	20.6947	10.4565	13.3452	11.1584	13.59	8.29482	11.7577	6.22992	7.13327	4.26659	5.85521	3.55051	5.4235	4.46614	4.84498
ABT1P1	0	0	0	0	0	0	0	0	0	0	0	0	0.269	0	0	0
ABTB1	3.05552	3.18573	2.7164	3.7662	2.66144	3.27812	3.44053	3.76577	2.70554	3.45153	4.92006	6.37638	4.32032	5.76067	5.89117	8.39352
ABTB2	8.91475	10.2034	8.43999	10.8025	19.4709	25.8109	10.871	13.5436	7.44592	9.43251	2.9006	4.48224	1.98804	2.44885	8.76626	10.4942
AC000032.1	0	0	0	0	0	0	0	0	0	0	0	0	0	0	0	0.966771
AC000035.1	0	0	0	0	0	0	0	0	0	0	0	0	0	0	0	0
AC000036.1	0	0.169241	0	0.079803	0	0	0	0	0.020179	0	0.018234	0.04474	0.021573	0	0	0
AC000041.1	0	0	0	0	0	0	0	0	0	0	0	0	0	0	0	0
AC000050.1	0	0	0	0	0	0	0	0	0	0	0	0	0	0	0	0
AC000058.1	0	0	0.112507	0	0	0	0	0	0	0	0	0	0	0	0	0
AC000061.1	0	0	0	0	0	0	0	0	0	0	0	0	0	0	0	0
AC000065.1	0.048056	0	0	0	0	0	0	0	0	0	0	0	0	0	0	0
AC000065.2	0	0	0	0	0	0	0	0	0	0	0	0	0	0	0	0
AC000067.1	0	0	0	0	0	0	0	0	0	0	0	0	0	0	0	0
AC000068.1	0.14087	0.108734	0.121937	0.230725	0	0	0.078453	0.061008	0.05834	0.123817	0.070025	0.021558	0	0.077148	0.145353	0
AC000068.2	0	0	0	0	0.265702	0	0	0	0	0	0	0	0	0	0.265719	0
AC000068.3	0	0	0	0	0	0	0	0	0	0	0	0	0	0	0	0
AC000072.1	0	0	0	0	0	0	0	0.078909	0	0	0.045459	0	0	0	0	0
AC000077.1	0.092524	0	0	0	0	0	0	0	0	0	0	0	0	0	0	0
AC000078.1	0.150565	0	0	0	0	0	0.089625	0	0	0	0	0	0	0	0	0
AC000081.1	1.33591	0	0.660867	0	0	0	0.795207	0	0	0	0	0	0	0	0	0
AC000081.2	0	0	0	0	0	0	0	0	0	0	0	0	0	0	0	0
AC000082.1	0	0	0	0	0	0	0	0	0	0	0	0	0	0	0	0
AC000085.1	0	0	0	0	0	0.126409	0	0	0	0.092812	0	0	0	0	0	0
AC000089.1	0.207469	0.911994	0.583449	0.085966	0.59668	0.14137	0.866538	0.409187	0.510325	0	0.342551	0.083475	0.773771	0.12939	0	0
AC000093.1	0.400546	0	0	0	0.149062	0.186478	0.072939	0.210525	0	0	0.250244	0.073763	0	0.341241	0	0
AC000095.1	0	0	0	0	0	0	0	0	0	0	0	0	0	0	0	0
AC000095.2	0	0	0	0	0	0	0	0	0	0	0	0	0	0	0	0
AC000111.1	0	0	0	0	0	0	0	0	0	0	0	0	0	0	0	0
AC000111.2	0	0	0	0	0	0	0	0	0	0	0	0	0	0	0	0
AC000113.1	0	0	0	0	0	0	0	0	0	0	0	0	0	0	0	0
AC000120.1	0	0	0	0	0	0	0	0	0	0	0	0	0	0	0	0
AC000120.2	0.43481	0.328157	0	0	0	0	0	0	0	0	0	0	0	0	0.221006	0
AC000120.3	1.53129	0	0	0.077922	0	0	0	0	0	0	0	0	0	0	0	0
AC000123.1	0	0.755008	0.604831	0.356015	0.203914	0.292736	0.291112	0	0.405089	0.859734	0.24404	0.14969	0.14436	0.80353	0	0
AC000123.2	1.54133	0	0.914986	1.12204	1.02827	1.47616	0.917487	1.60211	0.510681	0.541918	0.461479	0.754854	0.909946	1.35064	0.254471	0
AC000123.3	0.096362	0.191269	0.088529	0.230487	0.045918	0.148319	0.05736	0.083468	0.060813	0.0726	0.027477	0.11798	0.032508	0.090471	0.011364	0
AC000124.1	0.092	0	0	0	0	0	0	0	0	0	0	0	0	0	0	0
AC000362.1	0	0	0	0	0	0	0	0	0	0	0	0	0	0	0	0
AC000367.1	0	0	0	0	0	0	0	0	0.023693	0	0	0	0.02533	0	0	0
AC000372.1	0	0	0	0	0	0	0	0	0	0	0	0	0	0	0	0
AC000374.1	0	0	0	0	0	0	0	0	0	0	0	0	0	0	0	0
AC000403.1	0.05851	0.03011	0.048241	0.056792	0	0.023349	0	0.050681	0	0	0	0	0.011514	0.021363	0	0
AC001226.1	0	0	0.222678	0.163841	0	0	0	0	0	0	0	0	0	0	0	0
AC001226.2	0	0	0.057696	0	0	0	0	0.282591	0	0	0	0	0	0.150309	0.303131	0
AC002044.1	42.7174	0	0	0	43.4965	0	0	0	29.7784	10.2508	30.3422	0	0	0	22.5158	0
AC002044.2	0	0	0.137509	0.06745	0	0	0.606691	0.240772	0.051165	0	0.231178	0.056721	0.109401	0.10149	0.152972	0.110632
AC002044.3	0.22352	0	0.331722	0	0.186396	0	0	0	0	0	0	0	0	0	0	0
AC002056.1	0	0	0.083273	0	0	0.169532	0	0	0	0.121813	0	0.356874	0	0	0.132128	0.173476
AC002056.2	0	0	0	0	0	0	0	0	0	0	0	0	0	0	0	0
AC002057.1	0	0	0	0	0	0	0	0	0	0	0	0	0	0	0	0
AC002057.2	0	0	0	0	0	0	0	0	0	0	0	0	0	0	0	0
AC002059.1	0	0	0	0	0	0	0	0	0	0	0	0	0	0	0	0.684263
AC002059.2	0	0	0	0	0	0	0	0	0	0	0	0	0	0	0	0
AC002059.3	0	0	0.023016	0	0	0	0	0.040301	0	0	0	0	0.027468	0.050963	0	0
AC002064.1	0	0	0	0	0	0	0	0	0	0	0	0	0	0	0	0
AC002064.2	0	0	0.765459	0	0	0	0	0	0	0	0	0	0	0	0	0
AC002064.3	0	0	0	0	0	0	0	0	0	0	0	0	0	0	0	0
AC002066.1	0.246379	0	0	0.31637	0	0	0	0.391255	0.124715	0.127333	0	0	0	0	0	0.172971
AC002069.1	0	0	0	0	0	0	0	0	0	0	0	0	0	0	0	0
AC002069.2	0	0	0	0	0	0	0	0	0	0	0	0	0	0	0	0
AC002069.3	0	0	0	0	0	0	0	0	0	0	0	0	0	0	0	0
AC002069.4	0	0	0	0	0	0	0	0	0	0	0	0	0	0	0	0
AC002070.1	0.44048	0.226673	0.290537	0.106885	0.244881	0.175774	0.174799	0.25436	0	0	0.146534	0	0	0	0.121204	0
AC002072.1	0	0	0	0	0	0	0	0	0	0	0	0	0	0	0	0
AC002074.1	0	0.388207	0	0.122036	0	0	0	0	0	0	0	0	0	0	0.138385	0
AC002074.2	0	0	0	0	0	0	0	0	0	0	0	0	0	0	0	0
AC002075.1	0	0	0	0	0	0	0	0	0	0	0	0	0	0	0	0
AC002075.2	11.292	4.92583	11.3473	9.30544	2.70917	0	9.74253	0	0	5.60936	0	0	7.70905	3.49655	0	0
AC002076.1	0	0	0	0	0	0	0	0	8.76091	0	0	0	0	0	0	0
AC002090.1	0	0	0	0	0	0	0	0	0	0	0	0	0	0	0	0
AC002091.1	0	0	0	0	0	0	0	0	0	0	0	0	0	0	0	0
AC002091.2	0.427922	0	0	0	0	0	0	0	0	0	0	0	0	0	0	0
AC002094.1	0	0	0	0	0	0	0	0.158111	0	0	0	0	0	0	0	0
AC002094.2	0	0	0	0	0	0	0	0	0	0	0	0	0	0	0	0
AC002094.3	0	0	0	0	0	0	0	0	0	0	0	0	0	0	0	0
AC002094.4	0	0	1.11501	0	0	0	0.670836	0.976172	0	0	0	0	0	0	0	0
AC002094.5	0	0	0	0.249868	0	0	0	0	0	0	0.088394	0	0.123232	0.187985	0	0.204918
AC002101.1	0	0	0	0	0	0	0	0	0	0	0	0	0	0	0	0
AC002115.1	0	0	0	0	0	0	0	0	0	0	0	0	0	0	0	0
AC002116.1	0	0.306579	0	0	0	0	0	0	0	0	0.147053	0.166206	0.114216	0.587584	0	0
AC002116.2	0.68896	0.255512	0.409377	0.240967	0.539927	0.59441	0.098519	0.286721	0.274182	0.43643	0.082589	0	0.130598	0	0	0
AC002127.1	0	0	0	0	0	0	0	0	0	0	0	0	0	0	0	0
AC002128.1	0	0	0.042007	0	0	0.101655	0.050546	0	0	0	0.042373	0.051982	0.05013	0	0.070096	0
AC002128.2	0.17675	0	0	0	0	0.211597	0	0	0.195206	0	0	0	0.208694	0	0	0
AC002306.1	0	0	0	0	0	0	0	0	0	0	0	0	0	0	0	0
AC002310.1	0.485778	0.44596	0.480391	0.380749	0.125842	0.258697	0	0.112232	0.207621	0.098101	0.18898	0.185108	0.044968	0.119241	0.229117	0.087596
AC002310.2	0	0	0	0	0	0	0	0	0.088055	0	0.219417	0.038444	0	0	0	0
AC002310.3	0	0.212302	0	0	0	0	0	0	0	0	0	0	0	0	0	0
AC002310.4	0.229912	0	0	0	0	0.088122	0	0	0	0	0	0	0	0	0.131925	0
AC002310.5	0.057714	0.267301	0.228408	0.042014	0.048129	0.138186	0	0.149975	0.095611	0.101459	0	0.141325	0.034073	0	0.142928	0.068912
AC002331.1	0	0	0	0	0	0	0	0	0	0	0	0	0	0	0	0
AC002347.1	0	0	0.110574	0	0	0	0	0	0	0	0	0	0	0	0	0
AC002347.2	0	0	0	0	0	0	0	0	0	0	0	0	8.85618	0	0	0
AC002350.1	0	0	0	0	0	0	0	0	0	0	0	0	0	0	0	0
AC002350.2	0.331674	0.063635	0.246106	0.180038	0.380712	0	0.049213	0.071408	0.182513	0.036231	0.041315	0	0.073465	0.090299	0.102488	0.049217
AC002351.1	0	0	0.194366	0	0	0	0	0	0	0	0.017011	0	0	0	0	0
AC002368.1	0	0	0	0	0	0	0	0	0	0	0	0	0	0	0	0
AC002375.1	0	0	0	0	0	0	0	0	0	0	0	0	0	0	0	0
AC002377.1	0	0	0	0	0	0	0	0	0	0	0	0	0	0	0	0
AC002378.1	0	0	0	0	0	0	0	0	0	0	0	0	0	0	0	0
AC002381.1	0	0	0	0	0	0	0	0	0	0	0	0	0	0	0	0
AC002383.1	0	0	0	0	0	0	0	0	0	0	0	0	0	0	0	0
AC002386.1	0	0	0	0	0	0	0	0	0	0	0	0	0	0	0	0
AC002398.1	1.3058	1.13464	0.961726	1.55998	0.306447	0.439931	0.218745	1.90986	1.62341	1.93805	0.7335	2.02178	1.48823	0	1.51676	4.82657
AC002398.2	0	0.244917	0	0.230976	0.132295	0	0	0	0	0	0	0	0	0	0	0
AC002401.1	0	0	0	0	0	0	0	0	0	0	0	0	0	0	0	0
AC002401.2	0	0	0	0	0	0	0	0	0	0	0	0	0	0	0	0
AC002401.3	0	0	0	0	0	0	0	0	0	0	0	0	0	0	0	0
AC002401.4	0	0.6031	0.193255	0.284384	0	0	0.11627	0	0	0	0	0	0.115314	0	0	0.233225
AC002407.1	0	0	0	0	0	0	0	0	0	0	0	0	0	0	0	0
AC002428.1	0	0	0	0	0	0	0	0	0	0	0	0	0	0	0	0
AC002428.2	0	0	0	0	0	0	0	0	0	0	0	0	0	0	0	0
AC002429.1	0	0	0	0	0	0	0	0	0	0	0	0	0	0	0	0
AC002451.1	0.03482	0	0	0	0	0	0	0	0	0.073392	0	0	0	0	0	0
AC002451.2	0	0	0	0	0	0	0.036557	0	0	0	0.015111	0	0	0	0	0
AC002456.1	0	0	0	0	0	0	0	0	0	0	0	0	0	0	0	0
AC002456.2	0	0	0	0	0	0	0	0	0	0	0	0	0	0	0	0
AC002458.1	0	0	0	0	0	0	0	0	0	0	0	0	0	0	0	0
AC002460.1	0	0	0	0	0	0	0	0	0	0	0	0	0	0	0	0
AC002460.2	0	0	0	0	0	0	0	0	0.02533	0	0	0	0	0	0	0
AC002463.1	0.085697	0	0	0	0	0	0	0	0	0	0	0.043805	0	0	0	0
AC002464.1	0	0	0	0	0	0	0	0	0	0	0	0	0	0	0	0
AC002465.1	0	0	0	0	0	0	0	0	0	0	0	0	0	0	0	0
AC002467.1	0.566641	1.34155	0.673864	1.00091	0.56797	0.981429	0.540565	0.917975	0.839215	0.188688	0.521449	0.719504	0.409905	1.32572	0.468528	1.08431
AC002470.1	0.44858	2.07757	1.10955	0	0	0	0.26702	0	0.495419	0	1.11922	0.823829	0	0.982707	0.370299	0
AC002470.2	0	0	0.034649	0	0	0	0	0	0.020729	0.032066	0	0	0	0.03698	0	0
AC002472.1	0	0	0	0	0	0	0	0	0	0	0	0	0	0	0	0
AC002472.2	0	0	0	0	0	0	0	0	0	0	0	0	0	0	0	0
AC002472.3	0	0	0	0	0	0	0	0	0.096814	0	0	0	0	0	0	0
AC002472.4	0	0	0	0	0	0	0	0	0	0	0	0	0	0	0	0
AC002480.1	1.83835	2.17199	0.727756	0.59713	0.21604	0.249805	0.120508	0.063442	0	0.052404	0.08925	0.072994	0.017598	0.097955	0.055983	0.142372
AC002480.2	0.760103	0.586729	0.208809	0.091823	0	0	0.025028	0	0.023218	0	0.020981	0	0	0	0	0
AC002486.1	0	0	0	0	0	0	0	0	0	0	0	0	0	0	0	0
AC002486.2	0	0	0	0	0.159533	0	0	0	0	0	0	0	0	0	0	0
AC002487.1	0	0	0	0	0	0	0	0	0	0	0	0	0	0	0	0
AC002511.1	0	0	0	0	0	0	0	0	0	0	0	0	0	0	0	0
AC002511.2	0	0	0	0	0	0	0	0	0	0	0	0	0	0	0	0
AC002511.3	0	0	0	0	0	0	0	0	0	0	0	0	0	0	0	0
AC002519.1	0	0	0	0.018627	0	0	0.030463	0	0	0	0	0	0	0	0	0
AC002519.2	0	0	0	0	0	0	0	0	0	0	0	0.067835	0	0	0	0
AC002525.1	0	0	0	0	0	0	0	0	0	0	0	0	0	0	0	0
AC002529.1	0	0	0	0	0	0	0	0	0	0	0	0	0	0	0	0
AC002540.1	0.059185	0	0.058557	0	0	0	0	0.102531	0	0	0	0	0	0	0	0
AC002542.1	0	0	0	0	0	0	0	0	0	7.02047	0	0	0	0	0	0
AC002542.2	0	0	0	0	0	0	0	0	0	0	0	0	0	0	0	0
AC002542.3	0	0	0	0	0	0	0	0	0	0	0	0	0	0	0	0
AC002542.4	0	0	0	0	0	0	0	0	0	0	0	0	0	0	0	0
AC002542.5	0	0	0	0	0	0	0	9.14057	0	0	0	0	0	0	0	0
AC002542.6	0	0	0.038443	0.056571	0	0	0	0	0.042913	0	0	0.047573	0.045878	0.085121	0	0
AC002543.1	0	0	0	0	0	0	0	0	0	0	0	0	0	0	0	0
AC002545.1	0	0	0	0	0	0	0	0	0	0	0	0	0	0	0	0
AC002546.1	0	0	0	0	0	0	0	0	0	0	0	0	0	0	0	0
AC002550.1	0.844856	0	1.38059	0	1.63862	1.13118	0.910074	0	0.375753	0.152629	0	0	0	0	0.482247	0
AC002550.2	0	0	0	0	0.376674	0.540748	0	0.391255	0	1.19109	0	0	0	0.494766	0	0
AC002551.1	0	0	0	0	0	0	0	0	0	0	0	0	0	0	0	0
AC002553.1	0.117834	0	0.116591	0.171558	0.098263	0.141065	0	0	0.195206	0.310719	0.587996	0.072135	0.139129	0	0.097271	0
AC002553.2	0	0	0	1.16843	0	0	0.477709	0.695143	0.886324	0	0.800931	0.491287	1.42135	0.879051	0	0
AC002558.1	0.13016	0	0.060992	0.171248	0.161591	0	0.073331	0.305646	0	0	0.180137	0.144009	0.220413	0.386508	0.098325	0.280882
AC002558.2	0	0	0	0	0	0	0	0	0	0	0	0	0	0	0	0
AC002558.3	0.040076	0	0	0.313576	0.359213	0	0.991935	0.104142	0.044261	0.035226	0.039997	0.073601	0.070979	0.175592	0.066166	0
AC002563.1	0	0	0	0	0	0	0	0	0	0	0	0	0	0	0	0
AC002984.1	0	0	0	0	0	0	0	0	0	0	0	0	0	0	0	0
AC002985.1	0	0	0	0	0	0	0	0	0	0	0	0.153171	0	0	0	0.566302
AC002996.1	8.15252	18.094	2.6493	2.9573	0	0	0	0	0	0	0	1.47245	0	0	0.798088	0
AC003001.1	0	0	0	0	0	0	0	0	0	0	0	0	0	0	0	0
AC003001.2	0	0	0	0	0	0	0	0	0	0	0	0	0	0	0	0
AC003002.1	0	0.54502	0	0	0	0	0	0	0	0	0	0	0	0	0	0
AC003002.2	0.38522	0	0	0	0	0.487513	0	0	0	0	0	0	0	0	0.533494	0
AC003002.3	0.211733	0	0	0.143923	0	0	0	0	0	0	0	0	0	0	0	0
AC003005.1	0	0	0.035621	0	0.050913	0	0	0	0	0	0.018617	0.083746	0.0211	0	0	0
AC003005.2	0	0	0	0	0	0	0	0	0	0	0	0	0	0	0	0
AC003006.1	1.28719	0	0	0.229161	0	0.467061	0.986821	0	0	0	0	0	0	0	0	0
AC003009.1	0	0	0	0	0	0	0	0	0	0	0	0	0	0	0	0
AC003035.1	0	0	0	0	0.184494	0	0	0	0	0	0	0	0	0	0	0
AC003035.2	0	0	0	0	0	0	0	0	0	0	0	0	0	0	0	0
AC003043.1	0	0	0	0	0	0	0	0	0	0	0	0	0	0	0	0
AC003043.2	0	0	0	0	0	0	0	0	0	0	0	0	0	0	0	0
AC003044.1	0	0	0	0	0	0	0	0	0	0	0	0	0	0	0	0
AC003070.1	2.47786	0	0.335582	0.686232	0.809688	0.376173	0.200239	0	0	0	0	0	0	0	0	0
AC003070.2	0	0	0	0	0	0	0	0	0	0	0	0	0	0	0	0
AC003071.1	0	0	0	0	0	0	0	0	0	0	0	0	0	0	0	0
AC003072.1	0.539047	0.832178	0.512624	0.162625	0.449512	0	0	0.311275	0.198441	0.557801	0.358645	0.109996	0.212153	0.196813	0.593296	0.214541
AC003072.2	0	0	0	0	0	0	0	0	0	0	0	0	0	0	0	0
AC003077.1	0	0	0	0	0	0	0	0	0	0	0	0.048797	0	0	0	0
AC003080.1	0	0	0	0	0	0	0.07489	0	0.069474	0	0	0	0	0	0	0
AC003084.1	0	0	0	0	0	0	0	0	0	0	0	0	0	0	0	0
AC003086.1	0.186106	0.43097	0	0	0	0.111399	0	0	0	0	0	0	0	0	0	0
AC003087.1	0	0	0	0	0	0	0	0	0	0	0	0	0	0	0	0
AC003092.1	0	0	0	0	0	0	0	0	0	0	0	0	0	0	0	0
AC003092.2	0	0	0	0	0	0	0	0	0	0	0	0	0	0	0	0
AC003093.1	1.99856	1.86995	1.6478	2.38073	1.06058	2.03007	2.70377	3.04261	3.00988	3.30045	5.86288	7.56327	12.0848	16.7833	0	0.072313
AC003098.1	0	0	0	0	0	0	0	0	0	0	0	0	0	0	0	0
AC003101.1	0	0	0	0	0	0	0.185253	0	0	0	0	0	0	0	0	0
AC003101.2	0.338772	0	0.837943	0.246615	0	0.405561	1.00828	0.880324	0.374145	1.48886	0	0.414775	0.199999	0	0	1.2135
AC003101.3	0	0	0	0	0	0	0	0	0	0	0	0	0	0	0	0
AC003102.1	0.042073	0.129904	0.142494	0.030627	0.07017	0.050367	0.100176	0.176617	0.092931	0.110942	0.041989	0.128779	0.024838	0	0.243113	0.301412
AC003109.1	0	0	0	0	0	0	0	0	0	0	0	0	0	0	0	0
AC003657.1	0	0	0	0	0	0	0	0	0	0	0	0	0	0	0	0
AC003659.1	0	0	0	0	0	0	0	0	0	0	0	0	0	0	0	0
AC003666.1	0	0	0	0	0	0	0	0	0	0	0	0	0	0	0	0
AC003669.1	0	0	0	0	0	0	0	0	0	0	0	0	0	0	0	0
AC003681.1	0.025337	0.009086	0.017926	0.01299	0.011586	0.008734	0.016211	0.015349	0.021662	0.028778	0.020518	0.019376	0.017519	0.025876	0.018138	0.014101
AC003682.1	0	0	0	0	0	0	0	0	0	0	0	0	0	0	0	0
AC003684.1	0	0	0	0	0	0	0	0	0	0	0	0	0	0	0	0
AC003685.1	0	0	0	0	0	0	0	0	0	0	0	0	0	0	0	0
AC003686.1	0	0	0	0	0	0	0	0	0	0	0	0	0	0	0	0
AC003687.1	0	0	0	0	0	0	0	0	0	0	0	0	0	0	0	0
AC003688.1	0	2.88487	0.357644	0	0	0	0	0.334348	0	0	0	0	0	0	0	0
AC003688.2	0	0	0	0	0	0	0	0	0	0	0	0	0	0	0	0
AC003950.1	0	0	0	0	0	0	0	0	0	0	0	0	0	0	0	0
AC003956.1	0	0	0	0	0	0	0.36526	0	0	0	0	0	0	0	1.01307	0
AC003957.1	0	0	0.00664	0	0	0	0	0	0	0	0.006698	0.016434	0	0	0	0
AC003958.1	0	0.587229	0	0	0	0	0.452841	0	0.420092	0.668682	0.189809	0	0	0.416645	0.313996	0
AC003958.2	0	0	0	0	0	0	0	0	0	0	0	0	0	0	0	0
AC003965.1	0	0.240806	0	0	0	0	0	0	0	0	0	0	0.075146	0	0	0
AC003965.2	0	0	0	0	0	0	0	0	0	0	2.47404	0	8.78095	0	0	0
AC003973.1	0	0	0	0	0	0	0	0	0	0	0	0	0	0	0	0
AC003973.2	0.112821	0	0.158006	0.137461	0	0.06055	0.051704	0	0	0.127047	0.03616	0.144151	0.058542	0.06472	0.041752	0
AC003975.1	0	0.342133	0	0.080664	0	0	0.120456	0	0.12468	0	0	0	0	0.242747	0	0
AC003982.1	0	0	0	0	0	0	0	0	0	0	0	0	0	0	0	0
AC003984.1	0	0	0	0	0	0	0	0	0	0	0	0	0	0	0	0
AC003985.1	0	0	0	0	0	0	0	0	0	0	0	0	0	0	0	0
AC003986.1	0	0	0	0	0	0	0	0	0	0	0	0	0	0	0	0
AC003986.2	0	0.068731	0	0	0	0.053298	0	0	0	0	0	0	0.026283	0	0.037067	0.106316
AC003986.3	0	0	0	0	0	0	0	0	0	0	0	0	0	0	0	0
AC003988.1	0	0	0.098101	0	0	0	0	0	0	0	0	0	0	0	0	0
AC003989.1	0	0	0	0	0	0	0	0	0	0	0	0	0	0	0	0
AC003989.2	0	0	0	0	0	0	0	0	0	0	0	0	0	0	0	0
AC003991.1	0	0	0.104979	0	0.323354	0.166762	0.417272	0	0.236127	0	0.061589	0.081397	0.297039	0	0.474562	0
AC003992.1	0	0	0	0	0	0	0	0	0	0	0	0	0	0	0	0
AC004000.1	0	0	0	0	0	0.425507	0	0	0.196273	0	0	0	0	0	0	0.848786
AC004004.1	0	0	0	0	0	0	0	0	0	0	0	0	0	0	0	0
AC004006.1	0	0	0	0	0	0	0	0	0	0	0	0	0	0	0	0
AC004009.1	0.231886	0	0	0	0	0	0	0	0	0	0	0	0	0	0	0.244997
AC004009.2	0	0	0	0	0	0	0	0	0	0	0	0	0	0	0	0
AC004009.3	0	0	0	0	0	0	0	0	0	0	0	0	0	0	0	0
AC004012.1	0	0	0	0	0	0	0	0	0	0	0	0	0	0	0	0
AC004014.1	0	0	0	0	0	0	0	0	0	0	0	0	0	0	0	0
AC004014.2	0	0	0	0	0	0	0	0	0	0	0	0	0	0	0	0
AC004022.1	0	0	0	0	0	0	0	0	0	0	0	0	0	0	0	0
AC004022.2	0	0	0	0	0	0	0	0	0	0	0	0	0	0	0	0
AC004023.1	0.043537	0	0	0	0	0	0	0	0	0	0	0	0	0	0	0
AC004024.1	0	0	0	0	0	0	0	0	0	0	0	0	0	0	0	0
AC004034.1	0	0	0	0	0	0	0	0	0	0	0	0	0	0	0	0
AC004039.1	0.258112	0.398477	0.061173	0	0	0.260427	0	0.223574	0.13657	0.108693	0	0.158009	0.073003	0.135449	0	0
AC004047.1	0	0	0	0	0	0	0	0	0	0	0	0	0	0	0	0
AC004052.1	0	0	0	0	0	0	0	0	0	0	0	0	0	0	0	0
AC004053.1	0	0	0	0	0	0	0	0	0	0	0	0	0	0	0	0
AC004054.1	0	0	0	0	0	0	0	0	0	0	0	0	0	0	0	0
AC004057.1	469.691	479.34	367.215	425.49	479.139	668.143	459.267	521.666	251.476	348.356	261.99	330.283	197.734	278.633	245.083	184.961
AC004062.1	0	0	0	0	0	0	0	0	0	0	0	0	0	0	0	0
AC004063.1	0	0	0	0	0	0	0	0	0	0	0	0	0	0	0	0
AC004066.1	0	0	0	0	0	0	0	0	0	0	0	0	0	0	0	0
AC004067.1	0	0	0.071504	0.315667	0	0.173039	0	0	0.079818	0	0	0	0.170665	0.158325	0	0
AC004069.1	4.04969	1.60877	0.656927	1.5345	0.470269	0.629027	0.158653	1.18217	0.500802	1.51312	0	0.157955	0	0.277404	0.21741	0
AC004069.2	0	0	0	0	0	0	0	0	0.041572	0	0	0	0	0	0	0
AC004069.3	0	0	0	0	0	0	0	0	0	0	0	0	0	0	0	0
AC004076.1	0	0	0	0	0	0	0	0	0.120673	0	0	0	0	0.172092	0.114985	0
AC004076.2	0.021166	0	0.010471	0.015408	0.017651	0.050679	0	0	0	0	0	0	0	0	0.017473	0
AC004079.1	0	0	0	0	15.3089	0	21.1346	0	0	0	0	0	0	0	0	0
AC004079.2	0	0	0	0	0	0	0	0	0	0	0	0	0	0	0	0
AC004079.3	0	0	0	0	0	0	25.5216	0	0	0	0	0	0	16.9787	0	0
AC004079.4	0	0	0	0	4.95938	0	0	0	0	0	0	0	0	6.71162	0	0
AC004079.5	0	0	0	0	0	0	0	0	0	0	0	7.29392	6.01461	0	0	0
AC004080.1	0	0	0	0	0	0	0	0	0	0	0	0	0	0	0	0
AC004080.10	0	0	0	0	0	0	0	0	0	0	0	0	0	0	0	0
AC004080.11	0	0	0	0	0	0	0	0	0	0	0	0	0	0	0	0
AC004080.12	0	0	0	0	0	0	0	0	0	0	0	0	0	0	0	0
AC004080.13	0	0	0	0	0	0	0	0	0	0	0	0	0	0	0	0
AC004080.14	0	0	0	0	0	0	0	0	0	0	0	0	0	0	0	0
AC004080.15	0	0	0	0	0	0	0	0	0	0	0	0	0	0	0	0
AC004080.16	0	0	0	0	0	0	0	0	0	0	0	0	0	0	0	0
AC004080.17	0	0	0	0	0	0	0	0	0	0	0	0	0	0	0	0
AC004080.2	0	0	0	0	0	0	0	0	0	0	0	0	0	0.232831	0	0
AC004080.3	0	0	0	0	0	0	0	0	0	0	0	0	0	0	0	0
AC004080.4	0	0	0	0	0	0	0	0	0	0	0	0	0	0	0	0
AC004080.5	0	0	0	0	0	0	0	0	0	0	0	0	0	0	0	0
AC004080.6	0	0.150099	0	0	0	0	0	0	0	0	0	0	0.057399	0	0	0
AC004080.7	0	0	9.33452	0	0	0	0	0	0	0	0	0	0	0	0	0
AC004080.8	0	0	0	0	0	0	0	0	0	0	0	0	0	0	0	0
AC004080.9	0	0	0	0	0	0	0	0	0	0	0	0	0	0	0	0
AC004083.1	0	0.071167	0.022804	0	0	0	0	0	0	0	0	0	0	0	0	0
AC004112.1	0	0	0	0	0	0	0	0	0	0	0	0	0	0	0.345295	0
AC004125.1	0	0	0	0	0	0	0	0	0	0	0	0	0	0	0	0
AC004129.1	0	0	0	0	0	0	0.071028	0.103188	0.06587	0	0	0	0	0	0	0
AC004129.2	0	0	0	0	0	0	0	0	0	0	0	0	0	0	0	0
AC004129.3	0	0	0	0	0	0	0	0	0	0	0	0	0	0	0	0
AC004130.1	0	0	0	0	0	0	0	0	0	0	0	0	0	0	0	0
AC004130.2	0.366538	0.673877	0.396431	0.194456	0.130387	0.639571	0	0.115689	0.295014	0.117397	0.333238	0.382869	0.403716	0.171265	0	0
AC004134.1	0	0	0	0	0	0	0	0	0	0	0	0	0	0	0	0
AC004147.1	0	0	0	0	0	0	0	0	0	0	0	0	0	0	0	0
AC004147.2	0	0	0	0	0	0	0	0	0	0	0	0	0	0	0	0
AC004147.3	0	0	0	0	0	0	0	0	0	0	0	0	0	0	0	0
AC004147.4	0	0	0	0	0	0	0	0	0	0	0	0	0	0	0	0
AC004147.5	0	0	0	0	0	0	0	0	0	0	0	0	0	0	0	0
AC004148.1	0.223432	0.206766	0	0.206376	0.035722	0	0	0.120158	0.059523	0.080072	0.093613	0.082509	0.085122	0.096743	0	0.05145
AC004156.1	0.02122	0.032719	0.031595	0.030857	0.072706	0.050745	0.220962	0.27537	0.081924	0.093145	0.253821	0.298411	0.313402	0.417867	0.069982	0.050612
AC004158.1	0	0	0	0	0	0	0	0	0.025748	0	0.046534	0	0	0	0	0
AC004160.1	0.163863	0	0.073296	0	0.364034	0.461657	0	0.030821	0.289344	0.349678	0.156769	0.32766	0.436317	0.256854	0	0
AC004160.2	0	0	0	0	0	0	0	0.360005	0	0	0	0.127215	0	0	0	0
AC004217.1	0	0	0	0	0	0	0	0	0	0	0	0	0	0	0	0
AC004217.2	0	0	0	0	0	0	0	0	0	0	0	0	0	0	0	0
AC004221.1	0.109502	0	0	0	0	0	0	0	0	0	0.054642	0	0	0	0	0
AC004223.1	0	0	0	0	0	0	0	0	0	0	0	0	0	0	1.81644	0
AC004223.2	0	0	0	0.161054	0	0	0	0	0	0	0	0	0.130611	0	0	0
AC004223.3	0	0	0	0	0	0	0	0	0	0	0	0	0	0	0	0
AC004223.4	0	0	0	0	0	0	0	0.686721	0.437793	0	0.395614	0	0	0	0.654453	2.83987
AC004224.1	0	0	0.101186	0	0	0	0	0	0.112949	0	0	0	0	0	0.168849	0
AC004224.2	0	0	0	0	0	0	0	0	0	0	0	0	0	0	0	0
AC004231.1	0	0.177728	0.124151	0.167933	0.420855	0.691604	0.147636	0.200095	0.067722	0.202893	0	0	0	0	0	0
AC004231.3	0	0	0	0	0	0	0	0	0	0	0	0	0	0	0	0
AC004232.1	0	0	0	0	0	0	0	0	0	0	0	0	0	0	0	0
AC004232.2	0	0	0	0	0	0	0.140793	0	0	0.207899	0	0	0	0	0	0
AC004233.1	0	0	0	0	0	0	0	0	0	0	0	0	0	0	0	0
AC004233.2	1.2128	1.5767	0.599964	1.06874	0.851676	0.382079	0.911904	1.54813	0.599219	0.953807	0.28667	0.429835	0.150735	0.419507	0.526922	0.685942
AC004233.3	0.389486	0	0.385354	0.283533	0	0	0	0	0	0	0	0.476867	0.229938	0	0	0
AC004241.1	0.368112	1.27252	0	0.079181	0.237831	0.171515	0.064746	0	0.171038	0.191212	0.154559	0.490941	0	0.238282	0	0.433234
AC004241.2	0	0	0	0	0.559187	0	0	0	0	0	0	0	0	0.367249	0.27677	0
AC004241.3	0.974444	1.50436	1.20513	0.532022	0.60945	1.16656	0.725055	0.844056	0.538096	0.642386	0	0.298265	0.143819	0	0.201099	0.872628
AC004241.4	0	0	0	0	0	0	0	0	0	0	0	0	0	0	0	0
AC004241.5	0.029592	0.048062	0.058557	0	0.031639	0	0.017615	0	0	0	0.029534	0	0	0	0	0
AC004253.1	0.273295	0	0.54079	0.19895	0.227904	0.327175	0.650722	0	1.05641	0.960879	0.545502	1.00382	1.1294	0.898062	0.225602	0
AC004253.2	0	0	0	0	0	0	0	0	0	0	0	0	0	0	0	0
AC004257.1	0	0	0	0	0	2.33823	0	0	0	0	0	0	0	0	0	0
AC004263.1	0	0	0	0	0	0	0.090462	0.263274	0	0	0	0	0.089719	0	0	0
AC004263.2	0.360464	0.194288	0.41499	0.523808	0.216211	0.37297	0.269807	0.432667	0.686424	0.686747	0.952888	1.18252	0.948719	1.437	0.206955	0.147931
AC004264.1	0	0.369177	0.295745	0.522243	0	0	0	0.103567	0.066026	0	0	0	0	0	0	0
AC004264.2	0	0	0	0	0	0	0	0	0.024155	0.038448	0	0	0.051647	0.095826	0	0
AC004381.1	0	0	0	0.937599	0	0	0	0	0	0	0	0	0	0	0	0
AC004381.2	0	0	0	0	0	0	0	0	0	0	0	0	0	0	0	0
AC004381.3	0	0	0	0	0	0	0	0	0	0	0	0	0	0	0	0
AC004381.4	0	0	0	0.045617	0	0	0	0	0	0	0.031269	0	0	0	0.051728	0
AC004386.1	0	0	0	0	0	0	0	0	0	0	0	0	0	0	0	0
AC004386.2	0	0	0	0	45.8958	0	0	0	0	0	0	0	0	0	0	0
AC004386.3	0	0	0	0	0	0	0	0	0	0	0	0	0	0	0	0
AC004386.4	0	0	0	0	0	0	0	0	0	0	0	0	0	0	0	0
AC004386.5	0	0	0	0	0	0	0	0	0	0	0	0	0	0	0	0
AC004386.6	0	0	0	0	0	0	0	0	0	0	0	0	0	0	0	0
AC004408.1	0	0	0	0	0	0	0	0	0.111201	0	0	0	0	0	0	0
AC004408.2	0	0	0	0	0	0	0	0	0	0	0	0	0	0	0.021248	0.061467
AC004415.1	0	0	0	0	0	0	0	0	0	0	0	0	0	0	0	0
AC004448.1	0	0	0	0	0	0	0	0	0	0	0	0	0	0	0	0
AC004448.2	0	0	0	0	0	0	0.06687	0	0	0	0	0	0	0	0	0
AC004448.3	0	0	0	0	0	0	0	0	0	0	0	0	0	0	0	0
AC004448.4	0	0	0	0	0	0	0	0	0	0	0	0	0	0	0	0
AC004448.5	0	0	0	0	0	0	0	0	0	0	0	0	0	0	0	0
AC004449.1	0.355433	0	0.527492	0	0.296399	0	0	0.307873	0	0	0.177363	0.217587	0	0.389324	0	1.69757
AC004453.1	0	0	0	0	0	0	0	0	0	0	0	0	0	0	0	0
AC004461.1	0	0	0	0	0	0	0.253058	0	0	0	0	0	0	0	0	0
AC004461.2	0	0.181584	0.058186	0.085624	0	0	0	0	0	0	0	0.144009	0	0	0	0
AC004464.1	0	0	0	0	0	0	0	0	0.062249	0	0	0	0	0	0	0
AC004466.1	0	0	0	0	0.182536	0	0	0.182443	0.091068	0	0	0	0	0	0	0
AC004466.2	0	0	0	0	0	0	0	0	0	0	0	0.299386	0	0	0	0
AC004466.3	0	0	0	0	0	0	0	0	0	0	0	0	0	0	0	0
AC004467.1	0	0	0	0	0	0	0	0	0	0	0	0	0	0	0	0
AC004470.1	0	0	0	0	0	0	0	0	0	0	0	0	0	0	0	0
AC004470.2	0	0.214564	0	0	0.1159	0	0	0	0	0	0	0	0	0	0	0
AC004471.1	0	0	0.387675	0.427861	0.163377	0.469083	0.583101	0.509103	0.432746	0	0	0.23987	0.115662	0	0.808634	0.233927
AC004471.2	0.051459	0	0	0	0	0	0	0	0	0	0	0	0.03038	0	0	0
AC004477.1	85.0437	0	227.808	0	53.6104	0	139.017	0	158.174	0	192.389	0	209.86	0	132.343	0
AC004477.2	0.382613	0	0.946383	1.11412	0.638131	0.687068	0.341629	0.994248	0.211282	0.168154	0	0.117113	0.338821	0	0	0
AC004485.1	0	0	0	0	0	0	0	0	0	0	0	0	0	0	0	0
AC004486.1	4.48348	0	0	0	0	0	5.36573	0	2.47581	0	0	0	0	0	0	0
AC004490.1	0.055582	0.082763	0.056525	0.095659	0.095923	0	0.033953	0.051507	0.029817	0.046236	0	0.097297	0.062646	0	0.067793	0.037045
AC004491.1	0	0	0	0	0	0	0	0	0	0	0.039776	0.024399	0.023529	0	0	0
AC004492.1	0	0	0.0654	0.09624	0.110246	0	0	0.114514	0	0.116204	0	0	0.078048	0	0	0
AC004494.1	0	0	0	0	0.021482	0	0	0	0	0	0.012854	0	0	0	0	0
AC004494.2	0	0	0	0	0	0	0	0	0	0	0	0	0	0	0	0
AC004510.1	241.312	0	309.528	0	852.595	0	250.83	0	354.911	0	273.104	0	0	0	437.99	0
AC004510.2	0	0	0	0	0	0	0	0	0	0	0	0.131823	0	0	0.180518	0
AC004522.1	0	0	0	0	0	0	0	0	0	0	0	0	0	0	0	0
AC004522.2	0	0	0	0	0	0	0	0	0	0	0	0	0	0	0	0
AC004522.3	0	0	0	0	0	0	0	0	0	0	0	0	0	0	0	0
AC004522.4	0.679092	0	0.055361	0	0	0	0.064564	0	0.057746	0	0.052182	0	0	0	0.086324	0
AC004522.5	0.160207	0.24733	0.158507	0	0	0	0	0	0.088468	0	0.079944	0	0	0	0	0
AC004528.1	0	0	0	0	0.277448	0	0	0	0	0	0.083083	0	0	0	0.137323	0.198629
AC004528.2	0	0	0	0	0	0	0	0	0	0	0	0	0	0	0.655064	0
AC004540.1	0	0	0	0	0	0	0	0	0	0	0	0	0	0	0.076486	0
AC004540.2	0	0	0	0	0	0	0	0	0	0	0	0.054922	0	0	0	0
AC004542.1	0	0	0	0	19.4593	30.1822	0	0	0	0	0	0	0	0	9.42901	0
AC004542.2	0	0	0	0	0	0	2.65893	0	1.27321	0.942706	1.65639	0	2.09606	2.56842	6.33148	4.55743
AC004542.3	0	0	0	0	0	0	0	0	0	0	0	0	0	0	0	0
AC004542.4	0	0	0	0	0	0	0	0	0	0	0	0	0	0	0	0
AC004542.5	143.005	0	0	0	0	0	0	0	24.2318	0	0	14.2149	0	0	0	0
AC004542.6	0	0	30.5497	0	0	0	0	0	0	0	0	0	0	0	0	0
AC004543.1	0	0	0	0	0	0	0	0	0	0	0	0	0	0	0	0
AC004549.1	0	0	0	0	0	0	0	0	0	0	0	0	0	0	0	0
AC004551.1	0	0	0	0	0	0	0	0	0	0	0	0	0	0	0	0
AC004554.1	0	0.061118	0	0	0	0.047394	0	0	0	0	0	0	0	0	0	0
AC004584.1	0	0	0	0	0	0	0	0	0.120127	0	0	0	0.128427	0	0	0
AC004584.2	0	0	0	0	0.339007	0	0	0	0	0	0	0	0.239998	0	0	0
AC004584.3	0	0	0	0	0	0	0.036769	0	0	0	0	0	0	0	0	0
AC004585.1	0.255409	0	0	0.061976	0.110023	0	0	0	0.145712	0	0	0	0.07789	0	0.108911	0.157533
AC004585.2	0	0	0	0	0	0	0	0	0	0	0	0	0	0	0	0
AC004590.1	0	0	0	0	0	0	0	0	0	0	0	0	0	0	0	0
AC004593.1	0	0	0	0	0	0	0.016996	0	0	0	0	0.01748	0	0	0	0
AC004593.2	0.2706	0.544486	0.030564	0.067166	0.025724	0	0	0.228717	0	0.018235	0.138508	0.108031	0.052194	0.096409	0	0
AC004594.1	0	0	0	0	0	0	0	0	0	0	0	0	0	0	0	0
AC004596.1	0	0	0	0	0	0	0	0	0	0	0	0	0	0	0	0
AC004597.1	0	0	0	0	0	0	0	0	0	0	0	0	0	0	0	0
AC004623.1	0	0.106996	0	0	0	0	0	0	0	0	0	0	0	0.113873	0	0
AC004636.1	0	0	0	0	0	0	0	0	0	0	0	0	0	0	0	0
AC004637.1	0	0	0	0	0	0	0	0.242848	0	0	0.279805	0.171631	0.496548	0.307096	2.31437	1.00428
AC004672.1	0	0	0	0	0	0	0	0	0	0.031106	0	0	0	0	0	0
AC004672.2	0	0	0	0	0	0	0	0	0	0	0	0	0	0	0	0.239703
AC004674.1	0	0	0	0	0	0	0	0	0	0	0	0.081428	0	0	0	0
AC004678.1	0.095794	0	0	0.069735	0	0	0	0	0	0	0	0	0.056553	0	0	0
AC004678.2	0	0	0.086688	0	0	0	0.053447	0	0.057139	0	0.086323	0	0.051555	0	0.232885	0
AC004687.1	0	0	0	0	0	0	0	0	0	0	0	0	0	0	0	0
AC004687.2	0.0536	0.071169	0	0	0	0	0	0	0.009418	0	0	0	0.026005	0.02714	0	0.03172
AC004687.3	0	0	0	0	0	0	0	0	0	0	0	0	0	0	0	0
AC004690.1	0	0	0	0	0	0	0	0	0	0	0	0	0	0	0	0
AC004690.2	0	0	0	0	0	0	0	0	0	0	0	0	0	0	0	0
AC004691.1	0	0	0	0	0	0	0	0	0	0	0	0	0	0	0	0
AC004691.2	0	0	0	0	0	0	0	0	0	0	0	0	0	0	0	0
AC004692.1	0.756066	0	0	0.272126	0	0	0	0.323797	0	0	0	0	0	0	0	0
AC004692.2	0	0	0	0	0	0	0	0	0	0	0	0	0	0	0	0
AC004696.1	0	0	0	0	0	0	0	0	0	0	0	0	0	0	0	0
AC004696.2	0	0	0	0	0	0	0	0	0	0	0	0	0	0	0	0
AC004702.1	0	0	0	0	0	0	0	0	0	0	0	0	0	0	0	0
AC004704.1	0	0	0	0.108105	0.061919	0	0.044199	0	0	0.065265	0	0	0	0	0	0.165949
AC004704.2	0	0	0	0	0	0	0	0	0	0	0.007113	0.008726	0	0	0	0
AC004704.3	0	0	0	0	0.052559	0	0	0	0	0	0	0	0	0	0	0
AC004706.1	0.103409	0.79822	0	0	0.086234	0	0	0.089572	0	0	0	0	0.122098	0	0	0
AC004706.2	0	0	0	0	0	0	0	0	0	0	0	0	0	0	0	0
AC004706.3	0.128563	0.073915	0.014297	0	0.012138	0.033907	0	0	0.01564	0.041403	0.028267	0.034677	0	0	0	0
AC004707.1	21.5383	30.1096	9.48029	11.9411	11.8592	23.0328	7.00531	9.72657	2.79355	4.54674	2.68821	3.5579	3.04986	6.05235	7.00963	9.16686
AC004765.1	0	0	0	0	0	0	0	0	0	0.062758	0	0	0	0	0	0
AC004771.1	0	0	0	0	0	0	0	0	0	0	0	0	0	0	0	0
AC004771.2	0.216094	0	0.1069	0.314618	0	0.517394	0.128631	0	0	0	0	0	0	0.236699	0	0
AC004771.3	0	0	0.943498	0	2.30088	4.7321	4.76019	2.53536	8.91982	0	6.89172	4.92548	5.9946	3.3834	16.9288	12.623
AC004771.4	0	0	0	0	0	0	0	0	0	0	0	0	0	0	0	0
AC004774.1	0	0	0	0	0	0	0	0	0	0	0	0	0	0	0	0
AC004774.2	0	0	0	0	0	0	0	0	0	0	0	0	0	0	0	0
AC004774.3	0	0	0	0	0	0	0	0	0	0	0	0	0	0	0	0
AC004775.1	0	0	0	0	0	0	0	0	0	0	0	0	0	0	0	0
AC004777.1	0	0	0	0	4.02082	0	0	0	0	0	0	0	0	0	0	0
AC004784.1	0.041285	0	0.245288	0.029912	0.174596	0.14757	0.173103	0.249138	0.368416	0.23989	0.518799	0.22868	0.246655	0.844678	1.44179	2.14594
AC004788.1	0	0	0	0	0	0	0	0	0	0	0	0	0	0	0	0
AC004790.1	0	0	0	0	0	0	0	0	0	0	0	0	0	0	0	0
AC004790.2	0	0	0	0	0	0	0	0	0	0	0	0	0	0	0	0
AC004792.1	0	0	0	0	0	0	0	0	0	0	0	0	0	0	0	0
AC004801.1	0	0	0	0	0	0	0	0	0	0	0	0	0	0	0.488322	0
AC004801.2	0	0	0	0.179017	0.102535	0	0.146382	0.106504	0	0	0.866293	0	0	0	0.304499	0
AC004801.3	0	0	0	0	0	0	0	0	0	0	0	0	0	0	0	0
AC004801.4	0	0	0	0	0	0	0	0	0	0	0	0	0	0	0	0
AC004801.5	0	0	0	0	0	0	0	0	0	0	0	0	0	0	0	0
AC004801.6	0	0	0.088398	0.130082	0.074507	0.106961	0.053184	0.154782	0.098676	0	0	0.109391	0.052747	0.097866	0.073755	0.320044
AC004801.7	0	0	0.011817	0	0	0	0	0	0	0	0	0	0.014123	0	0	0
AC004803.1	0.163261	1.14008	1.66716	1.13821	0.449143	0.618022	0.316949	1.27475	0.048587	0.455556	0.054882	0.040397	0.077916	0.096376	0	0
AC004805.1	0	0	0.025569	0.03796	0.051909	0	0	0	0	0	0	0	0	0.05564	0	0
AC004805.2	0	0	0	0	0	0	0	0	0	0	0	0	0	0	0	0
AC004805.3	0	0	0	0	0	0	0	0	0.593314	0	0	0	0	0	0.886939	0
AC004808.1	0	0	0	0	0	0	0	0	0	0	0	0	0	0	0	0
AC004808.2	0	0	0	0	0	0	0	0	0	0	0	0	0	0	0	0
AC004812.1	0	0	0	0	0	0	0	0	0	0	0	0	0	0	0	0
AC004812.2	0.434073	0.386739	0.345755	0.518622	0.294254	0.464504	0.324504	0.557153	0.303084	0.558081	0.135287	0.142675	0.166593	0.231821	0.52945	1.03919
AC004816.1	3.29254	3.08123	0.650628	1.98436	0.534838	0.546057	1.419	0.359877	0.755764	1.44094	0.464236	0.614309	0.08176	1.79524	0.381074	2.10041
AC004816.2	0	0	0	0	0	0	0	0	0	0	0	0	0	0	0	0
AC004817.1	0	0	0	0	0	0	0	0	0	0	0	0	0	0	0	0
AC004817.2	0	0	0	0	0	0	0	0	0	0	0	0	0	0	0	0
AC004817.3	0	0	0	0	0.028867	0	0	0	0	0	0.017274	0	0.061309	0.037917	0.257179	0.206663
AC004817.4	0.038545	0	0.02051	0	0	0	0.013886	0	0	0	0	0	0	0	0.031818	0
AC004817.5	0	0.038109	0	0	0	0	0	0	0	0	0	0	0	0	0	0
AC004825.1	0	0	0	0	0	0	0	0	0	0	0	0	0	0	0	0
AC004825.2	0	0.489835	0	0	0	0.379843	0	0	0	0.278889	0	0.388472	0	0	0.785756	0
AC004825.3	0	0	0	0	0	0	0	0	0	0	0.007322	0	0	0	0	0
AC004828.1	0	0	0	0	0	0	0	0	0	0	0	0	0	0	0	0
AC004828.2	0	0	0	0	0	0	0	0	0	0	0.019662	0	0.055976	0	0	0.075475
AC004830.1	0	0	0	0	0	0	0	0	0	0	0	0	0	0	0	0
AC004830.2	0	0	0.062846	0.09248	0	4.77575	0	0	0	0	0	0	0	0	0	0
AC004832.1	0	0	0	0	0	0	0	0	0	0	0	0	0	0	0	0
AC004832.2	0	0	0	0	0	0	0	0	0	0	0	0	0	0	0	0
AC004832.3	0	0.380531	0.098281	0.125452	0	0	0	0	0	0	0	0	0	0	0	0
AC004832.4	0	0	0	0.584213	0	0	0	0	0	0	0.400466	0.491287	0	0	0	0
AC004832.5	0	0	0	0	0	0	0	0	0	0	0	0	0	0.47183	0	0
AC004832.6	0.037641	0.058111	0	0.027402	0.03139	0	0.044812	0.032605	0.020786	0.099257	0	0	0	0	0.031073	0
AC004834.1	0	0.184588	0.014883	0	0	0	0.017908	0	0.016613	0	0.015013	0	0	0	0	0.071845
AC004835.1	0	0	0.025529	0	0.021068	0	0.015223	0	0	0	0	0	0	0	0.045539	0
AC004836.1	0	0	0	0	0	0	0	0	0	0	0	0	0	0	0	0
AC004837.1	0	0.639593	0	0	0	0	0	0	0	0	0	0	0	0	0	0
AC004837.2	0.676135	1.25259	0.33448	0.492204	0.225535	0.647549	0.321979	0.117132	0.22402	0	0.067479	0	0.079833	0	0	0
AC004837.3	0	0	0	0	0	0	0	0	0	0	0	0	0	0	0	0
AC004837.4	0.07383	0	0	0	0	0	0	0	0	0	0	0.045197	0.043587	0	0	0
AC004839.1	13.1354	0	0	0	0	0	0	0	7.25349	0	0	0	7.75468	0	0	0
AC004839.2	0	0	0	0	0.2161	0.62046	0	0	0.143099	0	0	0	0.458961	0	0.427835	0
AC004840.1	0	0	0	0	0	0	0	0	0	0	0	0	0	0	0	0
AC004846.1	1.11417	1.64969	0.241328	0.355125	0.154975	0.11124	0.165934	0.140852	0.192417	0.102093	0.150695	0.241755	0.274284	0.254451	0.032225	0.027737
AC004846.2	0.123423	0	0	0.269545	0	0	0.220406	0	0.295059	0	0.061589	0.22667	0.218594	0	0	0
AC004847.1	0	0	0	0	0	0	0	0	0	0	0	0	0	0	0	0
AC004852.1	0	0	0	0	0	0	0	0	0	0	0	0	0	0	0	0
AC004852.2	0	0	0	0	0	0	0	0	0	0	0	0	0	0	0	0
AC004852.3	0	0	0	0	0	0	0	0	0	0	0	0	0	0	0	0
AC004854.1	0	0	0	0	0	0	0	0	0	0	0	0	0	0	0	0
AC004854.2	0.195777	0	0.101351	0.103233	0	0	0.115776	0	0.121874	0.05402	0.032978	0	0	0	0.341458	0
AC004858.1	0	0	0	0	0	0	0	0	0	0	0	0	0	0	0	0
AC004862.1	0	0	0	0	0	0	0	0	0	0	0	0	0	0	0	0
AC004863.1	0	0	0	0	0	0	0.099277	0	0.092097	0	0.083224	0	0	0	0	0.199138
AC004865.1	0	0	0	0	0	0	0	0	0.0477	0	0	0	0	0	0	0
AC004866.1	0	0	0	0	0	0	0	0	0	0	0	0	0	0	0	0
AC004866.2	0	0	0	0	0	0	0	0	0	0	0	0	0	0	0	0
AC004869.1	0	0	0	0	0	0	0	0	0	0	0	0	0	0	0	0
AC004869.2	0	0	0	0	0	0	0	0	0	0	0	0	0	0	0	0
AC004870.1	0	0	0	0	0	0	0	0	0	0	0	0	0	0	0	0
AC004870.2	0	0	0	0	0	0	0	0	0	0	0	0	0	0	0	0
AC004870.3	0	0	0	0	0	0	0	0	0	0	0	0	0	0	0	0
AC004870.4	0	0	0	0	0	0	0	0	0	0	0	0	0	0	0	0
AC004875.1	0	0	0	0	0	0	0	0	0	0	0	0	0	0	0	0
AC004877.1	0	0	0	0	0	0	0	0	0	0	0	0	0	0	0	0
AC004877.2	0	0	0	0	0	0	0	0.161435	0	0	0	0	0.220056	0.408288	0	0
AC004879.1	0	0	0	0	0	0	0	0	0	0	0	0	0	0	0	0
AC004882.1	0	0	0	0	0	0	0	0	0	0	0	0	0	0	0	0
AC004882.2	0	0	0	0	0	0	0	0	0	0	0	0	0	0	0	0
AC004882.3	16.1532	20.2658	9.69335	11.8	12.4892	13.5607	9.64001	13.7516	7.78967	5.79144	5.10473	6.87612	5.05265	6.44197	13.564	15.0268
AC004884.1	0	0	0	0	0	0	0	0.814056	0	0	0	0	0	0	0	0
AC004884.2	0	0	0	0	0	0	0.353531	0.19034	0	0	0	0	0.129729	0	0	0
AC004888.1	0	0	0	0	0	0	0	0.379399	0	0	0	0.134069	0	0	0	0
AC004890.1	678.571	0	555.098	0	687.608	0	645.339	0	275.778	0	225.903	0	406.964	0	264.52	0
AC004890.2	0	0	0.034889	0.050977	0	0.160552	0.058129	0.116166	0.199945	0.089542	0.156547	0	0.197707	0	0.268813	0.46276
AC004890.3	0	0	0	0.056035	0	0	0	0	0	0	0	0	0	0	0	0
AC004893.1	0	0	0	0	0	0	0	0	0	0	0	0	0	0	0	0
AC004893.2	0.025114	0	0.024598	0.035755	0.041909	0	0	0	0.041612	0.020938	0.012169	0	0.02812	0	0	0
AC004895.1	0.118478	0	0.05861	0	0	0	0	0	0.123855	0	0	0	0	0	0.185149	0
AC004898.1	0	0	0.076498	0	0	0	0	0	0	0	0	0	0	0	0	0
AC004899.1	0	0	0	0	0	0	0	0	0	0	0	0	0	0	0	0
AC004899.2	0	0	0	0	0	0	0	0	0	0	0	0	0	0	0	0
AC004900.1	0.129461	0	0	0	0	0	0	0.197619	0	0	0.12061	0	0	0	0	0
AC004908.1	0	0	0	0	0.186396	0	0	0	0	0.196468	0	0	0	0	0	0
AC004908.2	0	1.00055	0	0.438426	0.443553	0	0.1195	0	0.771339	0.176458	0	0.161707	0	0.219896	0	0
AC004908.3	0	0	0	0	0	0	0	0	0.095781	0	0	0	0.102399	0	0	0
AC004910.1	0.14314	0	0.073019	0	0	0	0.0721	0	0	0	0.060442	0	0.071508	0	0	0
AC004911.1	0	0	0	0	0	0	0	0	0	0	0	0	0	0	0	0
AC004912.1	0	0	0	0	0	0	0	0	0	0	0	0	0	0	0	0
AC004917.1	0	0	0	0	0	0.172656	0	0	0	0.112103	0	0	0	0	0	0
AC004918.1	0	0	0	0	0	0	0	0	0	0	0	0	0	0	0	0
AC004918.3	0.096362	0	0.04767	0.070148	0	0	0	0	0	0	0	0	0	0	0	0
AC004920.1	0	0	0	0	0	0	0	0	0	0	0	0	0	0	0	0
AC004921.1	0	0	0	0	0	0	0	0	0	0	0	0	0	0	0	0
AC004921.2	0	0	0	0.017761	0.020487	0	0	0.021133	0	0.04289	0	0	0.041094	0	0.020303	0.029131
AC004922.1	11.4935	13.9304	5.55247	1.83965	4.4203	4.2246	0.067322	0.197425	0	0	0	1.73565	0	1.24987	0.800077	0.870142
AC004923.1	0.480755	0.190905	0.324525	0.360076	0.281435	1.33234	0	0.214223	0	0.326078	0	0.0757	0.079656	0.135449	0	0
AC004923.2	0	0	0	0	0	0	0	0	0	0	0	0	0	0	0	0
AC004923.3	0	0	0	0	0	0	0	0	0	0	0	0	0	0	0	0
AC004923.4	0	0	0	0	0	0	0	0	0.073452	0	0	0.081428	0	0	0	0
AC004925.1	0.13401	0.290757	0.121116	0.231588	0.044374	0.096717	0.145619	0.046332	0.073893	0.094785	0.068036	0.135096	0.158856	0.267611	0	0
AC004930.1	0	0	0	0	0	0	0	0	0	0	0	0	0	0	0	0
AC004936.1	0	0	0	0	0	0	0	0	0	0	0	0	0	0	0	0
AC004938.1	0	0	0	0	0	0	0	0	0	0	0	0	0	0	0	0
AC004938.2	0.215563	0.11059	0.106312	0.312885	0.358421	0.171515	0.213205	0.062049	0.2769	0.314826	0.142984	0.175411	0.04229	0.47079	0.059134	0.513198
AC004941.1	0	0	0	0	0	0	0	0	0	0	0	0	0.026759	0	0	0
AC004941.2	0	0	0	0	0	0	0	0	0	0	0	0	0	0	0	0
AC004943.1	0	0.121864	0.245976	0.209715	0.065827	0	0	0	0	0	0.03939	0	0.123472	0	0	0
AC004943.2	0.730859	1.38478	0.417526	0.488031	0.17197	0.362528	0.105467	0.474106	0.224033	0.247458	0.057569	0.034537	0.143975	0.231918	0.263883	0.283495
AC004943.3	0	0	0	0.135286	0	0	0	0	0	0	0	0	0	0	0	0
AC004944.1	0	0	0	0	0	0	0	0	0	0	0	0	0	0	0	0
AC004945.1	0	0	0	0	0	0	0	0	0	0	0	0	0	0	0	0
AC004946.1	0	0	0	0	0	0	0	0	0	0	0	0	0	0	0	0
AC004946.2	0	0	0	0	0	0	0	0	0	0	0	0	0	0	0	0
AC004947.1	0	0	0	0	0	0	0	0	0	0	0	0	0	0	0	0
AC004947.2	0	0	0	0	0	0	0	0	0	0	0	0	0	0	0	0
AC004947.3	0	0	0	0	0	0	0	0	0	0	0	0	0	0	0	0
AC004948.1	0	0	0	0	0	0	0	0	0	0	0	0	0	0	0	0
AC004951.1	0.27048	0	0.149641	0.205105	0.108715	0.096371	0.095836	0.069729	0.143194	0.070758	0.020877	0.02464	0.195479	0.044088	0.261069	0.336415
AC004951.2	0.344688	0.811938	0.153165	0.135432	0	0.879972	0	0.228058	0.222562	0	0	0.293857	0.155885	0.144124	0.341117	0
AC004951.3	0.086754	0	0	0	0	0	0	0	0	0.063666	0	0	0	0.096875	0	0
AC004951.4	0	0	0	0.136919	0	0	0.03376	0	0.027431	0.045414	0	0.074559	0.053153	0.165921	0	0
AC004965.1	0	0	0	0	0	0	0	0	0	0	0	0	0	0	0	0
AC004967.1	3.45083	2.78912	1.71026	2.39728	2.76796	2.86152	0	1.14165	1.5438	1.16332	1.42425	1.15022	1.25791	0.857316	0.82119	0.394233
AC004967.2	1.4851	1.25277	0.857395	0.751874	1.78392	1.15464	0.27869	0.286049	0.560951	0.580426	0.325499	0.358387	0.692598	0.706528	0.619837	0.063985
AC004969.1	0	0	0	0	0	0	0	0	0	0	0	0	0	0	0	0
AC004972.1	0	0	0	0	0	0	0	0	0	0	0	0	0	0	0	0
AC004973.1	0	0	0	0	0	0	0	0	0.093293	0	0	0	0	0	0	0
AC004974.1	0	0	0	0	0	0	0	0	0.014916	0	0	0	0	0	0	0
AC004975.1	0	0	0	0	0	0	0	0	0	0	0	0	0	0	0	0
AC004975.2	0	0	0.102149	0.150317	0.172194	0.247199	0	0.357719	0	0	0	0	0	0	0	0.493104
AC004980.1	1.51221	0.487509	0.381103	0.396385	0.526444	0.515972	0.171138	0.316652	0.114479	0.225117	0.035435	0.10778	0.062052	0.268763	0.531851	0.178357
AC004980.2	0	0	0	0	0	0	0	0	0	0	0	0	0	0	0	0
AC004980.3	0	0	0	0	0	0	0	0	0.316626	0	0	0.346768	0	0.619512	0	0
AC004980.4	0	0	5.06223	0	0	0	0	0	0	0	0	0	0	0	0	0
AC004982.1	0.046295	0.071471	0.045804	0.067402	0	0	0.027557	0	0.076693	0	0	0	0.027331	0	0	0.110554
AC004986.1	0	0	0	0	0	0	0	0	0	0	0	0	0	0	0	0
AC004987.1	0	0	0	0	0	0	0	0	0	0	0	0	0	0	0	0
AC004987.2	0	0	0	0	0	0	0.198386	0.10814	0	0	0	0.09583	0	0	0	0
AC004987.3	0	0	0	0	0	0	0	0	0	0	0	0	0	0	0	0
AC004990.1	0	0	0	0	0	0	0	0	0	0	0.018926	0	0	0	0.031308	0
AC004997.1	1.21749	0	1.35558	0.109116	1.26656	0.79023	0.949758	0.773837	1.00578	0.889788	0.383664	0.201766	0.717853	1.46872	0	0.465854
AC005002.1	0	0	0	0	0	0	0	0	0	0	0	0	0	0	0	0
AC005005.1	0	0	0	0	0	0	0	0	0	0	0	0	0	0	0	0
AC005005.2	0	0	0	0	0	0	0	0	0	0	0	0	0	0	0	0
AC005005.3	0.061518	0.274699	0.030223	0.041728	0.052131	0	0	0	0.030964	0	0.027982	0	0.03379	0	0	0
AC005005.4	0.01191	0.006105	0.01379	0.002879	0.016827	0.004734	0.005028	0	0.004389	0	0.010088	0.007263	0.007465	0	0.011043	0.014165
AC005006.1	0	0	0	0	0	0	0	0	0	0	0	0	0	0	0	0
AC005008.1	0	0	0	0	0	0	0	0	0	0	0	0	0	0	0	0
AC005008.2	0	0	0	0	0	0	0	0	0	0	0	0	0	0	0	0
AC005009.1	0	0	0	0	0	0	0	0	0	0	0	0	0	0	0	0
AC005011.1	0	0	0	0	0	0	0	0	0	0	0	0	0	0	5.27384	0
AC005013.1	0	0	0	0	0	0	0	0	0	0	0	0	0	0	0	0
AC005014.1	0	0	0	0	0	0	0	0	0.040095	0	0	0	0	0	0	0
AC005014.2	0.559119	0.287725	0	0.271347	0	0.223117	0	0	0	0	0	0	0	0	0.153849	0
AC005014.3	0	0	0	0	0	0	0	0	0	0	0	0	0	0	0	0
AC005014.4	0.172531	0	0	0.251194	0	0.206546	0.2054	0	0	0	0	0.211238	0	0.377964	0	0
AC005019.1	0.367885	0	0.181859	0	0	0	0	0	0	0	0	0	0	0	0	0
AC005019.2	0	0	0.109075	0	0	0	0	0	0	0	0	0	0	0	0	0
AC005020.1	0.236304	0	0	0	0	0	0.140282	0	0	0	0	0	0.278259	0	0	0
AC005020.2	0.214527	0	0.081513	0.43098	0	0	0.093208	0	0	0	0	0.369747	0	0	0	0.338686
AC005021.1	0	0	0	0	0	0	0	0	0	0	0	0	0	0	0	0
AC005034.1	0	0	0	0	0	0	0	0.47147	0	0	0	0	0	0	0	0
AC005034.2	0	0	0	0	0	0	0	0	0	0	0	0	0	0	0	0
AC005034.3	0	0	0	0	0	0	0	0	0	0	0	0	0.18753	0	0	0
AC005034.4	0	0	0	0	0.083576	0	0	0.086812	0	0	0.050011	0	0	0.109779	0	0
AC005034.5	0	0	0.567	0.532054	0	0	0	0	0	0	0	0	0	0.397229	0	0
AC005034.6	0.020964	0.058538	0.010425	0	0.018977	0.023519	0.029475	0.048512	0	0.051068	0	0	0.012734	0	0.017708	0
AC005037.1	1.88687	0	0.408108	0.811386	0.309607	0.683115	0.523938	0	0.526243	1.38331	0.617298	1.09425	0.756336	1.93657	1.85376	2.38194
AC005040.1	0	0	0	0	0	0	0	0	0	0	0	0	0	0	0	0
AC005040.2	0	0	0	0	0	0	0.029806	0	0	0	0	0	0	0	0	0
AC005041.1	0	0	0	0	0	0	0.005718	0	0.006673	0	0.004785	0	0.005966	0	0	0
AC005041.2	0	0	0	0	0	0	0	0	0	0	0	0	0	0	0	0
AC005041.3	0	0	0.322577	0.474687	0.135943	0	0	0	0.09002	0	0.081347	0	0	0	0.403709	0.778586
AC005041.4	0	0	0	0	0	0	0	0	0	0	0	0	0	0	0	0
AC005041.5	2.17275	1.02476	1.14565	1.30349	0	1.08675	1.93965	0.561643	1.8075	0.813454	1.1287	0.690047	1.43291	0.277873	3.45731	0.770012
AC005042.1	0	0	0	0	0	0	0	0	0	0	0	0	0	0	0	0
AC005042.2	0	0	0	0	0	0	0	0	0	0	0	0	0	0	0	0
AC005045.1	239.272	0	83.0145	0	53.0575	141.825	0	0	0	20.9436	0	47.3768	0	0	0	0
AC005045.2	95.0956	63.1929	40.7899	49.7445	71.583	80.6302	33.7791	26.0826	8.4444	0	39.7394	18.942	14.3112	34.6217	22.9481	0
AC005046.1	0.520353	0.535553	0.3966	0.417934	0.488896	0.437881	0.332466	0.528868	0.590066	1.37214	0.567023	0.266561	0.832988	0.604163	0	0.710641
AC005050.1	0	0	0.02266	0	0	0	0	0	0.026885	0	0	0	0	0	0	0
AC005050.2	0	0	0	0.056302	0.193488	0	0.184152	0	0.256251	0.135963	0	0.047346	0	0	0	0
AC005050.3	0	0	0	0	0	0	0	0	0	0	0	0	0	0	0	0
AC005052.1	0	0	0	0.02112	0	0	0	0	0	0	0	0	0	0	0	0.03464
AC005052.2	0	0	0.018324	0.080894	0	0.088688	0	0	0	0.032558	0.018484	0	0	0	0.061154	0.088455
AC005062.1	0	0.201901	0.066027	0.373962	0.111619	0.505551	0	0.116343	0	0.132518	0	0	0	0.303763	0	0
AC005064.1	0	0	0	0	0	0	0	0	0	0	0	0	0	0	0	0
AC005066.1	0	0	0	0	0	0	0	0	0	0	0	0	0	0	0	0
AC005070.1	0	0	0	0	0	0	0	0	0	0	0	0	0	0	0	0
AC005070.2	0	0	0	0	0	0	0	0	0	0	0	0	0	0	0	0
AC005070.3	0.081441	0.08382	0.040288	0.098811	0.045276	0.097497	0.064638	0.070543	0.044972	0	0.054186	0.066475	0.128213	0.089207	0	0
AC005071.1	0	0	0	0	0	0	0.097184	0	0	0	0	0	0	0	0	0
AC005072.1	0	0	0.021309	0	0.035921	0	0.076923	0	0.095147	0	0.021495	0.105479	0.02543	0.141549	0	0
AC005076.1	0.967605	0.352956	1.20086	0.582513	0.209022	0.750171	0.136091	0.297051	0.207618	0	0	0.076721	0.067486	0.946719	1.93352	0.149641
AC005076.2	0	0	0	0	0	0	0	0	0	0	0	0	0	0	0	0
AC005077.1	0	0	0	0	0	0	0	0	0	0	0	0	0	0	0	0
AC005077.2	0	0	0	0	0	0	0	0	0	0	0	0	0	0	0	0
AC005077.3	0	0	0	0	0	0	0	0	0	0	0	0	0	0	0	0
AC005077.4	0	0	0	0.014592	0	0	0	0	0	0.035237	0	0	0.011834	0.021956	0	0.095734
AC005081.1	0	0	0	0	0	0	0	0	0	0	0	0	0	0	0	0
AC005082.1	0.064753	0.049983	0	0	0	0	0	0	0	0	0	0	0	0	0	0
AC005082.2	0	0	0	0	0	0	0	0	0	0	0	0	0	0	0	0
AC005083.1	1.52768	0.614793	0.525339	0.386531	0	0.365576	0.090887	0.13511	0.086134	0	0.076191	0	0	0.170854	0	0
AC005084.1	0	0	0	0	0	0	0	0	0	0	0	0	0	0	0	0
AC005086.1	0	0	0	0	0	0	0	0	0	0	0	0	0	0	0	0
AC005086.2	0.118047	0	0	0	0	0	0	0	0	0	0.117813	0.361328	0.139382	0.258607	0.097447	0
AC005086.3	0	0	0	0	0	0	0	0	0	0	0	0	0	0	0	0
AC005086.4	0	0	0	0	0	0	0	0	0	0	0	0	0	0	0	0
AC005086.5	0	0	0	0	0	0	0	0	0	0	0	0	0	0	0	0
AC005088.1	0	0	0	0	0	0	0	0	0	0	0	0	0	0	0	0
AC005089.1	0	0	0	0	0	0	0	0	0	0	0	0	0	0	0	0
AC005090.1	0	0	0	0	0	0	0	0	0	0	0	0	0	0	0	0
AC005094.1	0.551221	0	0	0	0	0	0	0	0	0	0	0	0.325421	0	0	0
AC005096.1	0	0	0	0	0	0	0.10408	0.151454	0	0	0.087251	0	0.103225	0	0	0
AC005099.1	0.567689	0	0.092183	0	1.10999	0	0.646701	0	0.206687	0	0	0.110607	0.109601	0	0.310819	0
AC005100.1	0	0	0	0	0	0	0	0	0	0	0	0	0	0	0	0
AC005100.2	0	0	0	0	0	0	0	0	0	0	0	0	0	0	0	0
AC005102.1	0	0	0	0	0	0	0	0	0	0	0	0	0	0	0	0
AC005104.1	0	0	0	0.493229	0	0	0	0	0.383069	0	0	0	0	0	0	0
AC005104.2	0	0	0	0	0	0	0	0	0.118933	0	0.107475	0	0	0	0	0
AC005105.1	0	0	0	0	0	0	0	0	0	0	0	0	0	0	0	0
AC005144.1	0	0	0	0	0	0	0	0	0	0	0	0	0	0	0	0
AC005153.1	0	0	0	0	0	0	0	0	0	0	0	0	0	0	0	0
AC005154.1	0	0	0	0	0	0	0	0	0	0	0	0	0	0	0	0
AC005154.2	0	0	0	0	0	0	0	0	0	0	0	0	0	0	0	0
AC005154.3	0	0	0	0	0.604331	0	0	0	0	0	0	0	0	0	0	0
AC005154.4	0	0	0	0	0	0	0	0	0	0	0	0	0	0	0	0
AC005154.5	0	0	0.156559	0	0	0	0	0	0	0	0	0	0	0.245543	0	0
AC005156.1	0	0	0	0	0	0	0	0	0	0	0	0	0	0	0	0
AC005160.1	0	0	0	0	0	0	0	0	0	0	0	0	0	0	0	0
AC005162.1	0	0	0	0.14436	0	0	0	0	0	0	0	0	0	0	0	0
AC005162.2	0	0	0	0	0	0	0.024772	0	0.154154	0	0	0	0.012284	0	0	0.333321
AC005165.1	0	0	0	0.063557	0	0	0	0	0	0	0	0	0	0	0	0
AC005165.2	0.500468	0	0.247565	0	0	0	0.298015	0	0	0	0	0	0	0	0	0
AC005165.3	0	0	0	0	0.081522	0	0	0	0	0	0.08786	0	0	0	0	0
AC005176.1	3.17471	4.92648	5.47004	6.16233	8.9737	12.4475	14.0882	18.4613	10.1626	9.06434	5.12162	7.58282	4.41457	9.0674	29.0982	28.7042
AC005176.2	0	0	0	0	0	0	0	0	0	0	0	0	0	0	0	0
AC005178.1	0	0	0	0	0	0	0	0	0	0	0	0	0	0	0	0
AC005180.1	0	0	0	0	0.160953	0	0	0	0	0	0	0	0	0	0	0
AC005180.2	0	0	0	0	0	0	0	0	0	0	0	0	0	0	0	0
AC005181.1	0	0	0	0	0	0	0	0	0	0	0	0	0	0	0	0
AC005183.1	0	0	0	0	0	0	0	0	0	0	0	0.046059	0	0	0	0
AC005185.1	0	0	0	0	0	0	0	0	0	0	0	0	0	0	0	0
AC005189.1	0	0	0	0	0	0	0	0	0	0	0	0	0	0	0	0
AC005191.1	0	0	0	0	0	0	0	0	0	0	0	0	0	0	0	0
AC005192.1	0.103831	0.093198	0.113702	0.183518	0	0.05643	0.107627	0.164746	0.240983	0.22661	0.172741	0.156182	0.048108	0.139923	0.132306	0.07399
AC005197.1	0	0	0	0	0	0	0	0	0	0	0	0	0	0	0.124003	0
AC005208.1	0	0	0	0	0	0	0	0	0	0	0	0	0	0	0	0
AC005209.1	0	0	0	0	0	0	0	0	0	0	0	0	0	0	0	0
AC005220.1	0.102593	0	0	0	0	0	0.061069	0	0	0	0.051195	0	0	0	0	0
AC005224.1	0	0	0	0	0	0	0	0	0	0	0	0	0	0	0	0
AC005224.2	0	0	0	0.025053	0	0	0.081943	0	0	0.03025	0.05152	0.063204	0.081269	0.150786	0	0.123276
AC005224.3	0.185575	0.143247	0.114754	0.337732	0.502949	0.333243	0.44186	0.40186	0.409905	0.815582	0.439865	0.681627	0.629953	0.609811	0.536167	0.22158
AC005225.1	0	0	0	0	0	0	0	0	0	0	0	0.05796	0	0	0	0
AC005225.2	0.02447	0	0	0	0	0	0.24505	0	0.097338	0	0.218141	0	0.208129	0.193079	0	0.491544
AC005225.3	0	0	0	0	0	0	0	0	0	0	0	0	0	0.264856	0.199603	0.288713
AC005225.4	0	0	0.032584	0.023975	0.027464	0	0	0	0.036373	0.028948	0.016434	0.020161	0.038886	0.036074	0	0
AC005229.1	0.818216	0	0	0	0	0	0	0	0	0	0	0	0	0	0	0
AC005229.2	0	0	0	0	0	0	0	0	0	0	0	0	0	0	0	0
AC005229.3	0.792493	0.876321	0.726791	0.729209	0.389823	0.639571	0.397515	0.404913	0.44252	0.469588	0.099971	0.204407	0.216836	0.329167	0.110253	0.119606
AC005229.4	0	0	0	0	0	0	0.027775	0	0	0	0	0	0	0	0	0
AC005230.1	0	0	0	0	0	0	0	0	0	0	0	0	0	0	0	0
AC005232.1	0	0	0.072308	0	0	0	0	0	0	0	0	0	0	0	0	0
AC005234.1	0	0	0	0	0	0	0	0	0	0	0	0	0	0	0	0
AC005234.2	0	0	0	0	0	0	0	0	0	0	0	0	0	0	0	0
AC005237.1	0	0	0	0	0	0	0	0	0	0	0	0	0	0	0	0
AC005244.1	0	0	0	0.531924	0	0	0	0	0	0	0	0	0	0	0	0
AC005244.2	0	0	0	0	0	0	0	0	0	0	0	0	0	0	0	0
AC005252.1	0	0	0	0	0	0	0	0	0	0	0	0	0	0	0	0
AC005252.2	0	0	0	0.053143	0	0	0	0	0	0	0	0	0	0	0	0
AC005252.3	0	0	0	0	0	0	0	0	0	0	0	0	0	0	0	0
AC005252.4	1.24412	0	0.440247	0	0.9941	0	0	0	0	0	0.351771	0	0	0	0	0
AC005253.1	0.368201	0.341333	0.185241	0.206126	0.159495	0.157344	0.044915	0.096589	0.159033	0.207287	0.136897	0.045959	0.037072	0.040991	0.140157	0.090122
AC005253.2	0	0	0	0	0	0	0	0	0	0	0	0	1.00272	0	0	0
AC005255.1	0	0	0	0	0	0	0	0	0	5.39427	0	0	3.67768	0	0	0
AC005256.1	0	0	0	0	0	0	0	0	0	0	0	0	0	0	0	0
AC005258.1	1.73421	3.15974	1.65953	0.755403	1.23117	0	0.501787	0	0	0	0.296	0.337567	0.5754	1.06057	0	0
AC005258.2	0	0	0	0	0	0	0	0	0	0	0	0	0	0	0	0.079655
AC005261.1	0.405715	0.651402	1.42092	1.72483	1.01499	1.39882	1.37017	1.16674	1.12632	1.22675	1.05276	1.21204	1.1388	1.49319	1.12531	1.2789
AC005261.2	0	0	0	0	0.204683	0.097947	0.146105	0.074812	0	0	0.04316	0	0	0	0	0
AC005261.3	0	0	0.625319	0.832171	0.381101	0.410914	0.466741	0.816174	0.654077	0.704704	0.769492	1.12001	0.822737	1.26056	0.317803	0
AC005261.4	0	0.956757	0	0	0	0	0	0	0	0	0	0	0	0	0	0
AC005261.5	0	0	0	0	0	0	0	0	0.107182	0	0	0	0	0	0	0
AC005262.1	1.1615	0	0	0	0.484294	0	0	0	0.320694	0	0.289797	0	0	0	0.958838	0
AC005262.2	0	0	0	0	0	0	0	0	0	0	0	0	0	0	0	0
AC005264.1	0	0	0	0	0	0	0	0	0	0	0.016936	0	0	0	0	0
AC005274.1	0	0	0	0	0	0	0	0	0	0	0	0	0	0	0	0
AC005277.1	0	0	0	0	0	0	0	0	0	0	0	0	0	0	0	0
AC005277.2	0	0	0	0	0	0	0	0	0	0	0	0	0	0	0	0
AC005280.1	0	0	0	0	0	0	0	0	0.04081	0	0	0	0	0	0	0
AC005280.2	0	0	0	0	0	0	0	0	0	0	0	0	0	0	0	0
AC005280.3	0	0	0	0	0	0	0	0	0	0	0.193356	0	0	0	0	0
AC005281.1	1.25527	1.65149	0.562212	1.27364	1.2148	1.51538	1.34722	2.08477	1.39191	0.951173	1.41436	1.37091	0.462757	1.49289	9.07129	8.1965
AC005288.1	0	0	2.28889	2.66923	1.84534	0	1.0719	2.84442	2.37734	1.23743	1.40961	0.886016	1.57924	0.866133	0.565848	1.13436
AC005291.1	0.49906	0.256819	0	0.1211	0	0	0	0	0	0	0	0	0	0	0.274646	0
AC005291.2	0.953028	1.10347	0	0.173443	0	0	0	0	0	0	0	0	0	0	0.786715	0
AC005293.1	0	0	0	0	0	0	0	0	0	0	0	0	0	0	0	0
AC005294.1	0	0	0	0	0	0	0	0	0	0	0	0	0	0	0	0
AC005296.1	0	0	0	0	0	0	0	0	0	0	0	0	0	0	0	0
AC005297.1	0	0	0	0	0	0	0	0	0	0	0	0	0	0	0	0
AC005297.2	0	0	0	0	0	0	0	0	0	0	0	0	0	0	0	0
AC005297.3	0	0	0	0	0	0	0	0	0	0	0	0	0	0	0	0
AC005301.1	0	0	0	0	0	0	0	0	0	0	0	0	0	0	0	0
AC005301.2	0	0	0	0	0	0	0	0	0	0	0	0	0	0	0	0
AC005303.1	0	0	0	0	0	0	0	0	0	0	0	0	0	0	0	0
AC005304.1	0	0	0	0	0	0	0	0	0	0	0	0	0	0	0	0
AC005304.2	0	0	0.037156	0	0	0	0	0	0	0	0	0	0	0	0	0
AC005304.3	0.249211	0	0	0	0	0	0	0	0	0	0	0	0	0	0	0
AC005306.1	0	0	0.086026	0.498141	0	0	0.300264	0	0.192217	0.145416	0.178458	0	0	0	0	0
AC005307.1	0	0	0	0	0	0	0	0	0	0	0	0	0	0	0	0
AC005323.1	0	0	0	0	0	0	0	0	0	0	0	0	0	0	0.174329	0.252156
AC005323.2	0.195328	0	0	0	0	0	0	0	0	0	0	0	0	0	0	0
AC005324.1	0	0	0	0	0	0	0	0	0	0	0	0	0	0	0	0
AC005324.2	0.031407	0	0	0	0	0	0	0.012436	0	0	0	0	0.008492	0	0	0
AC005324.3	0	0	0	0	0.829808	0	0	0	0	0	0	0.010795	0	0	0	0.03459
AC005324.4	0.233805	0	0.101526	0	0	0	0	0	0	0	0	0	0.119625	0.221951	0	0
AC005324.5	0	0	0	0	0	0	0	0	0	0	0	0	0	0	0	0
AC005326.1	0	0	0	11.4607	0	0	0	0	0	0	0	0	0	0	0	0
AC005329.1	0.525292	0.672949	0.173402	0.244683	0.255658	0.345063	0.18209	0.381256	0.169032	0.206779	0.268931	0.28878	0.16944	0.388887	0.331604	0.513119
AC005329.2	0	0	0	0	0	0	0	0	0	0	0	0	0	0	0	0
AC005329.3	0	0	0.027262	0.045285	0.072602	0	0	0	0.014856	0	0.014325	0.016312	0.016235	0	0.022213	0
AC005330.1	0.131668	0.101636	0.065136	0	0.0549	0.078813	0.039188	0	0.036354	0.057867	0	0	0	0.072112	0.054345	0
AC005332.1	0	0	0.064911	0.04467	0	0.07346	0.036526	0.053152	0	0	0.03908	0	0	0	0.101308	0.073268
AC005332.2	0	0	0	0	0	0	0	0	0	0	0	0	0	0	0	0
AC005332.3	0.663716	0	0.328337	0.483163	0	0	0.395081	0	0.366509	0.875086	0.662396	0.609465	1.1755	2.18101	0.821837	0.792489
AC005332.4	0.398985	0.787122	0.16501	0.18886	0.07273	0	0.210911	0.128412	0.064715	0	0	0.068066	0.02272	0	0.030594	0
AC005332.5	0.034938	0.161636	0.194227	0.209598	0	0.031335	0.109065	0.068017	0.158993	0.071842	0.169798	0.304446	0.355411	0.51607	0.627307	0.625062
AC005332.6	4.99916	7.00298	2.75239	3.44089	1.2326	1.74117	1.22238	1.40322	1.44641	1.54859	2.28705	2.49727	4.71328	7.27742	1.61271	1.51199
AC005332.7	0	0	0	0	0	0	0	0	0	0	0	0	0	0	0	0
AC005336.1	0	0	0	0	0	0	0	0	0	0	0	0	0	0	0	0
AC005336.2	0	0	0	0	0	0	0	0	0	0	0	0	0	0	0.081603	0
AC005336.3	0	0	0	0	0	0	0	0	0	0	0	0	0	0	0	0
AC005339.1	0	0	0	0	0	0	0	0	2.51074	1.61007	0.708875	1.62889	0.87668	0	5.96628	10.9576
AC005341.1	0	0	0	0	0	0	0	0	0	0	0	0	0	0	0	0
AC005342.1	0	0	0	0	0	0	0	0	0	0	0	0	0	0	0.143547	0
AC005342.2	0	0	0	0	0	0	0	0	0	0	0	0	0	0	0	0
AC005343.1	0	0	0.029979	0.05882	0	0.048365	0.024048	0.034994	0.011155	0.053266	0	0.037098	0.023851	0	0	0
AC005343.4	0	0	0	0	0	0	0	0	0	0	0	0	0	0	0	0
AC005344.1	0	0	0	0	0	0	0	0	0	0	0	0	0	0	0	0
AC005345.1	0	0	0	0	0	0	0	0	0	0	0	0	0	0	0	0
AC005351.1	0	0	0	0	0	0	0	0	0	0	0	0	0	0	0	0
AC005355.1	0	0	0	0	0	0	0	0	0	0	0	0	0	0	0	0
AC005355.2	0	0	0	0	0	0	0	0	0	0	0	0	0	0	0	0
AC005357.1	0	0	0	0	0	0	0	0	0	0	0	0	0	0	0	0
AC005357.2	0	0	0	0	0	0	0	0	0	0	0	0	0	0	0	0
AC005358.1	0	0	0.018999	0	0	0	0	0	0.038258	0	0.038308	0.013948	0	0	0.031584	0
AC005363.1	0	0	1.07771	0	0	0	0	0	0	0	0	0	0	0	0	0
AC005363.2	0	11.8433	3.79502	0	0	0	2.28324	0	0	0	0	0	2.26447	8.40293	0	0
AC005377.1	0	0	0	0	0	0	0	0	0	0	0	0	0	0	0	0
AC005379.1	0	0	0.412145	0	0	0	0	0	0	0	0	0	0	0	0	0
AC005381.1	0	0	0	0	0	0	0	0	0	0	0	0	0	0	0	0
AC005383.1	0	0	0.113299	0	0	0	0	0	0	0	0	0	0	0	0	0
AC005387.1	0	0	0.315454	0	0	0	0	0.552348	0	0	0	0	0.37646	0	0	0
AC005387.2	0	0	0	0	0	0	0	0	0	0	0.170828	0.628711	0	0	0.847789	0.408757
AC005391.1	0.812484	0	0	0	0.67754	0	0	0	0.44866	0	0.810868	0	0.479661	0.889956	0.670698	0
AC005392.1	0	0	0	0	0	0	0	0	0	0	0	0	0	0	0	0
AC005392.2	0	0	1.51268	0	0	0	0	0	0	1.09485	0	0	0	0	0	0
AC005392.3	0	0	0	0	0	0	0	0	0.171856	0	0	0	0	0	0	0
AC005393.1	0	0	0.192677	0	0	0	0	0.168685	0	0	0	0	0	0	0	0
AC005394.1	0	0	0	0	0	0	0	0	0	0	0	0	0	0	0	0
AC005394.2	0.022785	0.070147	0	0	0	0	0	0	0	0	0	0	0	0	0	0
AC005400.1	0.107998	0	0.10686	0	0.654979	0.127652	0	0.092362	0.164701	0.093725	0.150201	0.065276	0.175598	0.233594	0	0
AC005410.1	0.231743	0	0.266469	0	0	0	0.182632	0	0.169424	0	0.153101	0	0.181131	0	0	0.366339
AC005410.2	0	0	0.151064	0	0.254653	0.365573	0	0	0	0.268415	0	0.373881	0	0	0	0.364583
AC005412.1	0	0	0	0	0	0	0	0	0	0	0	0	0	0	0	0
AC005414.1	0	0	0	0	0	0	0	0	0	0	0	0	0	0	0	0
AC005476.1	0	0	0	0	0	0	0	0	0	0	0	0	0	0	0	0
AC005476.2	0.607889	0.371912	0.124236	0	0.200893	0	0.439453	0.744081	0	0	0	0	0	0	0.20731	0
AC005479.1	0	0.296213	0	0.139676	0	0	0	0	0	0	0.095745	0.117458	0	0	0	0
AC005479.2	0	0.554785	0	0	0	0	0	0	0	0	0	0	0.212153	0	0	0
AC005480.1	0	0	0.010105	0	0	0	0.011771	0	0	0	0.035574	0	0.036158	0	0.050472	0
AC005480.2	0	0	0	0	0	0	0	0	0	0	0	0	12.9227	0	0	0
AC005481.1	0	0	0	0	0	0	0	0	0	0	0	0	0	0	0	0
AC005482.1	0	0	0	0	0	0	0	0	0	0	0	0	0	0	0	0
AC005486.1	0	0	0	0	0	0	0	0	0	0	0	0	0	0	0	0
AC005487.1	0.307537	0	0.286769	0	0	0	0.392456	0.659346	0.247196	0.135159	0.45313	0	0	0.493523	0.126935	0.590283
AC005495.1	0	0	0	0	0	0	0	0	0	0	0	0	0	0	0	0
AC005498.1	0	0	0	0	0	0	0	0	0	0	0	0	0	0	0	0
AC005498.2	0	1.48765	0.39481	0	0.712831	0.576798	0	0	0	0	0	0	0	0	0	0
AC005498.3	0.036236	0.167826	0.035852	0.052758	0	0	0	0	0	0	0.018082	0.088732	0.042785	0	0	0
AC005514.1	0	0	0	0	0	0	0	0	0	0	0	0	0	0	0	0
AC005515.1	0	0	0	0	0	0	0	0	0	0	0	0	0	0	0	0
AC005518.1	0	0	0	0	0	0	0	0	0	0	0	0	0	0	0	0
AC005518.2	0	0	0	0	0	0	0	0	0	0	0	0	0	0	0	0
AC005519.1	0	0.269694	0.147965	0.056103	0.049355	0.27479	0.048278	0	0.140788	0.204735	0.120459	0.0789	0.038105	0.191351	0.078661	0
AC005520.1	0	0.096819	0.144266	0	0	0	0	0.220846	0	0.06641	0	0	0	0	0.1055	0
AC005520.2	0	0.348667	0	0	0.267198	0.041887	0	0	0	0.140819	0.034919	0	0.283742	0	0.13225	0
AC005520.3	0	0	0	0	0.452009	0	0	0	0	0	0	0	0	0	0	0
AC005520.4	0	0	0	0	0	0	0	0	0	0	0	0	0	0	0	0
AC005520.5	0.048533	0	0.032972	0.037944	0	0	0	0	0.041055	0	0.033155	0	0	0.178389	0	0
AC005521.1	0	0.484322	0.065958	0	0.185927	0	0	0	0	0	0	0	0.123635	0	0	0
AC005522.1	0	0	0	0	0	0	0	0	0	0	0.079944	0	0	0	0	0
AC005523.1	0.387168	0	0.19153	0	0	0.463498	0.230464	0.335361	0.213797	0.680623	0.193199	0	0.22857	0	1.27841	0
AC005523.2	9.4861	12.3501	13.4261	11.7149	18.4836	14.7161	11.7953	11.4095	16.8416	13.4433	8.50462	12.2313	7.38389	11.0667	23.6614	16.9823
AC005524.1	0	0	0	0	0	0	0	0	0	0	0	0	0	0	0	0
AC005529.1	0	0	0	0	0	0	0	0	0	0	0	0	0	0	0	0
AC005531.1	0.146173	0	0.232759	0	0.138339	0	0.081737	0	0.151623	0	0.163444	0	0.037448	0	0.114297	0.069967
AC005532.1	1.79616	3.45707	1.03791	0.559083	1.58575	1.58588	4.90575	6.93087	2.11068	3.01384	2.41079	1.96427	0.118465	0.779516	1.39745	0.734696
AC005532.2	0	0	0	0	0	0	0	0	0	0	0	0	0	0	0	0
AC005534.1	0.835076	0	0.175847	0	0.399252	0	0	0	0	0	0	0	0.629504	0	0.586813	0
AC005537.1	0.476837	0	0	0	0	0	0.253539	0	0	0.101549	0.221818	0	0.159345	0	0	0
AC005538.1	0	0	0	0	0	0	0	0	0	0	0	0	0	0	0	0
AC005538.2	1.57115	0	0	0	0	0.578942	0	0	0	0	0	0.246706	0.16925	0	0	0
AC005538.3	0	0	0	0	0	0	0	0	0	0	0	0	0	0	0	0
AC005540.1	7.07393	8.80514	0.811877	1.62752	0.250179	1.26142	0	0.752952	0.269684	0.099124	0.106838	0.231527	0	0.597963	0	0.312389
AC005544.1	0	0	0	0	0	0	0	0	0	0	0	0	0	0	0	0
AC005544.2	0	0	0	0	0	0	0	0	0	0	2.30146	0	0	0	0	0
AC005546.1	0	0	0	0.335816	0	0	0	0	0	0	0	0	0	0	0	0
AC005548.1	0	0	0	0	0	0	0	0	0	0	0	0	0	0	0	0
AC005549.1	0	0	0	0	0	0	0	0	0	0	0	0	0	0	0	0
AC005550.1	0	0	0	0	0	0	0	0	0	0	0	0	0	0	0	0
AC005550.2	0	0	0	0	0	0	0	0	0	0	0	0	0	0	0	0
AC005551.1	0	0	0	0	0	0	0	0	0	0	0	0	0	0	0	0
AC005552.1	0	0	0	0	0	0	0	0	0	0	0	0	0	0	0	0
AC005559.1	0	0	0	0	0	0	0	0	0	0	0	0	0	0	0	0
AC005562.1	3.04831	3.9966	0.628074	0.866602	0.119502	0.320418	0.270887	0.324793	0.320778	0	0.375809	0.296808	0	0.1555	0.718957	0.415791
AC005562.2	0	0	0	0	0	0	0	0	0	0	0	0	0	0	0	0
AC005578.1	0.084821	0	0	0	0	0	0	0	0	0	0	0.051712	0	0	0.069732	0.100862
AC005580.1	0	0	0	0	0	0	0	0	0	0	0	0	0	0	0	0
AC005586.1	0.12648	0.194358	0.117459	0.045398	0.052751	0.074657	0.076367	0.191962	0	0.054815	0	0.076907	0	0	0	0
AC005587.1	0.190188	0	0.09409	0	0.158611	0	0	0.164739	0.105058	0	0	0	0.11228	0	0	0
AC005588.1	0	0	0	0	0	0	0	0	0	0	0	0	0	0	0	0
AC005592.1	0	0	0	0	0.039022	0	0	0	0	0	0	0	0	0	0	0
AC005592.2	0	0	0	0	0	0	0	0	0	0	0	0	0	0	0	0
AC005593.1	0	0	0	0	0	0	0	0	0	0.215745	0	0	0	0	0	0
AC005594.1	0	0	0.019801	0	0	0	0.023826	0	0	0	0	0	0	0	0.033042	0.047793
AC005597.1	0	0	0	0	0	0	0	0	0	0	0	0	0	0	0	0
AC005599.1	0	0	0	0	0	0	0	0	0	0	0	0	0	0	0	0
AC005606.1	0	0	4.22661	4.68888	7.64224	4.19005	7.2067	11.0723	6.13089	11.7603	6.30404	12.8821	7.29832	9.90311	13.6761	11.5546
AC005606.2	0.104311	0.39147	0.155237	0.107893	0.089668	0	0.319919	0	0.167778	0.039294	0.22373	0.175718	0.137576	0.048536	0.221584	0.198006
AC005609.1	0	0	0	0	0	0	0	0	0	0	0	0	0	0	0	0
AC005609.2	0	0	0	0	0	0	0	0	0	0	0	0	0	0	0	0
AC005609.3	0	0	0	0	0	0	0	0	0	0	0	0	0	0	0	0
AC005609.4	0	0	0	0	0	0	0	0	0	0	0	0	0	0	0	0
AC005609.5	0	0	0	0	0	0	0	0	0	0	0	0	0	0	0	0
AC005614.1	0	0	0.009963	0.013914	0	0	0.011378	0	0	0.033601	0	0	0	0	0.043088	0
AC005614.2	0	0	0	0	0	0	0	0	0	0	0	0	0	0	0	0
AC005616.1	0	0	0	0	0	0	0.078681	0	0.135643	0	0	0	0	0	0	0
AC005618.1	0	0.03465	0	0	0	0	0	0	0.012394	0	0	0	0	0	0	0
AC005618.2	0	0	0	0	0	0	0	0	0	0	0	0	0	0	0	0
AC005618.3	0	0	0	0	0	0	0	0	0	0	0.213535	0	0	0.234363	0	0
AC005618.4	0	0	0	0	0	0	0	0	0.028552	0	0	0	0	0	0	0
AC005622.1	0	0	0.024886	0	0	0	0	0	0.055557	0	0	0.030795	0	0	0	0
AC005625.1	0	0	0.289883	0	0	0	0	0	0	0	0	0	0	0	0	0
AC005632.1	0	0	0	0	0	0	0	0	0	0	0	0	0	0	0	0
AC005632.2	0	0	0	0	0	0	0	0	0	0	0	0	0	0	0	0
AC005632.3	0	0	0	0.08192	0	0	0	0	0	0	0	0	0	0.123263	0	0
AC005632.4	1.10899	0	0.548611	0	0	0	0	0	0	0	0	0	0	0	0	0
AC005632.5	0	0	0	0	0	0	0	0	0	0	0	0	0	0	0	0
AC005632.6	0	0	0.021964	0.032321	0	0	0	0.038458	0.073552	0	0.088621	0.05436	0.026211	0.048632	0.036651	0
AC005670.1	0.44858	0	0	0.326552	0	0	0	0	0	0	0	0	0	0	0	0
AC005670.2	3.02486	10.6864	1.83392	0	0	0.111589	0	5.66597	0	0	0	1.68303	0	0	0	0.222836
AC005670.3	4.62986	1.98147	1.06542	1.96668	2.77313	0.800049	0.33209	1.11938	0.359416	1.57706	0.296401	1.74623	0.354254	1.58723	0.578926	1.75948
AC005674.1	0.139665	0.061605	0.078962	0.087147	0.049915	0.071657	0	0.051847	0.022036	0.035075	0.029869	0.024428	0.082453	0.065564	0.01647	0.023823
AC005682.1	0.374124	0.468978	0.02644	0.27235	0.133709	0	0.127257	0.416653	0.029513	0.328847	0.05334	0.327185	0	0.23417	0.441194	0.191448
AC005682.2	0	0	0.014862	0	0	0.035967	0	0	0	0	0	0	0	0	0	0
AC005691.1	0	0	0	0	0	0	0	0	0	0	0	0	0	0	0	0
AC005692.1	0	0	0	0	0	0	0	0	0	0	0	0	0	0	0	0
AC005692.2	0	0	0	0	0	0	0	0	0	0	0	0	0	0	0	0
AC005692.3	0	0	0	0	0	0	0	0	0	0	0	0	0	0	0	0
AC005695.1	0	0	0	0	0	0	0	0	0	0.010545	0	0	0	0	0	0
AC005695.2	0	0	0	0	0	0	0	0	0	0	0	0	0	0	0	0
AC005695.3	0	0	0	0	0	0	0	0	0	0	0	0	0	0	0	0
AC005696.1	0	0	0	0	0	0	0.200611	0.291921	0	0.295984	0	0	0	0	0	0
AC005696.2	0	0	0	0	0	0	0	0	0	0	0	0	0	0	0	0
AC005696.3	0	0	0	0	0	0	0.716641	0	0	0	0.600763	0	0	2.63744	0	0
AC005696.4	0	0	0	0.016344	0	0.026879	0	0	0	0	0	0.013745	0.0271	0	0	0
AC005697.1	0	0	0	0	0	0	0	0	0	0	0	0	0	0	0	0
AC005697.2	0	0	0	0	0	0	0	0	0	0	0	0	0	0	0	0
AC005697.3	0	0	0	0	0	0	0.116973	0	0	0	0	0	0	0	0	0
AC005699.1	0	0	0	0	0	0	0	0	0	0	0	0	0	0	0	0
AC005702.1	0.309997	0.973929	1.09549	0.883262	0.647355	0.400799	0.506358	0	0.398888	0.276709	0.448968	0.172374	0.403212	0.616854	0.524222	1.06404
AC005702.2	0	0	0	0	0	0.065052	0	0	0	0	0	0	0	0	0	0
AC005702.3	0.391832	0	0	0	0	0	0	0	0	0	0	0	0	0	0	0
AC005702.4	0	0	0	0	0	0	0	0	0	0	0	0	0	0	0	0
AC005702.5	0	0	0	0	0	0	0	0	0.237867	0	0	0	0	0	0	0
AC005703.1	0	0	0	0	0	0	0	0	0	0	0	0	0	0	0	0
AC005703.2	0	0	0	0	0	0	0	0	0	0	0	0	0	0	0	0
AC005703.3	0	0	0	0	0	0	0	0	0	0	0	0	0	0	0	0
AC005703.4	0	0	0	0	0	0	0	0	0	0	0	0	0	0	0.704175	0
AC005703.5	0	0	0	0	0	0	0	0	0	0	0	0	0	0	0	0
AC005703.6	0	0	0	0.034689	0	0	0	0	0	0	0	0	0	0	0	0
AC005722.1	0	0	0	0	0	0	0	0	0	0	0	0	0	0	0.150401	0
AC005722.2	0	0	0	0	0	0	0	0	0	0	0	0	0	0	0	0
AC005722.3	0	0	0	0	0.017385	0	0	0	0	0	0	0	0	0	0	0
AC005722.4	0	0	0	0	0	0	0	0	0	0	0	0	0	0	0	0
AC005725.1	0	0	0	0	0	0	0	0	0.015817	0	0	0	0	0	0	0
AC005726.1	0.848048	0.500857	0.103298	0.295452	0.614374	0.464327	0.046389	0.534112	0.316112	0.662519	0.226142	0.476261	0.120708	0.385882	0.19167	0.335157
AC005726.2	0	0	0	0	0	0	0	0.058273	0	0	0	0	0.151131	0.072192	0	0
AC005726.3	0	0	0	0	0	0	2.61713	0	0	5.33944	7.13512	4.64787	0	0	4.40195	6.68602
AC005726.4	0	0.241095	0.202496	0	0	0	0	0	0	0.169693	0.162519	0.095602	0.217014	0.17106	0	0
AC005730.1	0	0	0	0	0	0	0	0	0	0	0	0	0	0	0	0
AC005730.2	0.06964	0.107512	0.034451	0	0	0	0.041454	0	0	0	0	0	0	0	0	0
AC005730.3	0	0	0	0	0.467595	0	0	0	0.309637	0	0	0.343261	0	0	0	0
AC005736.1	0	0	0	0	0	0	0	0	0	0	0	0	0	0	0	0
AC005740.1	1.17542	0.741171	0	0.523598	0.476247	0.28637	0	0	0.316504	0	0	0	0.164108	0.261935	0	0
AC005740.2	0.39728	0	0.190413	0.280177	0	0	0	0	0	0	0	0	0.231593	0.421576	0	0
AC005740.3	0	1.13989	0	0	1.31251	0	0	0.628379	0	0	0	0	0	0	0	0
AC005740.4	0	0	0	0	0.07672	0	0	0	0	0	0	0	0	0	0	0
AC005740.5	0	0	0	0.050669	0.025228	0.041663	0.020716	0	0.033412	0	0	0	0.020546	0	0	0
AC005741.1	0	0	0	0	0	0	0	0	0	0	0	0	0	0	0	0
AC005746.1	0	0	0	0	0	0	0	0	0.077077	0	0	0	0	0	0	0
AC005746.2	0	0	0	0	0	0	0	0	0	0	0	0	0	0	0	0
AC005746.3	0	0	0	0.331119	0	0	0	0	0	0	0	0	0	0	0	0
AC005753.1	0	0	0	0	0.147394	0	0	0	0	0.15536	0	0	0	0	0	0
AC005753.2	0	0	0	0	0	0	0.062348	0	0	0	0	0	0	0	0	0
AC005753.3	0	0	0	0	0	0	0	0	0	0	0	0	0.020881	0	0	0
AC005757.1	0	0	0	0	0	0	0	0	0	0	0	0	0	0	0	0
AC005758.1	0	0	0	0	0	0	0	0	0	0	0	0	0	0	0	0
AC005759.1	2.38261	0	0	0	0	0	0.063997	2.0638	0	2.09426	0	0	1.40661	0	1.96683	0.941381
AC005771.1	0	0	0	0	0	0	0	0	0	0	0	0	0	0	0	0
AC005772.1	0	0	0	0	0	0	0	0	0	0	0	0	0	0	0	0
AC005772.2	0	0	0	0	0	0	0	0	0	0	0	0	0	0	0	0
AC005774.1	0	0	0	0	0	0	0	0	0	0	0	0	0	0	0	0
AC005774.2	0	0	0	0	0	0	0	0	0	0	0	0	0	0	0	0
AC005775.1	2.18826	2.19807	0.939046	0.905093	0.376909	1.33156	0.575914	0.388069	0.233589	0.161246	0.53658	0.21712	0.407786	0.445948	1.64007	2.61207
AC005776.1	0	0	0	0	0	1.81787	0	0	2.51557	1.33472	0	0	0	0	0	1.81311
AC005776.2	0	0	0.064921	0.062344	0.10886	0.153787	0.033011	0	0.171209	0.075276	0.065513	0.052427	0	0.14071	0.036255	0
AC005777.1	0	0	0	0	0	0	0	0	0	0	0	0	0	0	0	0
AC005785.1	0.228602	0.393048	0.298796	0.327682	0.692882	0.609469	3.27346	1.26195	0.269434	0.48388	0.773384	0.561617	0.591245	0.434933	0.973296	1.15674
AC005785.2	0	0	0.084454	0	0.142365	0	0	0	0.188545	0.150059	0	0.10451	0.100787	0	0	0.203842
AC005786.1	0	0	0	0	0	0	0	0	0	0	0	0	0	0	0	0
AC005786.2	0	0	0	0	0	0	0	0	0	0	0	0	0	1.19742	0	0
AC005786.3	0	2.14885	16.4724	6.50856	21.4011	18.3251	26.409	29.8197	31.7346	22.6334	27.3094	30.5467	25.8808	33.9407	76.3597	62.6085
AC005786.4	0	0	0	0	0	0	0	0	0	0	0	0	0	0	0.12429	0
AC005787.1	0	0	0	0	0	0	0	0	0	0	0	0	0	0	0	0
AC005789.1	0	0	0	0	0	0	0	0	0	0	0	0	0	0	1.10278	0
AC005790.1	0	0	0	0	0	0	0	0	0	0	0	0	0	0	0	0
AC005796.1	0	0	0	0	0	0	0	0	0	0	0	0	0	0	0	0
AC005798.1	0	0	0	0	0	0	0.282613	0	0	0	0	0	0	0	0	0
AC005803.1	0	0	0	0	0	0.065767	0	0	0	0	0	0	0	0	0	0
AC005808.1	2.21312	2.29961	0.245626	0.722901	0.414054	1.18882	0.295557	0.430082	0	0.43643	0	0	0	0	0	1.18571
AC005821.1	0.037425	0	0.122071	0.08261	0	0.044803	0.044555	0	0	0	0	0	0	0	0	0
AC005821.2	0	0	0	0	0	0	0	0	0	0	0	0	0	0	0	0
AC005823.1	0	0	0	0	0	0	0	0	0	0	0	0	0	0	0	0
AC005823.2	0	0	0	0	0	0	0	0	0	0	0	0	0	0	0	0
AC005828.1	0	0	0	0	0	0.617998	0	0	0.285063	0	0	0	0	0	0	0
AC005828.2	0	0	0	0	0	0	0	0	0	0	0	0	0	0	0	0
AC005828.3	0	0	0	0	0	0	0	0	0	0	0	0.116769	0	0	0	0
AC005828.4	0	0	0	0	0	0	0.25641	0	0.237867	0	0.107475	0	0	0	0	0
AC005828.5	0	0	0	0	0	0	0	0	0	0	0	0	0	0	0	0
AC005828.6	0	0	0	0	0	0	0	0	0	0	0	0	0	0	0	0
AC005828.7	0	0	0	0	0	0	0	0	0	0	0	0	0	0	0	0
AC005829.1	0	0	0	0	0	0.668393	0.166171	0	0	0	0	0	0.164806	0	0.460887	0.666643
AC005829.2	0	0	0.087903	0	0.070968	0	0	0	0	0	0	0	0	0	0	0
AC005831.1	0.229185	0.208188	0.044672	0.032723	0.037628	0	0	0	0.02493	0	0	0	0	0	0.074213	0
AC005832.1	0	0	0	0	0	0	0	0	0	0	0	0	0	0	0	0
AC005832.2	0	0	0	0	0	0	0	0	0	0	0	0	0	0	0	0
AC005832.3	0	0	0	0	0	0	0	0	0	0	0	0	0	0	0	0
AC005832.4	17.4121	20.3937	7.44068	12.8055	8.84538	5.19128	6.0481	5.585	1.89319	4.78732	2.57057	1.52635	3.69464	3.24704	1.54589	1.19892
AC005833.1	19.5386	17.0171	17.9561	15.039	12.7275	11.2034	13.8863	12.5932	6.40743	8.24568	4.8976	4.47707	4.66943	5.63786	3.5851	1.52249
AC005833.2	0	0	0	0	0	0	0	0	0	0	0.012993	0	0	0	0	0.043631
AC005837.1	0.045135	0	0.068387	0	0	0	0.056048	0	0.025385	0	0.022561	0	0	0.049925	0	0
AC005837.2	0	0	0	0	0	1.91516	0	0	0	0	0.865441	0	0.307786	0	0	0
AC005837.3	0	0	4.54845	0	0	0	0	0	0	0	0	0	0	0	15.1797	0
AC005837.4	0	0	0	0	0	0	0	0	0	0	0	0	0	0	1.35237	0
AC005838.1	0	0	0	0	0	0	0	0	0	0	0	0	0	0	0	0
AC005838.2	0.967034	0	0.956774	0	0	0	0	0	1.60201	2.55	1.93022	1.18399	0	1.05924	0	0
AC005839.1	0.153665	0.03389	0.043438	0.095883	0.164755	0.15768	0.09147	0.171133	0.096977	0.077182	0.065725	0.120947	0.01296	0.072136	0.072485	0
AC005840.1	1.5457	0	0.254455	0	0.428836	0	0.305734	0	0.568111	0	0.513301	0	0	0	0	0
AC005840.2	0	0	0.041439	0	0	0	0.077127	0.036279	0.07155	0.036814	0.129312	0	0.024726	0	0	0
AC005840.3	0	0	0	0	0.051243	0	0	0	0	0	0	0	0	0	0	0
AC005840.4	0	0	0.092198	0	0	0	0	0	0	0	0	0	0	0.204144	0	0
AC005841.1	37.5381	52.9695	45.9089	48.2408	60.851	24.9791	58.7107	36.7571	46.3308	30.9366	9.74066	26.2247	33.3125	18.9288	68.1894	60.2995
AC005845.1	0	0	0	0	0	0	0	0	0	0	0	0	0	0	0	0
AC005856.1	0	0	0.008103	0	0	0	0.00975	0.014188	0.03618	0	0	0	0.01934	0	0	0
AC005858.1	0	0	0	0	0	0	0	0	0	0	0	0	0	0	0	0
AC005858.2	0	0	0	0	0	0	0	0	0	0	0	0	0	0	0	0
AC005858.3	0	0	0	0	0	0	0	0	0	0	0	0	0	0	0	0
AC005863.1	0	0	0	0	0	0	0	0	0	0.020805	0.028928	0	0.013974	0	0.097695	0.056524
AC005865.1	0	0	0	0	0	0	0	0	0	0	0	0.014699	0	0	0	0
AC005865.2	0	0	0.06397	0.047068	0	0	0.076974	0	0	0.056831	0	0	0	0	0	0
AC005871.1	0	0	0	0	0	0	0	0	0	0	0	0	0	0	0	0
AC005871.2	0	0	0	0	0	0	0	0	0	0	0	0	0	0	0	0
AC005884.1	0	0	0	0	0	0	0	0	0	0	0.232339	0	0	0	0	0
AC005884.2	0	0	0	6.63275	0	8.68809	0	2.89429	0	0	0	0	0	0	0	0
AC005888.1	0	0	0	0	0	0	0	0	0	0	0	0	0	0	0	0
AC005899.1	0	0	0	0	0	0	0	0	0	0	0	0	0	0	0	0
AC005899.2	0	0	0	0	0	0	0	0	0	0	0	0	0	0	0	0
AC005899.3	0	0	1.17851	0	0	0	0	0	0	0	0	0	1.29906	0	0	0
AC005899.4	0	0	0	0	0	0	0	0	0	0	0	0	0	0	0	0
AC005899.5	0	0	0	0	0	0	0	0	0	0	0	0	0	0	0	0
AC005899.6	0	0	0	0	0	0	0	0	0	0	0	0	0	0	1.10278	3.1902
AC005899.7	0	0	0	0	0	0	0	0	0	0	0.096028	0	0	0	0	0
AC005899.8	0.195327	0.034742	0.256034	0.048676	0.095072	0.053837	0.11627	0.077812	0.03755	0.039432	0.355888	0.04127	0.080713	0.024587	0.316167	0.107154
AC005901.1	0	0	0	0	0	0	0	0	0	0	0	0	0	0	0	0
AC005906.1	0	0	0	0	0	0	0	0	0	0	0	0	0	0	0	0
AC005906.2	0	0	0	0	0	0	0	0	0	0	0.010278	0	0	0	0	0
AC005906.3	0	0	0	0	0	0	0.029133	0	0	0	0	0	0	0	0	0
AC005908.1	0	0	0	0	0	0	0	0	0	0	0	0	0.395853	0	0	0
AC005908.2	0	0	0	0	0	0	0	0	0	0	0	0	0	0	0	0
AC005909.1	0	0	0	0	0	0	0	0	0.071125	0	0	0	0	0	0	0
AC005909.2	0	0	0	0	0	0	0	0	0	0	0	0	0	0	0	0
AC005911.1	0.315748	0	0.156199	0	0.526613	0	0.187951	0.273499	0.348717	0.832607	0	0.193293	0	0.345856	0.260647	0.377009
AC005912.1	0	21.8503	0	15.6798	4.31091	38.7174	3.42299	6.2679	2.77717	12.0352	2.57813	4.13333	0	0	0	3.90343
AC005912.2	0	0	0	0.022023	0.025228	0	0	0	0	0	0	0	0	0	0	0
AC005914.1	0	0	0	0	0.042679	0	0	0.044189	0	0.044841	0.051007	0.03123	0	0	0	0
AC005915.1	0	0	0	0	0	0	0	0	0	0	0	0	0	0	0	0
AC005920.1	0	0	0	0	0	0	0	0	0.01991	0	0	0	0	0	0	0
AC005920.2	0	0	0	0	0	0	0	0	0	0	0	0	0	0	0.654453	0
AC005920.3	0	0	0	0	0	0	0	0	0	0	0	0	0	0	0	0
AC005920.4	0	0	0	0	0	0	0	0	0	0	0	0	0	0	0	0
AC005921.1	0	0	0	0	0	0	0	0	0	0	0	0	0	0	0	0
AC005921.2	0	0	2.09454	2.46209	0	0	2.02373	4.17361	2.87118	3.94824	1.91627	4.47784	1.37228	3.30278	4.23762	4.40929
AC005921.3	0	0	0	0	0	0	0	0.029637	0.018894	0	0	0	0.040399	0	0	0.081708
AC005921.4	0	0	0.019584	0	0	0	0	0	0	0	0	0	0	0	0	0
AC005943.1	3.06445	0	0	0	0	0.520246	0	0	0	0.198145	0	0	0	0	0	0
AC005943.2	123.137	103.534	0	44.4906	236.357	120.782	740.776	591.21	212.841	0	368.379	103.167	332.952	0	459.917	284.643
AC005944.1	0	0	0.184346	0	0	0	0.44735	1.78754	0.267516	0	0	0.997123	0.396983	3.12451	0.327171	1.97188
AC005951.1	0	0	0	0	0	0	0	0	0	0	0	0	0	0	0	0
AC005954.1	0	0	0	0	0	0	0	0	0	0	0	0	0	0	0	0
AC005954.2	0	0	0.210307	0	0	0	0	0	0	0	0	0	0.125489	0	0	0
AC005962.1	0	0	0	0	0	0	0	0	0	0	0	0	0	0	0	0
AC005962.2	0	0	0.029332	0	0.04322	0.062046	0	0.051359	0	0	0.029587	0	0	0	0	0
AC005972.1	0	0	0	0	0	0	0	0	0	0	0	0	0	0	0	0
AC005972.2	0	0	0	0.204978	0	0	0.16761	0.243899	0	0	0.140508	0	0.166233	0	0	0
AC005972.3	0.142173	0.151686	0.097212	0.053322	0.111575	0.117625	0.121958	0.085107	0.108513	0	0	0.202205	0.058006	0.3618	0	0
AC005993.1	0	0.683103	0	0	0	0	0	0	0	0	0	0	0	0.15745	0.118659	0.171633
AC005996.1	0	0	0	0	0	0	0	0	0	0	0	0	0.122292	0.226899	0	0
AC005998.1	0	0	0	0	0	0	0	0	0	0	0.021438	0	0	0	0	0
AC005999.1	0	0	0	0	0	0	0	0	0	0	0	0	0	0	0	0
AC005999.2	0	0	0	0	0	0	0	0	0	0	0	0	0	0	0	0
AC006001.1	0	0	0	0	0	0	0.172848	0.251521	0	0	0	0	0	0	0	0
AC006001.2	2.1767	0.485598	2.24575	0.790166	0.717741	3.15436	3.08267	1.092	2.05344	0.183362	0.674051	0.460827	0.48515	2.68498	0.320805	0.488268
AC006001.3	7.13537	9.34989	5.11533	5.92799	6.88138	5.37834	4.39645	5.21306	3.54737	4.19295	2.08501	3.72777	2.6065	3.21301	4.0291	3.87103
AC006001.4	0	0	1.4236	1.94138	0	3.54463	3.56734	6.36861	1.45586	0	3.46621	3.4478	0	3.22283	2.89783	0
AC006003.1	0	0	0	0	0	0	0	0	0	0	0	0	0	0	0	0
AC006006.1	0	0	0	0	0	0	0	0	0	0	0	0	0	0	0	0
AC006007.1	0	0	0	0	0	0	0	0	0	0	0	0	0	0	0	0
AC006008.1	0.07537	0	0	0.054867	0.062852	0	0	0	0.08324	0	0	0.04614	0.088991	0	0.062217	0
AC006013.1	0	0	0	0	0	0	0	0	0	0	0	0	0	0	0	0
AC006015.1	0	0	0	0	0	0	0	0	0	0	0	0	0	0	0	0
AC006017.1	0	0	0	0	0.137939	0	0.103863	0.302355	0	0	0	0.100725	0	0	0	0
AC006019.1	0	0	0	0	0	0	0	0	0	0	0	0	0	0	0	0
AC006019.2	0	0	0	0	0	0	0	0	0	0	0	0	0	0	0	0
AC006019.3	0	0	0	0	0	0	0	0	0	0	0	0	0	0	0	0
AC006020.1	0	0	0	0	0	0	0	0	0	0	0	0	0	0	0	0
AC006022.1	0	0	0	0	0	0	0	0	0	0	0	0	0	0	0	0
AC006023.1	0	0	0	0	0	0	0	0	0	0	0	0	1.64661	0	0	0
AC006023.2	0	0	0	0	0	0	0	0	0	0	0	0	0	0	0	0
AC006026.1	0	0	0	0	0	0	0	0	0	0	0	0	0	0	0	0
AC006026.2	0	0	0	0	0	0	0	0	0	0	0	0	0	0	0	0
AC006026.3	0	0	0	0	0	0	0	0	0	0	0	0	0	0	0	0
AC006027.1	0	0	0.845982	0.915381	0	0.981942	0.385379	1.2225	0.66915	1.01549	0	0.784789	0.479517	1.41071	0	0.302335
AC006028.1	0	0	0	0.311513	0	0	0	0	0	0	0	0	0	0	0	0
AC006030.1	0	0	0	0.01196	0	0	0	0	0	0	0	0	0	0	0	0
AC006033.1	0	0	0	0	0	0	0	0	0.205498	0	0	0	0	0	0	0
AC006033.2	0	0	0	0	0	0	0	0	0	0	0	0	0	0	0	0
AC006037.1	0	0	0	0	0	0	0	0	0	0	0	0	0	0	0	0
AC006037.2	0	0	0	0	0	0	0	0	0	0	0	0	0	0	0	0
AC006040.1	0	0	0.037583	0	0	0	0	0	0	0	0	0	0	0	0	0
AC006041.1	0	0	0	0	0	0	0	0	0	0	0	0	0	0	0	0
AC006041.2	0	0	0	0	0	0	0	0	0	0	0	0	0	0	0	0
AC006042.1	0	0	0	0.34562	0.39592	0	0	0.205623	0.262174	0	0.118458	0.145323	0	0	0.195961	0
AC006042.2	0.160076	0.082376	0.02647	0	0	0	0.031762	0	0	0	0.053252	0.032665	0.094505	0.058447	0.132141	0
AC006042.3	0	0	0	0	0	0.176171	0	0	0.081262	0	0	0	0	0	0	0.17571
AC006043.1	0	0	0	0	0	0	0	0	0	0	0	0	0	0	0	0
AC006055.1	0	0	0	0	0	0	0	0	0	0	0	0	0	0	0	0
AC006058.1	0	0	0	0	0	0	0	0	0	0	0	0	0	0	0	0
AC006058.2	0	0	0	0	0	0	0	0	0	0	0	0	0	0	0	0
AC006058.3	0	0	0	0	0	0	0	0	0	0	0	0	0	0	0	0
AC006058.4	0	0	0	0	0	0	0	0	0	0	0	0	0	0	0	0
AC006059.1	0.029905	0.092337	0.014794	0	0	0	0	0.025904	0	0	0	0	0	0	0	0
AC006059.2	14.7849	71.6286	11.6462	39.5507	11.5019	34.0819	5.26449	19.4421	4.53159	14.9632	3.79828	10.262	4.7313	9.12932	3.78543	7.79493
AC006059.3	0	0	0	0	0	0	0	0	0	0	0	0	0	0	0	0
AC006059.4	0	0	0.029528	0	0	0	0	0	0	0	0.059794	0	0	0	0	0
AC006059.5	0	0	0	0	0	0	0	0	0	0.014439	0.00888	0	0	0	0	0
AC006062.1	0	0	0	0	0	0	0	0	0	0	0	0	0	0	0	0
AC006063.1	0	0	0	0	0	0	0	0	0	0	0	0	0	0	0	0
AC006063.2	0	0	0	0	0	0	0	0	0	0	0	0	0	0	0	0
AC006063.3	0	0	0	0	0	0	0	0	0	0	0	0	0	0	0	0
AC006063.4	0	0	0	0	0	0	0	0	0	0	0	0	0	0	0	0
AC006064.1	0	0	0	0	0	0	0.233916	0	0	0	0.104701	0	0	0	0.173204	0
AC006064.2	0	0.380162	0.186684	0.081061	0.110343	0.151	0.066156	0.270353	0.029452	0	0.019516	0.115902	0.064239	0.050063	0.172868	0.335411
AC006064.3	0	0	0	0	0	0	0	0	0	0	0	0	0	0	0	0
AC006064.4	371.476	0	689.042	7.82285	728.482	17.8902	939.556	335.935	569.678	54.3406	434.162	126.455	561.344	215.063	307.796	129.017
AC006064.5	0	0	0	0	0	0	0	0	0	0	0	0	0	0	0	0
AC006064.6	0	0	0	0	0.093482	0	0	0	0	0	0	0	0	0	0	0
AC006065.1	0	0	0	0	0	0	0	0	0	0	0	0	0	0	0	0
AC006065.2	0	0	0	0	0	0	0	0	0	0	0	0	0	0	0	0
AC006065.3	0	0	0	0	0	0	0	0	0	0	0	0	0	0	0	0
AC006065.4	0	0	0	0	0	0	0	0	0	0	0	0	0	0	0	0
AC006065.5	0	0	0	0	0	0	0	0	0	0	0	0	0	0	0	0
AC006065.6	0	0	0	0	0	0	0	0	0	0	0	0	0	0	0	0
AC006076.1	0	0	0	0	0	0	0	0	0	0	0	0	0	0	0	0
AC006077.1	0	0	0	0	0	0	0	0	0	0	0	0	0	0	0	0
AC006077.2	0	0	0.310889	0.914976	0	0	0.187043	0.816532	0	0.276195	0.156799	0.384719	0	0.344185	0.778164	0
AC006111.1	0	0	2.27	1.32037	1.63454	0	0.777505	0	0	0.727417	1.65701	0.583028	1.18952	0	0	3.92695
AC006111.2	0.106183	0.122758	0.096943	0.057885	0.198928	0	0.078286	0.275505	0.076608	0	0.107792	0	0.093887	0.261657	0	0
AC006111.3	0	0	0	0	0	0	0	0	0	0	0	0	0	0	0	0
AC006112.1	0	0	0	0	0	0	0	0	0	0	0	0	0	0	0	0
AC006115.1	0	0	0	0	0	0	0	0	0	0	0	0	0	0	0	0
AC006115.2	7.64314	8.64177	6.9181	8.32214	7.2733	8.37907	6.13721	7.95237	3.11814	4.25751	1.96897	2.50378	1.62949	1.95879	0.34115	0.379045
AC006116.1	0	0	0	0	0	0	0	0	0	0	0	0	0	0	0	0
AC006116.2	0	0	0	0	0	0	0	0	0	0.077469	0	0	0	0	0	0
AC006116.3	0	0	0	0	0	0	0	0	0	0	0	0	0	0	0	0
AC006116.4	0	0	0	0	0	0	0	0	0	0	0	0	0	0	0	0
AC006116.5	0	0	0	0	0	0	0	0	0.116239	0	0	0	0	0	0	0
AC006116.6	0	0	0	0	0	0	0	0.06605	0	0	0	0	0	0	0	0
AC006116.7	0	0	0.066056	0	0	0	0	0	0	0	0.02287	0	0	0	0	0
AC006116.8	0	0	0	0	0	0	0	0	0	0	0	0	0	0	0	0
AC006116.9	0	0	0	0	0	0	0	0	0	0	0	0	0	0	0	0
AC006122.1	1.48827	0	0.415723	1.33689	2.0482	1.22949	2.17635	0.296538	0.192062	1.2039	0.348996	0.07628	0.287982	0	0.636868	0
AC006127.1	0	0	0	0	0	0	0	0	0	0	0	0	0	0	0	0
AC006128.1	0	0	0	0	0	0	0	0	0	0	0	0	0	0	0	0
AC006130.1	0	0	0	0	0	0	0	0	0	0	0	0	0	0	0	0
AC006130.2	0	0	0	0	0	0	0	0	0	0	0	0	0	0	0	0
AC006130.3	0	0	0	0	0	0	0	0	0	0	0	0	0	0	0	0
AC006133.1	0	0	0	0	0	0	0	0	0	0	0	0	0	0	0	0
AC006141.1	0	0.1046	0.083794	0.073984	0.028251	0.121668	0.120994	0.234753	0.093536	0.178663	0.084524	0.103694	0.099999	0.074215	0.027965	0.1618
AC006144.1	0	0	0	0	0	0	0	0	0	0	0	0	0	0	0	0
AC006146.1	0	0	0	0	0	0	0	0	0	0	0	0	0	0	0	0
AC006148.1	0	0	0	0	0	0	0	0	0	0	0.025085	0	0	0	0	0
AC006148.2	0	0	0	0	0	0	0	0	0	0	0	0	0	0	0	0
AC006150.1	0	0	0	0	0	0	0	0	0	0	0	0	0	0	0	0
AC006153.1	0	0	0	0	0	0.98175	0	0	0	0	0	0	0	0	0	0
AC006157.1	0	0	0	0	0	0	0	0	0	0	0	0	0	0	0	0
AC006158.1	0	0	0	0	0	0	0	0	0	0	0	0	0	0	0	0
AC006158.2	0	0	0	0	0	0	0	0	0	0	0	0	0	0	0	0
AC006158.3	0	0	0	0	0	0	0	0	0	0	0	0	0	0	0	0
AC006159.1	0	0	0	0	0	0	0	0	0	0	0	0	0	0.52387	0	0
AC006160.1	0	0	0.01956	0.075639	0	0	0.023537	0.03425	0.021835	0	0	0.024206	0	0.043311	0	0
AC006160.2	0	0	0	0	0	0	0	0	0	0	0	0	0	0	0	0
AC006195.1	0	0.149207	0	0	0	0	0	0	0	0	0	0	0	0	0	0
AC006196.1	0	0	0	0	0	0	0	0	0	0	0	0	0	0	0	0
AC006197.1	0	0	0	0	0	0	0	0	0	0	0	0	0	0	0	0
AC006197.2	0	0	0	0	0	0	0	0	0	0	0	0	0.107562	0	0.150401	0.057529
AC006199.1	0	0	0	0	0	0	0	0	0	0	0	0	0	0	0	0
AC006205.1	0	0	0	0	0	0	0	0	0	0	0	0	0	0	0	0
AC006205.2	0	0	0	0	0	0	0	0	0	0	0	0	0	0	0	0
AC006206.1	0	0	0	0	0	0	0	0	0	0	0.010347	0.025386	0.024482	0	0	0
AC006206.2	0.180991	0.405995	0.043365	0.191442	0	0.104943	0	0.227793	0.145221	0.077052	0	0.053664	0	0.096019	0.072363	0
AC006207.1	0	0	0	0	0	0	0	0	0	0	0	0	0	0	0	0
AC006213.1	0.212466	0	0.098609	0.398012	0.361607	0	0.063501	0	0.472027	0.101741	0	0	0.131438	0.084415	0.129635	0.443609
AC006213.2	1.11455	0.664473	0.115923	0.259974	0.989508	0.33065	0.114266	1.99632	0.905596	0.305176	0.08367	0.080219	0.919362	0.140741	0	0.600815
AC006213.3	0.123423	0.190543	0	0.029949	0	0	0	0	0	0	0	0.025186	0	0.045064	0.067923	0
AC006213.4	0.169386	0.2615	0.167589	0	0	0	0.302484	0.146721	0	0.148886	0.169049	0.103694	0.399997	0	0	0
AC006213.5	0	2.43445	0	1.14793	0	0	0.938662	0	0	0	0	0.965341	0	0	0	0
AC006213.6	0.017318	0	0.049233	0.028104	0.014072	0.020554	0.064537	0.086038	0.027098	0.043654	0.016522	0.011002	0.009861	0	0.04182	0.059301
AC006213.7	0	0.323923	0.051898	0	0	0	0.062448	0	0	0.184427	0	0	0	0	0	0
AC006230.1	0	0	0	0	0	0	0	0	0.01883	0	0	0.010437	0.026985	0.050068	0.014074	0
AC006236.1	0.118911	0	0.176474	0	0	0	0	0	0	0	0.118674	0	0.070201	0	0.294479	0
AC006237.1	0	0	0	0	0	0	0	0	0	0	0	0	0	0	0	0
AC006238.1	0	0	0	0	0	0	0	0	0	0	0	0	0	0	0	0
AC006238.2	0	0	0.041253	0	0.13908	0	0.148915	0	0.138146	0	0.041612	0.102098	0	0	0	0
AC006249.1	0	0	0	0	0	0	0	0	0	0	0	0	0	0	0	0
AC006252.1	0.0807	0.124586	0.039922	0	0	0	0	0.139803	0.044563	0.141867	0	0.098805	0	0.088395	0	0
AC006254.1	0	0	0.020544	0	0.023373	0	0	0	0.013328	0	0	0.017023	0.007927	0	0.119552	0.113005
AC006254.2	0	0	0	0	0	0	1.1176	0	0	0	0	0	0	0	0	0
AC006254.3	0	0	0	0	0	0	0	0	0	0	0	0	0	0	0	0
AC006262.1	0.545861	0.231507	0.260238	0.260914	0.246841	0.307233	0.256449	0.17057	0.241312	0.131809	0.17522	0.206175	0.110982	0.066835	0.125509	0.168347
AC006262.2	0	0	0	0	0	0	0	0	0	0	0	0	0	0	0	0
AC006262.3	0	0	1.40687	0	0	0	0	0	0	0	0	0	0	0	0	0
AC006262.4	0	0	0	0	0	3.92251	0.975189	0	0	0	0	0	0	0	0	0
AC006270.1	0	0	0.141127	0	0.2379	0	0	0	0.157535	0	0	0	0	0	0	0
AC006270.2	0	0	0	0	0.069009	0	0	0	0	0	0	0	0	0	0	0
AC006272.1	0	0	0	0	0	0	0	0	0	0	0	0	0	0	0	0
AC006272.2	0	0	0	0	0	0	0	0	0	0	0	0	0	0	0	0
AC006273.1	0.231939	0	0.229739	0	0.089125	0	0.192822	0	0.059206	0	0.163599	0	0.122198	0	0.17753	0
AC006277.1	0.047827	0	0.094638	0	0	0.057256	0.170814	0.124281	0	0.084077	0.095463	0.029278	0.197646	0.052387	0	0
AC006288.1	0	0	0	0	0	0	0	0	0	0	0	0	0	0	0	0
AC006296.1	0	0	0	0	0	0	0	0	0	0	0	0	0	0	0	0
AC006296.2	0	0	0	0	0	0	0	0	0	0	0	0	0	0	0	0
AC006296.3	0	0	0	0	0	0	0.035007	0	0	0	0	0	0	0	0	0
AC006299.1	0	0	0.061879	0	0	0.249177	0.072642	0	0.014085	0.022421	0	0.060188	0.073846	0	0	0
AC006305.1	0.041829	0	0.126191	0	0	0	0	0.036232	0	0	0	0	0.150595	0	0	0
AC006305.2	0	0	0	0	0	0	0	0	0	0	0	0	0	0	0	0
AC006305.3	0	0	0	0	0	0	0	0	0	0	0	0	0	0	0	0
AC006320.1	0	0	0	0	0	0	0	0	0	0	0	0	0	0	0	0
AC006326.1	0	0	0	0	0	0	0	0	0	0	0	0	0	0	0	0
AC006328.1	0	0	0	0	0	0	0	0	0	0	0	0	0	0	0	0
AC006329.1	0	0	0	0	0	0	0	0	0	0	0	0	0	0	0	0
AC006330.1	0	0	0.074098	0.02726	0	0.044829	0.04458	0	0.020678	0	0.055101	0.068771	0.022107	0.041017	0	0
AC006335.1	0	0	0	0	0	0	0	0	0	0	0	0	0	0	0	0
AC006335.2	0	0	0	0	0	0	0	0	0	0	0	0	0	0	0	0
AC006338.1	0	0	0	0	0	0	0	0	0	0	0	0	0	0	0	0
AC006338.2	0	0	0	0	0	0	0	0	0	0	0	0	0	0	0	0
AC006348.1	0	0	0	0	0	0	0	0	0	0	0	0	0	0	0	0
AC006349.1	0	0	0	0	0	0	0	0	0	0	0	0	0	0	0	0
AC006355.1	0	0	0	0	0	0	0	0	0.047136	0	0	0	0	0	0	0
AC006355.2	0	0	0	0	0	0	0	0	0	0	0	0	0	0	0	0
AC006357.1	0	0	0	0	0	0	0	0	0	0	0	0	0	0	0	0
AC006362.1	0	0	0	0	0	0	0	0	0	0	0	0	0	0	0	0
AC006363.1	0	0	0	0	0	0	0	0	0	0	0	0	0	0	0	0
AC006364.1	0	0	0	0	0	0	0	0	0	0	0	0	0	0	0	0
AC006366.1	0	0	0	0	0	0	0	0	0	0	0	0	0	0	0	0
AC006369.1	0	0	0.03121	0	0	0	0	0	0	0	0	0	0	0	0	0
AC006369.2	0	0	0	0	0	0	0	0	0	0	0	0	0	0	0	0
AC006372.1	0	0	0	0	0	0	0	0	0	0	0	0	0	0	0	0
AC006372.2	0	0	0	0	0	0	0	0	0	0	0	0	0	0	0	0
AC006372.3	0	0	0	0	0	0	0	0	0	0	0	0	0	0	0	0
AC006372.4	0	0	0	0	0	0	0	0	0	0	0	0	0	0	0	0
AC006378.1	0	0	0	0.021271	0	0	0	0	0	0.025684	0	0	0	0	0	0
AC006380.1	0	0	0	0	0	0	0	0	0	0	0	0	0	0	0	0
AC006386.1	0	0	0	0	0	0	0	0	0	0	0	0	0	0	0	0
AC006390.1	0	0	0	0	0	0	0	0	0	0	0	0	0	0	0	0
AC006398.1	0	0	0	0	0	0	0	0	0	0	0	0	0	0	0	0
AC006427.1	0	0	0	0	0	0	0	0	0	0	0	0	0	0	0	0
AC006427.2	0	0	0	0	0	0	0	0	0	0	0	0	0.035359	0	0	0
AC006435.1	0	0.46851	0	0.809267	1.22145	0	0	0	0	0	0	0	0	0	0	0
AC006435.2	0.338772	0	0	0	0.136925	0	0	0	0.187072	0.220728	0.062538	0	0.199999	0	0	0
AC006435.3	0	0	0	0	0	0	0	0	0	0	0	0	0	0	0	0
AC006435.5	0	0	0	0	0	0	0	0	0	0	0	0	0	0	0	0
AC006441.1	0	0	0	0	0	0	0	0	0	0	0	0	0.205975	0	0	0
AC006441.2	0	0	0	0	0	0	0	0	0	0	0	0	0	0	0	0
AC006441.3	18.6234	0	43.7628	30.2489	17.6513	9.70247	14.7377	16.3295	11.9819	13.1738	15.0217	18.2913	24.1745	26.2831	10.7387	13.5257
AC006441.4	0	0	0	0	0	0	0	0	0	0	0	0	0	0	0	0
AC006441.5	0	0	0	0	0	0	0	0	0	0	0	0	0	0	0	0
AC006445.1	0	0	0	0	0	0	0	0	0	0	0.146204	0	0	0	0	0
AC006445.2	0	0	0	0	0	0	0	0	0	0	0	0	0	0	0	0
AC006449.1	0	0	0	0	0	0	0	0	0	0	0	0	0	0	0	0
AC006449.2	0.412368	0	0	0	0	0	0.189827	0	0	0.454357	0	0	0	0	0	0
AC006449.3	0.546152	0	0	0	0	0	0	0	0	0	0	0	0	0	0	0
AC006449.5	0.070384	0	0	0.065736	0	0.044571	0	0	0.024986	0.061875	0	0.025496	0	0.038553	0.133124	0.084052
AC006449.6	0.302134	0.245396	0.110088	0.277713	0.530216	0.532819	0.640434	0.798573	0.456435	0.450573	0.285549	0.36977	0.168914	0.278578	0.524861	1.10081
AC006449.7	0	0	0	0	0	0	0	0	0	0	1.25346	0	0	0	0	0
AC006450.1	0	0	0	0	0	0	0	0	0.171038	0	0	0.189611	0	0.339268	0	0
AC006450.2	0	0	0	0	0	0	0	0	0	0	0	0	0	0	0	0
AC006450.3	0.240142	0.423697	0.118797	0.049947	0	0	0.020421	0	0	0	0	0	0.020253	0	0	0
AC006452.1	0.051068	0.02628	0.008421	0.012392	0	0	0.020266	0	0	0	0.016989	0.031263	0.030149	0	0	0
AC006453.1	0	0	0	0	0	0	0	0	0	0	0	0	0	0	0	0
AC006453.2	0	0	0	0	0	0	0	0	0	0	0	0	0	0	0	0
AC006453.3	0	0	0.032113	0	0	0	0	0	0	0	0	0	0	0	0	0
AC006453.4	0	0	0	0	0	0	0	0	0	0	0	0	0	0	0	0
AC006455.1	0	0	0	0	0	0	0	0	0	0	0	0	0	0	0	0
AC006455.2	0	0	0	0	0	0	0	0	0	0	0	0	0	0	0	0
AC006455.3	0	0	0	0	0	0	0	0	0	0	0	0	0	0	0	0
AC006455.4	0	0	0	0	0	0	0	0	0	0	0	0	0	0	0	0
AC006455.5	0	0	0	0	0	0	0	0	0	0	0	0	0	0	0	0
AC006455.6	0	0	0	0	0	0	0	0	0	0	0	0	0	0	0	0
AC006455.7	0	0	0	0	0	0	0	0	0	0	0	0	0	0	0	0
AC006455.8	0	0	0	0	0	0	0	0	0	0	0	0	0	0	0	0
AC006457.1	0	0	0	0	0	0	0	0	0	0	0	0	0	0	0	0
AC006458.1	0	0	0	0	0	0	0	0	0	0	0	0	0	0	0	0
AC006459.1	0	0	0	0	0	0	0	0	0	0	0	0	0	0	0	0
AC006460.1	0.885561	0	0.369862	0.22131	0.170758	0.367395	0.218121	0	0.234754	0	0.281736	0.049029	0.298866	0.031345	0.343717	0
AC006460.2	0.022071	0.022344	0	0	0	0	0	0	0.007992	0	0.007222	0	0	0	0.011948	0
AC006463.1	0	0	0	0	0	0	0	0	0	0	0	0	0	0	0	0
AC006466.1	0	0	0	0	0	0	0	0	0	0	0	0	0	0	0	0
AC006478.1	0	0	0	0	0	0	0	0	0	0	0	0	0	0	0	0
AC006478.2	0	0	0	0	0	0	0	0	0	0	0	0	0	0.018377	0	0
AC006480.1	0	0	0	0	0	0	0	0	0	0	0	0	0	0	0	0.606749
AC006480.2	0	0	0	0.04356	0.0998	0	0.106857	0.051831	0	0.105193	0.089579	0	0.141305	0	0.049397	0.142896
AC006482.1	0	0	0	0	0	0	0	0	0	0	0	0	0	0	0	0
AC006483.1	0	0	0.511288	0	0	0	0.613561	0.888676	1.14316	0	0	0	0	0	0	0
AC006483.2	0	0	0	0	0	0	0	0	0	0.215745	0	0	0	0	0	0
AC006484.1	0	0	0	0	0	0	0	0	0	0	0	0	0	0	0	0
AC006486.1	9.85651	4.32752	0	0.611485	0	0	0	0.503053	0	0	1.22154	0.142063	0	0	0	0
AC006486.2	0.200239	0.309131	0.165095	0.218651	0.166981	0.319621	0.059597	0.317982	0.036858	0.029334	0.066613	0.081721	0.019702	0.073111	0.220393	0.079696
AC006486.3	0	0	0	0	44.9132	0	0	0	0	0	0	0	0	0	0	0
AC006487.1	0	0	0	0	0	0	0	0	0	0	0	0	0	0	0	0
AC006487.2	0	0	0	0	0	0	0	0	0	0	0	0	0	0	0	0
AC006499.1	0	0	0	0	0	0	0	0	0	0	0	0	0	0	0	0
AC006499.2	0	0	0	0	0	0	0	0	0	0	0	0	0	0	0	0
AC006499.3	0	0	0	0	0	0	0	0	0	0	0	0	0	0	0	0
AC006499.4	0	0	0	0	0	0	0	0	0	0	0	0	0	0	0	0
AC006499.5	0	0	0	0	0	0	0	0	0	0	0	0	0	0	0	0
AC006499.6	0	0	0	0	0	0	0	0	0	0	0	0	0	0	0	0
AC006499.7	0	0	0	0	0	0	0	0	0	0	0	0	0	0	0	0
AC006499.8	0	0	0	0	0	0	0	0	0	0	0	0	0	0	0	0
AC006504.1	0	0	0.01888	0	0.015924	0	0.011353	0	0	0	0	0.023313	0.011281	0	0	0
AC006504.2	0	0	0	0	0	0	0	0	0	0	0	0	0	0	0	0
AC006504.3	0	0.367825	0	0	0	0	0	0	0	0	0	0	0	0	0	0
AC006504.4	0	0	0	0	0	0	0	0	0	0	0	0	0	0	0	0
AC006504.5	2.19444	2.46772	1.36593	1.11059	0.6609	0.71493	0.626394	0.732299	0.307704	0.894052	0.536892	0.900269	0.423198	0.538106	0.338836	0.062381
AC006504.6	0	0	0	0	0	0	0	0	0	0	0	0	0	0	0	0
AC006504.7	0.337892	1.04328	0.083577	0.368961	0	0.202254	0.100566	0	0.27988	0.296999	0.084305	0.206849	0.09974	0	0.278926	0
AC006509.1	0	0	0	0	0	0	0	0	0	0	0	0	0	0	0	0
AC006511.1	0	0	0	0	0	0	0	0	0	0	0.496869	0	0	0	0	0
AC006511.2	0.32323	0	0	0	0	0	0	0	0	0	0	0	0	0	0.131222	0
AC006511.3	1.17706	0	0.997143	0	0.747328	0	1.04522	0.036753	0.426504	0.037295	0.600368	0.025975	0.82909	0.13943	0.254005	0.050663
AC006511.4	0	0	0	0	0	0	0	0	0	0	0	0	0	0	0.172647	0
AC006511.5	0	0	0	0	0	0	0	0	0	0	0	0	0	0	0	0
AC006511.6	1.70068	1.55821	0.277283	0.395525	0.194181	0.185842	0.135345	0.067232	0	0.136449	0.154928	0.285096	0.111442	0.255058	0.064073	0.171826
AC006512.1	0	0	0	0	0	0	0	0	0	0	0	0	0	0	0	0
AC006512.2	0	0	0	0	0	0	0	0	0	0	0	0	0	0	0	0
AC006517.1	0	0	0	0	0	0	0	0	0	0	0	0	0	0	0	0
AC006517.2	0.439193	1.67609	0.101489	0	0	0	0.196196	0	0.059963	0	0	0	0.050259	0	0	0.203948
AC006518.1	0	0	0	0	0	0	0	0	0	0	0	0	0.055411	0	0	0
AC006518.2	0	0	0	0	0	0	0	0	0	0	0	0	0	0	0	0
AC006525.1	0	0	0	0.040609	0	0.033391	0.016603	0	0	0	0	0	0	0	0	0
AC006529.1	0	0	0.083145	0	0	0	0	0	0	0	0	0	0	0.184099	0.138742	0
AC006530.1	0	0	0	0	0	0	0	0	0	0	0	0	0	0	0	0
AC006538.1	0.341055	0.225654	0.313334	0.248277	0.12189	0	0.174013	0.126608	0.242143	0.214129	0.194501	0.208786	0.143819	0.26684	0.281538	0.639927
AC006538.2	11.0925	21.4006	5.05893	11.1307	5.21623	10.5463	2.58303	5.09321	2.74207	2.52703	1.98929	3.36868	0.616114	2.18995	1.52542	6.26264
AC006538.3	0	0	0	0	0	0	0	0	0	0	0	0	0	0	0	0
AC006538.4	0	0.044236	0	0	0	0	0	0	0	0	0	0	0	0	0	0
AC006539.1	0.259164	0	0.2678	0.377291	0.648454	0	0.154266	0	0.143126	0	0	0	0	0	0.213918	0
AC006539.2	0	0	0	0	0	0.241825	0	0	0	0	0	0	0	0	0	0
AC006539.3	0	0	0	0	0	0	0	0	0	0	0	0	0	0	0	0
AC006547.1	1.01261	0	0.112856	0.141883	0.868918	0	0.744645	0.345576	0.392046	0.578911	0.259199	0.281385	0.807271	0.90202	0	0.25888
AC006547.2	0	0	0	0	0	0	0	0	0	0	0	2.14963	1.24568	0	0	0
AC006547.3	0	0	0	0	0	0	0	0	0	0	0	0	0	0	0	0
AC006548.1	0	0	0	0	0	0	0	0	0	0	0	0	0	0	0	0
AC006548.2	0	0	0	0	0	0	0	0	0	0	0	0	0	0	0	0
AC006548.3	0	0	0	0	0	0	0	0	0	0	0	0	0	0	0	0
AC006557.1	0	0	0	0.056707	0	0	0	0	0	0	0	0	0	0	0	0
AC006557.2	0	0	0	0	0	0	0	0	0	0	0	0	0	0	0	0
AC006557.3	0	0	0.153719	0	0	0	0	0	0	0	0	0	0	0	0	0
AC006557.4	0	0	0.10764	0	0	0	0	0	0	0	0	0	0	0	0	0
AC006557.5	0	0	0	0	0	0	0	0	0	0	0	0	0	0	0	0
AC006557.6	0.916131	0	5.65035	0.094752	0.70247	0.853883	1.55734	2.51543	2.23088	3.98493	1.75261	1.5154	0.252456	0.749665	3.31352	6.38268
AC006566.1	0	0	0.122346	0	0	0.296075	0.294433	0.428446	0.27314	0	0	0	0.146007	0.541797	0.204157	0.5906
AC006566.2	0	0	0	0	0	0	0	0	0	0	0	0	0	0	0.027283	0
AC006581.1	0	0	0	0	0	0	0	0	0	0	0	0	0	0	0	0
AC006581.2	0.634577	0	0.784805	0.461951	0.264591	0.379843	0	0.274833	0	0.836668	0	0	0	0	0.523837	0
AC006600.1	0	0	0	0	26.4341	0	71.3543	0	47.7893	0	30.9681	0	0	0	0	0
AC006600.2	0	0	0	0	0	0	0	0	0	0	0	0	0	0	0	0
AC006840.1	0	0	0	0	0	0	0	0	0	0	0	0	0	0	0	0
AC006924.1	0	0	0	0	0	0	0	0	0	0	0	0	0	0	0	0
AC006927.1	0.262278	0	0	0	0	0	0	0	0	0	0	0.160558	0	0	0	0
AC006927.2	0	0	0	0	0	0	0	0	0	0	0	0	0	0	0	0
AC006927.3	0	0	0	0	0	0	0	0	0	0	0	0	0	0	0	0
AC006927.4	0	0	0	0	0	0	0	0	0	0	0	0	0	0	0	0
AC006927.5	0	0	0	0	0	0	0	0	0	0	0	0	0	0	0	0
AC006942.1	0.312436	0	0.160785	0	0	0	0	0	0.174959	0	0.299172	0.15747	0	0.555279	1.3344	1.20552
AC006946.1	0	0	0	0	0	0	0	0	0	0	0	0	0	0	0	0
AC006946.2	0	0.038547	0	0	0	0	0	0	0	0	0	0	0	0	0	0
AC006946.3	0	0	0	0	0	0	0	0	0	0	0	0	0	0	0	0
AC006947.1	0	0	0	0	0	0	0	0	0	0	0	0	0	0	0	0
AC006960.1	0	0	0	0	0	0	0	0	0	0	0	0	0	0	0	0
AC006960.2	0	0	0	0	0	0	0	0	0	0	0	0	0	0	0	0
AC006960.3	0	0	0	0	0.119211	0	0	0	0	0	0	0	0	0	0	0
AC006963.1	0	0	0	0	0	0	0	0	0	0	0	0	0	0	0	0
AC006967.1	0	0	0	0	0	0	0	0	0	0	0	0	0	0	0	0
AC006967.2	0	0	0	0	0	0	0	0	0	0	0	0	0	0	0	0
AC006967.3	0	0	0	0	0	0	0	0	0	0	0	0	0	0	0	0
AC006970.1	0.245914	0	0.060826	0	0	0	0	0	0	0	0	0	0.072589	0.134681	0.1015	0.440438
AC006970.2	0	0	0	0	0	0	0	0	0	0	0	0	0	0	0	0
AC006971.1	0	0	0.008101	0	0	0	0	0.013362	0	0	0	0	0	0	0	0
AC006972.1	0	0	0	0	0	0	0	0	0	0	0	0	0	0	0	0
AC006974.1	0.155981	0.080269	0.025721	0.03785	0	0	0.03095	0	0	0	0	0.063658	0	0	0	0
AC006974.2	0	0	0	0	0	0	0	0	0	0	0	0	0	0	0	0
AC006978.1	2.44577	1.73483	1.37341	1.39548	0.937092	1.26614	0.747602	0.629825	0.693537	0.406714	0.791644	1.05211	1.59999	1.23088	0.818496	0.552487
AC006978.2	0	0	0	0	0	0	0	0	0	0.265135	0	0	0	0	0	0
AC006986.1	0	0	0	0	0	0	0	0	0	0	0	0	0	0	0	0
AC006987.1	0	0	0	0	0	0	0	0	0	0	0	0	0	0	0	0
AC006989.1	0	0	0	0	0	0	0	0	0	0	0	0	0	0	0	0
AC006994.1	0	0	0	0	0	0	0	0	0	0	0	0	0.149999	0	0	0
AC007000.1	0.303872	0.092165	0.17017	0.217615	0.152005	0.572557	0.347539	0	0	0	0.18193	0.310769	0.090177	0.065484	0	0
AC007000.2	0	0	0	0	0	0	0	0	0	0	0	0	0.162024	0	0	0
AC007000.3	0	0	0	0	0	0	0	0	0	0	0	0	0	0	0	0
AC007001.1	0	0	0	0	0	0	0	0	0	0	0	0	0	0	0	0
AC007003.1	0	0	0	0	0	0	0	0	0	0	0	0	0	0	0	0
AC007009.1	1.65617	1.43081	0	1.51263	0.591014	0.435015	0	0	2.56991	1.26836	0.71513	1.11225	0.553548	0.603023	4.74948	10.7497
AC007012.1	0	0	0	0	0	0	0	0	0	0	0	0	0	0	0	0
AC007012.2	0	0	0	0	0	0	0	0	0	0	0	0	0	0	0	0
AC007014.1	0	0	0	0	0	0	0	0	0	0	0	0	0	0	0	0
AC007014.2	0	0	0.421533	0	0.473721	0	0.338148	0	0.47054	0.499322	0.283471	0	0.167684	0	0.703406	0
AC007016.1	3.70022	0	1.83048	0	0	0	0	0	0	0	0	0	0	0	0	0
AC007029.1	0	0	0	0	0	0	0	0	0	0	0	0	0	0	0	0
AC007032.1	0	0	0	0	0.090856	0.130432	0.129708	0	0	0	0	0	0	0	0	0.390271
AC007036.1	0	0	0	0	0	0	0	0	0	0	0.07655	0.093911	0	0	0	0
AC007036.2	0	0	0	0	0	0	0	0	0	0	0	0	0.205346	0	0	0
AC007036.3	0	0	0	0	0	0	0	0.370979	0	0	0	0	0	0.249702	0.092511	0
AC007036.4	0	0	0	0	0	0	0	0	0	0	0	0	0	0	0	0
AC007036.5	0	0	0.026212	0	0	0	0	0.035535	0	0	0	0.101845	0	0.163085	0.244431	0.31427
AC007038.1	0	0.204931	0.065667	0.096633	0	0	0.316065	0.229962	0	0.350035	0.06624	0.243786	0.106261	0	0	0
AC007040.1	0	0	0.141905	0	0.23922	0	0	0	0	0	0	0	0	0	0.473069	0
AC007040.2	0.074549	0.06063	0.466448	0.129353	0.217291	0.194392	0.262702	0.411473	0.427095	0.432446	0.426256	0.681572	1.21112	1.02972	0.01645	0.175758
AC007040.3	0	0	0	0	0	0	0	0	0	0	0	0	0	0	0	0
AC007064.1	0	0	0	0	0	0	0	0	0	0	0	0	0	0	0	0
AC007064.2	0	0.401664	0	0	0	0	0	0	0	0	0	0	0	0	0	0
AC007064.3	0	0	0	0	0	0	0	0	0	0	0	0	0	0	0	0
AC007064.4	0	0	0	0	0	0	0	0	0	0	0	0	0	0	0	0
AC007066.1	0	0	0.257745	1.08435	0.434892	1.78323	0.313134	1.72033	0.893398	0.436614	0.26052	0.607915	0.628694	1.08819	0.426113	0
AC007066.2	0.223904	0.511298	0.275754	0.152807	0.225616	0.044675	0.11662	0.117174	0.1494	0.258309	0	0.179902	0.134281	0.214597	0.080863	0.233927
AC007066.3	0.866049	0	0.42843	0	0	1.03679	0	2.25049	0	0	0	0.530173	0	0	1.42983	0
AC007091.1	0	0	0	0	0	0	0	0	0	0	0	0	0	0	0	0
AC007092.1	0	0	0.022984	0	0	0	0	0	0	0	0.023184	0	0	0	0	0
AC007098.1	0.078392	0.062841	0.058821	0.23517	0.032036	0.091207	0.458408	0.260407	0.212396	0.360676	0.141688	0.300076	0.16047	0.656933	0.031948	0
AC007099.1	0	0	0	0	0	0	0	0	0	0	0	0	0	0	0	0
AC007099.2	0	0	0	0	0	0	0	0	0	0	0	0	0	0	0	0
AC007099.3	0	0	0	0	0	0	0	0	0	0	0	0	0	0	0	0
AC007100.1	0	0	0	0	0	0	0	0	0	0	0	0	0	0	0	0
AC007100.2	0	0	0	0	0	0	0	0	0	0	0	0	0	0	0	0
AC007106.1	0.034054	0	0.117277	0	0.121223	0	0.202052	0.017432	0.145233	0.054362	0.231799	0	0.122446	0	1.11108	0.171569
AC007106.2	0	0	0	0	0.017184	0	0.012466	0	0	0	0	0	0	0	0	0
AC007114.1	0.842905	1.76249	0.37539	0.102268	0.117151	0.336362	0.303898	0.283119	0.155153	0.123482	0.070102	0.086001	0.165874	0.716043	0.811778	1.29084
AC007114.2	0	0.049822	0	0.011746	0	0	0	0	0	0	0	0	0	0	0	0
AC007115.1	0	0	0	0	0	0	0	0	0	0	0	0	0	0	0	0
AC007126.1	0	0	0	0	0	0	0	0	0	0	0	0	0	0	0.01185	0
AC007128.1	0.747994	0.967795	0.240876	0.21509	0.03832	0.223461	0.265688	0.140588	0.071537	0.072362	0.041632	0	0.129827	0.154891	0.070681	0.059304
AC007128.2	0.857686	0	0.105857	0	0.631777	0.355045	0	0	0.116996	0	0.488648	0.135899	0.169239	0	0	0
AC007130.1	0	0	0	0	0	0	0	0	0	0	0	0	0.160668	0	0	0
AC007132.1	0	0	0	0	0	0	0	0	0	0	0	0	0	0	0	0
AC007136.1	0	0	0	0	0	0	0	0	0	0	0	0	0	0	0	0
AC007151.1	0	0	0	0	0	0	0	0	0	0	0	0	0	0	0	0
AC007159.1	0	0	0	0	0	0	0	0	0	0	0	0	0	0	0	0
AC007160.1	0	0	0	0	0.784128	0	0	0	0	0	0	0	0	0	0	1.12215
AC007161.1	0	0	0	0	0	0	0	0	0	0	0	0	0	0	0	0
AC007161.2	0	0	0	0	0	0	0	0	0	0	0	0	0	0	0	0
AC007161.3	6.31092	2.39778	3.89087	1.23539	5.3266	0.865097	4.32554	0.795401	0.909117	1.46122	2.31984	0.168085	0	0.399237	3.15754	0
AC007179.1	0	0	0	0	0	0	0	0	0	0	0	0	0	0	0	0
AC007179.2	0	0	0	0	0	0	0	0	0	0	0	0	0	0	0	0
AC007179.3	0	0	0	0	0	0	0	0	0	0	0	0	0	0	0	0
AC007182.1	1.14755	0.94917	0.514161	0.59339	0.393935	0.522522	0.244421	0.276997	0.22823	0.245676	0.030165	0.156027	0	0.095417	0.182159	0.043456
AC007182.2	0.460888	0.661308	0.95204	1.24682	1.20363	1.53817	0.857111	1.11263	0.802687	1.12986	0	0.787601	0	1.40937	0.378039	0.511442
AC007182.3	0	0	0	0	0	0	0	0	0	0	0	0	14.7028	0	0	0
AC007191.1	0.049682	0.109744	0.05953	0.086248	0.03952	0.028367	0	0.020525	0.067088	0.062483	0.024354	0.043517	0.027978	0.05191	0	0
AC007192.1	10.3647	13.4363	5.283	5.50699	3.03721	8.46397	4.62998	2.92703	4.47431	5.28292	5.15885	7.18132	6.53648	9.82197	5.22975	5.83259
AC007192.2	0	0	0	1.118	0	0	0.472335	0.48699	0	1.06693	0.885503	0.89754	0.610588	0	1.42631	1.7817
AC007193.1	0	0	0	0	0	0	0	0	0	0	0	0	0	0	0	0
AC007193.2	0	0	0	0	0	0	0	0	0	0	0	0	0	0	0	0
AC007193.3	0	0	0	0	0	0	0	0	0	0	0	0	0	0	0	0
AC007204.1	0	0	0	0.155246	0	0	0	0	0	0	0	0	0	0	0	0.254636
AC007204.2	0	0	0	0	0	0	0	0	0	0	0	0	0	0	0	0
AC007207.1	0	0	0	0	0	0	0	0	0	0	0	0	0	0	0	0
AC007215.1	0	0	0	0	0	0	0	0	0	0	0	0	0	0	0	0
AC007216.1	0.185311	0.286086	0	0	0	0	0	0	0	0	0	0	0	0	0	0
AC007216.2	0	0	0	0.353358	0	0	0	0	0	0	0	0	0	0	0.400696	1.15916
AC007216.3	0	0	0	0	0	0.062544	0.110133	0.090507	0.065275	0.137765	0.02607	0	0.092529	0.057226	0.043127	0
AC007216.4	0.625425	0.321847	0.206263	0	0	0.249576	0.248192	0.180579	0	0	0	0	0	0	0	0
AC007216.5	0	0	0	0	0	0	0	0	0	0	0	0	0	0	0	0
AC007218.1	0	0	0	0	0	0	0	0	0	0	0	0	0	0	0	0
AC007218.2	0	0	0	0	0	0	0	0	0	0	0	0	0	0	0	0
AC007218.3	0	0	0.020863	0	0	0	0	0	0	0	0	0	0	0	0	0
AC007220.1	0	0.124741	0	0	0	0	0	0	0	0	0	0	0	0	0	0.096477
AC007220.2	0	0	0	0	0	0	0	0	0	0	0	0	0	0	0	0
AC007221.1	0	0	0	0	0	0	0	0	0	0	0	0	0	0	0	0
AC007222.1	0	0	0	0	0	0	0	0	0	0	0	0	0	0	0	0
AC007222.2	0	0	0	0	0	0	0	0	0	0	0	0	0	0	0	0
AC007223.1	0	0	0	0	0	0	0	0	0	0	0	0	0	0	0	0
AC007224.1	0	0	0	0	0	0	0	0	0	0	0	0	0	0	0	0
AC007224.2	0	0	0	0	0	0	0	0	0	0	0	0	0	0	0	0
AC007225.1	0	0	0.040576	0	0	0	0	0	0	0	0	0	0	0	0	0
AC007225.2	0	0	0	0	0	0	0	0	0	0	0	0	0	0	0	0
AC007237.1	0	0	0	0	0	0	0	0	0	0	0	0	0	0	0	0
AC007238.1	0	0	0.024591	0	0.086	0	0	0	0	0	0	0	0	0	0	0
AC007240.1	0	0	0	0	11.928	0	0	0	0	0	0	0	0	0	0	0
AC007240.2	0	0	0	0	0	0	0	0	0	0	0	0	0	0	0	0
AC007240.3	0.120378	0	0.099251	0	0.100385	0.144111	0.04777	0.173784	0.066474	0.105809	0.100115	0.049128	0.071067	0.043952	0.132494	0.239556
AC007241.2	0	0	0	0	0	0	0	0	0	0	0	0	0	0	0	0
AC007250.1	0	0	0	0	0	0.88467	0	0	0	0	0	0	0	0	0	0
AC007253.1	0	0	0	0	0	0	0	0	0	0	0	0	0	0	0	0
AC007255.1	0.173484	0.254433	0.028576	0.252309	0.096343	0.138309	0	0.050036	0.030336	0.050775	0.086476	0.176813	0.233422	0.180523	0	0.137947
AC007262.1	0	0	0	0	0	0	0	0	0	0	0	0	0	0	0	0
AC007262.2	0.023439	0	0.038555	0	0	0	0.013952	0	0.012943	0.061808	0	0	0.065134	0	0.025232	0
AC007269.1	0	0	0	0	0	0	0	0	0	0	0	0	0	0	0	0
AC007271.1	0	0.076188	0	0	0	0	0	0.042747	0	0	0	0	0	0	0	0.117851
AC007272.1	0	0	0	0	0	0	0	0	0	0	0	0	0	0	0	0
AC007274.1	0	0	0	0	0	0	0	0	0	0	0	0	0	0	0	0
AC007274.2	0	0	0	0	0	0	0	0	0	0	0	0	0	0	0	0
AC007274.3	0	0	0	0	0	0	0	0	0	0	0	0	0	0	0	0
AC007275.1	0	0	0	0	0	0	0	0	0	0	0	0	0	0	0	0
AC007277.1	0	0	0.016595	0	0.027974	0	0	0	0	0	0.016739	0	0	0	0	0
AC007277.2	0	0	0	0	0	0	0	0	0	0	0	0	0	0	0	0
AC007278.1	0	0	0	0	0	0	0	0	0	0	0	0	0	0	0	0
AC007278.2	0	0	0	0	0	0	0	0	0	0	0	0	0	0	0	0
AC007279.1	0	0	0	0	0	0	0	0	0.01721	0	0	0.038158	0.018399	0	0	0
AC007283.1	0	0.75424	0.723488	2.49206	0.479823	1.26736	0.525243	0.616316	0.945457	1.45132	1.7545	2.1056	2.1858	2.30694	3.02514	1.59893
AC007285.1	0	0.374687	0	0.353358	0	0.290551	0	0.210227	0.134022	0	0	0	0	0	0	0
AC007292.1	0.638727	1.86399	0.370103	0.28897	0.486497	0.630106	0.083121	0.567956	0.478543	0.806867	0.144667	0.080279	0.086552	0	0	0.15658
AC007292.2	0	0	0.093875	0	0.188848	0.104264	0.088098	0.075511	0.075566	0	0	0.02702	0.027622	0.047475	0.038104	0
AC007292.3	0	0	0	0	0	0	0	0	0	0	0	0	0	0	0	0
AC007298.1	0	0	0	0	0	0	0	0	0	0	0	0	0	0	0	0
AC007298.2	0	0	0	0	0	0	0	0.148622	0	0	0	0	0	0	0	0
AC007308.1	0	0	0	0	0	0	3.25654	0	3.64598	5.36019	5.07329	0	3.98164	4.3378	4.63369	6.96152
AC007312.1	0	0	0	0	0	0	0	0	0	0	0	0	0	0	0	0
AC007314.1	0	0	0	0.152795	0	0	0	0	0	0	0	0	0	0	0	0
AC007317.1	0	0	0	0	0	0	0	0	0	0	0	0	0	0	0	0.070062
AC007317.2	0	0	0	0	0	0	0	0	0	0	0	0	0	0	0	0
AC007318.1	3.45881	0.16992	1.17135	0.033264	1.31249	0.148507	0.805948	0.035169	0.414681	0.031255	0.261604	0.021808	0.378162	0.078243	0.625303	0.25839
AC007319.1	1.82769	1.06118	0.956344	1.86128	5.00922	2.92225	2.4964	2.28666	1.45925	1.79696	0.699113	1.20893	0.418272	0.568299	1.24706	1.80412
AC007322.1	0	0	0	0	0	0	0	0	0	0	0	0	0	0	0	0
AC007322.2	0	0	0	0	0	0	0	0	0	0	0	0	0	0	0	0
AC007322.3	0	0	0	0	0	0	0.085849	0	0	0	0	0	0	0	0	0
AC007322.4	0	0	0	0	0	0	0	0	0	0	0	0	0	0	0	0
AC007326.1	0	0	0	0	0	0	0	0	0	0	0	0	0	0	0	0
AC007326.2	0	0	0	0	0	0	0	0	0	0	0	0	0	0	0	0
AC007326.3	0	0	0	0	0	0	0	0	0	0	0	0	0	0	0	0
AC007326.4	0.633841	0.549056	0.413834	0.338392	0.247731	0	0.628549	0	0.447058	0	0.559423	0	0.174361	0.074605	0.21933	0
AC007326.5	0	0	0	0	0	0	0.109027	0.194654	0	0.15617	0	0	0	0	0	0.130522
AC007327.1	0	0	0	0	0	0	0	0	0	0	0	0	0	0	0	0
AC007327.2	0	0	0	0	0	0	0	0	0	0	0	0	0	0	0	0
AC007333.1	0	0	0	0	0.050504	0	0	0	0	0	0	0	0	0	0	0
AC007333.2	0	0	0	0	0	0	0	0	0	0	0	0	0	0.230571	0	0
AC007336.1	0.018234	0.02825	0	0.013289	0	0	0	0.01596	0	0	0.027547	0.04532	0.033805	0	0	0
AC007336.2	0	0	0	0	0	0	0	0	0	0	0	0	0	0	0	0
AC007336.3	0	0	0	0	0	0.04128	0	0.029794	0	0.121297	0.017237	0.042207	0	0.037694	0	0
AC007342.1	0	0	0	0	0.11895	0	0	0	0	0.125378	0	0	0	0	0	0
AC007342.2	0	0	0	0	0	0	0	0	0	0	0	0	0	0	0	0
AC007342.3	0	0.103736	0.03362	0	0	0	0.040912	0	0.037401	0	0	0	0	0	0.015341	0
AC007342.4	4.92887	3.7353	1.33479	0.64102	0.781193	0.210833	0.621399	0.355943	0.907103	0.121385	0.567774	0.33816	0.447784	0	0.134731	0
AC007342.5	0.825084	0.902259	0.102041	0.175185	0.143343	0.246938	0	0	0.018984	0.090654	0.017155	0	0	0.037657	0	0
AC007342.6	0	0	0	0.021073	0	0	0.019373	0	0.037664	0	0.069318	0.036879	0.039161	0.031975	0.027074	0
AC007342.7	0.062333	0.09623	0.169596	0.204193	0	0.074622	0.148416	0.188972	0.068841	0.164367	0.108865	0.095396	0.147196	0.034138	0.025728	0.037213
AC007342.8	0.303945	0.469234	0.30072	0.110631	0	0	0	0.131637	0.08392	0	0	0	0	0	0	0
AC007342.9	0.859614	0.884724	0.283498	0.333744	0.191158	0.686059	0.102338	0.049639	0.031646	0.050372	0	0	0.033832	0	0	0
AC007343.1	0	0	0	0	0	0	0	0	0	0	0	0	0	0	0	0
AC007344.1	0	0	0	0	0	0	0	0	0	0	0	0	0	0	0	0
AC007346.1	0	0	0	0	0	0	0	0	0	0	0	0	0	0	0	0
AC007346.2	0	0	0	0	0	0	0	0	0	0	0	0	0	0	0	0
AC007347.1	0	0	0	0	0	0	0	0	0	0	0	0	0	0	0	0
AC007347.2	0	0	0	0	0	0	0	0	0	0	0	0	0	0	0	0
AC007349.1	0	0	0	0	0	0	0	0	0	0	0	0	0	0	0	0
AC007349.2	0	0	0	0	0	0	0	0	0	0	0	0	0	0	0	0
AC007349.3	0	0	0	0	0	0	0	0	0	0	0	0	0	0	0	0
AC007349.4	0	0	0	0	0	0	0	0	0	0	0	0	0	0	0	0
AC007350.1	0	0	0	0	0	0	0	0	0	0	0	0	0	0	0	0
AC007351.1	0	0	0	0	0	0	0	0	0	0	0	0	0	0	0	0
AC007351.2	0	0	0	0	0	0	0	0	0	0	0	0	0	0	0	0
AC007351.3	33.8394	0	0	0	0	0	0	0	0	0	0	0	0	0	0	0
AC007351.4	0	0	0	0	0	0	0	0	0	0	0	0	0	0	0	0
AC007359.1	0	0	0	0	0	0	0	0	0	0	0	0	0	0	0	0
AC007362.1	0	0	0	0	0	0	0	0	0	0	0	0	0	0	0	0
AC007363.1	0	0	0	0	0	0	0	0	0	0	0	0	0	0	0	0
AC007365.1	0	0.266356	0.08535	0	0	0	0	0	0	0.303301	0.086094	0	0.203712	0	0	0.206005
AC007368.1	0	0	0	0	0	0	0	0	0	0	0	0	0.035428	0	0	0
AC007370.1	0	0	0	0	0	0	0	0	0	0	0	0	0	0	0	0
AC007370.2	0	0	0	0	0.022194	0	0	0	0	0	0	0	0	0	0	0
AC007375.1	0	0	0	0	0	0	0	0	0	0	0	0	0	0	0	0
AC007375.2	0	0	0	0	0	0	0	0	0	0	0	0	0	0	0	0
AC007375.3	0	0	0	0	0	0	0	0	0	0	0	0	0	0	0	0
AC007376.1	0	0	0	0	0	0	0	0	0	0	0	0	0	0	0	0
AC007376.2	0	0	0	0	0	0	0	0	0	0	0	0	0	0	0	0
AC007378.1	0	0	0	0	0	0	0	0	0	0	0	0	0	0	0	0
AC007381.1	0	0	0	0	0	0	0	0	0	0	0	0	0	0	0	0
AC007382.1	0	0	0	0	0	0	0	0	0	0	0	0	0	0	0	0
AC007383.1	1.23153	1.00016	0.475431	1.25709	0.774048	0.31023	0.232322	1.06524	0.572397	0.748778	0.622183	0.819179	0.382467	0.425775	0.853737	1.31369
AC007383.2	0	0	0	0	0	0	0	0	0	0	0.341949	0.3605	0	0	0	0.601189
AC007383.3	0	0	0	0	0	0	0	0	0	0	0	0	0	0	0	0
AC007384.1	0	0.077902	0.049926	0	0	0	0	0	0	0	0	0	0	0	0.030063	0
AC007387.1	0	0	0	0	0	0	0	0	0	0	0.027252	0	0.064483	0	0	0
AC007387.2	0	0	0	0	0	0	0	0	0	0	0	0	0	0	0	0
AC007389.1	0.075022	0	0.011414	0	0	0	0.013796	0	0	0	0	0	0.013655	0	0	0
AC007389.2	0.096641	0	0.135575	0	0.140779	0	0.040633	0	0.18938	0	0.059392	0	0.059628	0.050673	0.047346	0
AC007389.3	0	0	0	0	0	0	0	0	0	0.115733	0	0	0	0.144223	0	0
AC007390.1	0.057634	0.175846	0.05802	0.041389	0.032452	0.06833	0.071806	0.049678	0.054634	0.134039	0.03916	0.046173	0.081338	0.040635	0.065167	0.022227
AC007391.1	0	0	0	0	0	0	0	0.221814	0	0	0	0	0	0	0	0
AC007391.2	0	0	0	0	0	0	0	0	0	0	0	0	0	0	0	0
AC007391.3	0	0	0	0	0	0	0	0	0	0	0	0	0	0	0	0
AC007402.1	0.017632	0	0	0	0	0	0	0	0.009736	0	0	0	0	0	0	0.021053
AC007402.2	0	0	0	0	0	0	0	0	0	0	0	0	0	0	0	0
AC007403.1	0	0	0	0	0	0	0	0	0	0	0	0	0	0	0	0
AC007405.1	0	0	0	0	0	0	0.040206	0	0	0	0	0.01232	0.053133	0	0	0
AC007405.2	0	0	0	0	0	0	0	0	0	0	0	0	0	0	0.056879	0.041136
AC007405.3	0.060732	0	0	0.146594	0	0	0	0	0.142613	0	0	0	0	0	0	0
AC007405.4	0	0	0	0	0	0	0	0	0	0	0	0	0	0	0	0
AC007406.1	0	0	0	0	0	0	0	0	0	0	0	0	0	0	0	0
AC007406.2	0	0	0	0	0	0	0	0	0	0	0	0	0	0	0	0
AC007406.3	0	0	0	0	0	0	0	0	0	0	0	0	0	0	0	0
AC007406.4	0.623711	0.584614	0.275488	0.53512	0.092879	0.240003	0.265191	0.270127	0.135307	0.117477	0.10004	0.177274	0.263012	0.195195	0.091941	0.079792
AC007422.1	0	0	0	0	0	0	0	0	0	0	0	0	0	0	0	0
AC007423.1	0	0	0	0	0	0	0	0	0	0	0	0	0	0	0	0
AC007431.1	0	0	0	0	0	0	0.03332	0	0	0	0.083797	0.034267	0	0	0	0
AC007431.2	0	0	0	0	0	0	0	0	0	0	0	0	0	0	0	0
AC007431.3	0	0	0	0	0	0	0	0	0	0	0	0	0	0	0	0
AC007432.1	0	0	0	0	0	0	0	0	0	0	0	0	0	0	0	0
AC007435.1	8.58326	0	0	0	0	0	0	0	0	0	0	0	0	0	0	0
AC007448.1	0	0	0	0	0	0	0	0	0	0	0	0	0	0	0	0
AC007448.2	0	0	2.18088	0	0	0	2.62421	0	0	0	0	0	0	0	0	0
AC007448.3	0	0	0	0	0	0	0	0	0	0	0	0.306295	0	0	0	0
AC007448.4	0	0	0.073296	0	0	0	0.088196	0	0.081818	0	0	0.090702	0.087471	0.162292	0.244617	0.353822
AC007448.5	0	0.044412	0.013693	0	0	0	0.068619	0	0.031854	0.025286	0	0.035222	0	0.031511	0.047589	0
AC007450.1	0	0	0	0	0	0	0	0	0	0	0	0	0	0	0	0
AC007450.2	0	0	0	0	0	0	0	0	0	0	0	0	0	0	0	0
AC007450.3	0	0	0	0	0	0	0	0	0	0	0	0	0	0	0	0
AC007450.4	0	0	0	0	0.19796	0	0.141306	0	0	0	0	0	0	0	0	0
AC007458.1	0	0	0	0	0	0	0	0	0	0	0	0	0	0	0	0
AC007461.1	0	0	0	0	0	0	0	0	0	0	0	0	0	0	0	0
AC007463.1	0	0	0	0	0	0	0	0	0	0	0	0	0	0	0	0
AC007463.2	0	0	0	0	0	0	0	0	0	0	0	0	0	0	0	0
AC007483.1	0	0	0	0	0	0	0	0	0	0	0	0	0	0	0	0
AC007485.1	0	0	0	0	0	0	0	0	0	0	0	0	0	0	0	0
AC007485.2	0.918054	1.55904	0.794775	1.20296	0.497625	0.65943	0.273239	0.357845	0.633696	0.363127	0.274868	0.337206	0.298092	0.402237	0.189461	0.274043
AC007490.1	0	0	0	0	0	0	0	0	0	0	0	0	0	0	0	0
AC007491.1	0	0	0	0	0	0	0	0	0	0	0	0	0	0	0	0
AC007493.1	0	0	0	0	0	0	0	0	0	0	0	0	0	0	0	0
AC007493.2	0	0	0	0	0	0	0	0	0	0	0	0	0	0	0	0
AC007494.1	0	0	0	0	0	0	0	0	0	0	0	0	0.075294	0	0	0
AC007494.2	0	0	0.125202	0	0	0	0	0	0	0	0.063147	0	0.074708	0.277223	0	0
AC007494.3	0	0	0	0	0	0	0	0	0	0	0	0	0	0	0	0
AC007495.1	0	0	0	0	0	0	0	0	0	0	0	0	0	0	0	0
AC007496.1	0	0	0	0	0	0.159239	0	0	0.073452	0.116917	0	0	0	0	0	0
AC007496.2	0	0	0.21668	0	0.18263	0	0	0	0	0	0	0	0	0	0.542357	0
AC007496.3	0	0	0	0	0	0	0	0	0	0	0	0	0	0.022313	0	0
AC007497.1	0	0.322881	0	0	0	0	0.124495	0.18116	0	0	0	0	0	0	0	0
AC007497.2	0	0	0	0	0	0	0	0	0	0	0	0	0	0	0	0
AC007511.1	0	0	0	0	0	0.231749	0.230464	0.167681	0.106899	0	0.193199	0	0	0	0	0.231143
AC007513.1	0	0	0	0	0	0	0	0	0	0	0	0	0	0	0	0
AC007527.1	0	0	0	0	0	0	0	0	0	0	0	0	0	0	0	0
AC007527.2	0	0	0	0	0	0	0	0	0	0	0	0	0	0	0	0
AC007528.1	0	0	0	0	0	0	0	0	0	0	0	0	0	0	0	0
AC007529.1	0	0	0	0	0	0	0	0	0	0	0	0	0	0	0	0
AC007529.2	0	0	0	0	0	0	0	0	0	0	0	0	0	0	0	0
AC007533.1	0	0	0	0	0	0.125593	0	0	0	0	0	0.064223	0	0	0.086602	0
AC007535.1	0	0	0	0	0	0	0	0	0	0	0	0	0	0	0	0
AC007536.1	0	0	0	0	0	0	0	0	0	0	0	0	0	0	0	0
AC007537.1	0.455143	0	0.490454	0	0.208926	0	0.14926	0	0.138102	0	0.250524	0	0.443045	0	0	0
AC007540.1	0	0	0	0	0	0	0	0	0	0	0	0	0	0	0	0
AC007541.1	0	0	0.026396	0.077687	0	0	0.031762	0	0	0	0	0.06533	0.031501	0.058447	0	0
AC007546.1	0	0.649943	0.104133	0.306472	0.175538	0.251999	0.250602	0.182332	0.232478	0.185024	0.10504	0	0	0	0	0.25134
AC007546.2	0	0	0	0	0	0	0	0	0	0	0	0	0	0	0	0
AC007546.3	0	0	0.016627	0	0	0	0	0.028834	0	0	0.048175	0	0	0	0.027766	0
AC007547.1	0	0	0	0	0	0	0	0	0	0	0	0	0	0	0	0
AC007547.2	0	0	0	0	0	0	0	0	0	0	0	0	0	0	0	0
AC007551.1	0	0	0	0	0	0	0	0	0	0	0	0	0	0	0	0
AC007551.2	0	0	0	0	0	0	0	0	0	0	0	0	0	0	0	0
AC007552.1	0	0	0	0	0	0	0	0	0	0	0	0	0	0	0	0
AC007552.2	0	0	0	0	0	0	0	0	0	0	0	0	0	0	0	0
AC007556.1	0	0	0	0	0	0	0.670836	0	0	0	0	0	0	0	0	0
AC007557.1	0	0	0	0	0	0	0	0	0	0	0	0	0	0	0	0
AC007557.2	0	0	0	0	0	0	0	0	0	0	0	0	0	0	0	0
AC007557.3	0	0	0	0	0	0	0	0	0	0	0	0	0	0	0	0
AC007557.4	0	0	0	0	0	0	0	0	0	0	0	0	0	0	0	0
AC007559.1	0	0	0	0	0	0	0	0	0	0	0	0	0	0	0	0
AC007560.1	0	0	0	0	4.11135	5.0157	0	0	0	0	0	0	0	0	3.81007	0
AC007562.1	0	0	0	0	0	0	0	0	0	0	0	0	0	0	0	0
AC007563.1	0	0	0	0	0	0	0	0	0	0	0	0	0	0	0	0
AC007563.2	0	0	0	0	0	0	0	0	0	0	0	0	0	0	0	0
AC007563.3	0	0	0	0	0	0	0	0	0	0	0	0	0	0	0	0
AC007566.1	0.252964	0.022758	0.174945	0.156268	0	0.373316	0.282885	0.333208	0.099631	0.13068	0.408099	0.098145	0.611201	0	0.122728	1.18196
AC007566.2	0	0	0	0	0	0	0	0	0	0	0	0	0	0	0	0
AC007568.1	0	0	0	0	0	0	0	0	0	0	0	0	0	0	0	0
AC007569.1	0	0.062487	0.020023	0.135286	0	0	0.048187	0	0.022351	0	0	0	0	0	1.02724	0
AC007570.1	0.368522	0	0	0.134136	0	0	0	0	0	0	0	0	0.096863	0	0	0
AC007595.1	0	0	0	0	0	0	0	0	0	0	0	0	0	0	0	0
AC007598.1	0	0	0	0	0	0	0	0	0	0	0	0	0	0	0	0
AC007598.2	0	0	0	0	0	0	0	0	0	0	0	0	0	0	0	0
AC007598.3	0	0	0	0	0	0.054529	0	0	0	0	0	0.027884	0	0	0	0
AC007599.1	0	0	0	0	0	0	0	0	0	0	0	0	0	0	0	0
AC007599.2	0	0	0	0	0	0	0	0	0	0	0	0	0	0	0	0
AC007601.1	0	0	0.018664	0	0	0	0	0	0	0.033163	0	0.023097	0.022274	0	0	0
AC007601.2	0	0	0	0	0	0	0	0	0	0	0	0	0	0	0	0
AC007603.1	0	0	0	0	0	0	0	0	0	0	0	0	0	0	0	0
AC007603.2	0	0	0	0	0	0	0	0	0	0	0	0	0	0	0	0
AC007608.1	0	0	0	0	0	0	0	0	0	0	0	0	0	0	0	0
AC007608.2	0	0	0	0	0	0	0	0	0	0	0	0	0	0	0	0
AC007608.3	0	0	0	0	0	0	0	0	0	0	0	0	0	0	0	0
AC007608.4	0	0	0	0	0	0	0	0	0	0	0	0	0	0	0	0
AC007610.1	0.464056	0	0.257406	0	0	0	0	0	0	0	0.121201	0	0	0	0	0
AC007610.2	0	0	0.077349	0.113822	0	0	0	0	0	0	0	0	0	0	0	0
AC007610.3	0	0	0	0	0	0	0	0	0	0	0	0	0	0	0	0
AC007610.4	0.034908	0	0	0	0.029169	0	0	0	0.01917	0	0	0	0	0	0	0
AC007610.5	0	0	0	0	0	0	0	0	0	0	0	0	0.044965	0	0.125745	0
AC007611.1	0.528273	0.996983	0.151778	0.02383	0.027298	0	0.182632	0	0	0	0.07655	0.093911	0	0	0	0
AC007613.1	0.19102	0.234267	0.08039	0.101608	0.044948	0.041466	0.017291	0.105705	0.045409	0	0.061247	0.068606	0.090432	0.074252	0.124908	0.248095
AC007614.1	0.053054	0	0.022863	0.007277	0	0	0.031581	0	0.020168	0	0	0	0	0	0.038401	0
AC007614.2	0	0	0	0	0	0	0	0	0	0	0	0	0	0	0	0
AC007618.1	0	0	0	0	0	0	0	0	0	0	0	0	0	0	0	0
AC007619.1	0	0	0	0	0	0	0	0.347782	0	0.352916	0.200354	0	0.237035	0	0	0
AC007619.2	0	0	0	0	0	0	0	0	0	0	0	0	0	0	0	0
AC007620.1	0	0	0	0	0	0	0	0	0	0	0	0	0	0	0	0
AC007620.2	0	0	0.280554	0.703444	0	0	0.287234	0	0	0	0	0	0	0	0.138357	0
AC007620.3	0	0	0	0.1917	0	0	0.313506	0	0	0.231467	0.131406	0.483624	0	0	0	0
AC007621.1	0.34806	0	0	0	0	0	0	0	0	0	0	0	0	0	0	0
AC007622.1	0	0	0.112902	0	0	0	0	0	0	0	0	0	0	0	0	0
AC007622.2	0	0.145843	0	0.033316	0	0	0.037665	0	0	0.106671	0.046501	0	0.035132	0	0	0
AC007631.1	0	0	0	0	0	0	0	0	0	0	0	0	0	0	0	0
AC007637.1	0	0.152146	0	0	0	0	0	0	0	0	0.049178	0.060331	0	0	0	0
AC007638.1	0	0	0.042534	0	0.03585	0	0.02559	0	0.02374	0	0.029397	0	0.02538	0	0	0
AC007638.2	0	0	0	0	0	0	0	0	0	0	0	0	0	0	0	0
AC007639.1	0	0	0	0	0	0.133564	0	0	0	0	0.055673	0	0	0	0.092098	0.133214
AC007649.1	0	0	0	0	0	0	0	0	0	0	0	0	0	0	0	0
AC007652.1	0	0	0	0	0	0	0	0	0	0	0	0	0	0	0	0
AC007652.2	0	0	0	0	0	0	0	0	0	0	0	0	0	0	0	0
AC007652.3	0	0	0	0	0	0	0	0	0	0	0	0	0	0	0	0
AC007655.1	0	0	0	0	0	0	0	0	0	0	0	0	0	0	0	0
AC007655.2	0.039183	0	0.077535	0.057048	0.046006	0	0	0.101821	0	0	0.078211	0.071961	0.115662	0.128758	0.097036	0.046785
AC007656.1	0	0	0	0	0	0	0	0	0	0	0	0	0	0	0	0
AC007656.2	0	0	0	0	0	0	0	0	0	0	0	0	0	0	0	0
AC007656.3	0	0	0	0	0	0	0.00901	0	0	0	0	0	0	0	0	0
AC007656.4	0	0	0	0	0	0	0	0	0	0	0	0	0	0	0	0
AC007663.1	0.065701	0	0	0	0	0	0	0	0	0	0.032785	0	0	0	0	0
AC007663.2	0	0	0	0	0	0	0	0	0.018159	0	0	0	0.043865	0	0.027145	0
AC007663.3	0	0	0	0.220233	0.252284	0	0	0	0	0.531835	0.150965	0.370404	0	0	0	0.361227
AC007663.4	0	0	0	0	0	0.204377	0	0	0	0	0.17038	0.10451	0	0	0	0
AC007666.1	0	0	0.020263	0	0.070364	0	0	0.036039	0	0.175963	0	0	0.024181	0	0.243171	0
AC007666.2	0.145535	0	0.121495	0	0	0	0.112211	0	0	0	0	0	0.031308	0	0	0
AC007671.1	0.22429	0	0	0	0	0	0	0	0.061927	0.098573	0	0	0.066206	0	0	0
AC007673.1	0	0	0	0	0	0	0	0	0	0	0	0	0	0	0	0
AC007679.1	0	0	0	0	0	0	0	0	0	0	0	0	0	0	0	0
AC007681.1	0.040806	0.031498	0	0.014853	0	0	0	0	0	0	0	0	0	0	0.033685	0.024361
AC007682.1	0	0	0.020086	0	0	0	0	0	0	0	0.020261	0	0	0	0	0
AC007683.1	0.585559	0	0.265496	0	0.815673	0	0.464408	0	0.862922	0	0.3898	0.233539	0.114478	0	0.321556	0
AC007683.2	0	0	0	0	0	0	0	0	0	0	0	0	0	0	0	0
AC007684.1	0	0	0	0	0	0	0	0	0	0	0	0	0	0	0	0
AC007684.2	0	0	0	0	0.238948	0	0.170564	0	0	0	0	0	0.169162	0	0	0.684263
AC007686.1	0	0	0.151074	0.2223	0	0.365576	0.181774	0	0.337297	0.268415	0.304799	0	0.18028	0	0.756244	0
AC007686.2	0	0	0	0	0	0	0	0	0	0	0	0	0	0	0.466898	0
AC007686.3	0.245691	0.278203	0.161626	0.265048	0.3285	0.032231	0.090245	0.131285	0.105509	0.10842	0.068301	0.119998	0.026348	0.082581	0.389478	0.246348
AC007686.4	0.075138	0	0.025739	0	0.020886	0	0	0.043389	0.027661	0	0	0	0.029572	0	0	0
AC007686.5	0	0	0	0	0	0	0	0	0	0	0.055769	0	0	0	0	0
AC007687.1	0	0	0.104141	0.056631	0.020342	0	0	0	0	0	0.017415	0	0.015495	0.035151	0	0.057313
AC007688.1	0	0	0	0	0	0	0	0	0	0	9.86734	0	0	0	0	0
AC007688.2	0.266689	0	0.065235	0.093041	0	0	0.079087	0.110701	0	0	0	0	0.174813	0.279977	0.108296	0.152611
AC007688.3	0	0	0	0	0	0	0	0	0	0	0	0	0	0	0	0
AC007690.1	0	0	0.152955	0	0	0	0	0	0	0	0	0	0	0	0	0
AC007695.1	0	0	0.008962	0	0.014964	0	0	0	0	0	0	0	0.03177	0	0	0
AC007718.1	0	0	0	0	0	0	0	0	0	0	0	0	0	0	0	0
AC007728.1	0	0	0	0	0	0	0	0	0	0	0	0	0	0	0	0
AC007728.2	0	0	0	0	0	0	0	0	0	0	0	0	0	0	0	0
AC007728.3	0	0	0	0	0	0	0	0	0	0	0	0	0	0	0	0
AC007731.1	0.048241	0.069115	0	0.03286	0.039805	0	0.02932	0	0.025489	0.040012	0	0	0.027825	0	0.036953	0.106909
AC007731.2	0	0	0	0	0	0	0	0	0	0	0	0	0	0	0	0
AC007731.3	0	0	0	0	0	0	0	0	0.178696	0	0	0	0	0	0	0
AC007731.4	0	0	0	0	0	0	0	0	0	0	0	0	0	0	0	0
AC007731.5	0	0	0	0	0	0	0	0	0	0	0	0	0	0	0	0
AC007736.1	0	0	0	0	0	0	0	0	0	0	0	0	0	0	0	0
AC007741.1	0	0	0	0	0	0	0	0	0	0	0	0	0	0	0	0
AC007742.1	0	0	0	0	0	0	0	0	0	0	0	0	0	0	0	0
AC007743.1	0	0.03878	0	0.033522	0.022726	0	0	0	0	0	0	0	0.018368	0	0	0
AC007744.1	0	0	0.015781	0	0.026602	0.038189	0	0	0	0	0	0	0	0.034942	0	0.038089
AC007749.1	0	0	0	0	0	0	0	0	0	0	0	0	0	0	0	0
AC007749.2	0	0	0	0	0	0	0	0	0	0	0	0	0	0	0	0
AC007750.1	0.039895	0	0.016772	0.01425	0.025755	0	0.204788	0.142488	0.094026	0.016152	0	0.045544	0	0.018379	0	0
AC007751.1	0	0	0	0	0	0	0	0	0	0	0	0	0	0	0	0
AC007773.1	0.180178	0	0.311966	0.196745	0.225379	0.2157	0.107252	0.234103	0.149243	0	0.179819	0.16545	0.159556	0.197358	0.446205	0.537839
AC007780.1	1.86343	0.33584	0	0	0	0	0	0	0	0.134106	0	0.133172	0	0.291421	0	0
AC007785.1	0	0	0	0	0	0	0	0	0.437793	0	0.792647	0	0	0	0	0
AC007785.2	0	0	0	0	0	0	0	0	0	0	0	0	0	0	0	0
AC007785.3	0	0	0	0.031993	0	0	0	0	0	0	0.017972	0	0	0.03945	0	0
AC007786.1	0	0	0	0	0	0	0	0	0	0	0	0	0	0	0	0
AC007786.2	0	0	0	0	0	0	0	0	0	0	0	0	0	0	0	0
AC007786.3	0	0	0	0	0	0	0	0	0	0	0	0	0	0	0	0
AC007786.4	0	0	0	0	0	0	0	0	0	0	0	0	0	0	0	0
AC007787.1	0	0	0	0	0	0	0	0	0	0	0	0	0	0	0	0
AC007787.2	0	0	0	0	0	0	0	0	0	0	0	0	0	0	0	0
AC007792.1	0	0	0	0	0	0	0	0	0	0	0	0	0	0	0	0
AC007795.1	0	0	0	0	0	0	0	0	0	0	0	0	0	0	0	0
AC007823.1	0.098851	0	0.024451	0.03598	0.041217	0	0	0.042812	0	0	0.073991	0.090771	0.058358	0	0	0
AC007834.1	0	0	0	0	0	0	0	0	0	0	0	0	0	0	0	0
AC007834.2	0	0	0	0	0	0	0	0	0	0	0	0	0	0	0	0
AC007842.1	0.036899	0	0.01812	0.026467	0	0	0	0	0	0	0	0	0	0.039825	0	0
AC007846.1	0.203534	0.319593	0.061446	0	0	0	0	0	0.023474	0	0.02131	0.025346	0	0	0	0
AC007846.2	0	0	0	0.093026	0	0	0	0	0	0	0	0	0	0	0	0
AC007848.1	0	0	0.055718	0.040996	0	0	0	0	0	0	0	0	0	0.12337	0	0
AC007848.2	0	0	0	0	0	0	0	0	0	0	0	0	0	0	0	0
AC007849.1	0	0	0	0	0	0	0	0	0	0	0	0	0	0	0	0
AC007861.1	0	0	0	0	0	0	0	0	0	0	0	0	0	0	0	0
AC007861.2	0	0	0	0	0	0	0	0	0	0	0	0	0	0	0	0
AC007876.1	0	0	0	0	0	0	0	0	0	0	0	0	0	0	0	0
AC007877.1	0	0	0	0	0	0	0	0	0	0	0	0	0	0	0	0
AC007878.1	0.047651	0.073565	0	0	0.039737	0	0	0.041275	0.026313	0.041884	0.023778	0.029171	0	0	0	0
AC007879.1	0	0	0	0	0	0	0	0	0	0	0	0	0	0	0	0
AC007879.2	0	0	0	0	0	0	0	0	0	0	0	0	0	0	0	0
AC007879.3	0	0	0	0	0	0	0	0	0	0	0	0.130125	0	0	0	0
AC007879.4	0	0	0	0.426575	0	0	0	0	0	0	0	0	0	0	0	0
AC007879.5	0	0	0	0	0	0	0	0	0	0	0	0	0	0	0	0
AC007880.1	0	0	0	0	0	0	0	0	0	0	0	0	0	0	0	0
AC007881.1	0	0	0	0	0	16.7605	0	24.2467	0	0	0	0	0	0	0	0
AC007881.2	0.203263	0.3138	0	0	0	0	0	0	0	0.178663	0	0.124432	0	0	0	0
AC007881.3	0.182197	0	0	0	0	0.218117	0	0	0	0.160147	0.090917	0.111536	0	0	0.902409	0
AC007881.4	0	0	0.072065	0	0.06074	0	0.086714	0	0.040222	0	0.109039	0	0.215004	0.079783	0	0
AC007906.1	0	0	0	0	0	0	0	0	0	0	0	0	0	0	0	0
AC007906.2	0.271583	0.349395	0.291093	0.197704	0.226476	0.526431	0.053887	0.196036	0.224956	0.119358	0.135521	0.193966	0.33596	0.347059	0.07473	0.324275
AC007907.1	0	0	0	0	0	0	0	0	0	0	0	0	0	0	0	0
AC007919.1	0	0	36.045	0	27.7988	0	56.9252	0	7.84406	0	0	0	8.74284	0	0	0
AC007919.2	0	0	0	0	0	0	0	0	0	0	0	0	0	0	0	0
AC007920.1	0	0	0	0	0	0	0	0	0	0	0	0	0	0	0	0
AC007920.2	0	0	0.018675	0	0	0	0.022471	0	0	0	0	0	0	0	0	0
AC007922.1	0	0	0	0	0	0	0.185253	0	0	0	0	0	0	0	0	0
AC007922.2	0	0	2.13922	0	0	0	0	0	0	0	1.80157	0	0	0	1.49014	0
AC007922.3	0	0	0	0	0	0	0	0	0	0	0	0	0	0	0	0
AC007922.4	0	0	0	0	0	0	0	0	0	0	0	0	0	0	0	0
AC007923.1	0	0	0	0	0	0	0	0	0	0	0	0	0	0	0	0
AC007923.2	0	0	0	0	0	0	0	0	0	0	0	0	0	0	0	0
AC007923.3	0	0	0	0	0	0	0	0	0	0	0	0	0	0	0	0
AC007938.1	0	0	0	0	0	0	0	0	0	0	0	0	0	0	0	0
AC007938.2	0	0	0	0.040003	0	0	0	0	0	0	0	0	0	0	0	0
AC007938.3	0.405717	0	0.201124	0.134722	0.171318	0	0.128517	0.183047	0	0	0.121038	0	0	0.191012	0	0
AC007938.4	0	0	0	0	0	0	0	0	0	0	0	0	0	0	0	0
AC007938.5	0	0	0	0	0	0	0	0	0	0	0	0	0	0	0	0
AC007938.6	0	0	0	0	0	0	0	0	0	0	0	0	0	0	0	0
AC007948.1	0	0	0	0	0	0	0	0	0	0	0	0	0	0	0	0
AC007950.1	0	0	0	0	0	0	0	0	0	0	0	0	0.103783	0	0	0
AC007950.2	0	0	0	0	0	0	0	0	0	0	0.015478	0	0	0	0.025605	0.037036
AC007952.1	0.140941	0.108793	0.139445	0.078493	0.235064	0.770968	0	0.061041	0.116743	0	0.175825	0.08628	0.124809	0.15438	0	0
AC007952.2	0	0	0	0.205767	0	0.08409	0.171777	0	0.085979	0.095955	0.019424	0	0.02298	0.042637	0.231937	0
AC007952.3	0	0	0	0.133006	0	0	0	0	0	0	0	0	0	0	0	0
AC007952.4	0	0	0	0	0	0	0	0	0	0	0	0.212182	0	0	0	0
AC007952.5	0	0	0	0	0	0.063	0	0.091166	0	0.046256	0	0	0.062135	0.115285	0	0
AC007952.6	0	0	0.00664	0	0	0	0	0	0	0	0.006698	0.016434	0	0	0	0
AC007952.7	0	0	0	0	0	0	0	0	0	0	0	0	0	0	0	0
AC007952.8	0	0	0	0.133006	0	0	0	0	0	0	0	0	0	0	0	0
AC007952.9	0	0	0	0	0	0	0	0	0	0	0	0	0	0	0	0
AC007953.1	0.023541	0	0	0	0	0	0	0	0	0	0	0	0	0	0	0
AC007953.2	0	0	0	0	0	0	0	0	0	0	0	0	0	0	0	0
AC007954.1	0	0	0	0	0	0	0	0	0	0	0	0	0	0	0	0
AC007956.1	0	0	0	0	0	0	0	0	0	0	0	0	0	0	0	0
AC007956.2	0	0	0	0	0	0	0	0	0	0	0	0	0	0	0	0
AC007967.1	0	0	0	0	0	0	0	0	0	0	0	0	0	0	0	0
AC007967.2	0	0	0	0	0	0	0	0	0	0	0	0	0	0	0	0
AC007967.3	0	0	0	0	0	0	0	0	0	0	0	0	0	0	0	0
AC007967.4	0	0	0	0	0	0	0	0	0	0	0	0	0	0	0	0
AC007969.1	0	0	0	0	0	0	0	0	0	0	0	0	0	0	0	0
AC007991.1	0	0	0	0	0	0	0	0	0	0	0	0	0	0	0	0
AC007991.2	0	0	0	0	0	0	0	0	0	0	0	0	0	0	0	0
[truncated: 57,083 more rows]

## Sheet: EVT factor KD
Gene	Control_KD1	Control_KD2	TFAP2C_KD1	TFAP2C_KD2	DLX5_KD1	DLX5_KD2	DLX6_KD1	DLX6_KD2	ASCL2_KD1	ASCL2_KD2	ZNF439_KD1	ZNF439_KD2	NRIP1_KD1	NRIP1_KD2
5_8S_rRNA	0	0	0	0	0	0	0	0	0	0	0	0	0	0
5S_rRNA	0.610049	0	0	0	0	0	0	0.674718	0.591253	0	1.53017	0	0	0
7SK	36.4512	69.217	70.6606	86.9634	2.89805	2.66524	91.4752	68.5678	42.3396	43.0741	0	86.985	18.6278	39.9565
A1BG	70.7131	52.2743	35.8013	15.054	25.9829	30.953	17.4235	13.4863	32.1038	10.5412	42.6525	53.6121	28.8001	31.3479
A1BG-AS1	67.6108	99.7968	53.0682	94.6719	78.2048	63.8176	79.7874	43.2915	49.4747	71.0659	51.9615	72.3482	49.8059	31.4769
A1CF	1.09923	15.0499	0	0	0	0	7.12258	0	3.21289	0.362803	0	0	0	0
A2M	1.82492	0	5.03634	0	0	2.12565	0	5.10429	0	1.01017	0	6.06887	0	0
A2M-AS1	1.21245	0	1.0931	0	0	1.42197	2.25768	1.57336	0	6.07737	0	0.775204	3.76805	3.15002
A2ML1	82.0727	44.5554	140.043	136.938	217.749	244.533	113.654	217.824	188.958	330.698	232.644	215.407	181.652	216.352
A2ML1-AS1	0	5.08463	0	0	0	0	0	0	0	1.05117	0	0	0	0
A2ML1-AS2	0	0	0	0	0	0	0	0	0	0	0	0	0	0
A2MP1	0	0	0	0	0	0	0	0	0	0	0	0	0	0
A3GALT2	1.2201	0	0	0	0	0	0	0	0	0	0	0	0	0
A4GALT	1949.91	1771.19	1269.36	1542.29	2282.4	2980.17	1773.02	2152.24	2203.43	3407.54	1502.9	1912.16	1778.18	2136.46
A4GNT	0	0	0	0	0	0	0	0	0	0	0	0	0	0
AA06	0	0	0	0	0	0	0	0	0	0	0	0	0	0
AAAS	1099.18	1041.7	812.89	799.569	770.865	1012.31	751.811	890.29	953.823	968.902	683.087	829.223	813.549	736.34
AACS	1808.35	1903.53	739.084	910.58	1574.36	1714.96	673.567	890.97	1075.93	1103.36	761.858	1170.92	804.843	840.152
AACSP1	0	0	0	0	0	0.706527	0	0	0	0	0	1.54726	0	0
AADAC	0.506809	1.40164	3.29326	10.1583	23.5485	1.7934	0	2.85765	9.61636	3.05122	0	1.55572	6.59089	3.9322
AADACL2	4.86717	0	3.2718	0	0	0.708447	0	2.11782	5.88662	6.05778	0	0	3.01023	0
AADACL2-AS1	28.5176	24.3762	15.9334	24.3614	23.0318	33.2385	16.6129	36.9249	44.9953	38.9582	2.337	28.8484	20.369	20.3503
AADACL3	488.324	474.733	104.789	82.9752	180.972	181.858	119.297	110.783	57.4646	86.5937	218.244	104.348	20.2559	23.0492
AADACL4	0	0	0	0	0	0	0	0	0	0	0	0	0	0
AADACP1	0	0	0	0	0	0.706527	0	0	0	0	0	0	0	0
AADAT	4.86524	12.3527	2.31582	9.05444	0.982934	13.4071	2.72491	3.01043	5.90581	9.12625	0	3.88231	1.50901	4.73101
AAGAB	1486.42	1070.69	1657.65	1342.72	1361.59	1321.09	2028.1	1736.66	1732.42	1534.39	572.459	814.393	1373.56	1293.06
AAK1	2576.1	3416.83	3484.65	4297.81	2852.86	2665.83	1841.44	2339.6	2941.93	5711.85	718.737	1459.82	2289.29	2846.93
AAMDC	212.377	242.601	99.5881	95.0967	168.209	166.434	86.994	75.0687	147.622	148.847	208.719	185.398	92.993	127.905
AAMP	4268.12	4328.04	4108.01	4288.5	3291.49	4013.77	4576.43	3954.86	5453.12	3753.05	3056.67	3934.95	3866.41	3649.2
AANAT	3.2546	3.8123	0	0	0	0	0	2.73094	0	3.36304	0	2.16079	0	0
AAR2	1392.63	1203.37	1369.05	1246.14	1353.13	1423.45	1469.35	1251.01	1616.97	1323.39	521.122	558.626	1210.32	1266.83
AARD	2.42811	0	0	5.53548	2.73213	2.13453	0	0.708487	1.47315	1.01172	0	1.55026	0	0
AARS1	8113.48	7172.53	13437	12723.2	6918.31	7262.19	8388.84	7476.4	9296.87	7108.69	3739.85	4716.38	6927.07	6066.12
AARS1P1	0	0	0	0	0	0	0	0	0	0	0	0	0	0
AARS2	373.452	431.013	267.397	375.959	429.818	546.275	276.199	448.269	361.797	521.131	300.704	511.647	402.878	368.828
AARSD1	284.655	265.625	89.7431	110.625	310.17	324.652	144.12	273.632	288.457	267.712	245.41	317.364	210.213	114.078
AARSD1P1	0	0	0	0	0	0	4.11944	2.13877	0	0	0	0	4.51109	0
AASDH	227.434	206.237	344.037	291.569	272.896	247.459	307.483	240.867	288.958	261.683	262.55	160.921	294.255	352.383
AASDHPPT	1233.32	1071.48	1111.96	1242.34	1060.16	1111	1118.77	932.627	1541.65	1311.03	790.104	501.607	1156.07	1250.53
AASS	52.3385	48.7901	69.4249	18.3662	162.536	144.021	42.6722	50.6993	134.659	255.122	42.8557	34.7567	88.8685	72.3968
AATBC	3.91375	0	2.13174	2.14796	0	2.97347	2.87272	2.8436	1.74648	1.59764	0	4.90397	5.10404	0
AATF	1695.52	1639.89	1507.04	1534.03	1830.1	2082.04	1355.68	1664.18	1624.8	1615.15	843.077	1669.8	1597.08	1652.1
AATK	5.72905	91.8763	18.4527	49.2025	11.7075	32.5977	40.0361	46.3157	41.2891	47.8889	56.2453	77.3473	47.539	9.68174
ABALON	0	0	0	0	0	0	0	0	5.14646	0	0	0	1.5037	0
ABAT	172.608	274.253	105.657	178.16	536.055	489.467	202.464	328.953	671.968	546.899	159.549	174.877	220.068	194.805
ABBA01000933.1	0	0	0	0	0	0	0	0	0	0	0	0	0	0
ABBA01000935.2	0	0	0	0	0	0	0	0	0	0	0	0	0	0
ABBA01006766.1	0	0	0	0	0	0	0	0.703843	0	0	0	0	0	0
ABBA01045074.1	0	0	0	0	0	0	0	0	0	0	0	0	0	0
ABBA01045074.2	0	0	0	0	0	0	0	0	0	0	0	0	0	0
ABCA1	97.4683	100.049	475.21	240.379	261.859	150.198	364.152	216.585	177.333	462.187	262.584	25.4473	170.04	434.927
ABCA10	1.3022	0	0	0.969177	0	1.32396	11.4045	1.94856	1.14512	1.84454	0	0.774241	0	0
ABCA11P	34.5816	48.2392	75.9591	126.636	55.9763	65.7397	35.4368	59.9646	61.6627	83.8159	57.8307	42.2793	74.7991	48.8562
ABCA12	225.22	241.226	379.294	232.478	136.681	101.947	240.726	138.959	198.035	273.313	472.556	234.123	201.423	294.376
ABCA13	3.39359	5.05174	6.01012	6.02134	2.04599	16.4218	26.3443	1.29358	0.799315	11.7175	0	3.17385	1.37574	29.9726
ABCA17P	0.825341	0	0.900958	1.25139	3.20343	2.00843	0	1.89682	0.500069	1.66848	0	2.10809	0.464841	0
ABCA2	306.555	486.842	196.853	231.739	649.057	452.87	145.684	217.774	228.632	507.211	366.791	375.629	86.0363	207.006
ABCA3	51.6115	12.864	60.9741	91.965	78.2161	130.78	30.8683	154.847	48.4858	130.657	831.149	958.241	234.907	90.708
ABCA4	27.2724	19.6265	51.5606	10.0519	154.212	186.693	19.3216	54.1111	140.782	204.051	468.97	91.6769	18.3442	73.1917
ABCA5	79.0528	74.3503	81.958	115.856	97.1782	88.4051	150.171	128.451	149.296	101.808	184.953	60.5466	76.0028	87.071
ABCA6	0.610049	0	0	0	0	0	0	1.41458	2.55629	2.33814	0	3.78667	0	0
ABCA7	5383.99	5939.92	1504.7	1510.79	2262.3	3075.89	1335.56	1338.57	1344.72	2735.18	1164.44	2164.18	1165.57	903.605
ABCA8	0.370221	0	0.889094	1.66814	0	3.49264	0	0.706659	1.02211	1.40561	0	5.48333	1.60129	1.67466
ABCA9	1.02669	7.12336	1.09082	2.76382	4.58018	7.7619	12.1936	14.0125	12.3302	21.0646	5.85948	3.87435	4.51667	1.57604
ABCA9-AS1	0	0	0	3.68239	0	0	0	0.703843	2.15993	5.14614	0	3.86815	3.0074	0
ABCB1	191.775	148.558	254.562	196.079	48.9434	97.7495	176.115	79.9764	115.345	177.737	106.7	42.2193	628.886	303.504
ABCB10	632.155	545.574	461.958	523.517	882.899	849.382	682.214	797.244	873.231	1026.51	1393.58	848.134	577.814	539.114
ABCB10P1	0	0	0	0	0	0	0	0	0	0	0	1.54726	0	0
ABCB10P3	0	0	0	0	0	0	0	0.703843	0	0	0	0	0	0
ABCB10P4	2.4402	0	0	0	0	0	0	0	0	0	0	0	0	0
ABCB11	6.09482	5.07512	37.7896	1.9407	9.58203	6.37671	5.56035	3.53064	29.8793	30.8641	0	6.19601	123.242	2.7437
ABCB4	7.91821	9.51676	1.45871	4.81563	9.2598	10.456	5.74701	2.92956	6.97452	25.1012	0	13.5913	5.15162	5.07439
ABCB5	0	0	0	0.920597	0	1.41305	0	0	1.47042	0	0	0.77363	0	0
ABCB6	1438.97	1337.35	1461.39	1477.6	996.988	1161.8	1550.98	1821.72	1989.82	1245.28	753.947	1309.27	972.168	969.242
ABCB7	253.142	425.982	277.423	302.469	306.471	320.038	294.811	196.675	437.054	416.655	320.563	364.394	364.335	282.184
ABCB8	1694.32	1417.37	1646.8	2113.75	1383.6	1648.51	1785.9	1932.17	1878.54	1759.32	1094.95	1494.93	1621.06	1700.82
ABCB9	304.453	447.546	142.154	255.125	219.181	319.556	240.112	291.951	277.329	338.818	242.568	195.907	215.551	188.505
ABCC1	740.51	1014.5	689.931	492.282	1013.04	1225.68	501.719	729.443	1250.95	1497.29	580.443	658.999	1088.28	900.466
ABCC10	1660.78	1855.9	790.848	727.496	1726.36	2026.59	754.557	1186.69	1166.21	1559.33	1137.94	1552.13	797.933	757.729
ABCC11	4.92324	8.53292	11.42	10.9605	8.3003	16.5189	27.2782	5.74278	5.66002	12.1586	11.7513	13.8199	33.8496	20.7861
ABCC12	0	0	0	0.920597	0	0.706527	0	0	0	0	0	0.77363	0	0
ABCC13	0	0	2.48347	1.21072	0	0	0	0.703843	0	0	0	0	3.40818	0.695123
ABCC2	177.048	272.944	415.534	321.899	469.264	480.49	469.541	361.513	2526.3	1820.66	993.686	868.976	474.52	284.152
ABCC3	28.1981	74.7077	17.7813	42.7483	13.5864	38.4285	50.3836	147.132	16.6745	24.08	28.9391	13.8305	31.0894	45.9902
ABCC4	61.4712	66.7799	36.7443	23.9056	178.178	119.059	43.8022	99.8161	40.647	175.256	201.506	77.7628	44.4464	46.8428
ABCC5	431.417	403.561	424.953	265.625	817.91	962.185	536.924	754.911	1169.36	1677.18	916.904	782.52	460.37	766.955
ABCC5-AS1	0	0	0	0	0	0	0	0	0	0	0	0	0	0
ABCC6	0.824455	0	8.89746	2.66655	6.48502	10.8146	12.1461	9.0608	3.45004	58.6619	16.9832	19.9873	0	0
ABCC6P1	0	0	1.08871	0	0.511623	3.78074	4.29102	0.912558	3.68103	2.41569	4.0755	0.371116	0	1.57552
ABCC6P2	0.606593	0	2.20951	0.921674	4.13006	0	0	0.722621	0.746217	0	0	6.23645	0	0
ABCC8	0	0	0	0	0	0	0	0	0	0	0	0	0	0
ABCC9	6.26843	9.41092	10.7944	0.500114	0	2.08042	0	3.6276	1.1678	0.800855	0	0	3.86925	0
ABCD1	4402.67	5005.6	3319.56	2957.27	4079.69	5142.74	2476.41	3380.29	3790.29	5639.51	2702.12	5234.07	2717.53	2821.15
ABCD1P2	0	3.38976	0	0.92559	0	0	0	0	0	0	0	0	0	0
ABCD1P3	0	0	0	0	0	0	0	0	0	0	0	0	0	0
ABCD1P4	0.610049	0	0	0	0	0	0	0	0	0	0	0	0	0
ABCD1P5	0	0	0	0	0	0.706527	0	0	0	0	0	0	0	0
ABCD2	0	0	0	0	0	0	0	0	1.46993	3.02472	0	0	0	0
ABCD3	1083.56	864.488	1596.86	1309.94	1010.76	1052.19	1720.1	1242.15	1951.83	1779.31	1339.38	861.634	1400.74	1395.09
ABCD4	277.466	200.829	147.81	233.506	355.312	271.227	214.031	190.94	293.994	339.804	399.022	331.078	331.798	288.297
ABCE1	2259.31	2118.5	2289.4	1731.33	1795.27	2030.3	766.388	563.457	3003.38	2310.04	1638.49	1271.66	1710.83	1965.11
ABCF1	6579.76	6200.45	5864	5890.87	5659.97	6452.85	5525.35	5853.84	6969.44	6988.18	4539.88	7324	5590.9	5692.69
ABCF2	827.836	786.51	861.751	725.657	1428.46	1433.51	935.315	1082.85	1108.36	1454.9	939.449	1144.63	914.964	969.342
ABCF2-H2BE1	817.952	687.175	849.679	865.393	1010.16	830.246	905.129	812.61	984.186	856.007	676.477	764.852	820.997	783.794
ABCF2P1	0	0	0	0.920597	0	0	0	0	0	3.02371	1.95504	0	0	0
ABCF2P2	0	0	0	0	0	0	0	0	0	0	0	0	0	0
ABCF3	2160.08	2165.92	1849.29	2075.86	2042.51	2226.93	1990.44	1843.8	1485.28	1933.21	1733.52	2176.04	1563.94	1794.22
ABCG1	93.7189	110.496	154.938	151.298	103.593	93.8842	294.627	266.228	106.436	315.469	277.446	154.709	202.189	379.617
ABCG2	24247.5	20767.2	31339.7	28395.8	9566.56	8831.03	30608.4	22265.5	20892.9	12185.7	20675.8	14646.1	27209.2	25172.3
ABCG4	2.45991	1.54808	3.74568	0	25.9556	4.53244	22.5488	1.38286	0	12.3522	0	7.3088	1.33527	9.62512
ABCG5	2.4402	0	0	0	0	0	3.0765	0	0	0	0	0	0	0
ABCG8	1.22065	3.38821	1.09049	1.84234	0	0	0	0.705921	0	0	0	0	0	0
ABHD1	5.57209	0	2.01659	0.680803	2.26489	5.61018	0	0.84598	3.21162	1.64639	0	2.61132	0.352663	2.53685
ABHD10	262.219	401.698	356.074	295.99	389.611	428.22	282.484	301.655	372.193	466.893	334.142	168.224	246.67	198.64
ABHD11	1547.68	1430.6	794.219	978.561	1481.52	1522.14	1418.99	1778.32	1341.18	1348.5	1675.56	1653.6	1170.58	1424.19
ABHD11-AS1	20.2807	25.6754	11.1451	4.64352	16.5395	6.84692	7.8838	6.77005	6.73303	4.13517	0	3.14251	12.2087	11.072
ABHD12	5871.01	5692.52	7165.06	6766.71	3547.33	3628.56	5740.16	5596.16	7824.02	7000.42	7588.24	7968.56	5471.12	4572.29
ABHD12B	21.1095	17.2326	14.1051	16.0759	17.2299	25.973	10.7144	13.4425	54.3181	40.6412	21.6581	19.8663	11.6908	25.4616
ABHD13	452.713	399.007	566.304	474.511	469.516	436.13	507.292	425.525	628.909	473.865	417.913	265.071	501.447	546.914
ABHD14A	154.737	102.163	113.259	68.4747	154.457	148.098	112.458	97.8834	172.728	168.358	126.232	113.614	79.7748	82.1742
ABHD14A-ACY1	2.23413	0	0	10.4379	0	6.17356	1.93628	1.09175	0	1.36858	0	1.11254	0	0
ABHD14B	537.487	465.649	394.933	769.384	492.916	533.664	582.295	503.889	356.209	329.202	295.432	256.41	329.673	217.751
ABHD15	407.35	401.846	96.1387	147.489	852.78	860.54	148.653	309.619	298.524	954.062	577.696	728.522	345.109	357.854
ABHD15-AS1	0	0	0	0	0	0	0	0	0	0	0	0	2.25555	0
ABHD16A	839.179	787.037	1125.08	1654.28	786.224	957.351	1155.42	1382.84	1554.36	1116.48	886.286	1047.31	1030.12	931.975
ABHD16B	0	101.213	0	62.0424	22.0061	0	79.5331	0	24.4672	0	56.47	39.7527	41.5896	0
ABHD17A	3529.55	3478.83	2896.86	3493.64	2402.35	2968.48	3390.15	3121.08	3094.44	3170.7	2936.88	3635.29	2948.86	2283.38
ABHD17AP1	0.610049	0	0	0.926118	0	0	1.3764	1.44137	0	0	0	0	0	1.57903
ABHD17AP3	0	0	0	0.920597	0	0.706527	0	0.703843	0	0	0	0.77363	0.751849	0
ABHD17AP4	0.599563	0	0	0.926298	0	0.718884	0	0.717361	0	0	0	0.777938	0	1.57914
ABHD17AP5	0	0	2.18784	0.916208	0	0.706527	0	0	0	0	0	0	0	0
ABHD17AP6	0	0	0	2.76179	0	0	0	0	0	0	0	0	2.26251	1.57067
ABHD17AP7	0	0	0	0	0	0	0	0	0	0	0	0	0	0
ABHD17AP8	0	0	0	0	0	0	0	0	0	0	0	0	0	0
ABHD17AP9	0	0	0	0	0	0.706527	0	0	0	0	0	0	0	0
ABHD17B	421.102	334.574	317.409	275.105	336.358	305.448	345.986	308.991	424.24	395.356	445.246	242.151	291.699	340.702
ABHD17C	2010.35	1935.82	3858.43	3116.9	956.763	825.741	1960.35	1244.57	1190.29	1002.83	1021.26	955.816	1275.33	1365.97
ABHD18	380.73	320.719	654.236	682.939	358.174	280.008	755.357	426.56	543.173	422.635	189.721	201.858	425.305	545.648
ABHD2	318.472	348.757	413.868	307.205	388.717	774.342	482.723	868.808	511.867	1020.66	1349.17	493.345	452.93	457.942
ABHD3	753.44	555.704	851.399	918.028	688.273	556.251	872.926	596.656	1167.04	611.704	271.925	172.795	866.181	817.349
ABHD4	2781.95	2278.61	3119.4	2825.23	2179.6	2277.6	2581.04	2550.75	3470.39	2602.8	1078.78	1154.94	2470.85	2194.11
ABHD5	1509.72	1235.61	2464.23	2792.16	1361.22	1261.26	2641.65	2169.88	2364.88	1739	1228.09	1168.45	2065	2455.88
ABHD6	279.745	308.117	304.969	231.511	339.918	337.793	257.629	342.214	384.69	528.261	440.283	501.718	306.663	379.763
ABHD8	1234	1426.1	1322.12	1430.14	1438.21	1633.44	1959.04	2436.46	956.564	933.022	1042.11	1265.56	2395.39	1717.21
ABI1	2377.67	1897.27	2659.13	2047.71	2628.49	2544.1	2643.61	2732.49	2832.32	2913.08	2557.14	1418.1	2237.27	2507.74
ABI1P1	0	0	0	0	0	0	0	0	0	0	0	0	0	0
ABI2	345.802	339.246	490.925	479.084	360.093	480.862	387.753	441.574	522.844	457.426	354.195	195.007	421.873	424.664
ABI3	0	0	5.71044	4.38784	4.46061	1.08411	0	3.51922	0	0	0	0	0.751849	0
ABI3BP	8.65194	4.86313	0	0	0	1.90983	0	0.95184	4.45519	2.55209	0	0.591554	17.9384	3.57615
ABITRAM	476.471	301.694	665.565	583.239	399.648	334.269	460.713	391.565	503.253	422.704	251.854	256.613	487.837	423.919
ABITRAMP1	0	0	0	0	0	0	0	0	0	0	0	0	0	0
ABL1	1397.41	1652.75	1717.96	2364.93	2031.27	2318.19	1299.33	2151.12	1731.53	3321.56	1194.83	1388.87	1730.76	1919.12
ABL2	748.017	493.729	856.531	1111.73	1272.36	1008.39	763.675	1267.91	1016.79	1551.91	703.201	572.045	702.45	777.302
ABLIM1	88.2641	51.3731	65.6024	119.056	1477.64	1737.98	747.045	2714.23	2681.76	2589.88	1905.64	495.016	574.09	482.636
ABLIM2	85.0013	179.479	239.18	98.0901	9.01056	10.1389	136.466	50.3312	72.4114	39.4422	28.1606	60.6348	20.9442	6.47266
ABLIM3	170.148	156.877	185.517	148.844	115.672	142.977	139.908	323.492	272.504	441.071	334.102	464.434	116.348	134.725
ABO	14.1736	14.8664	59.2748	24.8223	2.5862	4.29406	46.7053	15.4807	21.4495	9.54411	15.4955	2.00373	9.74812	10.113
ABR	3082.25	3863.99	3198.6	2443.69	5083.78	5255.53	2108.46	3528.16	2509.39	5595.59	3305.01	5111.31	2501.73	3546.07
ABRA	0	0	0	0	0	0	0	0	0	0	0	0	0	0
ABRACL	1498.19	1375.79	648.797	509.749	1344.58	1016.85	873.135	610.66	1131.32	958.591	1041.73	747.708	662.511	759.945
ABRAXAS1	155.769	188.443	63.0163	47.0508	112.186	144.119	56.7414	107.248	194.258	96.8297	121.933	81.2969	125.646	62.6562
ABRAXAS2	985.439	787.915	959.844	801.255	770.643	697.877	908.385	715.092	998.522	859.588	758.951	477.41	752.326	769.395
ABT1	1454.1	1275.49	1288.93	1258.6	1413.99	1675.38	1561.19	1329.49	1771.4	1465.07	1203.77	1192.38	1126.99	1340.14
ABT1P1	1.20823	1.66219	3.32454	10.1941	6.84175	15.2835	8.29534	8.73872	5.2143	13.3591	0	17.2187	7.60348	14.2216
ABTB1	1399.05	1554.61	1382.8	2162.05	534.893	693.866	1528.48	1039.91	1003.72	714.315	849.985	792.701	1043.03	795.249
ABTB2	4797.15	4661.98	7803.19	6353.38	3208.58	3803	6438.72	8778.79	4327.86	4745.71	2452.57	3716.24	5869.76	7321.32
AC000032.1	0	0	0	0	0	0	0	0	0	4.03162	0	0	0	0
AC000035.1	0	0	0	0	0	0	0	0	0	0	0	0	0	0
AC000036.1	4.87234	0	5.46644	11.0511	1.37115	0	5.56659	0	1.47353	1.01226	0	0.775341	3.76815	0
AC000041.1	0	0	0	0	0	0	0	0	0	0	0	0	0	0
AC000050.1	0	0	0	0	0	0	0	0	0	0	0	0	0	0
AC000058.1	0	0	0	0	0	0	0	0	0	0	0	0	0	0
AC000061.1	0	0	5.52727	0.90665	0	0	2.78173	0	0.735208	0	0	0	0	0
AC000065.1	0	0	1.08871	0	0	0	0	0	2.20562	0	0	0	0	0
AC000065.2	0	0	0	0	0	0	0	0	0	0	0	0.77363	0	0
AC000067.1	0	0	0	0	0	0	0	0	0	0	0	0	0	0
AC000068.1	9.12083	6.73507	4.38093	5.53611	9.58141	11.4173	11.1049	14.9504	13.2924	18.2613	1.94925	9.32947	8.3019	11.0398
AC000068.2	0	1.66047	1.13049	0	1.39725	0	2.82193	0	1.52626	0	3.90655	0	0	0
AC000068.3	0	0	0	0	0	0	0	3.51922	0	6.04742	3.91008	0	1.5037	0
AC000072.1	0	0	0	0	0	0.706527	0	0	0	0	0	0	0	0
AC000077.1	0	0	0	0	0	0	0	0	0	0	0	0	0	0
AC000078.1	0	0	0	0	0	0.706527	0	1.40769	2.19714	1.0118	0	0	0	0
AC000081.1	0	0	0	0	0	0	0	0	0	0	0	0	0	0
AC000081.2	0	0	0	0	0	0	0	0	0	0	0	0	0	0
AC000082.1	0	0	0	0	0	0	0	0	0	0	0	0	0	0
AC000085.1	0	0	0	0	0	0	0	0	0	0	0	0	0	0
AC000089.1	4.83143	9.967	0	4.663	12.3149	0.728473	0	2.18256	5.25132	0	0	0	6.84556	1.58032
AC000093.1	39.6845	0	0	0	0	19.463	4.16165	6.3724	0	4.40983	0	7.27466	4.51771	0
AC000095.1	0	0	0	0	0	0	0	0	0	0	3.91008	0	0	0
AC000095.2	0	0	0	0	0	0	0	0	0	0	0	0	0	0
AC000111.1	0	0	0	0	0	0	0	0	0	0	0	0	0	0
AC000111.2	0	0	0	0	0	0	0	0	0	0	0	0	0	0
AC000113.1	0	0	0	0	0	0	0	0	0	0	0	0	0	0
AC000120.1	0	0	0	0	0	0.706527	0	0	0	0	0	0	0	0
AC000120.2	0	0	0	0.920597	0	0	1.39086	0	0.735208	0	0	0	0.751849	0
AC000120.3	37.0549	0	44.7781	34.992	56.0251	37.6723	69.3215	17.7239	0	0	46.7805	17.0738	0	0
AC000123.1	3.07767	5.03932	0	0	0	0	0	0.748092	0	0	0	2.37406	0	0
AC000123.2	0	0	1.08871	0	0	0.706527	0	0.703843	4.41125	0	0	0	0.751849	0
AC000123.3	12.185	18.5946	13.0958	7.37148	15.0573	16.3148	11.1181	12.0201	24.3049	40.4219	0	1.54971	9.78898	3.15233
AC000124.1	0	0	0	0	0	0	0	0	0	0	1.93627	1.56226	0	0
AC000362.1	0	0	0	0	0	0	0	0	0	0	0	0	0	0
AC000367.1	0	0	0	0	0	0	0	0.703843	0	0	0	0	0	0
AC000372.1	0	0	0	0	0	0	0	0	0	0	0	0	0	0
AC000374.1	0	0	0	0	0	0	0	0	0	0	0	0	0	0
AC000403.1	0	0	0	0	2.73007	3.54261	2.77126	3.53251	2.93908	5.04252	0	3.09452	0	0
AC001226.1	0	0	0	0	0	0	0	0.703843	0.731985	5.06171	0	0	0	0
AC001226.2	1.87943	0	1.9551	4.53817	0	5.50401	3.22801	2.01226	3.14673	3.83575	0	0	2.48128	4.58177
AC002044.1	0	0	0	0	0	0	0	0	0	0	0	0	0	0
AC002044.2	0	0	0	0	0	0	0	0	0	0	0	0	1.5037	0
AC002044.3	0	0	0	0	0	0	0	0	0	0	0	0	0	0
AC002056.1	1.2201	0	0	0	0	0	0	0	0	2.05028	0	0	0	0
AC002056.2	1.2201	0	2.27625	2.77431	0	0	0	0	0	0	0	0.816725	3.08438	0
AC002057.1	0	1.69488	0	0	0	0	0	0	0	0	0	0	0	0
AC002057.2	0	0	0	0	0	0	0	0	0	0	0	0	0	0
AC002059.1	0	0	0	0	0	0	0	0	0	0	0	0	1.5037	0
AC002059.2	0	0	0	0	0	0	0	0	0	0	0	0	0	0
AC002059.3	0	0	3.60057	0.278361	0	0	0	0	1.47042	0	0	0	0	0
AC002064.1	1.83015	0	0	0	0	0	0	0	0	0	0	0	0	0
AC002064.2	0	0	0	0	0	0	0	0	0	0	0	0	0	0
AC002064.3	0	0	0	0	0	0	0	0	0	0	0	0	0	0
AC002066.1	1.26917	1.84969	0	1.88432	0	1.86709	2.5479	1.37749	4.87832	2.60194	9.83315	2.38383	2.94587	0
AC002069.1	0	0	0	0	0	0	0	0	0	0	0	0	0	0
AC002069.2	0	0	0	0	0	0.706527	0	0	0	0	0	0	0	0
AC002069.3	0	0	0	0	0	0	0	0	0	0	0	0	0	0
AC002069.4	0	0	0	0	0	0	0	0	0	0	0	0	0	0
AC002070.1	7.23182	1.65429	2.22598	5.56936	10.9451	5.8652	5.52175	3.67208	8.96785	5.16165	0	2.35467	13.7231	1.58131
AC002072.1	0	0	1.09289	1.83415	0	0	0	0	0	2.01581	0	0	0	0
AC002074.1	0	0	0	0	0	0.706527	1.3699	0.714613	3.67604	0	25.1911	1.56105	2.25555	0
AC002074.2	0	0	0	0	0	0	0	0	0	0	0	0	0	0
AC002075.1	0	0	0	0	0	0	0	0	0	0	0	0	0	0
AC002075.2	1.69841	0	0	0.947938	1.306	0.797991	0	2.35429	0	0	0	0	0	1.60144
AC002076.1	0	0	0	0	0	0	0	0	0	0	0	0	0	0
AC002090.1	0	0	0	0	0	0	0	0	0	0	0	0	0	0
AC002091.1	0	0	2.17741	0	0	0.706527	0	1.40769	2.20562	0	0	0.77363	3.78454	4.69497
AC002091.2	0	0	1.08871	0	0	1.41305	0	0	0	0	0	1.54726	1.5037	0
AC002094.1	0	0	0	0	0	0	0	0	6.61687	0	0	0	0	0
AC002094.2	0	0	0	0	0	0	0	0	0	0	0	0	0	0
AC002094.3	0	0	0	0	0	0	0	0	0	0	0	0	0	0
AC002094.4	0	0	3.32768	1.80713	0	0	0	0	0.735208	0	0	0	0	1.57552
AC002094.5	0	0	0	0	0	0	0	0.703843	0	0	0	0.77363	0	0
AC002101.1	0	0	0	0	0	0	0	0	0	0	0	0	0	0
AC002115.1	0	0	0	0	0	0	0	0	0	0	0	0	0	0
AC002116.1	0	0	2.18558	7.33726	8.13066	10.7057	6.86092	6.42083	3.67604	0	0	3.86815	0	17.3307
AC002116.2	1.78949	0	2.21374	2.76545	9.49073	9.48409	8.20439	8.77698	2.96596	4.09942	0	4.68233	3.03729	4.72013
AC002127.1	0	0	0	0	0	0	0	0	0	0	0	0	0	0
AC002128.1	0	0	0	0	1.36889	0	0	0	0	0	0	0	0	0
AC002128.2	0	0	0	0	0	0.706527	0	0.703843	0	4.03162	0	0	0	0
AC002306.1	0	0	0	0	0	0.706527	0	0.703843	0	0	0	0	0	0
AC002310.1	5.81813	4.13738	6.75199	5.26611	7.2984	6.91576	4.22477	3.54734	4.74575	7.62211	0	5.09731	8.88671	1.68369
AC002310.2	0	0	0	2.76179	0	1.41305	0	0	0	0	0	0.77363	0.751849	0
AC002310.3	1.83015	0	0	0	0	0	0	0	0	0	0	0	0	0
AC002310.4	0	0	0	0	35.5911	0	0	23.9307	0	0	0	0	0	9.45312
AC002310.5	20.6332	13.4173	14.289	18.4785	15.0555	22.9712	22.1831	31.5403	10.3659	19.3515	13.6207	21.8328	17.398	7.89034
AC002331.1	0.610049	0	0	0	0	0	0	0	0	0	0	0	0	0
AC002347.1	0	0	0	0	0	0	0	0	0	0	0	0	0	0
AC002347.2	0	0	0	0	0	0	0	0	0	0	0	0	0	0
AC002350.1	0	0	0	0	0	0	0	0	0	0	0	0	0	0
AC002350.2	6.68504	8.40986	4.38519	4.61511	15.0562	1.42947	0	4.98892	1.47799	5.07798	25.3281	8.55885	7.55184	3.15476
AC002351.1	0	0	0	0	0	0	0	0	0	0	0	1.54726	0	0
AC002368.1	0	0	0	0	0	0	0	0	0	0	0	0	0	0
AC002375.1	0	0	0	0	0	0	0	0	0	0	0	0	0	0
AC002377.1	0	0	0	0	0	0	0	0	0	0	0	0.77363	0	0
AC002378.1	0	0	0	0	0	0	0	0	0	0	0	0	0	0
AC002381.1	0	0	0	0	0	0	0	0	0	0	0	0	0	0
AC002383.1	0	0	0	0	0	0	0	0	0	0	0	0	0	0
AC002386.1	0	0	0	0	0	0	0	0	0	0	0	0	0	0
AC002398.1	0	0	5.51564	14.537	3.94808	6.61417	2.64376	9.62748	0	22.1739	0	4.64178	3.03419	1.56161
AC002398.2	1.84192	5.05214	0	0	0	0	0	0	0	0	0	0	0	0
AC002401.1	0	0	0	0	0	0	0	0	0	0	0	0	0	0
AC002401.2	0	0	0	0	0	0	0	0	0	0	0	0	0	0
AC002401.3	0	0	0	0	0	0	1.32489	1.47778	0	0	0	0	0	0
AC002401.4	0	0	0	0	0	1.41305	0	2.81537	0.732001	5.0616	0	3.86815	2.25555	0
AC002407.1	0	0	0	0	0	0	0	0	0	0	0	0	0	0
AC002428.1	0	0	0	0	0	0	0	0	0	0	0	0	0	0
AC002428.2	0	0	0	0	0	0	0	0	0	0	0	0	0	0
AC002429.1	0	0	0	0	0	0	0	0	0	0	0	0	0	0
AC002451.1	1.2201	0	3.18879	1.6804	0	0	4.92957	0	2.70113	0	0	0.501208	0	1.38687
AC002451.2	2.4402	0	0	0	0	0	0	0	1.47567	0	0	1.55012	0	0
AC002456.1	1.83015	0	0	0	0	0	10.5724	0	0	0	0	0	0	0
AC002456.2	0	0	0	0	0	0	0	0	0	0	0	0	0	0
AC002458.1	0	0	0	0	0	0	0	0	0	0	0	0	0	0
AC002460.1	0	0	0	0	0	0	0	0	0	0	0	0	0	0
AC002460.2	0	0	1.08871	0	0	0	0	0	0	0	0	1.54726	0.751849	0
AC002463.1	1.83015	0	3.07199	0.809755	0	0	0	0	0	3.94479	0	0	0	0
AC002464.1	0	0	0	0	0	0	0	0	0	0	0	0	0	0
AC002465.1	0	0	0	0	0	0	0	0	0	0	0	0	0	0
AC002467.1	14.1926	15.9643	20.2359	23.5782	30.7231	42.476	37.2899	34.9622	21.9059	26.1172	51.3666	18.7838	28.0736	36.6929
AC002470.1	1.15299	0	2.24731	4.61537	0	2.9906	1.34339	6.0962	1.51954	0	13.2249	2.4157	9.18618	11.0188
AC002470.2	4.2745	45.7171	0	16.6124	0	0	0	3.54154	0	0	0	0	0	11.0435
AC002472.1	0	0	0	0	0	0	0	0	0	0	0	0	0	0
AC002472.2	0	0	0	0	0	0	0	0	2.94083	0	0	0	0	0
AC002472.3	0.610049	0	0	0	0	0	0	0	0	0	0	0	0	0
AC002472.4	0	0	0	0	0	0	0	0	0	0	0	0	0	0
AC002480.1	0.608352	1.68541	10.9426	10.1461	36.9574	53.4396	55.541	129.35	56.0867	46.6225	87.7547	33.4062	15.0859	20.4995
AC002480.2	2.91438	0	3.86125	0	4.42786	0.82299	1.36409	14.7736	6.29914	5.34421	0	2.43852	2.12856	4.82383
AC002486.1	0	0	0	0	0	0	0	0	0	0	0	0	0	0
AC002486.2	0	0	0	0	0	0	0	0	0	0	0	0	0	0
AC002487.1	0	0	0	0	0	0	0	0	0	0	0	0	0	0
AC002511.1	0	0	0	0	0	0	0	0	0	0	0	0	0	0
AC002511.2	0	0	0	0	0	0	0	0	0	0	0	0	0	0
AC002511.3	0.610049	0	0	0	0	0	0	0	0	0	0	0	0	0
AC002519.1	0	0	0	0	0	0	0	1.40769	0	0	0	0	0	0
AC002519.2	0.610049	0	0	0	0	0	0	0	1.11031	0	0	0	0	0
AC002525.1	0	0	0	0	0	0	0	0	0	0	0	0	0	0
AC002529.1	0	0	0	0	0	0	0	0	0	0	0	0	0	0
AC002540.1	0	0	0	0	0	0	0	0	0	0	0	0	0	0
AC002542.1	0	0	0	0	0	0	0	0	0	0	0	0	0	0
AC002542.2	0	0	0	0	0	0	0	0	0	0	0	0	0	0
AC002542.3	0	0	0	0	0	0	0	0	0	0	0	0	0	0
AC002542.4	0	0	0	0	0	0	0	0	0	0	0	0	0	0
AC002542.5	0	0	0	0	0	0	0	0	0	0	0	0	0	0
AC002542.6	0.6016	0	0	0	0	1.4329	0	0	0	0	0	0	0	0
AC002543.1	0	0	0	0	0	0	0	0.703843	0	0	0	0	0	0
AC002545.1	0	0	0	0	0	0	0	0	0	0	0	0	0	0
AC002546.1	0	0	0	0	0	0	0	0	0	0	0	0	0	0
AC002550.1	0	0	2.17741	0	0	0	0	0	0	0	0	0	0	0
AC002550.2	1.23669	5.0164	1.14116	0.937366	0	0	0	0.771722	0	2.13066	0	0	2.32217	1.59162
AC002551.1	0	0	0	0	0	0	0	0	0	0	0	0	0	0
AC002553.1	0	0	1.09494	1.83072	0	0.706527	0	0.703843	2.19851	3.0335	0	0	0	0
AC002553.2	0	0	0	0	0	0	0	0	0	0	0	0	0	0
AC002558.1	0.597808	0	0	0	0	0.720995	0	1.43934	0.74452	0	1.94432	0	0	1.57973
AC002558.2	0	0	0	0	0	0	0	0	0	0	0	0	0	0
AC002558.3	0.605505	0	2.18785	0	0	0.711829	0	0	0	0	0	0	0	4.25074
AC002563.1	0	0	0	0	0	0	0	0	0	0	0	0	0	0
AC002984.1	0	0	0	0	0	0	0	0	0	0	0	0	0	0
AC002985.1	0	0	0	1.84119	0	0	0	2.81537	0	0	0	6.18904	1.5037	0
AC002996.1	395.461	614.291	137.561	157.608	151.881	174.254	30.4048	56.1902	82.7494	114.198	302.174	229.405	145.324	39.5111
AC003001.1	0	0	0	0	0	0	0	0	0	0	0	0	0	0
AC003001.2	0	0	0	0	0	0	0	0	0	0	0	0	0	0
AC003002.1	0	0	4.35483	0	13.6889	0	0	3.51922	7.3239	5.05891	0	0	0	9.45312
AC003002.2	0	0	0	0.920597	0	0	0	0	0.735208	0	0	0	0	1.57552
AC003002.3	5.64926	0	6.65787	13.8299	10.0599	5.81389	8.18209	7.35974	9.74511	0	0	0.781574	8.62882	11.8261
AC003005.1	2.40492	3.33058	7.6631	12.9153	57.3892	3.28929	16.6599	14.9372	26.7156	0	0	8.54096	12.0719	18.924
AC003005.2	1.2201	0	0	0	0	0	0	0	0	2.0716	0	0	0	0
AC003006.1	0	0	0	0	10.9511	0	6.95432	0	0	3.02371	37.5025	7.25942	0	0
AC003009.1	0.610049	0	0	0	0	0	0	0	0	0	0	0	0	0
AC003035.1	0	0	0	0	0	0	0	0	0	0	0	0	0	0
AC003035.2	0	0	0	0	0	0	0	0	0	0	0	0	0	0
AC003043.1	0	0	0	0	0	0	0	0	0	0	0	0	0	0
AC003043.2	0	0	0	0	0	0	0	0	0	0	0	0	0	0
AC003044.1	0	0	0	0	0	0	0	0	0	0	0	0	0	0
AC003070.1	0	0	0	0	5.47556	0	0	0	0	3.02371	0	1.54726	0	0
AC003070.2	0	0	0	0	0	0.706527	0	0.703843	0	0	0	0	0	0
AC003071.1	0	0	0	0	0	0	0	0	0	0	0	0	0	0
AC003072.1	1.77744	0	2.21626	2.76567	0	5.09234	1.36572	1.46691	2.22597	3.0776	0	5.46638	2.27948	4.71983
AC003072.2	0	0	0	0	0	0	0	0	0	0	0	0	0	0
AC003077.1	0	0	0	0	0	0.706527	0	0.703843	0	0	0	0	2.25555	0
AC003080.1	0	0	0	0.920597	0	1.41305	0	0	0	1.0079	0	0	0	0
AC003084.1	0	0	0	0	0	0	0	0	0	0	0	0	0	0
AC003086.1	0	0	2.18749	3.66543	0	0.706527	1.36783	0.715695	2.1998	3.03172	0	1.54726	2.25555	0
AC003087.1	0	0	0	0	0	0	0	0	0	0	0	0	0	0
AC003092.1	0.610049	0	0	0.929899	0	0	0	0.640715	0	0	0	1.56151	1.34582	0
AC003092.2	0	0	0	0	0	0	0	0	0	0	0	0	0	0
AC003093.1	1066.6	1371.26	180.341	165.41	405.125	405.165	113.672	45.1982	297.745	223.159	128.396	177.065	96.8504	74.1747
AC003098.1	0	0	0	0	0	0	0	0	0	0	0	0	0	0
AC003101.1	0	0	0	0	0	0	0	0	0	0	0	0	0	0
AC003101.2	5.86855	0	0	2.80616	2.68929	4.48615	5.4019	6.77387	2.24225	3.09577	0	5.51056	3.81941	7.86688
AC003101.3	0	0	0	0	0	0	0	0	0	0	0	34.8134	0	0
AC003102.1	1.21533	25.2249	0	3.70101	0	0.714876	5.77958	16.0439	1.47814	6.09449	5.47464	2.24427	4.5315	1.57742
AC003109.1	0	0	0	0	0	0	0	0	0	0	0	0	0	0
AC003657.1	0	0	0	0	0	0	0	0	0	0	0	0	0	0
AC003659.1	0	0	0	0	0	0	0	0	0	0	0	0	0	0
AC003666.1	0	0	0	0	0	0	0	0	0	0	0	0	0	0
AC003669.1	0	0	0	0	0	0	0	0	0	0	0	0	0	0
AC003681.1	6.09971	23.7222	17.4234	24.8583	6.84443	9.18842	12.5168	18.3081	18.3834	36.2938	1.95481	13.928	15.7912	7.87791
AC003682.1	0	0	0	0	0	0	0	0	0	0	0	0	0	0
AC003684.1	0.610049	0	0	0	0	0	0	0	0	0	7.80248	0	0	0
AC003685.1	0	0	0	0	0	0	0	0	0	0	0	0	0	0
AC003686.1	0	0	0	0	0	0	0	0	0.735208	0	0	0	0	0
AC003687.1	0	0	0	0	0	0	0	0	0	0	0	0	0	0
AC003688.1	1.20888	0	2.23016	1.84478	5.52636	0	5.42383	5.21859	1.50691	0	0	0.784494	0	0
AC003688.2	0	0	0	0	0	0	0	0	0	0	0	0	0	0
AC003950.1	0	0	0	0	0	0	0	0	0	0	0	0	0	0
AC003956.1	0	1.69488	1.14029	1.86718	0	0	1.42173	0	0	2.12515	0	0	0	0
AC003957.1	0	0	0	0	0	0	0	0	0	0	0	0	0	0
AC003958.1	2.97162	1.61139	0	0	0	2.28839	1.41045	0	0	0	0	0.800566	0	0
AC003958.2	0	0	0	0	0	0	0	0	0	0	0	0	0	0
AC003965.1	0	0	0	0	0	0	0	0.703843	0	0	0	0	0	0
AC003965.2	5.85297	3.09	2.33981	5.69572	6.75785	9.00015	0	1.64529	4.78197	0	0	5.14254	0	0
AC003973.1	0	0	0	0.920597	0	0	0	0	0	0	0	0	0.751849	0
AC003973.2	0	0	0	0.920597	0	0	0	0	0	0	0	0	0	0
AC003975.1	1.79529	0	0	0	0	2.88097	0	2.15655	2.23213	0	0	0.778388	1.51439	3.14786
AC003982.1	0	0	0	0	0	0	0	0	0	0	0	0	0	0
AC003984.1	0	0	0	0	0	0	0	0.703843	0	0	0	0	0	0
AC003985.1	0	0	0	0	0	0	0	0	0	0	0	0	0	0
AC003986.1	0	0	0	0	0	0	0	0	0	0	0	0	0	0
AC003986.2	1.21005	0	1.09447	0	0	1.42478	0	0.710254	2.95605	0	0	0.775696	0	0
AC003986.3	0	0	0	0	0	0	0	0	0	0	0	0.77363	0	0
AC003988.1	1.2111	0	3.33162	0	1.37906	0	0	0	0	0	0	0.781595	0	6.32856
AC003989.1	0	0	0	0	0	0	0	0	0	0	0	0	0	0
AC003989.2	0	0	0	0	0	0	0	0	0	0	0	0	0	0
AC003991.1	0.572279	4.10282	2.22271	0	0	0.933389	0	0	3.33557	3.11646	18.7485	0	0	1.66281
AC003992.1	0	0	0	0	0	0	0	0	0	0	0	0	0	0
AC004000.1	0	0	0	0	0	0	0	0	0	0	0	0	0	0
AC004004.1	0	0	0	0	0	0	0	0	0	0	0	0	0	0
AC004006.1	0	0	0	0	0	0	0	0	0	0	0	0	0	0
AC004009.1	1.63081	0	0	1.85125	0	1.05718	0	0	0	4.67862	0	0	0	0
AC004009.2	0	0	0	0.920597	0	0	0	0	0	0	0	0	0	0
AC004009.3	1.2201	0	0	0	0	0	0	0	0	0	0	0	0	0
AC004012.1	0	0	0	0	0	0	0	0	0	0	0	0	0	0
AC004014.1	0	0	0	0	0	0	0	0	0	0	0	0	0	0
AC004014.2	0.610049	0	0	0	0	0	0	0	0	0	0	0	0	0
AC004022.1	0	0	0	0	0	0	0	0	0	0	0	0	0	0
AC004022.2	0	0	0	0	0	0	0	0	0	0	0	0	0	0
AC004023.1	0	0	0	0	0	0	1.39086	0	0	0	0	0	0	0
AC004024.1	0	0	0	0	0	0.706527	0	0	0	0	0	2.32089	0	0
AC004034.1	0	0	0	0	1.36889	0	0	0	0	0	0	0	0	0
AC004039.1	2.10934	0	5.92894	2.67551	2.50929	1.33766	0	3.83517	2.42289	5.20479	0	2.34383	4.03169	0
AC004047.1	0	0	0	0	0	0	0	0	0	0	0	0	0	0
AC004052.1	0	0	0	0	0	0	0	0	0	0	0	0	0	0
AC004053.1	0	0	0	0	0	0	0	0	0	0	0	0	0	0
AC004054.1	0	0	0	0	0	0	0	0	0	0	0	0	0	0
AC004057.1	5309.64	5122.86	3253.49	3346.76	3069.65	3883.02	3623.19	3040.52	4567.23	3054.81	3217.45	4164.33	2792.58	3494.11
AC004062.1	0	0	0	0	0	0	0	0	0	0	0	0	0	0
AC004063.1	0	0	0	0	0	0	0	0	0	0	0	0	0	0
AC004066.1	0	0	0	0	0	0	0	0	0	0	0	0	0	0
AC004067.1	0	8.24098	0	0	1.36267	3.64926	0	0.727149	0	3.09946	0	7.05845	1.52518	0
AC004069.1	1.79942	4.91766	1.12194	5.58618	6.83641	2.23159	4.12899	3.73342	3.00861	3.12089	0	11.0537	3.06998	0
AC004069.2	0	0	0	0	0	0	0	0	0	0	0	0	0	0
AC004069.3	0	0	0	0	0	0	0	0	0	0	0	0	0	0
AC004076.1	8.98018	0	0	11.2283	2.70916	0.727551	0	4.33698	2.98267	0	0	7.00671	4.62374	10.9089
AC004076.2	0	0	1.08994	1.83911	2.73778	0	0	0.703843	0.735208	0	0	0	0	0
AC004079.1	0	0	0	0	0	0	0	0	0	0	0	0	0	0
AC004079.2	0	0	0	0	0	0	0	0	0	0	0	0	0	0
AC004079.3	0	0	0	0	0	0	0	0	0	2.01581	0	0	0	0
AC004079.4	0	0	0	0	0	0	0	0	0	0	0	0	0	0
AC004079.5	0	0	0	0	0	0	0	0	0	0	0	0	0	0
AC004080.1	0	0	0	0	0	0	0	0	0	0	0	0	0	0
AC004080.10	0	0	0	0	0	0	0	0	0	0	0	0	0	0
AC004080.11	0	0	0	0	0	0	0	0	0	0	0	0	0	0
AC004080.12	0	0	0	0	0	0	0	0	0	0	0	0	0	0
AC004080.13	0	0	0	0	0	0	0	0	0	0	0	0.77363	0	0
AC004080.14	0	0	0	0	0	0	0	0	0	0	0	0	0	0
AC004080.15	0	0	0	0	0	0	0	0	0	0	0	0	0	0
AC004080.16	0	0	0	0	0	0	0	0	0	0	0	0.77363	0	0
AC004080.17	0	0	0	0	0	0	0	0	0	0	0	0	0	0
AC004080.2	0	0	0	0	0	0	0	0	0	0	0	0	0	0
AC004080.3	0	0	0	0	0	0	0	0	0	0	0	0	0	0
AC004080.4	0	0	0	0	0	0	0	0	0	0	0	0	0	0
AC004080.5	0	0	0	0	0	0	0	0	0	0	0	0	0	0
AC004080.6	0	0	0	0	0	0	0	0	0	0	0	0	0	0
AC004080.7	0	0	0	0	0	0	0	0	0	0	0	0	0	0
AC004080.8	0	0	0	0	0	0	0	0	0	0	0	0	0	0
AC004080.9	0	0	0	0	0	0	0	0	0	0	0	0	0	0
AC004083.1	0	0	0	0	0	0	0	0.703843	0	1.0079	0	0	0	0
AC004112.1	0	0	0	0	2.3085	0.418956	0	0	0	0	0	1.54726	0	0
AC004125.1	0	0	0	0	0	0	0	0	0	0	0	0	0	0
AC004129.1	0	1.69488	0	0	0	0	0	0	0	0	0	0	0	0
AC004129.2	0	0	0	0	0	0	0	0	0	0	0	0.77363	0	0
AC004129.3	1.2201	0	0	0	0	0	0	0	0	0	0	0	0	0
AC004130.1	0	0	0	0	0	0	0	0	0	0	0	0	0	0
AC004130.2	17.0917	12.351	6.99511	1.94321	4.06715	11.7404	8.11786	2.15089	17.4306	21.7041	0	4.07351	5.2716	8.43637
AC004134.1	0	0	0	0	0	0	1.39086	0	0	0	0	0.77363	2.27694	1.56072
AC004147.1	0	0	0	0	0	0	0	0	0	0	0	0	0	0
AC004147.2	0	0	0	0	0	0	0	0	0	0	0	0.77363	0	0
AC004147.3	0	0	0	0	0	0	0	0	0	0	0	0	0	0
AC004147.4	0	0	0	0	0	0	0	0	0	0	0	0	0	0
AC004147.5	0	0	0	0	0	0	0	0	0	0	0	0	0	0
AC004148.1	0	3.35939	0	0	0	3.56457	1.38632	1.42373	0	4.06177	0	0.776827	0	0
AC004156.1	71.2332	74.2752	31.6881	19.3594	20.5324	22.7465	9.72432	4.96138	14.0068	23.2747	7.80597	7.7597	8.28964	15.765
AC004158.1	0	0	0	0	0	0	0	0.703843	0	0	0	0	0	0
AC004160.1	0.826503	3.72184	5.06557	11.6443	7.74512	4.19729	0	0.616157	5.62958	1.88962	0	0.93075	0	1.88023
AC004160.2	0	0	0	0	0	0	0	0	0	0	0	0	0	0
AC004217.1	0	0	0	0	0	0	0	0	0	0	0	0	0	0
AC004217.2	0	0	0	0	0	0	0	0	0	0	0	0	0	0
AC004221.1	0	0	4.37817	3.66275	2.69838	4.30105	4.09269	2.87034	1.46595	6.06585	7.73281	2.34711	3.01947	3.13843
AC004223.1	0	0	0	0	0	0	0	0	0	0	0	0	0	0
AC004223.2	0	0	0	0	0	0	0	0	0	0	0	0	0	0
AC004223.3	0	0	0	0	0	0	0	0	0	0	32.7424	7.06758	0	0
AC004223.4	0.610049	0	0	0	0	0	0	0	0	0	0	0	0	0
AC004224.1	0	0	0	0	0	0	0	0	0	0	0	0	0.751849	0
AC004224.2	0	0	0	0	0	0	0	0	0	0	17.5954	0	0	0
AC004231.1	0	0	0	0	0	0	0	0.703843	2.20562	0	0	0.77363	2.25555	0
AC004231.3	0	0	0	0	0	0	0	0	0	0	0	0	0	0
AC004232.1	0	0	0	0	0	0	0	0	0	0	0	0	0	0
AC004232.2	0	0	0	0	0	0	0	0	0.735208	0	0	1.54726	0	0
AC004233.1	0.605839	0	0	0	2.7568	0	0	0.727015	0.748692	0	0	1.56197	0	0
AC004233.2	36.9992	11.728	53.9094	61.0007	79.3818	66.1463	62.3701	62.4768	40.7513	65.2512	75.8518	75.6933	49.9544	41.0363
AC004233.3	0	0	0	0	1.31402	0.736032	0	0	2.20562	0	0	4.64178	0.751849	0
AC004241.1	2.01693	8.65345	2.85395	2.37133	5.48923	13.3082	0.369272	15.8108	7.69285	6.12481	1.10865	6.30466	3.17717	0
AC004241.2	0	0	0	0	0	2.11958	0	0	0	0	0	0.77363	0	0
AC004241.3	5.98836	1.63429	4.49924	1.86388	8.20176	3.73747	4.12467	3.00339	6.7844	4.1699	9.61567	3.97823	3.83675	4.75392
AC004241.4	0	0	0	0	0	0	0	0	0	0	0	0	0	0
AC004241.5	1.82171	0	0	0	1.36626	4.26699	4.15815	2.83757	1.47296	8.09165	0	0.775027	0.753303	0
AC004253.1	0	0	0	0	0	0	0	0	0	1.0079	0	0	0	0
AC004253.2	0	0	0	0	0	0	0	0	0	0	0	0	0	0
AC004257.1	0	0	0	0	0	0	0	0	0	0	0	0	0	0
AC004263.1	0	0	0	0	0	0	0	0	0	0	0	0	0	0
AC004263.2	3.64972	6.74022	2.18895	8.30199	13.6879	8.55306	0	8.52676	2.21426	34.4673	0	2.329	1.50877	6.30774
AC004264.1	0.603859	4.98239	0	0	5.47324	2.9149	5.52874	5.10519	5.96257	13.3702	13.5611	5.49808	0	1.58656
AC004264.2	0	0	0	0	0	3.53264	0	1.40769	0.735208	0	0	0.77363	0	0
AC004381.1	0	0	0	0.920597	0	0	0	0	0	0	0	0	0	0
AC004381.2	0	0	0	0	0	0	0	0	0	0	0	0	0	0
AC004381.3	1.83015	0	0	0	0	0	0	0	0	0	0	0	0	0
AC004381.4	0	0	0	0	0	0	0	0	0	0	0	0	0	0
AC004386.1	0	0	0	0	0	0	0	0	0	0	0	0	0	0
AC004386.2	0	0	0	0	0	0	0	0	0	0	0	0	0	0
AC004386.3	0	0	0	0	0	0	0	0	0	0	0	0	0	0
AC004386.4	0	0	0	0	0	0	0	0	0	0	0	0	0	0
AC004386.5	0	0	0	0	0	0	0	0	0	0	0	0	0	0
AC004386.6	0	0	0	0	0	0	0	0	0	0	0	0	0	0
AC004408.1	0	0	0	0	0	0	0	0	0	0	0	0	0	0
AC004408.2	0	0	0	0	0	0	0	0	0	0	0	0	0	0
AC004415.1	0	0	0	0	0	0	0	0	0	0	0	0	0	0
AC004448.1	0	0	0	0	0	0	0	0	0	0	0	0	0	0
AC004448.2	0	0	1.08871	0	0	0.706527	0	0	0	0	0	0.77363	0	0
AC004448.3	0	0	0	0	0	0	0	0	0	1.0079	0	0	0	0
AC004448.4	0	0	0	0	0	0	0	0	0	0	0	0	0	0
AC004448.5	0	0	0	0	0	0	0	0	0	0	0	0	0	0
AC004449.1	0.580748	0	0	0	0	1.48435	0	0	0	1.04105	0	0.787906	0	0
AC004453.1	0	0	0	0	0	0	0	0.703843	0	0	0	0	3.75925	0
AC004461.1	0	0	2.17741	0	1.36889	0	0	0	0	0	0	0	0	0
AC004461.2	0.610049	0	0	0.927241	0	0	0	0	0	3.0719	0	0	0	0
AC004464.1	0	0	0	0	0	0	0	0.703843	0	0	0	0	0	0
AC004466.1	0	0	0	0	0	2.11958	0	0	2.20562	0	3.87758	2.34034	0	7.8776
AC004466.2	0	0	0	0	0	0	0	0	0	0	0	0	0	0
AC004466.3	0	0	0	0	0	0	0	0	0	0	0	0	0	0
AC004467.1	0	0	0	0	0	0	0	0	0	0	0	0	0	0
AC004470.1	0	0	0	0	0	0	0	0	0	0	0	0	0	0
AC004470.2	4.7433	0	0	0	0	0.636079	0	0.762607	0.76491	1.05802	0	1.50777	0.793977	0
AC004471.1	2.37799	0	0	1.86149	1.35369	2.19944	4.09164	3.67862	2.97019	4.10767	15.3631	1.57704	5.3185	0
AC004471.2	0.607159	1.67889	0	0	0	1.4333	0	1.4296	0	0	0	0.778015	0	0
AC004477.1	0	0	0	0	0	0	0	7.03843	0	0	0	9.28357	0	0
AC004477.2	2.3662	0	0	0.930566	0	6.55759	0	0.728058	0	9.28474	0	0	0.759649	0
AC004485.1	0	0	0	0	0	0	0	0	0	0	0	0	0	0
AC004486.1	1.20443	0	1.14317	0.926252	1.38669	0	0	0.789752	0	1.04409	0	0	0.772797	0
AC004490.1	20.0823	15.1788	17.4976	11.066	24.6385	9.96531	16.6657	12.0682	19.1789	19.2443	3.90138	10.0945	44.4861	40.9948
AC004491.1	0	0	0	0	0	0	0	0	0	0	0	0	0	0
AC004492.1	0	0	0	0.920597	1.34564	1.43747	0	1.40769	2.19781	3.03446	0	0	0	0
AC004494.1	0.610795	3.38561	0	0	0	0	0	0	0	0	0	0	0.75416	0
AC004494.2	0	0	0	0	0	0	0	0	0	0	0	0	0	0
AC004510.1	0	0	0	0	0	0	0	0	0	0	0	0	0	0
AC004510.2	0	0	0	0	0	0	0	0	0	0	0	0.77363	0	0
AC004522.1	0.610049	0	0	0	0	0	0	0	0	0	0	0	0	0
AC004522.2	0	0	0	0	0	0	0	0	0	0	0	0	0	0
AC004522.3	0	0	0	0	0	0	0	0	0	1.0079	0	0	0	0
AC004522.4	0	0	0	0	0	0	0	0	1.47042	0	0	0.77363	0	4.72656
AC004522.5	0	0	0	0.920597	2.73778	0	0	0	0.735208	0	0	0.77363	0	0
AC004528.1	0	1.63814	0	0	0	1.462	0	0	0	0	0	0	0	0
AC004528.2	0	0	2.17741	0	2.73778	0	0	1.40769	0	0	0	14.699	0	0
AC004540.1	0	0	0	0	0	0.706527	0	0	0	0	9.54442	0.792337	0	0
AC004540.2	0	0	0	0.920597	0	0	0	0.703843	0.735208	0	0	0.77363	0	3.15104
AC004542.1	0	0	0	0	0	0	0	0	0	0	0	0	0	0
AC004542.2	0	0	0	0	0	0	0	0	0	0	0	0	0	20.4818
AC004542.3	0	0	0	0	0	0	0	0	0	0	0	0	0	0
AC004542.4	0	0	0	0	0	0	0	0	0	0	0	0	0	0
AC004542.5	0	0	0	0	0	0	0	0	0	0	0	0	0	0
AC004542.6	0	0	0	0	0	0	0	9.14996	0	0	0	0	0	0
AC004543.1	0	0	0	0	0	0	0	0	0	0	0	0	0	0
AC004549.1	0	0	0	0	0	0	0	0	0	0	0	0	0	0
AC004551.1	0	0	0	0	0	0	0	0	0	0	0	0	0	0
AC004554.1	0	0	0	0	0	0	0	0.703843	0.735208	0	0	0	0	0
AC004584.1	0	0	0	0.920597	0	0.706527	0	0	0	0	0	0	0	0
AC004584.2	0	0	0	0	0	0	0	0	0	0	0	0	0	0
AC004584.3	0	0	0	0.920597	0	0	0	0	2.94083	0	0	0	0	0
AC004585.1	7.88046	6.67063	5.52172	12.9625	1.36691	1.44735	8.31184	1.44593	2.97422	1.02186	0	1.56245	7.58854	11.0605
AC004585.2	0	0	0	0	0	0	0	0	0	0	0	0	0	0
AC004590.1	0	0	0	0	0	0	0	0	0	0	0	0	1.5037	0
AC004593.1	0	0	0	0	0	0	0	0	0	0	0	0	0	0
AC004593.2	4.61799	10.418	1.40071	1.18269	17.0867	9.03112	0	11.7631	15.7342	11.0453	0	9.89478	9.4716	2.46471
AC004594.1	0	0	0	0	0	0	0	0	0	0	0	0	0	0
AC004596.1	0	0	0	0	0	0	2.78173	0	0	0	0	0	0	0
AC004597.1	0	0	0	0	0	0	0	0	0	0	0	0	0	0
AC004623.1	0	3.36232	4.38009	0	0	5.69835	0	3.55016	0	22.3236	0	3.88259	0	0
AC004636.1	0	0	0	0	0	0	0	0	0	0	0	0	0	0
AC004637.1	9.56143	9.76726	9.02854	22.3945	5.46567	0.752303	42.5674	33.2792	14.363	17.7673	1.91936	3.19473	16.146	9.51582
AC004672.1	0	0	0	0	0	0.706527	0	0	0	0	0	0	0	0
AC004672.2	0	0	0	0	0	0	0	0	0	0	0	0	0	0
AC004674.1	0	0	0	0	0	0	0	0	0	0	0	0	0	0
AC004678.1	0.612595	3.37567	0	0	0	0	0	1.44689	0	4.11468	0	0	0	0
AC004678.2	3.63245	8.34616	1.10392	1.85084	2.73708	3.61532	8.30642	0.72282	2.98621	0	0	0.780719	0	0
AC004687.1	0	0	0	0	0	0	0	0	0	0	0	0	0	0
AC004687.2	6.69809	0	0	0	15.0462	16.2929	0	0	0	0	3.90496	5.4229	0	7.87998
AC004687.3	0	0	0	0	0	0	0	0.703843	0	0	0	0	0	0
AC004690.1	0	0	0	0	0	0	0	0	0	0	0	0	0	0
AC004690.2	0	0	0	0	0	0	0	0	0	0	0	0	0	0
AC004691.1	0	0	0	0	0	0	0	0	0	0	0	0	0	0
AC004691.2	0	0	0	0	0	0.706527	0	0	0	0	0	0	0	0
AC004692.1	0	0	0	0	0	0	0	0	0	0	0	0	0	0
AC004692.2	0	0	0	0	0	0	0	0	0	0	0	0	0	0
AC004696.1	0	0	0	0	0	0	0	0	0	0	0	0	0	0
AC004696.2	0	0	0	0	0	0	0	0	0	0	0	0	0	0
AC004702.1	0	0	0	0	0	0	0	0	0	0	0	0	0	0
AC004704.1	3.05024	0	1.77058	5.66487	0	0	2.11479	0	0	0	0	0	0	0
AC004704.2	0.60867	0	3.27161	2.76219	2.73521	0.708794	0	0	0.736467	0	0	0	0	0
AC004704.3	1.2201	0	0	0.924382	0	0	0	0	0.740491	0	0	0	0.754832	0
AC004706.1	1.19823	0	2.20262	0	0	1.43884	2.75056	0.722003	2.21795	3.05824	0	3.8906	1.51376	1.57403
AC004706.2	0	0	1.08871	0	0	0	1.27655	0.766874	1.47901	1.00205	0	0.77363	0.751849	0
AC004706.3	5.48306	1.69029	0	1.84443	5.47539	12.0601	4.16921	12.0216	4.4193	26.2762	23.4318	11.6281	4.51819	1.57618
AC004707.1	192.946	202.022	100.079	137.332	64.3043	57.8311	154.658	107.771	93.352	89.7316	94.8032	125.158	89.1515	101.189
AC004765.1	0	0	0	0	1.36889	0	0	0.703843	0	1.0079	0	0	1.5037	0
AC004771.1	0	0	0	0	0	0	0	0	0	4.03162	0	0	0.751849	0
AC004771.2	2.39942	9.83701	0	3.76126	2.73461	2.97466	1.40365	0	0.75206	2.08036	0	3.15785	0	0
AC004771.3	0	0	0	0	0	0	0	1.40769	0	0	0	0	0	0
AC004771.4	2.94574	0	2.22313	1.84428	0	2.92637	5.44372	2.21795	2.23056	12.3396	0	4.69507	9.89511	1.57307
AC004774.1	0	0	0	0	0	0	0	0	0	0	0	0	0	0
AC004774.2	0	0	0	0	0	0	0	0	0	0	0	0	0	0
AC004774.3	0	0	0	0	0	0	0	0	0	0	0	0	0	0
AC004775.1	0	0	0	0	0	0	0	0	0	0	0	0	0	0
AC004777.1	0	0	0	0	0	0	0	0	0	0	0	0	0	0
AC004784.1	37.1542	28.8688	30.5548	39.0111	24.7974	17.7187	31.756	27.8828	31.7163	54.0221	7.43108	10.3865	27.3627	12.0324
AC004788.1	0	0	0	0	0	0	0	0	0	0	0	0	0	0
AC004790.1	0	0	0	0	0	0	0	0	0	0	0	0	0	0
AC004790.2	0	0	0	0	0	0	0	0	0	0	0	0	0	0
AC004792.1	0	0	0	0	0	0	0	0	0	0	0	0	0	0
AC004801.1	0.610049	0	0	0	0	0	0	0	0	0	0	0	0	0
AC004801.2	0	0	2.17741	0	0	0	0	0	0	0	0	0	0	0
AC004801.3	0	0	0	0	0	0	0	0	0	0	0	0	0	0
AC004801.4	0.610049	0	1.09172	0	0	0	0	0	0	2.02266	0	0	0	0
AC004801.5	0	0	0	0	0	0	0	0	0	0	0	0	0	0
AC004801.6	4.23689	3.33696	2.21271	0	5.47409	1.44713	0	0.722236	4.45801	3.07141	0	1.56186	0.759311	0
AC004801.7	0	0	0	0	0	0	0	1.40769	0	0	0	0	0	0
AC004803.1	18.8429	24.8485	9.11658	13.8778	17.7525	21.8178	15.7409	9.83455	26.3728	15.7569	80.1324	36.7616	8.17607	0.555133
AC004805.1	0	0	0	2.76179	0	0	4.17259	0	0	0	0	2.32089	0.751849	0
AC004805.2	0	0	0	0	0	0	0	0	0	0	0	0	0	0
AC004805.3	0	0	0	0	0	0	0	0	0.735208	0	0	0	0	0
AC004808.1	0	0	0	0	0	0	0	0	0	0	0	0	0	0
AC004808.2	0	0	0	0	0	0	0	0	0	0	0	0	0	0
AC004812.1	0	0	0	0	0	0	0	0	0	0	0	0	0	0
AC004812.2	25.5382	26.94	40.524	59.9747	34.2193	34.966	41.6433	42.7162	23.6311	38.552	0	35.7278	49.8117	56.7764
AC004816.1	29.3288	28.3576	58.4489	60.8843	45.0407	34.005	66.8423	46.7365	50.487	33.0767	15.2	35.53	40.0606	26.986
AC004816.2	0	0	0	0	0	0	0	0	0	0	0	0	0	0
AC004817.1	0	0	0	0	0	0	0	0	0	0	0	0	0	0
AC004817.2	0	0	0	0	0	0	0	0	0	0	0	0	0	0
AC004817.3	3.66043	3.37889	1.09513	6.45855	2.74648	0	12.4934	2.13537	2.21524	1.01441	0	3.10655	9.05605	3.15419
AC004817.4	0	0	0	0	0	0	0	0	0	0	0	0	0	0
AC004817.5	0	0	2.18028	0.919387	0	2.82611	0	1.40769	1.47042	0	0	0	0	0
AC004825.1	0	0	0	0	0	0	0	0	0	0	0	0	0	0
AC004825.2	0.596043	1.62073	1.13749	0	0	0.756214	0	2.27353	7.58061	1.04721	0	0	0.770243	3.17458
AC004825.3	1.2201	0	1.09067	0	0	0	0	0	0.736503	0	0	0.774335	0	0
AC004828.1	0	0	0	0	0	0	0	0	0	0	0	0	0	0
AC004828.2	0.610049	0	0	0	0	0	0	0	0	0	0	1.55024	0	0
AC004830.1	0	0	0	0	0	0	0	0	0	0	0	0	0	0
AC004830.2	0	0	0	0	0	0.706527	0	0	0	0	0	0	0.751849	0
AC004832.1	0	0	0	0	0	0	0	0	0	0	0	0	0	0
AC004832.2	0	0	0	0	0	0	0	0	0	0	0	0	0	0
AC004832.3	0	0	0	0	0	0	0	0	0	0	0	0	0	0
AC004832.4	0	0	0	0	0	0	0	0	0	0	0	0	0	0
AC004832.5	0	0	0	0	0	0.706527	0	0	0	0	0	0	0	0
AC004832.6	0	0	0	0	0	0.706527	0	2.11153	0.734379	2.01808	0	0.77363	0	0
AC004834.1	1.08637	2.52497	2.09887	1.94193	0	2.39686	2.01944	1.03376	4.89488	0	1.80479	2.7933	2.3233	0
AC004835.1	12.7619	0	5.45908	11.0498	1.3667	2.84153	4.16058	1.41691	2.2088	1.01086	9.76269	0	3.76574	6.30058
AC004836.1	0	0	0	0	0	0	0	0	0	0	0	0	0	0
AC004837.1	0.610049	0	0	0	0	0	0	0	0	0	0	0	0	0
AC004837.2	3.61894	4.97105	5.55664	5.56633	12.3139	6.58161	5.52467	7.32269	11.9436	9.27687	9.67665	7.86772	15.2338	18.9712
AC004837.3	0	0	0	0	0	0	0	0	0	0	0	0	0	0
AC004837.4	0	0	2.17741	0	0	0	0	2.11153	0	1.0079	0	0	0.753959	1.57111
AC004839.1	1.1153	0	0	1.88072	0	2.31875	5.24683	0.803097	3.13916	1.91967	0	0	1.5364	3.19507
AC004839.2	4.10574	0	2.22846	4.61161	0	0.734853	0	1.46978	0.752867	0	0	0	0.76156	0
AC004840.1	0	0	0	0	0	0	0	0	0	0	0	0	0	0
AC004846.1	73.6547	70.8724	10.9307	5.53197	45.171	67.5671	25.0025	25.5323	39.0815	48.5914	50.7302	42.6904	9.79898	17.3425
AC004846.2	0	0	2.17741	0	0	2.11958	4.08385	0.719138	2.93098	2.02259	1.9308	1.56668	0	0
AC004847.1	0	0	0	0	0	0	0	0	0	0	0	0	0	0
AC004852.1	0	0	0	0	0	0	0	0	0	0	0	0	0	0
AC004852.2	0	0	0	0	0	0	0	0	0	0	0	0	0	0
AC004852.3	0	0	0	0	0	0	0	0	0	0	0	0	0	0
AC004854.1	0	0	0	0	0	0	0	0	0	0	0	0	0	0
AC004854.2	0	36.8561	58.1544	64.5824	50.5577	58.0027	6.92258	51.4835	11.8195	71.1191	77.8774	67.8335	68.7879	26.8147
AC004858.1	0	0	0	0.920597	0	0	0	0	0	0	0	0	0	0
AC004862.1	0	0	0	0	0	0	0	0	0	0	0	0	0	0
AC004863.1	1.2201	0	0	0	0	0	1.39395	0	0	0	0	0	0	1.58122
AC004865.1	0	0	0	0	0	0	0	0	0	0	0	0	0	0
AC004866.1	0	0	0	0	0	0	0	0	0	0	0	0	0	0
AC004866.2	0	0	0	0	0	0	0	0	0	0	0	0	0	0
AC004869.1	0	0	0	0	0	0	0	0	0	0	0	0	0	0
AC004869.2	0	0	0	0	0	0	0	0	0	0	0	0	0	0
AC004870.1	0	0	0	0	0	0	0	0	0	0	0	0	0	0
AC004870.2	0	0	0	0	0	0	0	0	0	0	0	0	0	0
AC004870.3	0	0	0	0	0	0	0	0	0	0	0	0	0	0
AC004870.4	0	0	0	0	0	0	0	0	0	0	0	0	0	0
AC004875.1	0	0	0	0	0	0.706527	0	0	0	0	0	0	0	0
AC004877.1	0	0	0	1.84119	0	0	0	0	0	0	0	0	0	0
AC004877.2	1.18388	0	0	0	0	0.72814	1.36495	1.46879	0	0	0	0.781149	0	0
AC004879.1	0	0	0	0	0	0	0	0	0	0	0	0	0	0
AC004882.1	0	0	0	0	0	0	0	0	0	0	0	0	0	0
AC004882.2	0	0	0	0	0	0	0	0	0	0	0	0	0	0
AC004882.3	6.5701	0	7.72005	3.68623	0	3.60815	0	2.88148	5.92012	2.04266	0	3.11545	4.54634	1.57378
AC004884.1	0	0	0	0.920597	0	0	0	0.703843	0	0	0	0	0	0
AC004884.2	4.2366	0	4.44906	0	2.75958	0	1.36125	2.21678	0	3.10166	0	2.3472	1.52214	4.71923
AC004888.1	0	0	0	0	0	0	0	0	0	0	0	0	0	0
AC004890.1	1.20785	0	0	0	1.38277	0	1.40105	0	0	2.04715	0	0	0.769006	4.77595
AC004890.2	0.948408	2.62748	0.938698	7.3065	31.789	1.11089	16.8753	6.35127	3.87938	0.925343	0	7.47517	15.2355	1.28774
AC004890.3	0	0	0	0	0	0	0	0	0	0	0	0	0	0
AC004893.1	0	0	0	0	0	0	0	0	0	0	0	0	0	0
AC004893.2	1.82195	0	0	0	0	2.83883	0	0	0.736232	7.07533	0	0	3.01242	4.72547
AC004895.1	0	0	4.39859	2.73431	0	0	0	0	1.47042	0	0	0.77363	1.5037	0
AC004898.1	0	0	0	0	0	0	0	0	0	0	0	0	0	0
AC004899.1	0	0	0	0	0	0	0	0	0	0	0	0	0	0
AC004899.2	0.610049	0	0	0	0	0	0	0	0	0	0	0	0	0
AC004900.1	0.610049	0	0	0	0	0	0	0	0.739604	1.02022	0	0	0.756851	0
AC004908.1	0	0	1.08871	0	0	0	0	0.703843	0	0	0	0	0	0
AC004908.2	0	0	0	0	1.33566	0.724106	0	0	1.46395	2.02471	0	0.77363	0	0
AC004908.3	0	0	0	0	0	0	0	0	0	0	0	0	0	0
AC004910.1	0	0	0	0	0	1.41305	0	0	0	0	0	0	0	0
AC004911.1	0	0	0	0	0	0	0	0	0	0	0	0	0	0
AC004912.1	0	0	0	0	0	0	0	0	0	0	0	0	0	0
AC004917.1	1.2201	0	0	0	0	0	2.40371	1.5659	3.74087	0	0	4.25483	0	3.42788
AC004918.1	0.606959	0	0	0	6.87929	0	0	0	0	0	0	0	0	0
AC004918.3	0	0	1.08871	0	0	1.41305	0	0	0.735208	0	0	0.77363	0	0
AC004920.1	0	0	0	0	0	0	0	0	0	0	0	0	0	0
AC004921.1	0	0	0	0	0	0	0	0	0	0	0	0	0	0
AC004921.2	0	0	2.18025	1.8388	0	0	1.38435	1.41431	0.734663	1.00865	3.89926	1.55156	0	0
AC004922.1	113.676	31.8585	33.2511	42.8723	51.7475	89.319	8.2473	71.0535	69.015	94.7842	0	64.206	57.0228	30.5426
AC004923.1	7.05794	18.1705	1.44149	4.81798	5.33247	2.36887	1.79522	4.74222	1.54024	15.5859	6.13318	5.41813	4.30541	0
AC004923.2	0	0	0	0	0	0	0	0	0	0	0	0	0	0
AC004923.3	0	0	0	0	0	0	0	0	0	0	0	0	0	0
AC004923.4	0	0	0	0	0	1.41305	1.35929	0.720192	0	0	0	0	0	0
AC004925.1	5.47682	8.43216	2.18732	8.29966	26.0073	7.83062	15.2766	22.009	33.1957	39.5039	21.457	20.1899	7.54028	9.46042
AC004930.1	0	0	0	0	0	0	0	0	0.735208	0	0	0	0	0
AC004936.1	0	0	0	0	0	0	0	0	0	0	0	0	0	0
AC004938.1	0	0	0	0	0	0	0	0.703843	0	0	0	0	0	0
AC004938.2	7.24271	0	2.19474	3.6848	25.8927	14.3466	2.75942	4.3007	16.2392	25.4037	0	5.43798	4.53275	18.8937
AC004941.1	0	0	2.17741	0	0	0.706527	0	0	2.20562	0	0	0	0.751849	0
AC004941.2	0	0	0	0	0	0	0	0	0	0	0	0	0	0
AC004943.1	0	0	0	0	0	1.41305	0	0	0	0	0	0	0	0
AC004943.2	40.9631	31.1427	70.8579	20.6397	58.405	93.3533	38.8252	58.8417	47.6453	77.549	14.7251	32.884	31.9414	48.7217
AC004943.3	0	0	0	0	0	0	0	0	0	0	0	0	0	0
AC004944.1	0	0	0	0	0	0	0	0	0	0	0	0	0	0
AC004945.1	0	0	0	0	0	0	0	0	0	0	0	0	0	0
AC004946.1	0	0	0	0	0	0	0	0	0	0	0	0	0	0
AC004946.2	0	0	0	0	0	0	0	0	0	0	0	0	0	0
AC004947.1	0.610049	0	1.13348	0	0	0	0	0	0	0	0	0	0	0
AC004947.2	0	0	0	0	0	0	0	0	0.735208	0	0	0	0	0
AC004947.3	0	0	0	0	0	0	0	0	0	0	0	0	0	0
AC004948.1	0	0	0	0	0	0	0	0	0	0	0	0	0	0
AC004951.1	6.07783	13.4581	7.67289	12.9216	8.21252	12.8619	4.1632	7.84342	5.17238	12.1851	0	6.99394	1.51022	6.30935
AC004951.2	8.4539	28.2326	0	21.4534	5.47323	17.4903	13.8217	16.0458	15.6521	7.19958	1.93727	2.35638	28.9077	9.48228
AC004951.3	0	0	0	2.76179	0	0	0	0	0	0	0	0	0	0
AC004951.4	8.52693	0	8.74542	9.20914	4.11329	0	18.0064	2.13146	8.84076	24.2917	0	8.5283	3.76794	0
AC004965.1	0	0	0	0	0	0	0	0	0	0	0	0	0	0
AC004967.1	22.6536	16.2	18.1285	32.7089	36.8696	38.6719	50.7351	41.9637	20.4863	13.6217	40.2086	12.8441	30.0576	22.2279
AC004967.2	68.6859	10.0955	20.8228	35.0705	76.6504	77.8637	40.2466	71.2803	31.0303	25.3808	15.5891	11.668	34.7312	66.2463
AC004969.1	1.83015	0	0	0	0	0	0	0.728808	0	0	0	0	0	0
AC004972.1	0	0	0	0	0	0	0	0	0	0	0	0	0	0
AC004973.1	0	0	0	0	0	0	0	0	0	0	0	0	0	0
AC004974.1	0	0	0	5.52358	0	0	0	0	0	0	0	0	0	0
AC004975.1	0	0	0	0	0	0	0	0	0	0	0	0	0	0
AC004975.2	0.600199	4.92433	1.12066	3.7225	4.10242	1.48453	0	0.742382	0	0	0	0.788819	0	0
AC004980.1	29.3343	49.6858	39.9948	70.6184	46.7112	50.5765	40.4249	66.6307	42.4124	38.7598	71.5626	64.9848	48.7951	48.1977
AC004980.2	0	0	0	0	0	0.706527	0	0	0	0	0	0	3.75925	0
AC004980.3	0	0	0	0	0	2.11958	1.30463	0.750365	0	0	0	0	0	1.57552
AC004980.4	0	0	0	0	0	0	0	0	0	0	0	0	0	0
AC004982.1	2.42293	0	1.09445	3.68401	4.09452	4.28203	4.1504	0.712396	0.737162	1.01337	0	3.10309	6.78823	14.1734
AC004986.1	0	0	0	0	0	0	0	0	0	0	0	0	0	0
AC004987.1	1.2201	0	0	0	0	0	0	0	0	0	3.87109	0	0	0
AC004987.2	0	0	0	0	0	0	5.56346	0	0	0	0	0	0	0
AC004987.3	0	0	0	0	0	0	0	0	0	0	0	0	0	0
AC004990.1	0	1.69488	1.0956	0	0	0	0	0	0.518378	8.21096	0	0	0.755032	0
AC004997.1	327.138	500.787	43.5205	69.9744	145.894	249.194	36.9428	62.762	87.5447	55.0261	0	82.8601	52.147	31.1285
AC005002.1	0	0	0	0	0	0	0	0	0	0	0	0	0	0
AC005005.1	0	0	0	0	0	0.706527	0	0	0	0	0	0	0	0
AC005005.2	0	0	0	0	0	0	0	0	0	0	0	0	0	0
AC005005.3	3.0427	0	0	1.84798	2.74457	0	0	2.13549	1.47988	0	0	1.5524	0	3.15539
AC005005.4	3.65889	1.69358	2.17893	5.52504	0	2.82936	2.78109	6.34299	0.735587	9.07804	0	3.09595	3.76092	3.15141
AC005006.1	0	0	0	0	0	0	0	0	0.735208	0	0	0	0	0
AC005008.1	0	0	0	0	0	0	0	0	0	0	0	0	0	0
AC005008.2	0	0	0	0	0	0	0	0	0	0	0	0	0	0
AC005009.1	0	0	0	0	0	0	0	0	0	0	0	0	0	0
AC005011.1	0	0	0	0	0	0	0	0	0	0	0	0	0	0
AC005013.1	0	0	0	0	0	0	0	0	0	0	0	0	0	0
AC005014.1	0	0	0	0	0	0	0	1.40769	0.735208	0	0	0	0	0
AC005014.2	0	0	0	0	0	0	0	0.703843	0	0	0	0	0	0
AC005014.3	0	0	0	0	0	0	0	0	0	0	0	0	0	0
AC005014.4	0	0	0	0	0	0	0	0	0	0	0	0	0	0
AC005019.1	0	0	0	0	0	0	0	0.703843	0	0	0	0	0.751849	0
AC005019.2	0	0	2.17741	0	1.36889	0	0	0	0	0	0	0.77363	0	0
AC005020.1	0	0	1.08871	0	2.73778	0	0	0.703843	2.20562	0	0	0	0.757267	3.12849
AC005020.2	35.0435	13.301	83.0934	23.1664	2.73673	17.4596	37.3321	22.5646	0	14.4451	0	4.69525	15.2046	18.9613
AC005021.1	0	0	0	0	0	0	0	0	0	0	0	0	0	0
AC005034.1	1.84788	3.35723	2.26546	0	0	0	0	3.75997	1.51097	1.04456	0	0	1.54037	0
AC005034.2	0	0	0	0	0	0	0	0	0	0	1.95504	0	0	0
AC005034.3	0	0	0	0	0	0	0	0	0.735208	0	0	0	0	0
AC005034.4	1.19884	0	0	0.926375	0	0.719057	0	0	0	0	0	1.556	3.02559	0
AC005034.5	2.98467	1.62455	0	0	1.36609	0.75485	1.37232	0.759236	0	0	0	0	0.771474	0
AC005034.6	1.21795	3.37773	5.46114	5.53036	15.0572	3.55162	8.33631	7.08192	3.68484	9.10323	0	3.87641	3.767	20.493
AC005037.1	2.98673	1.62751	0	0	0	2.25425	2.7466	4.535	1.0449	0.720752	10.192	0.951968	3.07492	4.75752
AC005040.1	0	0	0	0	0	0	0	0	0	0	0	0	0	0
AC005040.2	0	0	0	0	0	0	0	0	0	0	0	0	0	0
AC005041.1	1.82677	0	0	1.84242	0	0.707834	0	0	0	3.02811	0	1.54819	0	0
AC005041.2	0	0	0	0	0	0	0	0	0	0	0	0	0	0
AC005041.3	0.601825	4.95073	0	0	0	2.20666	4.13835	1.4747	2.99392	1.03445	0	0.785967	0	0
AC005041.4	0	0	0	0	0	0	0	0	0	0	0	0	0	0
AC005041.5	21.1844	5.00544	34.2356	11.1068	10.9482	10.1299	9.68947	14.4678	2.97201	24.5713	1.94131	11.7415	12.898	11.0551
AC005042.1	0	0	0	0	0	0	0	0	0	0	0	0	0	0
AC005042.2	0	0	0	0	0	0	0	0	0	0	0	0	0	0
AC005045.1	0	0	0	0	0	0	0	0	0	0	0	0	0	0
AC005045.2	0	19.1173	0	0	0	4.8858	17.4038	0	12.773	0	58.6139	0	0	0
AC005046.1	0	1.6406	2.22536	0.926106	1.3615	3.6693	0	2.19338	0	5.18564	0	1.57217	0.764327	0
AC005050.1	0.605523	0	4.37995	0	5.45856	1.42805	0	0	1.47451	1.01364	0	0.753779	3.01746	1.57479
AC005050.2	29.6872	18.3887	27.5608	24.0489	6.84294	7.93578	31.856	12.2561	5.93636	23.502	5.82894	5.47151	10.61	6.31541
AC005050.3	0	0	0	0	0	0	0	0	0	0	0	0	0	0
AC005052.1	3.64374	0	0	3.68963	1.36631	0.711077	0	2.12425	0.736457	2.02278	0	0	0	0
AC005052.2	3.03978	5.04966	2.19112	6.45952	4.1063	0.713933	4.16393	2.13699	4.43177	4.05938	0	1.55368	4.52916	3.1544
AC005062.1	0.610049	0	1.10281	0	0	0	0	0.719645	0	0	0	0.98696	0.757069	0
AC005064.1	0.610049	0	0	0	0	0	0	0	0	0	0	0	0	0
AC005066.1	0	0	0	0	0	0	0	0	0	0	0	0	0	0
AC005070.1	0.610049	0	0	0	0	0	0	0	0	0	0	0	0	0
AC005070.2	0	0	0	0	0	0	0	0	0	0	0	0	0	0
AC005070.3	4.25949	1.68623	2.18756	6.45556	1.3688	2.84802	1.38873	0.710118	1.47549	3.03913	13.6537	0.776607	2.26224	3.15353
AC005071.1	0	0	0	0	0	0	0	0	0	0	0	0	0	0
AC005072.1	0	0	0	0	0	0.706527	0	0	0	0	0	0	0	0
AC005076.1	6.37951	6.45071	9.73108	3.78065	10.7084	3.40386	2.11168	18.066	6.95713	5.08502	2.98946	10.0584	13.2593	28.2731
AC005076.2	0	0	0	0	0	0	0	0	0	0	0	0	0	0
AC005077.1	0	0	0	0	0	0	0	0	0	0	0	0	0	0
AC005077.2	0	0	0	1.84119	1.36889	0	0	0	0	0	0	0	0	0
AC005077.3	0	0	0	0	0	0	0	0	0	0	0	0	0	0
AC005077.4	5.48006	6.75373	22.9421	27.6542	6.84414	5.68479	1.38928	7.79357	2.94838	9.10554	1.95168	3.87923	17.3307	6.3058
AC005081.1	0	1.69488	0	0	0	0	0	0	0.744803	0	0	0.780211	0	0
AC005082.1	0	0	0	0	0	0	0	0	0	0	0	0.77363	0	0
AC005082.2	0	0	0	0	0	0	0	0	0	0	0	0	0	0
AC005083.1	0	0	0	0	2.68413	0.720649	0	6.33459	1.46462	3.03569	0	3.09452	4.51109	0
AC005084.1	0	0	0	0	0	0	0	0	0	0	0	0	0	0
AC005086.1	0	0	0	0	0	0	0	0	0	0	0	0	0	0
AC005086.2	0	0	2.17741	0	0	0	0	0	0	1.0079	0	0	0	0
AC005086.3	0	0	0	0	0	0	0	0	0	0	0	0	0	0
AC005086.4	0	0	0	0	0	0	0	0	0	0	0	0	0	0
AC005086.5	0	0	1.08871	0	0	0	0	0	0	0	0	0	0	0
AC005088.1	0	0	0	0	0	0	0	0	0	0	0	0	0	0
AC005089.1	0	0	0	0	0	0	0	0	0	1.0079	0	0	0	0
AC005090.1	0	0	0	0	0	0	0	0	0	0	0	0	0	0
AC005094.1	0	0	1.08871	0	0	0	0	0	0	0	0	0.77363	0.751849	0
AC005096.1	0	0	0	0	0	0	0	1.40769	0	0	0	0	0	0
AC005099.1	0	0	0	0.920597	0	0	2.69988	0.72518	0	0	0	0.77363	0	0
AC005100.1	0	0	0	0	0	0	0	0	0	0	0	0	0	0
AC005100.2	0	0	0	0	0	0	1.39086	0	0	0	0	0	0	0
AC005102.1	0	0	0	0	0	0	0	0	0	0	0	0	0	0
AC005104.1	0	0	0	0	0	0	0	0	1.47042	0	0	0.77363	0	0
AC005104.2	0	0	0	0	0	0	0	0	0	0	0	0	0	0
AC005105.1	0	0	0	0	0	0	0	0	0	0	0	0	0	0
AC005144.1	0	0	0	0	0	0	0	0	0	0	0	0	0	0
AC005153.1	0	0	0	0	0	0	0	0	0	0	0	0	0	0
AC005154.1	0	0	0	0	0	0	0	0	0	0	0	0	0	0
AC005154.2	0	0	0	0	0	0	0	0	0	0	0	0	0	0
AC005154.3	0	0	0	0	0	0	0	0	0	0	0	0	0	0
AC005154.4	0	0	0	0	0	0	0	0	0	0	0	0	0	0
AC005154.5	0	0	0	0	0	0	0	0	0	0	0	0	0	0
AC005156.1	0	0	0	0	0	0	0	0	0	0	0	0	0	0
AC005160.1	0	0	0	0	0	0	0	0	0	0	0	0	0	0
AC005162.1	1.83015	0	0	0	0	0	0	0	0	0	0	0	0	1.58214
AC005162.2	2.03074	2.03662	0.730946	0	0	0	0	0.473589	0	0.72159	0	1.10503	0	0
AC005165.1	0.610049	0	0	1.74471	0	0	0	0	0	0	0	0	0	0
AC005165.2	1.77537	3.19532	1.15102	0	0	0.772644	0	0	0	0	0	0	0.778107	0
AC005165.3	0.610049	0	0	0	0	0	0	0	0	1.01642	0	0	0	0
AC005176.1	147.665	121.39	578.616	756.135	112.421	98.0277	518.35	377.192	247.536	107.185	89.2381	128.876	857.725	851.304
AC005176.2	0	0	0	0	0	0	0	0	0	0	0	0	0	0
AC005178.1	0	0	0	0	0	0	0	0	0	0	0	0	0	0
AC005180.1	0	0	0	0	0	0	0	0	0	0	0	0	0	0
AC005180.2	0	0	0	0	0	0	0	0	0	0	0	0.77363	0	0
AC005181.1	0.610049	0	0	0	0	0	0	0	0	0	0	0	0	0
AC005183.1	0	0	0	0	1.36889	0	0	0	0	1.0079	0	0	0	0
AC005185.1	0	0	0	0	0	0	0	0	0	0	0	0	0	0
AC005189.1	0	0	0	0	0	0	0	0	0	0	0	0	0	0
AC005191.1	0	0	0	0	0	0	0	0	0	0	0	0	0	0
AC005192.1	29.6892	0	46.8662	29.5819	4.46009	8.60848	11.0369	39.9033	14.0193	2.20021	0	9.41011	8.47791	11.9909
AC005197.1	0	0	0	0	0	0	0	0	0	0	0	0	0	0
AC005208.1	0	0	0	0	0	0	0	0	0	0	0	0	0	0
AC005209.1	0.610049	0	0	0	0	0	0	0	0	0	0	0	0	0
AC005220.1	0	0	0	0	0	0.706527	0	0	1.47042	0	0	0	1.5037	0
AC005224.1	0	0	0	0	0	0	0	0	0	0	0	0	0	0
AC005224.2	1.83015	0	0	0	0	0	1.3916	0	0.738181	0	0	0	0	0
AC005224.3	38.2696	43.6915	38.4022	46.1655	28.7433	14.3145	22.1964	7.14384	23.6623	12.1982	15.5802	3.11442	22.6674	7.88799
AC005225.1	0	0	0	0	0	0	0	0	0	0	0	0	0	0
AC005225.2	0	0	8.30935	0.482473	3.26552	2.96172	3.10752	1.89016	0	3.02371	0	0	0	0
AC005225.3	0	0	0	2.76179	0	0	0	0	0	1.0079	0	0	0	0
AC005225.4	1.21636	3.36892	0	2.77284	4.10635	0.713137	0	0.710976	0	10.155	0	0.776497	0	0
AC005229.1	0	0	0	0	0	0	0	0	0	0	0	0	0	0
AC005229.2	0	0	0	0	0	0	0	0	0	0	0	0	0	0
AC005229.3	21.8936	20.2118	38.3217	51.6645	32.8507	30.6687	27.765	46.2486	19.1959	30.4256	9.74769	27.9815	36.2196	28.3867
AC005229.4	0	0	0	0	0	0	0	0	0	0	0	0	0	0
AC005230.1	0	0	0	0	0	0	0	0	0	0	0	0	0	0
AC005232.1	0	0	0	0	0	0	0	0	0	0	0	0	0	0
AC005234.1	0	0	0	0	0	0	0	0	0	0	0	0	0	0
AC005234.2	0	0	0	0	0	0	0	0	0	0	0	0	0	0
AC005237.1	0	0	0	0	0	0	0	0	0	0	0	0	0	0
AC005244.1	1.13699	0	3.39758	0	0	3.03267	0	3.04249	0	0	0	1.60109	1.53617	0
AC005244.2	0	0	0	0	0	0	0	0	0	0	0	0	0	0
AC005252.1	0	0	0	0	0	0	0	0	0	0	0	0	0	0
AC005252.2	0	0	0	0	0	0	0	0	0	0	0	0	0	0
AC005252.3	0	0	0	0	0	0	0	0	0	0	0	0	0	0
AC005252.4	0	0	0	0	0	0	0	5.63075	2.94083	0	0	2.32089	0	0
AC005253.1	16.4147	8.41594	38.3452	30.4522	9.58136	15.707	23.5955	17.8088	16.9887	35.5203	29.2342	16.3308	6.03895	25.2353
AC005253.2	0	0	0	0	0	0	1.39086	0	0.735208	0	0	0	0	0
AC005255.1	0	0	0	0	1.36889	0	0	0	0.735208	0	0	0	0	0
AC005256.1	1.2201	0	0	0	0	0	0	0	0	0	0	0	0	0
AC005258.1	0	0	19.6609	29.363	0	0	0	0	0	0	0	0	21.8036	0
AC005258.2	0	0	0	0	0	0	0	0	0	0	0	0	0	0
AC005261.1	27.41	33.7927	43.671	69.1187	73.9174	29.8131	47.2455	38.2121	53.7822	64.7047	11.7138	20.9367	48.2048	29.9492
AC005261.2	0	0	1.08871	0	0	1.41305	0	0	1.47042	0	0	0.77363	0.751849	0
AC005261.3	0	0	0	0	0	0	0	0	0	0	0	0	0	0
AC005261.4	1.2201	0	0	0	0	0	0	0	0	0	0	0	1.53442	0
AC005261.5	1.20956	0	3.28718	2.76327	1.36394	0.715268	0	0	0	1.01623	11.6966	0	0	0
AC005262.1	0	0	0	0	1.36889	0	2.78173	0	0.735208	0	0	0	1.5037	0
AC005262.2	0	0	0	0	0	2.11958	0	0	5.14646	0	0	3.86815	0	0
AC005264.1	1.2201	0	0	0	0	0	0	0	0	0	0	0	0	0
AC005274.1	0	0	0	0	0	0	0	0.703843	0	4.03162	0	0	0	0
AC005277.1	0	0	0	0	0	0	0	0	0	0	0	0	0	0
AC005277.2	0	0	0	0	0	0	0	0	0	0	0	0	0	0
AC005280.1	0	0	0	0	0	0	0	0	1.47042	0	0	0	0	0
AC005280.2	0	0	0	0	0	0	0	0	0	0	0	0	0	0
AC005280.3	0	0	0	0	0	0	0	0	0	0	0	0	0	0
AC005281.1	198.992	189.939	273.13	373.181	72.5282	100.069	415.077	338.666	261.788	236.829	95.0638	101.083	378.901	295.39
AC005288.1	2.4402	0	11.0115	3.68578	0	0	0	10.7752	0	15.3398	0	0	11.3498	0
AC005291.1	2.98218	0	2.2139	1.84365	1.35577	0.729646	0	0.725313	1.48304	1.02493	7.69903	7.07884	0.758837	0
AC005291.2	2.99513	4.90581	7.86968	13.9767	1.36703	0.746769	1.40462	0	6.0279	6.25235	0	4.74566	2.30138	4.75342
AC005293.1	0	0	0	0	0	0	0	0	0	0	0	0	0	0
AC005294.1	0	0	0	0	0	0	0	0	0	0	0	0	0	0
AC005296.1	0	0	0	0	0	0	0	0	0	0	0	0	0	0
AC005297.1	0	0	0	0	0	0	0	0	0	0	0	0	0	0
AC005297.2	0	0	0	0	0	0	0	0	0	0	0	0	0	0
AC005297.3	0	0	0	0	0	0	0	0	0	0	0	0	0	0
AC005301.1	0	0	0	0	0	0	0	0	0	0	0	0	0	0
AC005301.2	0	0	0	0	0	0	0	0	0	1.0079	0	0	0	0
AC005303.1	0	0	0	0	0	0	0	0	0	0	0	0	0	0
AC005304.1	0	0	0	0	0	0	0	0	0	0	0	0	0	0
AC005304.2	0.605779	0	1.09341	0.920931	0	0.711508	0	0	0	0	0	0	0	1.57701
AC005304.3	0	0	0	0	0	0	0	0	0	0	0	0	0	0
AC005306.1	0	0	0	0	0	0.706527	0	0.703843	1.13518	1.30556	0	0	0	0
AC005307.1	0	0	0	0	0	0	0	0	0	0	0	0	0	0
AC005323.1	0	0	1.0709	1.87181	0	0	0	0.703843	0	0	0	0.77363	0	0
AC005323.2	0	0	0	0	0	0	0	0	0.829814	0.892995	0	0	0	0
AC005324.1	0	0	0	0	0	0	0	0	0	0	0	0	0	0
AC005324.2	0	0	0	2.76179	0	0	0	0	0	0	0	1.54726	0	0
AC005324.3	4.2055	8.74935	21.2772	30.8274	35.934	4.4925	39.7333	17.2067	33.3526	14.0695	0	3.10028	108.966	9.46753
AC005324.4	0	0	0	0	1.36889	0	0	0	0	0	0	0.77363	0	0
AC005324.5	0	0	0	0	0	0	0	0	0	0	0	0	0	0
AC005326.1	0	0	0	0	0	0	0	0	0	0	0	0	0	0
AC005329.1	4.25443	0	5.45603	6.44543	0	8.51004	21.9043	1.88469	0	23.2499	0	0.774565	2.73636	2.84033
AC005329.2	0	0	0	0	0	0	0	0	0	0	0	0	0	0
AC005329.3	1.21401	0	1.0922	0	0	0.71007	0	0.707714	0	3.03561	0	0	3.76576	0
AC005330.1	3.03221	13.399	0	15.7708	2.73728	4.31609	1.38586	2.15564	6.66989	6.11935	1.94463	5.46377	7.57031	4.73519
AC005332.1	0	0	3.26612	0	0	1.41305	4.12543	2.13567	0.733887	7.06803	0	0	4.52176	4.71541
AC005332.2	0	1.69488	0	0	0	0	0	0	0	0	0	0	0	0
AC005332.3	5.28444	0	1.11988	0	10.7604	3.73541	1.39642	0	2.98881	2.06364	0	2.36083	8.40135	4.71997
AC005332.4	5.00397	24.1491	1.80347	19.7478	11.2661	16.4536	9.17294	24.7698	15.0442	36.3027	18.1482	34.9619	9.94101	9.08715
AC005332.5	14.6053	20.2383	3.28081	9.22166	5.47523	12.1008	2.77761	3.54949	6.63889	18.2316	0	6.98334	2.26201	3.15345
AC005332.6	951.935	943.083	309.396	294.137	833.607	666.633	297.234	232.002	461.668	586.254	230.216	234.445	426.683	272.759
AC005332.7	0	0	0	0	0	0	0	0.703843	0	0	0	0	0	0
AC005336.1	0.610049	0	0	0	0	0	0	0.713094	0	1.01735	1.94869	0	0	0
AC005336.2	0	0	0	0	0	0	0	0	0	0	0	0	0	0
AC005336.3	0	0	0	0	0	0	0	0	0	0	0	0	0	0
AC005339.1	0	0	0	0	0	0	0	0	0	0	0	0	0	3.15104
AC005341.1	0	0	0	0	0	0	0	0	0	0	0	0	0	0
AC005342.1	0	0	0	0	0	0	0	0	0	1.0079	0	0	0	0
AC005342.2	0	0	0	0	0	0	0	0	0	0	0	0	0	0
AC005343.1	0	0	0	0.920597	0	0	0	0	0	0	0	0	0.752462	1.57424
AC005343.4	0	0	0	0.920597	0	0	0	0	0	0	0	0	0	0
AC005344.1	0	0	0	0	0	0	0	0	0	0	0	0	0	0
AC005345.1	0	0	0	0	0	0	0	0	0	0	0	0	0	0
AC005351.1	0	0	0	0	0	0	0	0	0	1.0079	0	0	1.5037	0
AC005355.1	0.595803	0	0	1.85665	0	0.72342	0	0	0	0	0	0	0	0
AC005355.2	0	0	0	0	0	0	0	0.703843	0	0	0	0	0	1.57552
AC005357.1	0	0	0	0	0	0	0	0	0	0	0	0.77363	0	0
AC005357.2	0	3.38976	0	0	0	0	0	0	0	0	0	0	0	0
AC005358.1	3.65369	3.37749	4.36913	4.60872	0	1.42075	0	0	3.68498	3.03458	0	2.32593	4.52054	3.1528
AC005363.1	0	0	0	0	0	0	0	0	0	0	0	0	0	0
AC005363.2	0	0	0	0	0	0	1.25306	0.781245	0	0	0	0	0	0
AC005377.1	0	0	0	0	0	0	0	0	0	0	0	0	0	0
AC005379.1	0	0	1.10816	2.71331	0	0	0	0	1.47441	6.03105	0	0	0	0
AC005381.1	0	0	0	0	0	0	0	0	0	0	0	0	0	0
AC005383.1	0	0	0	0	0	0	0	0	0.735208	0	0	0	0	0
AC005387.1	0	0	0	0	0	0	0	0	0	4.03162	0	0.77363	0	3.15104
AC005387.2	1.2201	0	0	0.935473	0	0	0	2.22573	0	2.08117	0	0	0	0
AC005391.1	0	0	0	0.920597	3.87052	1.49927	0	0	0	0	0	0	0	0
AC005392.1	0.610049	0	0	0.933104	0	0	0	0	0	0	0	0	0	0
AC005392.2	2.24742	0	0	0	0	0.767129	0	0.770751	0	1.04782	0	1.62135	1.53979	1.57699
AC005392.3	0	0	0	0	9.58222	0	0	0	0	0	0	0	0	0
AC005393.1	1.2201	0	0	0	0	0	0	0	0	0	0	0	0	0
AC005394.1	0	0	0	0	0	0	0	0	0	0	0	0	0	0
AC005394.2	1.21484	0	0	0.922025	0	2.12875	0	0	0	2.02266	0	0	0	0
AC005400.1	4.83561	4.99207	0	0.931578	4.10519	0.726553	1.38303	1.45364	3.74449	0	0	2.34649	3.80288	0
AC005410.1	2.98173	1.62248	3.39306	7.47118	0	3.77506	4.1163	4.55999	0	0	0	1.5912	0	7.92092
AC005410.2	0	0	0	0	0	0	0	0	0	0	0	0.77363	0	0
AC005412.1	0	0	0	0	0	0	1.39086	0	0	0	0	0.77363	0	0
AC005414.1	0.610049	0	0	0	0	0	0	0	0	0	0	0	0	0
AC005476.1	0	0	0	0	0	0	0	0	0	0	0	0	0	0
AC005476.2	0.607228	1.65659	2.19692	2.8194	4.03011	5.18006	8.04167	3.09332	0.83738	10.1765	0	3.38953	3.15156	1.53853
AC005479.1	0	0	0	2.76179	0	0.706527	0	0	0.735208	0	0	0	0	0
AC005479.2	0.594855	1.61432	0	0	0	0.760731	1.40969	0	0	0	1.91193	0.805113	0	0
AC005480.1	0.60776	0	0	0	0	1.41838	0	2.12025	0	3.03266	0	0.774572	0	1.57632
AC005480.2	0	0	0	0	0	0	0	0	0	0	0	0	0	0
AC005481.1	0	0	0	0.920597	0	0	0	0	0	0	0	0	0	0
AC005482.1	0	0	0	0	0	0	0	0	0	0	0	0	0	0
AC005486.1	0	0	0	0	0	0	0	0	0	0	0	0	0	0
AC005487.1	5.20216	1.63478	40.7644	12.0815	2.13105	1.98639	8.49001	12.8095	12.5364	1.48451	0	3.90238	11.0834	26.1579
AC005495.1	0	0	0	0	0	0	0	0	0	0	0	0	0	0
AC005498.1	0	0	0	0	0	0	0	0	0	0	0	0	0	0
AC005498.2	0.593879	4.82694	0	1.24866	0	2.29353	0	0	0	2.12585	0	3.20704	0	0
AC005498.3	1.8199	0	2.18689	0	2.73138	2.13651	0	1.4182	2.21026	5.06112	0	3.87664	2.26085	0
AC005514.1	0	0	0	0	0	0	0	0	0	0	0	0	0	0
AC005515.1	1.83015	0	0	0	0	0	1.31867	0.795056	0	0	0	0.814903	0.770866	0
AC005518.1	0.610049	0	0	0	0	0	0	0	0	0	0	0	0	0
AC005518.2	0	0	0	0	0	0	0	0	0	0	0	0	0	0
AC005519.1	0.610049	0	0	0	0	0	0	0	0.740113	0	0	0	0	0
AC005520.1	18.2688	37.1535	9.8304	1.84348	16.426	12.0762	5.55747	9.20712	12.5288	30.3453	0	4.6518	7.53556	0
AC005520.2	7.58261	1.94634	8.15009	6.92104	1.6249	4.08661	1.55388	3.41559	5.59518	4.83264	1.84541	6.91189	3.32827	3.63859
AC005520.3	0	0	0	0	0	0	0	0	0	0	0	0.77363	0	0
AC005520.4	0	0	0	0	0	0	0	0	0	0	0	0	0	0
AC005520.5	0	0	0	0	0	0	0	2.11153	0	1.0079	0	0	0	0
AC005521.1	0.604546	1.66455	1.10675	6.48409	9.57887	0.726201	0	0	1.48838	3.0786	7.79198	0	0.760427	0
AC005522.1	0	0	0	0	0	0	0	0.703843	0	0	0	0	0	0
AC005523.1	1.18952	4.83644	0	4.74862	2.72945	1.52841	4.23195	0	8.37712	2.09984	0	0.801004	3.09882	0
AC005523.2	1852.34	1948.61	1973.97	2489.73	1522.14	1676.1	2436.85	2156.39	2287.08	2325.77	638.223	787.436	1856.56	1924.82
AC005524.1	0.610049	0	0	0	0	0	0	0	0	4.76914	0	0	0	0
AC005529.1	0	0	0	0	0	0	0	0	0	0	0	0	0	0
AC005531.1	2.4402	0	0	0	0	0	0	0.712172	2.22043	0	0	1.55261	3.77422	1.57465
AC005532.1	30.7251	31.9686	89.7195	74.5114	67.8956	102.924	55.5832	55.7984	242.008	130.237	38.1412	55.1371	131.663	125.535
AC005532.2	0	0	0	0	0	1.41305	0	0.703843	0	0	0	0	0	0
AC005534.1	0	0	0	0.920597	0	0.706527	1.39086	0	0	0	0	0	0.751849	0
AC005537.1	2.4402	0	0	0	0	0	2.24002	0	0.744373	0	14.5089	0	0	0
AC005538.1	0	0	0	0	0	0	0	0	0	0	0	0	0	0
AC005538.2	0	25.4232	0	0	0	0	0	35.5501	0	62.978	0	0	0	0
AC005538.3	0	0	0	0	0	0	0	0	0	0	0	0	0	0
AC005540.1	307.891	418.274	70.7592	77.7799	402.329	399.441	193.714	179.065	240.191	406.945	314.318	382.341	112.368	96.3546
AC005544.1	0	0	0	0	0	0	0	0	0	0	0	0	0	0
AC005544.2	0	0	0	0	0	0	0	0	0	0	7.82017	0	0	0
AC005546.1	0	0	1.10476	2.72166	0	0	0	0	0	0	0	0	0	0
AC005548.1	0	0	0	0	0	0	0	0	1.47042	0	0	0	0	0
AC005549.1	0	0	0	0	0	0	0	0	0	0	0	0	0	0
AC005550.1	0	0	0	0	0	0	0	0	0	0	0	0	0	0
AC005550.2	1.2201	0	0	0	0	0	0	0	0	0	0	0	0	0
AC005551.1	0	0	0	0	0	0	0	0	0	0	0	0	0	0
AC005552.1	0	0	0	0	0	0	0	0	0	0	0	0	0	0
AC005559.1	0	0	0	0	0	0	0	0	0	0	0	0	0	0
AC005562.1	15.9717	16.9612	22.9497	18.4055	65.2824	49.5116	36.181	39.3447	47.4554	52.2241	12.2882	30.2402	43.0865	45.8835
AC005562.2	0	0	0	0	0	0	0	0	0	0	0	0	0	0
AC005578.1	0	0	2.18665	0.916709	0	0	0	0.703843	0	1.0079	0	1.54726	0	1.57552
AC005580.1	1.2201	0	0	0	0	0	0	0	0	0	0	0	0	0
AC005586.1	1.19686	0	1.10211	0	0	2.16073	0	0.718851	0.57136	0	0	0.778388	0	0
AC005587.1	0.610049	0	1.10983	0	0	0	0	0	0	0	0	0	0	0
AC005588.1	0	0	0	0	0	0	0	0	0	0	0	0	0	0
AC005592.1	0	0	0	0	0	0	0	0	0	0	0	0	0	0
AC005592.2	0	0	0	0	0	0	0	0	0	0	0	0	0	0
AC005593.1	0	0	0	0	6.84444	0	0	0	0	0	0	0	0	0
AC005594.1	0	0	0	0	0	0	0	0	0	0	1.95504	0	0	0
AC005597.1	0	0	0	0	0	0	0	0	0	0	0	0	0	0
AC005599.1	0	0	0	0	0	0	0	0	0	0	0	0	0	0
AC005606.1	0	0	0	0	0	0	0	0	0	0	0	0	0	0
AC005606.2	5.4532	0	4.37305	3.68368	0	2.13406	5.53998	3.55308	2.21028	7.08565	0	6.20265	0	1.57696
AC005609.1	0	0	0	0	0	0	0	0	0	0	0	0	0	0
AC005609.2	0	0	0	0	0	0	0	0	0	0	0	0	0	0
AC005609.3	0	0	0	0	0	0	0	0	0	0	0	0	0	0
AC005609.4	0	0	0	0	0	0	0	0	0	0	0	0	0	0
AC005609.5	0	0	0	0	0	0.706527	0	0	0	0	0	0	0	0
AC005614.1	3.64697	0	0	2.76541	0	1.41822	0	0	0	0	0	3.09817	3.764	0
AC005614.2	0	0	2.17741	0	0	0	0	4.22306	0	0	0	0	0	0
AC005616.1	0	0	0	0.920597	0	0	0	1.40769	0	0	0	0	0	0
AC005618.1	0	0	0	0	0	1.41305	0	0.703843	0	4.03162	0	0.77363	0	0
AC005618.2	0	0	0	0	0	0	0	0	0	0	0	0	0	0
AC005618.3	0.610049	0	0	0	0	0	0	0	0	0	0	0	0	0
AC005618.4	0	0	0	0	0	0	0	0	0	0	0	0	0	0
AC005622.1	0	0	0	0.920597	0	0	1.37782	2.13152	0	2.01581	0	1.54726	3.0133	3.14487
AC005625.1	0	0	0	0	1.36889	0	0	0.703843	0	0	0	0.77363	0	0
AC005632.1	0	0	0	0	0	0	0	0	0	0	0	0	0	0
AC005632.2	0	0	0	0	0	0	0	0	0	0	0	0	0	1.57552
AC005632.3	0	0	3.26612	0	0	0	0	0	0	0	0	0	3.77469	1.56907
AC005632.4	0	0	1.08871	0	0	0	1.39086	0	0	0	0	0	0	0
AC005632.5	0	0	0	0	0	0	0	0	0	0	0	0	0	0
AC005632.6	0	0	1.08871	0	0	0.706527	4.13783	2.12927	1.47042	0	0	1.54726	0	3.15104
AC005670.1	0	0	0	0	0	0	0	0	0	0	0	0	0	0
AC005670.2	129.341	49.7088	153.819	120.057	174.442	75.6193	154.738	53.1168	108.984	144.666	117.815	0	118.661	166.08
AC005670.3	211.707	220.768	173.592	128.138	351.799	268.209	221.227	189.073	166.052	299.148	141.514	149.672	166.429	95.1965
AC005674.1	3.6464	0	2.1825	1.84156	0	2.83688	2.77517	0.707618	2.20823	8.08259	0	3.09833	3.7642	0
AC005682.1	10.3204	8.39196	29.6575	17.5502	15.0557	11.4729	5.54703	3.57955	11.1008	5.08878	21.411	1.55863	1.51223	3.15579
AC005682.2	0	1.69488	0	0	0	0	0	0	0	0	0	0	0	0
AC005691.1	0	0	0	0	0	0	0	0	0	0	0	0	0	0
AC005692.1	0	0	0	0	0	0	0	0	0	0	0	0	0	0
AC005692.2	0	0	0	0	0	0	0	0	0	0	0	0	0	0
AC005692.3	0	0	0	0	0	0	0	0	0.735208	0	0	0	0	0
AC005695.1	0	0	0	0.920597	4.0995	0.707763	1.38762	1.41098	0.735208	0	0	0	1.5037	0
AC005695.2	0	0	0	0	0	0	0	0	0	0	0	0	0.751849	0
AC005695.3	0	0	0	0	0	0	0	0	2.20562	0	0	0	0	0
AC005696.1	0	0	0	0	4.10667	0	0	0	0	1.0079	0	0	0	0
AC005696.2	0	0	0	0	0	0	0	0	0	0	0	0	0	0
AC005696.3	0	0	0	3.68239	0	1.41305	1.28057	1.52892	2.20562	0	0	0	3.75925	0
AC005696.4	4.25528	0	1.09156	6.44561	4.10064	2.13021	8.3231	7.7889	1.47236	10.1062	0	1.5494	3.76481	0
AC005697.1	0	0	0	0	0	0	0	0	0	0	0	0	0	0
AC005697.2	3.63815	0	5.46385	0.920886	0	2.13248	0	0.708543	0	1.01272	0	0	0.75343	0
AC005697.3	0	0	0	0	0	0	0	0	0	0	0	0.77363	0	0
AC005699.1	0.610049	0	0	0	0	0	0	0	0	0	0	0	1.27105	0
AC005702.1	3.58533	1.62768	11.2869	7.46507	1.36639	4.5147	0	3.76641	1.53046	0	15.3539	4.7927	3.8445	4.75807
AC005702.2	0	0	0	0	0	0	0	0.703843	0	0	0	0	0	0
AC005702.3	0	0	0	0	0	0	0	0	0	0	0	0	0	0
AC005702.4	0	0	0	0	0	0	0	0	0	0	0	0	0	0
AC005702.5	0	0	0	0	0	0	0	0	0	0	0	0	0	0
AC005703.1	0	0	0	0	0	0	0	0	0	0	0	0	0	0
AC005703.2	0	0	0	0	0	0	0	0	0	0	0	0	0	0
AC005703.3	0	0	0	0	0	0	0	0.703843	0	2.01581	0	0.77363	0	0
AC005703.4	0	0	0	0	0	0	0	0	0	0	0	0	0	0
AC005703.5	0	0	0	0	0	0	0	0	0	1.0079	0	0.77363	0.751849	0
AC005703.6	0	0	0	0	0	0	0	0	0	0	0	0	0	0
AC005722.1	0	0	0	0.920597	0	0	0	0	0	0	0	0.77363	0	0
AC005722.2	0	0	0	0	0	0	0	0	0	0	0	0	0	0
AC005722.3	0	0	0	0	0	0	0	0	0	2.01581	0	0	3.0074	0
AC005722.4	0	0	0	0	0	0	0	0	0	0	0	0	0	0
AC005725.1	0.610049	0	0	0	0	0	0	0	0	0	0	0	0	0
AC005726.1	13.3771	20.2048	19.7146	30.4488	24.6379	20.6945	31.9264	35.5975	10.3387	41.596	0	34.9514	18.8682	12.617
AC005726.2	3.66029	0	4.68471	0	0	0	1.38126	2.14491	0.740333	0	11.6946	0	0.523864	6.54055
AC005726.3	0	0	0	0	0	0	0	0	0	0	0	0	0	0
AC005726.4	0	0	0	0	0	0	0	0	0	0	0	0	0	0
AC005730.1	0	0	0	0	0	0	0	0	0	0	0	0	0	0
AC005730.2	0	0	0	0.920597	0	0.706527	0	1.40769	0	0	0	3.09452	0.751849	0
AC005730.3	0	0	0	0	0	0	0	0.703843	0	0	0	0	0	0
AC005736.1	0	0	0	0	0	0	0	0	0	0	0	0	0	0
AC005740.1	1.83015	0	0	0.932389	0	0	0	0.732964	0	0	1.93626	0	0	0
AC005740.2	0.610049	0	0	0.93652	0	0	0	0	0	0	0	0.789101	0	0
AC005740.3	0	0	0	0	0	1.41305	0	0	0	0	0	0	0	0
AC005740.4	0	0	0	0	0	0	0	0	0	0	0	0	2.25555	0
AC005740.5	0.610049	0	1.09269	0	0	0	2.97672	0	0	1.08351	0	0	0	0
AC005741.1	0	0	0	0	0	0	0	0	0	0	0	0	0	0
AC005746.1	0	0	0	0	5.37808	0.719333	0	0.703843	0	2.01581	0	0	0	0
AC005746.2	0	0	0	0	0	0.706527	0	0.703843	0	0	0	1.54726	0	0
AC005746.3	0	0	0	0	0	0.706527	0	0	0	0	0	0	0	0
AC005753.1	0	0	1.09748	0.913237	0	0	1.35068	2.17435	0	1.0079	0	0	0	0
AC005753.2	0	0	0	0	0	0	0	0	0	2.01581	0	0	0	1.57552
AC005753.3	1.2201	0	1.09361	1.84189	0	0	0	0	2.21063	1.01257	0	0	1.5078	4.72478
AC005757.1	0	0	0	0	0	0	0	0	0	0	0	0	0	0
AC005758.1	0	0	0	0	0	0	0	0	0	0	0	0	0	0
AC005759.1	0	0	0	1.84119	0	0.706527	0	1.40769	0	0	0	0	0	0
AC005771.1	0	0	0	0	0	0	0	0	0	0	0	0	0	0
AC005772.1	0	0	0	0	0	0	0	0	0	0	0	0	0	0
AC005772.2	0	0	0	0	0	0	0	0	0	0	0	0	0	0
AC005774.1	0	0	0	0	0	0	0	0	0	0	0	0	0	0
AC005774.2	0	0	0	0	0	0	0	0	0	0	0	0	0	0
AC005775.1	15.1093	18.2993	9.96609	21.3091	6.84194	2.18055	24.8925	24.7236	14.1451	18.4823	5.81626	10.1981	6.07992	9.47984
AC005776.1	0	0	0	0	0	0	0	0	0.735208	0	0	0	0	0
AC005776.2	1.81563	0	0	0.923227	0	0.712177	0	0.710019	0	3.04267	0	0	0	0
AC005777.1	0	0	0	0	0	0	0	0	0	0	0	0	0	0
AC005785.1	15.1912	30.2672	32.8971	34.155	9.5812	10.0105	37.4638	14.2718	4.43479	8.12698	1.94808	10.1171	12.8402	25.2391
AC005785.2	0	0	0	0	0	0	0	0	0.735208	0	0	0	0	0
AC005786.1	0	0	0	0	0	0	0	0	0	0	0	0	0	0
AC005786.2	0	0	0	0	0	0.706527	0	0	0	0	0	0	0	0
AC005786.3	1.77107	0	14.4343	23.0513	0	0.730094	21.8032	8.10893	8.91505	9.24792	0	0.781908	6.84615	12.5853
AC005786.4	0	0	0	0	0	0	0	0	0	0	0	0	0	0
AC005787.1	0	0	0	0.920597	0	0	0	0	0	0	0	0	0	0
AC005789.1	0	0	0	0	0	0	1.39086	0	0	0	0	0	0	0
AC005790.1	0	0	0	0	0	0	0	0	0	0	0	0	0	0
AC005796.1	0	0	0	0	0	0.706527	0	0	0	1.0079	0	0	0	0
AC005798.1	0	0	0	0	0	0	0	0	0	0	0	0	0	0
AC005803.1	0	0	0	0	0	0	0	0	0	0	0	0	0	0
AC005808.1	4.14879	6.40114	9.14817	8.44498	14.9945	3.09385	5.46673	4.68022	8.4263	12.6281	0	1.61546	3.10063	7.9645
AC005821.1	0	0	0	0	0	0	0	2.81537	6.61687	0	0	0.77363	1.5037	0
AC005821.2	0	0	0	0	0	0	0	0	0	0	0	0	0	0
AC005823.1	0	0	0	0	0	0.706527	0	0	0	0	0	0	0	0
AC005823.2	0	0	0	0	0	0	0	0	0	0	0	0	0	0
AC005828.1	0	0	0	0	0	0	0	0	0	0	0	0	0	0
AC005828.2	0	0	0	0	0	0	0	0	0	0	0	0	0	0
AC005828.3	0	0	0	0	0	0	0	0	0	0	0	0	0	0
AC005828.4	0	0	0	0	0	0	0	0	0	0	0	0	0.751849	0
AC005828.5	0	0	0	0	0	0	0	0	0	0	0	0	0	0
AC005828.6	0	0	0	0	0	0	0	1.40769	0	0	0	0	1.5037	0
AC005828.7	0	0	0	0	0	0	0	0	0	0	0	0	0	0
AC005829.1	0	0	0	0	2.65106	1.45927	2.66665	0.734217	1.4642	3.03654	1.90668	1.5865	0.757787	1.56317
AC005829.2	0	0	0	0	1.36889	0	0	0	0	0	0	0	0	0
AC005831.1	1.21502	3.36161	2.19391	3.69292	0	0.715423	0	2.14042	5.91458	8.13009	0	4.66493	0	3.16013
AC005832.1	0	0	0	0	0	0	0	0	0	0	0	0	0	0
AC005832.2	0	0	0	0	0	0	0	0	0	0	0	0	0	0
AC005832.3	0	0	0	0	0	0	0	0	0	2.01581	0	0	0	0
AC005832.4	0	0	0	0	0	0	0	0	0	0	0	0	0	0
AC005833.1	229.503	371.213	260.025	74.566	108.083	321.868	141.072	143.472	341.4	245.111	176.256	343.122	220.336	213.481
AC005833.2	0	0	0	0	4.10667	0	0	0	0	0	0	0	0	0
AC005837.1	1.83391	1.6914	0	0	0	0	0	1.42669	0.739269	1.01615	0	0	0	0
AC005837.2	0	0	0	0	0	0	0	0	0	0	0	1.54726	0	0
AC005837.3	0	0	0	0	0	0	0	0	0	0	0	0	0	0
AC005837.4	0	0	0	0	0	0	0	0	0	1.0079	0	0	0	0
AC005838.1	0	0	0	0	0	0	1.39086	0	0	0	0	0	0	0
AC005838.2	1.86578	1.6625	0	1.926	0	0	0	0	0.775739	8.44622	0	0	0	0
AC005839.1	6.08788	3.37567	12.0212	3.68768	1.36882	2.13294	1.38913	4.96259	5.16089	10.1208	0	3.10226	3.76832	6.30614
AC005840.1	1.2201	0	1.12569	0.923356	0	0	0	0	0	0	0	1.58787	0	0
AC005840.2	0	0	0	0.920597	0	0	0	1.40769	0	0	0	0	0	0
AC005840.3	1.21344	0	1.09252	0	0	1.42081	0	0	0	0	0	0	0	0
AC005840.4	0	3.38976	0	0	0	0	0	0	0	0	0	1.57372	0	0
AC005841.1	0	0	0	0	0	0	0	0	0	0	0	0	0	0
AC005845.1	2.4081	4.95289	1.11498	1.85771	1.36801	1.47092	1.37955	1.47413	0	1.04038	0	3.14344	3.8213	0
AC005856.1	0.60814	0	0	0.921634	0	1.41749	1.38816	0.706952	0.736651	0	1.95146	1.55025	0	0
AC005858.1	0	0	0	0	0	0	0	0	0	0	0	0	0	0
AC005858.2	0	0	0	0	0	0	0	0	0	0	0	0	0	0
AC005858.3	0	0	0	0	0	0	0	0	0	2.01581	0	0	0	0
AC005863.1	7.65339	7.40308	4.54944	4.78114	0	2.63025	9.59268	1.13536	1.34682	0	19.2023	0	1.80211	0
AC005865.1	0.610049	0	0	0.806582	0	0	0	0.618748	0	4.05054	0	0	0	0
AC005865.2	0	0	2.17741	0	0	2.82611	10.9949	2.84918	4.40293	2.01962	0	3.86815	1.50743	1.57162
AC005871.1	0	0	0	0	0	0	0	0	0	0	0	0	0	0
AC005871.2	0	0	0	0	0	0	0	0	0	0	0	0	0	0
AC005884.1	0	0	0	0	0	0	0	0	0	0	0	0	0	0
AC005884.2	0	0	0	0	0	0	0	0	0	4.03162	0	0	0	0
AC005888.1	0	0	0	0	0	0	0	0	0	0	0	0	0	0
AC005899.1	0	0	0	0	0	0	0	0	0	0	0	0	0	0
AC005899.2	0	0	0	0	0	0	0	0	0	0	0	0	0	0
AC005899.3	0	0	0	0	0	0	0	0	0	0	0	0	0	0
AC005899.4	0	0	0	0	0	0	0	0	0	0	0	0	0	0
AC005899.5	0	0	0	0	0	0	0	0	0	0	0	0	0	0
AC005899.6	0.610049	0	1.13629	0.924751	0	0	5.28445	0.79204	1.53725	0	0	0	1.54091	0
AC005899.7	0	0	2.17741	0	0	0	0	0	1.46404	3.03689	0	0	0	0
AC005899.8	3.65252	3.37533	3.27875	4.60973	0	7.11057	0	3.54372	5.16118	5.06083	7.80518	6.9849	0.753701	20.4952
AC005901.1	0	0	0	0	0	0	0	0	0	0	0	0	0	0
AC005906.1	0	0	0	0	0	0	0	0	0	0	0	0	0	0
AC005906.2	0	0	0	0	0	0.706527	0	0	0	0	0	0	0.751849	0
AC005906.3	0	0	3.27038	0.919397	0	0	0	0	0	0	0	0	2.25555	0
AC005908.1	0	0	0	0	0	0	0	0	0	0	0	0	0	0
AC005908.2	0	0	0	0	0	0	0	0	0	0	0	0	0	0
AC005909.1	0	0	0	0	0	0.706527	0	0	0	0	0	0	0	0
AC005909.2	0.610049	0	0	0	0	0	0	0	0	0	0	0	0	0
AC005911.1	0	0	0	0	1.32129	1.46396	0	0.703843	0	0	3.80277	0.795461	0	0
AC005912.1	3.66029	0	3.42387	0.92559	0	0	7.00981	0	0	0	0	0	0.770895	4.74343
AC005912.2	0	0	0	0	0	0	0	0	0	0	0	0	0	3.15104
AC005914.1	4.27034	0	0	0.923702	0	0	0	2.13343	2.21861	0	0	2.32794	6.7903	3.14952
AC005915.1	0	0	0	0	0	0	0	0	0	0	0	0	0	0
AC005920.1	0	0	0	0	0	0	0	0	0	0	0	0	0	0
AC005920.2	0	0	0	0	0	0	0	0	0	0	0	0	0	0
AC005920.3	0	0	0	0	0	0	0	0	0	0	0	0	0	0
AC005920.4	0	0	0	0	0	0	0	0	0	0	0	0	0	0
AC005921.1	0	0	0	0	0	0	0	0	0	0	0	0	0	0
AC005921.2	0	0	0	0	0	0	0	0	0	0	0	0	0	0
AC005921.3	0.610049	0	0	0	0	0	0	0	0	2.026	0	0	0.753522	0
AC005921.4	1.21112	0	0	0	0	0.711767	0	0	0.736891	1.01261	0	0	0	0
AC005943.1	0	0	0	0	0	8.47833	0	6.33459	0	0	0	0	0	0
AC005943.2	0	0	0	0	0	0	0	0	0	0	0	0	0	0
AC005944.1	4.75025	0	2.22078	3.68825	1.3529	2.93785	0	1.45949	0	1.03298	0	1.56387	8.36149	0
AC005951.1	0	0	0	0	0	0	0	0	0	0	0	0	0	0
AC005954.1	0	0	0	0	0	0	0	0	0	0	0	0	0	0
AC005954.2	0	0	0	0.920597	0	0	0	0	0	0	0	0	0	0
AC005962.1	0	0	0	0	0	0	0	0	0	0	0	0	2.25555	0
AC005962.2	0	0	1.08871	0	0	1.41305	4.17259	0	1.37744	2.15188	0	0.77363	2.82962	1.6745
AC005972.1	0	0	0	0	0	0	0	0	0	0	0	0	0	0
AC005972.2	0	0	0	0	0	0	0	0	0	0	0	0	0	0
AC005972.3	34.0501	21.8877	13.1435	7.38163	16.4253	19.2684	6.94044	9.25596	9.60044	26.379	3.8984	9.32988	7.54743	9.46281
AC005993.1	3.66029	0	1.67243	2.80781	0	0	0.630372	3.03853	3.90121	0.588033	0	0.516743	0	0
AC005996.1	0	0	0	0	0	0	0	0	0	0	0	0	0	0
AC005998.1	0	0	1.08871	0	0	0	0	0.703843	0	0	0	0.77363	2.25555	0
AC005999.1	0	0	0	0	0	0	0	0	0	0	0	0	0	0
AC005999.2	0	0	0	0	0	0	0	0	0	0	0	0	0	0
AC006001.1	0	0	0	0	0	0	0	0	0	0	0	0	0	0
AC006001.2	35.0005	10.3787	28.7154	21.765	14.7514	29.0181	18.4035	16.0358	6.84707	27.4017	53.9573	20.2899	6.62528	27.8926
AC006001.3	437.583	390.48	246.553	258.286	343.872	292.248	259.758	314.249	331.692	331.695	224.904	276.554	320.716	259.899
AC006001.4	0	22.1235	0	9.50475	0	14.3978	0	5.31337	7.57311	16.674	0	12.0345	18.6129	0
AC006003.1	0	0	0	0	0	0	0	0	0	0	0	0	0	0
AC006006.1	0	0	0	0	0	0	0	0	0	0	0	0	0	0
AC006007.1	0	0	0	0	0	0	0	0	0	0	0	0	0	0
AC006008.1	0	3.33698	1.10025	0.923295	19.1174	3.59733	0	7.88478	4.43966	5.09414	0	0.779625	0	4.75108
AC006013.1	0	0	0	0	0	0	0	0	0	0	0	0	0	0
AC006015.1	0	0	0	0	0	0	0	0	0	0	0	0	0	0
AC006017.1	0	0	0	0	0	0	0	0	0	0	0	0	0	0
AC006019.1	0	0	0	0	0	0	0	0	0	0	0	0	0	0
AC006019.2	0	0	0	0	0	0	0	0	0	0	0	0	0	0
AC006019.3	0	0	0	0	0	0	0	0	0	0	0	0	0	0
AC006020.1	0	0	0	0	0	0	0	0	0	0	0	0	0	0
AC006022.1	0	0	0	0	0	0	0	0	0	0	0	0	0	0
AC006023.1	0	0	0	0	0	0	0	0	0	0	0	0	0	0
AC006023.2	0	0	0	0	0	0	0	0	0	0	0	0	0	0
AC006026.1	0.608902	0	0	0	1.37147	0	0	0	0	0	0	0	0	0
AC006026.2	0	0	0	0	0	0	0	0	0	0	0	0	0	0
AC006026.3	0	0	0	0	0	0	0	0	0	0	0	0	0	0
AC006027.1	0	0	0	0	0	0	0	0	0	0	0	0	0	0
AC006028.1	0	0	0	0	0	0	0	0	0	0	0	0	0	0
AC006030.1	0	0	0	0	0	0	0	1.40769	0	2.01581	0	0	0	0
AC006033.1	0	0	0	0	0	0	0	2.11153	1.47042	0	0	0.77363	0	0
AC006033.2	0	0	0	0	0	0	0	1.40769	2.20562	0	0	1.54726	0	0
AC006037.1	0	0	0	0	0	0	0	0	0	0	0	0	0	0
AC006037.2	0	0	0	0	0	0	0	0	0	0	0	0.77363	0	0
AC006040.1	0	0	0	0	0	0	0	0	0	0	0	0	0	0
AC006041.1	0	0	0	0	0	0	0	0	0	0	0	0	0	0
AC006041.2	1.83196	1.6932	0	0	0	0	0	0.708383	0.738119	0	0	0	0	0
AC006042.1	0.604939	0	0	0	1.38045	0	0	0	0	1.03516	0	0	0	0
AC006042.2	0	0	0	0	0	1.41305	0	0.703843	0	0	0	0	2.25555	0
AC006042.3	2.41011	3.30782	1.11304	1.85648	0	2.1992	0	2.93053	1.50669	0	0	1.56983	0.762415	1.58133
AC006043.1	0	0	0	0	0	0	0	0	0	0	0	0	0	0
AC006055.1	0	0	0	0	0	0	0	0	0	0	0	0	0	0
AC006058.1	0	0	0	0	0	0	0	0	0	0	0	0	0	0
AC006058.2	0	0	0	0	0	0	0	0	0	0	0	0	0	0
AC006058.3	0	0	0	0	0	0	0	0	0	0	0	0	0	0
AC006058.4	0	0	0	0	0	0	0	0	0	0	0	0	0	0
AC006059.1	2.80904	0	4.7656	5.80042	2.67248	1.2575	0	2.53969	3.58863	2.96389	0	2.64581	2.13192	4.57354
AC006059.2	255.186	240.918	173.25	101.136	177.092	109.039	159.435	98.9523	146.192	179.266	164.696	130.802	115.527	173.907
AC006059.3	0	0	0	0	0	0	0	0	0	0	0	0	0	0
AC006059.4	0	0	0	1.84119	0	0.706527	0	0.703843	0	1.0079	0	0.77363	0	0
AC006059.5	0	1.69488	0	0	0	0	0	0	0	3.03209	0	1.54964	0	0
AC006062.1	0	0	0	0	0	0	0	0	0	0	15.6403	0	0	0
AC006063.1	0	0	0	0	0	0	0	0	0	0	0	0	0	0
AC006063.2	0	0	0	0	0	0	0	0	0	0	0	0	0	0
AC006063.3	0	0	0	0	0	0	0	0	0	0	0	0	0	0
AC006063.4	0	0	0	0	0	0	0	0	0	0	0	0	0	0
AC006064.1	0.61494	5.04419	0	0	0	0	0	0	0	0	0	0	0	0
AC006064.2	12.1631	21.896	33.9423	51.6646	4.10634	12.125	18.0472	26.3264	11.8129	19.2696	1.94953	10.1045	13.5824	7.88521
AC006064.3	0	0	0	0	0	1.41305	0	0.703843	0	0	0	0	0	0
AC006064.4	52.9519	6.45307	60.2399	90.7744	68.2425	51.1437	38.347	3.07473	45.5178	0	53.4885	45.1706	35.5194	120.784
AC006064.5	0	0	0	0	0	0	0	0	0	0	0	0	0	3.15104
AC006064.6	0	0	0	0	0	96.0877	0	0	0	128.004	0	248.335	0	0
AC006065.1	0	0	0	0	0	0	0	0	0	0	0	0	0	0
AC006065.2	0	0	0	0	0	0	0	0	0	0	0	0	0	0
AC006065.3	0	0	0	0	0	0	0	0	0	0	0	0	0	0
AC006065.4	0	3.38976	0	0.944859	0	0	0	0	0	0	0	0	0	0
AC006065.5	0	0	0	0	0	0	0	0	0	0	0	0	0	0
AC006065.6	0	0	0	0	0	0	0	0	0	0	0	0	0	0
AC006076.1	0	0	0	0	0	0	0	0.703843	0	0	0	0	0	0
AC006077.1	0	0	0	0	0	0	0	0	0	0	0	0	0	0
AC006077.2	1.78976	1.62245	1.13169	8.40682	1.36578	2.26931	0	3.78736	0.757889	4.18818	5.74853	3.20586	3.85064	1.58718
AC006111.1	0	0	0	0	0	0	0	0	0	0	0	0	0	0
AC006111.2	0	0	2.18615	3.66768	0	1.41305	0	0	2.94083	0	0	0.77363	0	1.57552
AC006111.3	0	0	0	0	0	0	0	0	0	0	0	0	0	0
AC006112.1	0	0	0	0.920597	0	0	0	0	0	0	0	0	0	0
AC006115.1	0	0	0	0	0	0	0	0	0	0	0	0	0	0
AC006115.2	2.59283	0	94.8441	0	0	0.831169	0	0.810339	464.091	339.132	1.72065	3.67864	109.106	6.4791
AC006116.1	0	0	0	0	0	0	0	0	0	0	0	0.77363	0.751849	0
AC006116.2	2.4402	0	1.09963	0	0	0	0	0	0	0	1.94674	0	0	0
AC006116.3	0	0	0	0	0	0	0	0	0	0	0	0	0	0
AC006116.4	0	0	1.08871	0	0	0	0	0	0	0	0	0	0	0
AC006116.5	0	0	0	0	0	0	0	0.703843	0	0	0	0	0	0
AC006116.6	0	0	0	0	0	0	0	0	0	0	0	0	0	0
AC006116.7	0	0	0	0	0	0	0	0	0	0	0	1.54726	0	0
AC006116.8	0	0	0	0	0	0	0	0	0	0	0	0	0	0
AC006116.9	0	1.69488	2.18426	4.60704	0	0	0	4.24596	1.47324	2.02227	0	3.10166	0	0
AC006122.1	19.1934	26.6644	29.1167	32.7807	28.1233	15.4075	25.3266	22.3756	15.6893	18.0604	12.0387	16.1823	21.8819	19.315
AC006127.1	0	0	0	0	0	0	0	0	0	0	0	0	0	0
AC006128.1	0	0	0	0	0	0	0	0	0	0	0	0	0	0
AC006130.1	0	0	0	0	0	0	0	0	0	0	0	0	0	0
AC006130.2	0	0	0	0	0	0	0	0	0	0	0	0	0	0
AC006130.3	1.2201	0	0	0	0	0	0	0	0	0	0	0	0	0
AC006133.1	0	0	0	0	0	0.706527	0	0	0	0	0	0	0	0
AC006141.1	0.609112	0	0	0	4.11298	0	0	0.70877	0	0	0	0	0.753506	0
AC006144.1	0	0	0	0	0	0	0	0	0	0	0	0	0	0
AC006146.1	0	0	0	0	0	0	0	0	0	0	15.6403	0	0	0
AC006148.1	0	0	1.08871	0	0	0.706527	0	0	0	0	0	0	0	0
AC006148.2	0	0	0	0	0	0	1.39086	0	0	0	0	0.77363	0	0
AC006150.1	0	0	0	0	0	0	0	0	0	0	0	0	0	0
AC006153.1	0	0	0	0	0	0	0	0	0	0	0	0	0	0
AC006157.1	0	0	0	0	0	0	0	0	0	0	0	0	0	0
AC006158.1	0	0	0	0	0	0	0	0	0	0	0	0	0	0
AC006158.2	0	0	0	0	0	0	0	0	0	0	0	0	0	0
AC006158.3	0	0	0	0	0	0	0	0	0	0	0	0	0	0
AC006159.1	0	0	0	0	0	0	0	0	0	0	0	0	0	0
AC006160.1	1.21793	0	0	0.866225	2.74266	0	0	1.41913	0	2.02752	0	0	1.50754	0
AC006160.2	0	0	0	0	0	0	0	0	0	0	0	0	0	0
AC006195.1	0.599758	0	0	0	0	1.4373	0	2.86841	0	4.08566	0	3.88931	0	0
AC006196.1	0	0	0	0	0	0	0	0	0	0	0	0	0	0
AC006197.1	0	0	0	0	0	0	0	0	0	0	0	0	0	0
AC006197.2	4.56647	0	0	0	0	3.77549	1.39188	0	0.853163	3.76882	0	0.865096	1.68191	0
AC006199.1	0	0	0	0	0	1.41305	0	0	0	0	0	0	0	0
AC006205.1	0	0	0	0	0	0	0	0	0	0	0	0	0	0
AC006205.2	0	0	0	0	0	0	0	0	0	0	0	0	0	0
AC006206.1	0	0	0	0	0	0	0	0	0	0	0	0	0	0
AC006206.2	10.0672	2.4888	18.8937	14.4428	4.79142	5.06453	10.9051	24.6822	14.9551	10.7505	0	8.49867	14.6075	9.67604
AC006207.1	0	0	0	0	0	0	0	0	0	0	0	0	0	0
AC006213.1	15.5257	3.05868	5.08449	5.14379	0	2.58438	3.87237	6.60316	30.1923	3.21445	60.2489	6.93707	15.0565	2.01734
AC006213.2	14.9089	14.5596	13.5397	51.107	39.3513	46.7531	8.84323	43.6314	58.5646	31.6557	25.846	36.5112	25.0388	39.0072
AC006213.3	1.21078	0	2.18768	1.84192	0	0.711964	4.15276	0.711479	0	0	0	3.10218	0	0
AC006213.4	0	0	0	2.76179	0	1.41305	2.7042	2.17207	0	8.06323	0	0.77363	1.5037	0
AC006213.5	0.610049	0	0	0	0	0	0	0	0	0	0	0	0	0
AC006213.6	1.21818	3.37906	3.27551	1.8432	5.47536	6.38911	4.16865	4.24624	9.57804	11.1218	0	2.3253	4.51936	1.57629
AC006213.7	0.610106	1.67982	0	0.931419	1.38103	0	2.7663	2.90592	0.744214	6.15752	0	0	3.0418	0
AC006230.1	2.57025	0	1.37745	1.15922	0	1.00617	5.89614	0	1.27717	1.34613	0	0	0	0
AC006236.1	0	0	0	0	0	0	0	0	0	0	0	0	0	0
AC006237.1	0	0	0	0	0	0	0	0	0	0	0	0	0	0
AC006238.1	0	0	1.08871	0	0	0	0	0.703843	0	0	0	0	0	0
AC006238.2	0	1.69488	0	1.85782	0	0	0	0	0.740401	1.01989	0	0.780203	0	0
AC006249.1	0	0	0	0	0	0	0	0	0	0	0	0	0	0
AC006252.1	3.67956	5.07497	8.60421	8.12212	6.5927	3.65527	4.05445	4.21957	0	3.07701	0	3.12114	1.51731	0
AC006254.1	0	0	0	1.84119	5.47556	0	0	0	1.46987	2.01656	0	0.77363	0	0
AC006254.2	0	0	0	0	0	0	0	0	0	0	0	0	0	0
AC006254.3	0	0	0	0	0	0	0	0	0	0	0	0	0	0
AC006262.1	5.84082	13.3387	22.0121	9.79949	27.2943	27.6513	12.3228	16.4728	12.713	16.2284	0	16.4783	34.2214	32.1223
AC006262.2	0	0	0	0	0	0	0	0	0	0	0	0	0	0
AC006262.3	0	0	1.08871	0	0	0.706527	0	0	0	0	0	0	0	0
AC006262.4	1.20283	0	0	0.945425	1.38854	0	0	0.775014	0.769588	0	0	0	0	0
AC006270.1	0	0	0	0	0	0	0	0	0	0	0	0	0	0
AC006270.2	0	0	0	0	0	0	0	0	0	0	0	0	0	0
AC006272.1	0	0	0	0	0	0	0	0	0	0	0	0	0	0
AC006272.2	0	0	0	0	0	0	0	0	0	0	0	0	0	0
AC006273.1	5.46621	0	3.3034	0.921444	1.37496	0	2.74974	1.44498	0.739414	3.05916	15.4744	1.56479	0.757011	3.14798
AC006277.1	6.68116	18.4803	1.09745	0.923389	2.73745	4.29597	2.77434	2.85878	0	0	0	4.66633	3.77845	3.15532
AC006288.1	0.610049	0	0	0	0	0	0	0	0	0	0	0	0	0
AC006296.1	0	0	0	0	0	0	0	0	0	0	0	0	0	0
AC006296.2	0	0	0	0	0	0	0	0	0	0	0	0	0	0
AC006296.3	0	0	1.08871	0	0	0	0	0.703843	1.46788	1.00965	0	0	0	0
AC006299.1	3.192	0	0	0.917643	0	0.81018	1.37539	4.33361	1.49008	0	9.6603	3.83352	2.5749	0
AC006305.1	0.610049	0	0	0	0	0	0	1.71516	1.78501	0	0	0	2.73218	0
AC006305.2	0	0	0	0	0	0	0	0	0	0	0	0	0	0
AC006305.3	0	0	0	0	0	0	0	0	0	0	0	0	0	0
AC006320.1	0	0	0	0	0	0	0	0	0	0	0	0	0	0
AC006326.1	0	0	0	0	0	0	0	0	0	0	0	0	0	0
AC006328.1	0	0	0	0	0	0	0	0	0	0	0	0	0	0
AC006329.1	0	0	0	0	0	0	0	0	0	0	0	0	0	0
AC006330.1	0	0	0	2.76179	0	2.11958	0	0	0	0	0	0	0	0
AC006335.1	0	0	0	0	0	0	0	0	0	0	0	0	0	0
AC006335.2	0	0	0	0	0	0	0	0	0	0	0	0	0	0
AC006338.1	0	0	0	0	0	0	0	0	0	0	0	0	0	0
AC006338.2	0	0	0	0	0	0	0	0	0	0	0	0	0	0
AC006348.1	0	0	0	0	0	0	0	0	0	0	0	0	0	0
AC006349.1	0	0	0	0	0	0	0	0	0	0	0	0	0	0
AC006355.1	0	0	0	0	0	0	0	0	0	0	0	0	0	0
AC006355.2	0	0	0	0	0	0	0	0	0	0	0	0	0	0
AC006357.1	0.610049	0	0	0	0	0	0	0	0	0	0	0	0	0
AC006362.1	0	0	0	0	0	0	0	0	0	0	0	0	0	0
AC006363.1	0	0	0	0	0	0	0	0	0	0	0	0	0	0
AC006364.1	0	0	0	0	0	0	0	0	0	0	0	0	0	0
AC006366.1	0	0	0	0	0	0	0	0	0	0	0	0	0	0
AC006369.1	0	0	0	0	0	0	0	0	0	0	0	2.32089	0	0
AC006369.2	0	0	0	0	0	0	0	0	0	0	0	0	0	0
AC006372.1	0	0	0	0	0	0	0	0	0	0	0	0	0	0
AC006372.2	0	0	0	0	0	0	0	0	0	0	0	0	0	0
AC006372.3	0	0	0	0	0	0	0	0	0	0	0	0	0	0
AC006372.4	0	0	0	0	0	0	0	0.703843	0	0	0	0	0	0
AC006378.1	0.610049	0	1.09255	0	0	0	0	0	0	0	0	0	1.50657	0
AC006380.1	0	0	0	0	0	0	0	0	0	0	0	0	0	0
AC006386.1	0	0	0	0	0	0	0	0	0	0	0	0	0	0
AC006390.1	0	0	0	0	0	0	0	0	0	0	0	0	0	0
AC006398.1	0	0	0	0	0	0	0	0	0	0	0	0	0	0
AC006427.1	0	0	0	0	0	0	0	0	0	0	0	0	0	0
AC006427.2	0	0	0	0	0	0	0	0	0	0	0	0	0	0
AC006435.1	0	0	4.35483	0	0	0	0	0	1.47042	0	0	0	0	22.0573
AC006435.2	0.598587	0	8.81127	7.37169	0	3.60028	1.37451	2.16873	0	14.4536	0	1.55665	6.81415	11.0176
AC006435.3	0	0	0	0	0	0	0	0	0	0	0	0	0	0
AC006435.5	1.2201	0	0	0	0	0	0	0	0	0	0	0	0	0
AC006441.1	0	0	0	0	0	1.41305	0	0.703843	0	0	0	0	0	0
AC006441.2	0	0	0	0	0	0	0	0	0	0	0	0	0	0
AC006441.3	0	0	0	0	0	0	0	0	0	0	0	0	0	0
AC006441.4	0	0	0	0	0	0	0	0	0	0	0	0	0	0
AC006441.5	0	0	0	0	0	0	0	0	0	0	0	0	0	0
AC006445.1	0	0	0	0	0	0	0	0	0	0	0	0	0	0
AC006445.2	0	0	0	0	0	0	0	0	0	0	0	0	0	0
AC006449.1	0	0	0	0	0	0	0	0	0	0	0	0	0	0
AC006449.2	4.18416	1.62868	1.1281	4.66483	2.73296	1.50343	2.7467	0.755661	3.0227	2.0896	0	1.58695	0	1.59754
AC006449.3	1.77075	0	0	1.86246	0	0.730226	0	0	0	0	9.69032	0	0	0
AC006449.5	0.606726	0	1.09313	11.0509	2.73156	6.40814	1.38517	6.3937	4.42027	16.1937	0	3.8764	6.78326	4.72496
AC006449.6	45.01	38.7505	32.8386	35.9771	26.0069	29.9424	27.7675	46.9366	22.1448	15.2084	1.94979	34.9694	49.0392	47.3091
AC006449.7	0	0	0	0	0	0	0	0	0	12.0948	0	0	4.51109	0
AC006450.1	0.596701	1.62318	0	0	2.73175	1.51181	1.37199	1.52077	0	4.22941	0	2.3874	5.4028	0
AC006450.2	0	0	0	0	0	0	0	0	0	0	0	0	0	0
AC006450.3	3.64863	11.7883	0	0	2.73755	4.28042	2.77637	6.4055	5.90708	2.0287	1.94939	19.434	5.28427	0
AC006452.1	3.04204	0	1.09089	0.920753	5.46943	0.709227	2.77611	0.707073	0.736706	0	0	0	0	4.72863
AC006453.1	0	0	0	0.920597	0	0	0	0	0	0	0	0	0	0
AC006453.2	0	0	0	0	0	0	0	0	0	0	0	0	1.5037	0
AC006453.3	0	0	0	0	0	0	0	0	2.20562	0	0	0	0	0
AC006453.4	0	0	0	0	0	0	0	0	0	0	0	0	0	0
AC006455.1	0	0	0	0	0	0	0	0	0	0	0	0	0	0
AC006455.2	0	0	0	0	0	0	0	0	0	0	0	0	0	0
AC006455.3	0	0	0	0	0	0	0	0	0	0	0	0	0	0
AC006455.4	0	0	0	0	0	0	0	0	0	0	0	0	0	0
AC006455.5	0	0	0	0	0	0	0	0	0	0	0	0	0	0
AC006455.6	0	0	0	0	0	0	0	0	0	0	0	0	0	0
AC006455.7	0	0	0	0	0	0	0	0	0	0	0	0	0	0
AC006455.8	0	0	0	0	0	0	0	0	0	0	0	0	0	0
AC006457.1	0	0	0	0	0	0	0	0	0	0	0	0	0	0
AC006458.1	0	0	0	0	0	0	0	0	0	0	0	0	0	0
AC006459.1	0	0	0	0	0	0	0	0	0	0	0	0	0	0
AC006460.1	7.76075	15.6139	0	0	3.80339	7.8112	4.02486	2.74562	1.53073	24.0322	13.9424	1.83406	6.97666	9.03936
AC006460.2	2.30144	4.27328	0	0	0	0.594238	0	11.387	3.84056	8.28678	0	3.41976	1.57176	25.1452
AC006463.1	0	0	0	0	0	0	0	0	0	0	0	0	0	0
AC006466.1	0	0	0	0	0	0	0	0	1.47042	0	0	0	0	0
AC006478.1	0	0	0	0	0	0	0	0	0	0	0	0	0	0
AC006478.2	0.610049	0	0	0	0	0	0	0	0	0	0	0	0	0
AC006480.1	0	0	0	0	0	0	0	0	0	0	0	0	0	0
AC006480.2	0	0	1.09206	0.917772	0	0	1.37551	0.7117	0.733918	1.00968	0	0	0	0
AC006482.1	0	0	0	0	0	0	0	0	0	0	0	0	0	0
AC006483.1	0	0	0	0	0	0.706527	0	0	0	0	0	0	1.52088	1.55772
AC006483.2	0	0	0	0	0	0	0	0	0	0	0	0	0	0
AC006484.1	0.610049	0	0	0	0	0	0	0	0	0	0	0	0	0
AC006486.1	0	14.7357	0	0	0	2.19413	0	0	6.02413	0	0	14.1449	17.5741	0
AC006486.2	17.6365	11.7903	25.1828	20.2968	58.8576	39.2273	18.0473	40.5563	30.2704	43.6098	3.89908	12.4362	23.3918	22.0786
AC006486.3	0	0	0	0	0	0	0	0	0	0	0	0	0	0
AC006487.1	0	0	0	0	0	0	0	0	0	0	0	0	0	0
AC006487.2	0	0	0	0	0	0	0	0	0	0	0	0	0	0
AC006499.1	0	0	0	0.920597	0	0	2.78173	0	0	0	0	0	0	0
AC006499.2	0	0	0	0	0	0	0	0	0	0	0	0	0	0
AC006499.3	0	0	0	0	0	0	0	0	0	0	0	0	0	0
AC006499.4	0	0	0	0	0	0	0	0	0	0	0	0	0	0
AC006499.5	0	0	0	0	0	0	0	0	0	0	0	0	0	0
AC006499.6	0.610049	0	0	0	0	0	0	0	0	0	0	0	0	0
AC006499.7	0	0	0	0	0	0	0	0	0	0	0	0	0	0
AC006499.8	0	0	0	0	0	0	0	0	0	0	0	0	0	0
AC006504.1	0.610605	1.69333	0	0	0	0	0	0	0	0	0	0	1.50714	0
AC006504.2	0	0	0	0	1.36889	0	0	0	0	0	0	0	0	0
AC006504.3	0	0	1.08871	0	0	0	0	0	0	1.0079	0	0	0	0
AC006504.4	0	0	0	0	0	0	0	0	0	0	0	0	0	0
AC006504.5	39.5093	34.9318	42.412	35.8819	37.7807	49.2056	30.6036	34.6451	50.4436	38.3052	33.2851	34.3567	19.9003	16.3534
AC006504.6	0	0	0	0	0	0	0	0	0	0	0	0	0	0
AC006504.7	0.59626	0	1.10718	1.84368	6.77792	0.729961	1.367	1.46382	0.741615	1.02511	0	2.34156	0	0
AC006509.1	0	0	0	0	0	0	0	0	0	0	0	0	0	0
AC006511.1	0	0	0	0	0	0	0	0	0	0	0	0	0	0
AC006511.2	0	0	0	0	0	0	0	0	0	0	0	0.77363	0	1.57552
AC006511.3	26.7373	18.4977	16.4477	33.2312	10.95	9.29459	15.2633	9.98924	22.1731	25.3953	5.84439	7.78201	13.595	14.1969
AC006511.4	0	0	0	0	0	0	0	0.703843	0	0	0	0	0	0
AC006511.5	0	0	0	0	0	0	0	0	0.735208	0	0	0	0	1.57552
AC006511.6	4.84678	3.34324	7.71735	4.62485	4.10576	4.32891	1.39619	0	1.48413	5.10937	13.6006	8.59837	0	6.3323
AC006512.1	0	0	0	0	0	1.41305	0	0	0	1.0079	0	0	3.0074	0
AC006512.2	0	0	0	0	0	0	0	0	0	0	0	0	0	0
AC006517.1	0	0	0	0	0	0	0	0	0	0	0	0	0.751849	0
AC006517.2	1.21007	0	4.38268	0	2.72835	1.42969	2.76452	7.13802	0	2.03165	0	0	2.26333	0
AC006518.1	0	0	0	0	0	0	0	0	0	0	0	0	0	0
AC006518.2	0	0	0	0	0	0	0	0	0	0	0	0	0	0
AC006525.1	1.21368	0	0	0	0	1.42052	0	0.707923	3.68817	0	0	0	0.753222	0
AC006529.1	0	0	0	0	0	0	0	0	0	0	0	0	0	1.57552
AC006530.1	0	0	0	0	0	0	0	0	0	0	0	0	0	0
AC006538.1	6.0733	6.71905	0	11.1114	2.73744	7.16165	11.0968	12.868	8.13615	8.13542	0	32.6674	14.3594	1.5777
AC006538.2	121.129	88.4717	141.426	86.6013	75.1962	124.33	137.608	118.089	83.5225	131.122	36.5819	77.8005	143.313	129.88
AC006538.3	0	0	0	0	0	0	0	0	0	0	0	0	0	0
AC006538.4	0	0	1.09036	1.8384	0	0	0	2.11153	0	3.02371	0	0.77363	0.75271	3.14743
AC006539.1	0	0	0	0.920597	1.32793	3.64158	2.67278	0.732533	0	0	0	0	0.751849	0
AC006539.2	0	0	0	0	0	0	0	0	0	0	0	0	0	0
AC006539.3	0	0	0	0	0	0	0	0	0	0	0	0	0	0
AC006547.1	1.76536	0	3.27581	0	1.42919	0.701551	2.61507	2.32387	5.36014	5.53166	0	7.76364	11.9473	4.36018
AC006547.2	0	0	0	0	0	0	0	0	0	0	0	0	0	0
AC006547.3	0	0	0	0	0	0	0	0	0	0	0	0	0	0
AC006548.1	0	0	0	0	0	0	0	0	0	0	0	0	0	0
AC006548.2	0	0	0	0	0	0	0	0	0	0	0	0	0	0
AC006548.3	0	0	0	0	0	0	0	0	0	0	0	0	0	0
AC006557.1	0	0	0	0	0	0	0	0	0	0	0	0	0	0
AC006557.2	0	0	0	0	0	0	0	0	0	0	0	0	0	0
AC006557.3	0	0	0	0	0	0	0	0	0	0	0	0	0	0
AC006557.4	0	0	0	0	0	0	0	0	0	0	0	0	0	0
AC006557.5	0	0	0	0	0	0	0	0	0	0	0	0	0	0
AC006557.6	6.64932	19.9704	8.8557	30.57	12.3156	14.5287	19.3631	25.4339	16.0369	40.0819	13.5735	14.9008	24.3143	9.47934
AC006566.1	1.19682	1.63284	0	0	0	0.747634	1.37471	2.25423	3.77032	6.25639	0	0.791541	1.53801	0
AC006566.2	0	0	1.08871	0	0	0	0	0	0	0	0	0	0	0
AC006581.1	0	0	0	0	0	0	0	0	0	0	0	0	0	0
AC006581.2	3.579	3.24394	1.13195	5.60503	4.09722	6.81115	2.74345	0.761353	8.33867	21.9914	24.9067	4.00858	11.5536	4.76187
AC006600.1	0	0	0	0	0	0	0	0	0	0	0	0	0	0
AC006600.2	0	0	0	0	1.36889	0	0	0	0	3.02371	0	0	0	0
AC006840.1	0	0	0	0	0	0	0	0	0	0	0	0	0	0
AC006924.1	0	0	0	0	0	0	0	0	0	0	0	0	0	0
AC006927.1	0	1.69488	1.12602	0	0	0	0	0	0	0	1.95327	0	0.768828	0
AC006927.2	0	0	0	0	0	0	0	0	0	0	0	0	0	0
AC006927.3	0	0	0	0	0	0	0	0	0	0	0	0	0	0
AC006927.4	0	0	0	0	0	0	0	0	0	0	0	0	0	0
AC006927.5	0	0	0	0	0	0	0	0	0	0	0	0	0	0
AC006942.1	1.76344	0	3.33876	6.45572	0	0.733255	0	6.59823	0	3.10618	0	0.783234	0.761672	6.29225
AC006946.1	0	0	0	0	0	0	0	0	0	0	0	0	0	0
AC006946.2	0	0	0	0	0	0	0	0	0	0	0	0	0	0
AC006946.3	0	0	0	0	0	0	0	0	0	0	0	0	0	0
AC006947.1	0	0	0	0	0	0	0	0	0	0	0	0	0	0
AC006960.1	0	0	0	0	0	0	0	0	0	0	0	0	0	0
AC006960.2	0	0	0	0	0	0	0	0	0	0	0	0	0	0
AC006960.3	0.610049	0	0	0	0	0	0	0	0	1.02686	0	0.779568	0	0
AC006963.1	0	0	0	0	0	0	0	0	0	0	0	0	0	0
AC006967.1	0	0	0	0	0	0	0	0	0	0	0	0	0	0
AC006967.2	0	0	0	0	0	0	0	0	0	0	0	0	0	0
AC006967.3	0.610049	0	0	0	0	0	0	0	0	0	0	0	0	0
AC006970.1	1.20741	1.65997	0	5.59823	6.84143	2.18786	6.90983	4.37977	7.45576	4.11594	0	1.56658	5.32655	1.58049
AC006970.2	0	0	0	0	0	0	0	0	0	0	0	0	0	0
AC006971.1	0	0	1.08871	0	0	0.706527	0	0	0	0	0	0	0	0
AC006972.1	0	0	0	0	0	0	0	0	0	0	0	0	0	0
AC006974.1	0.610049	0	1.09512	0.921048	0	0	0	0	0	3.04652	0	0	0	0
AC006974.2	0	0	0	0	0	0	0	0	0	0	0	0	0	0
AC006978.1	40.6306	21.7724	24.2126	22.1849	30.1101	30.2147	24.9451	43.1162	45.2084	65.2759	66.116	71.8119	33.3102	41.0386
AC006978.2	0	0	0	0	0	0	0	0	2.20562	0	0	0	0	0
AC006986.1	0	0	0	0	0	0	0	0	0	0	0	0	0	0
AC006987.1	0	0	0	0	0	0	0	0	0	0	0	0	0	0
AC006989.1	0	0	0	0	0	0	0	0	0	0	0	0	0	0
AC006994.1	0	0	0	0	0	0.706527	0	0	0	0	0	0	0	0
AC007000.1	7.32142	1.67801	2.22319	0	4.14748	0	4.19598	0	0.750358	0	0	1.56611	0	3.17312
AC007000.2	0	0	0	0	0	0	0	0	0	0	0	0	0	0
AC007000.3	0	0	0	0.920597	0	0	0	0	0	1.0079	0	0	0	0
AC007001.1	0	0	0	0	0	0	0	0	0	0	0	0	0	0
AC007003.1	0	0	0	0	0	0	0	0	0	0	0	0	0	0
AC007009.1	33.3373	45.2268	59.0492	56.1257	16.3807	19.0462	82.2004	35.2817	22.0522	24.1301	0	31.1771	38.5858	20.6549
AC007012.1	0	0	0	0	0	0	0	0	0	0	0	0	0	0
AC007012.2	0	0	0	0	0	0	0	0	0	0	0	0	0	0
AC007014.1	0	0	1.08871	0	0	0	0	0	0	0	0	0	0	0
AC007014.2	0	0	1.10112	3.64088	0	0.706527	1.39086	0	0	0	0	0	5.26294	0
AC007016.1	0	0	0	0	0	0	0	0	0	0	0	0	0	0
AC007029.1	0	0	0	0	0	0	0	0.703843	0	0	0	0.77363	0	0
AC007032.1	0	0	2.18903	0.91571	0	0	0	0	0	4.03162	0	2.32089	1.5037	0
AC007036.1	0	0	0	0	0	0	0	0.703843	0	0	0	0	0	0
AC007036.2	0	0	0	0	0	0	0	0	0	0	0	0	0	0
AC007036.3	0	0	0	0	0	7.7718	4.05093	1.44996	2.1963	6.07309	1.95504	0	0	0
AC007036.4	0	0	0	0	0	0	0	0	0	0	0	0	0	0
AC007036.5	0	0	0	0	0	0	0	0.703843	0	0	0	0	0	0
AC007038.1	0	0	0	0	0	2.82611	0	0	0	2.01581	0	0.77363	0	0
AC007040.1	0.589309	0	3.3481	6.45698	6.73885	2.22856	8.12789	2.98879	0	4.15246	0	1.57016	2.2883	4.71961
AC007040.2	56.6454	70.9598	12.0103	45.1586	64.3355	48.2738	6.94773	3.53858	8.84131	12.133	15.618	20.9377	0	0
AC007040.3	0	0	0	0	0	0	0	0	0	0	0	0	0	0
AC007064.1	0	0	0	0	0	0	0	0	0	0	0	0	0	0
AC007064.2	0	0	0	0	0	0	0	0	0	0	0	0.77363	0	0
AC007064.3	0	0	0	0	0	0	0	0	0	0	0	0	0	0
AC007064.4	0	0	0	0	0	0	0	0	0	0	0	0	0	0
AC007066.1	1.83015	0	1.12523	0.923321	0	0	0	0.751538	0.751765	1.03275	0	0	2.29767	0
AC007066.2	2.12911	3.24932	2.02887	0.854433	2.1617	1.60481	0	7.87982	3.53036	6.5948	7.79801	3.67409	10.1699	0
AC007066.3	1.86441	3.32745	0	2.88527	0	0	2.72269	0.800906	0	0	0	0	1.56099	4.79796
AC007091.1	0	0	1.08871	0	0	0	0	0	0	0	0	0	0	0
AC007092.1	0	0	0	0	0	0	0	0	1.47042	0	0	1.54726	0	0
AC007098.1	1.82391	3.3666	0	0	12.3189	1.42776	0	3.44443	1.50963	11.7708	0	0	0	0
AC007099.1	0	0	4.37026	1.83469	0	2.11958	0	0.703843	0	0	0	0	0	0
AC007099.2	0	0	0	0	0	0	0	0	0	0	0	0	0	0
AC007099.3	0	0	0	0	0	0	0	0	0	0	0	0	0	0
AC007100.1	0	0	0	0	0	0	0	0	0	0	0	0	0	0
AC007100.2	0	0	0	0	0	0	0	0	0	0	0	0	0	0
AC007106.1	197.89	162.087	341.951	153.021	46.5402	42.6369	126.424	71.561	145.946	63.7397	40.985	38.7927	220.027	231.739
AC007106.2	0	0	1.08871	0	0	0.706527	0	3.51922	0	0	0	0.77363	0	0
AC007114.1	7.38394	19.7883	8.38133	4.75158	5.98419	8.32586	16.5297	11.9757	4.38639	8.23452	0	5.25038	14.3018	15.2268
AC007114.2	1.83015	0	0	0	0	0	0	0	0	1.01035	0	0	0	0
AC007115.1	0	0	0	0	0	0	0	0	0	0	0	0	0	0
AC007126.1	0	0	0	0	0	1.41305	0	0	0.734884	5.04174	0	0	0.751849	0
AC007128.1	22.4873	3.36432	15.3466	42.4574	20.5313	17.1507	31.9173	71.311	63.5489	50.7741	50.6588	3.11204	41.5324	17.3509
AC007128.2	13.0305	0	29.8315	7.40234	0	16.0095	33.999	21.4745	16.2448	16.4897	1.9455	2.31872	13.6955	14.2146
AC007130.1	0	0	0	0	0	0	0	1.40769	0	2.01581	0	0	0	0
AC007132.1	0	0	0	0	0	0	0	0	0	0	0	0	0	0
AC007136.1	0	0	0	0	0	0	0	0	0	0	0	0	0	0
AC007151.1	0	0	0	0	0	0	0	0	0	0	0	0	0	0
AC007159.1	0	0	0	0	0	0	0	0	0	0	0	0	0	0
AC007160.1	0	0	0	1.84119	0	0	1.39086	0	2.21331	3.01322	0	0	0	0
AC007161.1	0	0	0	0	0	0	0	0.703843	0	0	0	0	0.751849	0
AC007161.2	0.610049	0	0	0	0	0	0	0	0	0	0	0	0	0
AC007161.3	11.4305	6.59645	7.81104	7.43304	0	3.68162	1.37917	4.42944	7.48833	6.21047	0	7.07669	0	0
AC007179.1	0	0	0	0	0	0	0	0	0	0	0	0	0	0
AC007179.2	0	0	0	0	0	0	1.39086	0	0	0	0	0	0	0
AC007179.3	0	0	0	0	0	0	0	0	0	0	0	0	0	0
AC007182.1	33.4459	21.8928	41.6123	27.6789	42.4321	84.8938	55.5275	63.3422	48.7331	58.8318	58.4821	42.7545	33.9589	45.7353
AC007182.2	2.96595	1.60546	1.13977	0.936938	0	3.0683	1.36821	0.773848	3.87048	0	3.87231	0	5.41434	1.59095
AC007182.3	0	0	0	0	0	0	0	0	0	0	0	0	0	0
AC007191.1	0.607781	0	0	3.68834	6.83386	2.13079	1.38699	4.24987	0	5.05736	0	3.09902	3.01243	7.87578
AC007192.1	38.9938	77.766	124.4	140.975	250.5	86.528	61.1514	71.4025	214.312	297.075	0	75.9318	19.577	44.132
AC007192.2	0	0	0	0	0	0	2.78173	0	0	0	0	0	0	0
AC007193.1	0	0	0	0	0	0	0	0	0	0	0	0	0	0
AC007193.2	0	0	0	0	0	0	0	0	0	0	0	0	0	0
AC007193.3	0	0	0	0	0	0	0	0	0	0	0	1.54726	0	0
AC007204.1	0	0	0	0	0	0	0	0	0	0	0	0	0	0
AC007204.2	0	0	0	0	0	0	0	0	0	0	0	0	0	0
AC007207.1	0	0	0	0	0	0	0	0	0	0	0	0	0	0
AC007215.1	0	0	0	0	0	0	0	0	0	0	0	0	0	0
AC007216.1	0	0	0	0	0	0	0	0	0	1.0079	0	0	0	0
AC007216.2	0	0	0	0	0	0	0	0	0	0	0	0	0	0
AC007216.3	0	1.69488	0	0	0	0	0	0	0	2.03596	0	0	0.756162	0
AC007216.4	2.3608	0	2.22098	2.76623	0	2.19087	1.36248	0.737446	2.97197	5.13829	7.67436	3.15751	1.52149	12.5852
AC007216.5	0	0	0	0	0	0	0	0	0	0	0	0	0	0
AC007218.1	0	0	0	0	0	0	0	0	0	0	0	0	0	0
AC007218.2	0	0	0	0	0	0	0	0	0	0	0	0	0	0
AC007218.3	0	0	0	0	0	0	0	0	0	1.0079	0	0	0	0
AC007220.1	0	0	0	0.920597	0	0	0	0	0	0	0	0	0	0
AC007220.2	0	0	0	0	0	0	0	0	0	1.0079	0	0	0	0
AC007221.1	0	0	0	0	0	0	0	0	0	0	0	0	0	0
AC007222.1	0	0	0	0	0	0	0	0	0	0	0	0	0	0
AC007222.2	0	0	0	0	0	0	0	0	0	0	0	0	0	0
AC007223.1	0.610049	0	0	0	0	0	0	0	0	0	0	0	0	0
AC007224.1	0	0	0	0	0	0	0	0	0	0	0	0	0	0
AC007224.2	0	0	0	0	0	0	0	1.40769	0	0	0	0	0	0
AC007225.1	0	0	0	0	0	2.11958	0	0	0	3.02371	0	0	1.50613	1.57298
AC007225.2	1.83015	0	0	0	0	0	0	0	0	0	0	0	0	0
AC007237.1	0	0	0	0	0	0	0	0	0	0	0	0	0	0
AC007238.1	0	0	0	0.920597	0	2.11958	2.78173	0	0	0	0	0.77363	0.751849	0
AC007240.1	0	0	0	0	0	0	0	0	0	0	0	0	0	0
AC007240.2	0	0	0	0	0	0	0	0	0	0	0	0	0	0
AC007240.3	10.9131	0	4.37488	14.7352	6.8268	9.26581	8.30646	19.205	14.7383	8.10136	0	3.87751	9.04731	6.29966
AC007241.2	0.610049	0	0	0	0	0	0	0	0	0	0	0	0	0
AC007250.1	0	0	0	0	0	0	0	0	0	0	0	0	0	0
AC007253.1	0	0	0	0	0	0	0	0	0	0	0	0	0	0
AC007255.1	20.8302	44.2432	5.63084	8.21295	25.2181	22.7516	12.3774	11.3656	13.2139	12.1159	0	4.76613	6.67139	9.72651
AC007262.1	1.2201	0	0	0	0	0	0	0	0	0	0	0	0	0
AC007262.2	8.50927	0	2.94129	5.82991	6.83397	4.26133	2.53489	2.25723	6.9081	9.64341	0	2.32423	7.43045	4.98953
AC007269.1	0	0	0	0	0	0	0	0	0	0	0	0	0	0
AC007271.1	0.604512	0	0	0.923606	0	0.712998	1.39191	0	0.739404	0	0	0	1.50844	0
AC007272.1	0	0	0	0	0	0	0	0	0.735208	0	0	0	0	0
AC007274.1	0	0	0	0	0	0	0	0	0	0	0	0	0	0
AC007274.2	0	0	0	0	0	0	0	0	0	0	0	0	0	0
AC007274.3	0	0	0	0	0	0	0	0	0	0	0	0	0	0
AC007275.1	0	0	0	0	0	0	0	0	0	0	0	0	0	0
AC007277.1	3.04065	5.05269	1.09493	2.76777	0	1.42647	0	0	1.47664	5.07107	0	0	3.01932	0
AC007277.2	0	0	0	0	0	0	0	0	0	0	0	0	0	0
AC007278.1	0	0	0	0	0	0	0	0	0	0	0	0	0	0
AC007278.2	0	0	0	0	0	0.706527	0	0	0	0	0	1.54726	0	0
AC007279.1	0	0	0	0.920597	0	0.706527	1.38261	0.708045	0	2.01581	0	0	0	0
AC007283.1	0	0	0	5.52358	0	0	0	0	17.5815	10.1154	0	0	0	0
AC007285.1	2.99295	4.90106	1.12472	4.65956	0	0.747022	1.4048	0	3.76882	3.12721	0	0	0	0
AC007292.1	6.63566	4.97318	3.3322	2.78262	0	2.19154	1.38143	8.04654	2.23853	4.12073	21.2942	1.57285	2.28688	0
AC007292.2	3.03059	0	4.37575	0.920967	4.09561	0.713029	1.38413	1.42325	2.95522	0	0	1.55117	0	0
AC007292.3	0	0	0	0	0	0	0	0	0	0	0	0	0	0
AC007298.1	0	0	0	0	0	0	1.39086	0	0	0	0	0.77363	0	0
AC007298.2	0	0	0	0	0	1.41305	0	0	1.47042	0	0	0.77363	0	0
AC007308.1	0	0	0	0	0	0	0	0	0	0	0	0	0	0
AC007312.1	0	0	0	0	0	0	0	0	0	0	0	0	0	0
AC007314.1	0	0	0	0	0	0	0	0	0	0	0	0	0	0
AC007317.1	0	1.69488	1.09409	0	0	0	0	0	0	0	0	0	0	0
AC007317.2	0	0	1.08871	0	0	0	0	0	0	0	0	0	0	0
AC007318.1	229.247	165.024	196.031	217.747	186.153	154.826	202.67	160.158	231.864	217.087	157.896	142.265	163.01	208.177
AC007319.1	234.288	266.377	361.33	358.73	73.511	94.9626	238.505	280.74	210.942	214.665	90.9846	123.64	193.052	193.341
AC007322.1	0	0	0	0	0	0	0	0	0	0	0	0	0	0
AC007322.2	0	0	0	0	0	0	0	0	0	0	0	0	0	0
AC007322.3	0	0	0	0	0	0	0	0	0	0	0	0	0	0
AC007322.4	0	0	0	0	0	0	0	0	0	0	0	0	0	0
AC007326.1	0	0	0	0	0	0	0	0	0	0	0	0	0	0
AC007326.2	0	0	0	0	0	0.706527	0	0	0	0	0	0	0	0
AC007326.3	0	0	0	0	0	0	0	0	0	0	0	0	0	0
AC007326.4	15.1871	11.7642	26.3306	31.3915	2.73746	27.1935	23.5844	14.2852	24.4002	22.3612	13.6332	24.9136	15.8663	4.73273
AC007326.5	0	0	0	2.76179	1.35623	1.42625	0	2.11153	0	0	0	0	0	0
AC007327.1	0	0	0	0	0	0	0	0	0	0	0	0	0	0
AC007327.2	0	0	0	0	0	0	0	0	0	0	0	0	0	0
AC007333.1	1.2201	0	0	0	0	0	0	0	0	0	0	0	0	0
AC007333.2	1.83015	0	1.11155	0	0	0	0	0	0	5.16623	0	0	0	0
AC007336.1	0	0	0	0	0	0	0	0	0	0	0	0	0	0
AC007336.2	0	0	0	0	0	0	0	0	0	0	0	0	0	0
AC007336.3	0.610049	0	1.09301	0.920903	0	0	0	0	0.738166	0	0	0	0	0
AC007342.1	0	0	0	0	0	0	0	1.40769	0	0	0	0	0	0
AC007342.2	0	0	0	0	0	0	0	0	0	0	0	0	0	0
AC007342.3	2.0032	0	0	0	8.33755	0	2.0218	2.30799	0	2.48753	0	2.35832	0	0
AC007342.4	20.9862	17.4632	6.87798	3.17967	23.8511	27.0275	14.4957	24.9907	31.4864	37.6336	0	14.9175	4.67815	0
AC007342.5	0.608101	5.05206	3.28525	0.922637	12.319	12.1281	4.16453	11.3878	25.1053	22.316	0	3.10647	6.03722	11.0396
AC007342.6	0	0	1.08871	0	0	0	0	2.81537	0.735208	0	0	1.54726	0	0
AC007342.7	1.21655	1.685	2.18902	0.922454	1.36879	11.4047	1.38842	1.42204	11.8097	7.09646	13.6492	5.43922	4.5264	1.57694
AC007342.8	0	0	0	0.920597	4.02798	2.88132	0	1.40769	3.66182	9.10636	0	1.54726	0	0
AC007342.9	1.81432	0	1.09603	0	5.45572	6.43754	8.29086	4.28596	5.90077	7.10216	7.7727	4.6717	0	0
AC007343.1	0	0	0	0	0	0	0	0	0	0	0	0	0	0
AC007344.1	0	0	0	0	0	0	0	0	0	0	0	0	0	0
AC007346.1	0	0	0	0	0	0	0	0	0	1.0079	0	0	0	0
AC007346.2	0	0	0	0	0	0	0	0	0	0	0	0	0	0
AC007347.1	0	0	0	0	0	0	0	0	0	0	0	0	0	0
AC007347.2	0	0	0	0.920597	0	0	0	0	0	0	0	0	0	0
AC007349.1	0	0	0	0	0	0	0	0	0	0	0	0	0	0
AC007349.2	0	0	0	0	0	0	0	0	0	0	0	0	0	0
AC007349.3	0	0	0	0	0	0	0	0	0	0	0	0	0	0
AC007349.4	0	0	0	0	0	0	0	0	0	0	0	0	0	0
AC007350.1	0	0	0	0	0	0	0	0	0	0	0	0	0	0
AC007351.1	0	0	0	0	0	0	0	0	0	0	0	0	0	0
AC007351.2	0	0	0	0	0	0	0	0	0	0	0	0	0	0
AC007351.3	0	0	0	0	0	0	0	0	0	0	0	0	0	0
AC007351.4	0	0	0	0	0	0	0	0	0	0	0	0	0	0
AC007359.1	0	0	0	0	0	0	0	0	0	0	0	0	0	0
AC007362.1	0	0	0	0	0	0	0	0	0	0	0	0.77363	0	0
AC007363.1	0	0	0	0.920597	0	0.706527	0	0	0	0	0	0	0	0
AC007365.1	0	0	0	0.920597	1.33967	0.721939	0	1.40769	0.735208	0	0	0	0.751849	0
AC007368.1	0.610049	0	0	0	0	0	0	0	0	0	0	0	0	0
AC007370.1	0	0	0	0	0	0	0	0	0	0	0	0	0	0
AC007370.2	0	0	0	0	0	0	0	0	0	0	0	0	0	0
AC007375.1	0	0	0	0	0	0	0	0	0	0	0	0	0	0
AC007375.2	0	0	0	0	0	0	0	0	0	0	0	0	0	0
AC007375.3	0	0	0	0	0	0	0	1.40769	0	0	0	0	0	0
AC007376.1	0	0	0	0	0	0	0	0	0	0	0	0	0	0
AC007376.2	0	0	0	0	0	0	0	0	0	2.01581	0	0	0	0
AC007378.1	0	0	0	0	0	0	0	0	0	0	0	0	0	0
AC007381.1	0	0	0	0	0	0	0	0	0	0	0	0	0	0
AC007382.1	0	0	0	0	0	0	0	0	0	0	0	0	0	0
AC007383.1	21.077	15.2383	26.5038	48.3762	18.5267	30.2806	27.3408	21.8881	17.1552	27.0156	49.3397	18.8745	28.3825	25.5494
AC007383.2	0	0	0	6.44418	0	0	0	0	0	0	0	0	0	0
AC007383.3	0	0	0	0	0	0	0	0	0	0	0	0	0	0
AC007384.1	0.610049	0	0	0	0	0	0	0	0	0	0	0	0	0
AC007387.1	0	0	0	0	2.73778	0	0	0.703843	0.734025	1.00953	0	0	0	0
AC007387.2	0	0	0	0	0	0	0	0	0	1.0079	0	0	0	0
AC007389.1	0.610049	0	1.22708	0	0	0	0	2.21295	2.96934	0.871649	0	2.09699	0.752985	0
AC007389.2	0.60484	0	6.56669	7.36802	0	7.83872	1.38347	9.26107	11.7946	11.147	0	10.085	6.78672	0
AC007389.3	0	0	0	0	0	0	0	0.703843	0	0	0	0	0	0
AC007390.1	3.65396	25.3347	6.55297	6.45194	2.73767	2.84101	9.72589	3.54054	9.58015	3.03421	0	0	12.0539	4.72911
AC007391.1	0.604671	0	0	0	1.38106	0	0	0.7346	0	1.03639	0	0	0	0
AC007391.2	0	0	0	0	0	0	0	0	0	0	0	0	0	0
AC007391.3	0	0	0	0	0	0	0	0	0	0	0	0	0	0
AC007402.1	0	6.77951	2.18396	0	0	0	1.39243	0	0	0	0	0	0	0
AC007402.2	0	0	0	0	0	0	2.77585	0.705334	0	1.0079	0	0	0	1.57552
AC007403.1	0	0	0	0	0	0	0	0	0	0	0	0	0	0
AC007405.1	1.07271	0	2.52497	2.9128	1.20943	1.8191	1.09518	2.2727	0.42801	1.88524	0	0	0	0
AC007405.2	0	0	0	0	1.36889	0	0	0	0	0	9.77521	0	0.751849	0
AC007405.3	0	0	8.72223	2.87272	2.82699	6.15807	2.34192	0.836025	0	6.04742	0	1.54726	1.5037	0
AC007405.4	0	0	0	0	0	0	0	0	0	0	0	0	0	0
AC007406.1	0	0	0	0	0	0	0	0	0	0	0	0	0	0
AC007406.2	0	0	0	0	0	0	0	0	0	0	0	0	0	0
AC007406.3	0	0	0	0	0	0	0	0	0	0	0	0	0	0
AC007406.4	16.4368	8.43868	16.3934	16.5949	34.2205	12.0877	11.1128	4.9631	33.9158	37.4493	29.2697	3.10435	3.76845	11.0358
AC007422.1	0	0	0	0	0	0	0	0	0	0	0	0	0	0
AC007423.1	0	0	0	0	0	0	0	0	0	0	0	0	0	0
AC007431.1	0	0	0	0	0	0.706527	0	1.40769	0	0	0	0	0	0
AC007431.2	0	0	0	0	0	0	0	0	0	0	0	0	0	0
AC007431.3	0	0	0	0	0	0	0	0	0	0	0	0	0	0
AC007432.1	2.4402	0	0	0	0	0	0	0	0	0	0	0	0	0
AC007435.1	0	0	0	0	0	0	0	0	0	0	0	0	0	0
AC007448.1	0	0	0	0	0	0	0	0	0	0	0	0	0	0
AC007448.2	1.23407	1.61436	0	0	1.42089	0	0	0	1.60239	0	1.82335	2.70912	0	0
AC007448.3	0	0	0	0	0	0	0	0	0	0	0	0	0	0
AC007448.4	1.80778	1.65398	1.11318	0.928284	6.84063	6.60028	1.38035	0.734663	0	0	0	0.784979	0.762474	6.32544
AC007448.5	2.43364	11.8001	6.56445	8.30084	9.58158	7.12324	2.77721	2.13145	4.42733	1.01334	0	3.10458	1.50842	4.73052
AC007450.1	0	0	0	0	0	0	0	0	0	0	0	0	0	0
AC007450.2	0	0	0	0	0	0	0	0	2.20562	0	0	0	0	0
AC007450.3	0	0	0	0	0	0	0	0	0	0	0	0	0	0
AC007450.4	1.17613	0	0	0	0	0.732941	0	2.93117	0.744036	4.116	13.4019	1.58266	0	7.91605
AC007458.1	0	0	0	0	0	0.706527	0	0	0	0	0	0	0	0
AC007461.1	0	0	0	0	0	0	0	0	0	0	0	0	0	0
AC007463.1	0	0	0	0	0	0	0	0	0	0	0	0	0	0
AC007463.2	0	0	0	0	0	0	0	0	0	0	0	0	0	0
AC007483.1	0	0	0	0	0	0	0	0	0	0	0	0	0	0
AC007485.1	1.2201	0	0	0	0	0	0	0	0	0	0	0	0	0
AC007485.2	15.187	10.0835	20.8453	28.6218	24.6372	30.0565	27.7463	24.9997	15.5275	49.8051	1.9476	10.8998	14.3553	11.043
AC007490.1	0	0	0	0	0	0	0	0	0	0	0	0	0	0
AC007491.1	2.4402	0	0	0	0	0	0	0	0	0	0	0	0	0
AC007493.1	0	0	1.08871	0	0	0.706527	0	0	0	0	0	0	0	0
AC007493.2	0	0	0	0	0	0	0	0	0	0	0	0	0	0
AC007494.1	0	0	0	0	0	0	0	0	0.735208	0	0	0	0	0
AC007494.2	0	0	0	0	0	0	0	0	0	0	0	0	0	0
AC007494.3	0	0	1.08871	0	0	0	0	0	0	0	0	0	0	0
AC007495.1	0	0	0	0	0	0	0	0	0	0	0	0	0	0
AC007496.1	0	0	0	0	0	0	0	0	0	0	0	0	0	0
AC007496.2	0	0	0	0	0	0	0	0	0	2.01581	0	0	0.751849	0
AC007496.3	1.21895	0	0	0	1.37017	0	0	0.706844	0	0	0	0	0	0
AC007497.1	0	0	0	0	0	0	0	0.703843	0	1.0079	0	0	0	0
AC007497.2	0.610049	0	0	0	0	0	0	0	0	0	0	0	0	0
AC007511.1	0.594645	0	5.54645	1.84396	2.70771	1.46576	0	0.7283	0.749388	0	0	0	2.27916	0
AC007513.1	0	0	0	0	0	0	0	0	0	0	0	0	0	0
AC007527.1	0	0	0	0	0	0	0	0	0	0	0	0	0	0
AC007527.2	0	0	0	0	0	0	0	0	0	0	0	0	0	0
AC007528.1	2.4402	0	0	0	0	0	0	0	0	0	0	0	0	0
AC007529.1	0	0	0	0	0	0	0	0	0	0	0	0	0	0
AC007529.2	0	0	0	0	0	0	0	0	0	0	0	0	0	0
AC007533.1	0	0	0	0	0	0	0	0	0	0	0	0	2.25555	0
AC007535.1	0	0	0	0	0	0	0	0	0	0	0	0	0	0
AC007536.1	0	0	0	0	0	0	0	0	0	0	0	0	0	0
AC007537.1	0.604771	0	0	0.932728	2.76167	0	0	0.733937	3.00959	0	0	0.783562	0	0
AC007540.1	0	0	0	0	0	0	0	0	0	0	0	0	0	0
AC007541.1	1.21412	1.67834	1.09964	0	0	0.717004	0	0.715187	0	2.03994	21.4111	1.55862	2.26946	0
AC007546.1	0.593577	0	1.11065	0.922082	1.35266	2.93939	4.08677	1.47542	5.20135	4.11112	1.93789	0	1.5216	1.57313
AC007546.2	0.610049	0	0	0	0	0	0	0	0	0	0	0	0	0
AC007546.3	0	0	6.53224	0	0	2.11958	0	1.40769	0	1.0079	0	0.77363	0	0
AC007547.1	0	0	0	0	0	0	0	0	0	0	0	0	0	0
AC007547.2	0	0	0	0	0	0	0	0	0	0	0	0	0	0
AC007551.1	0	0	0	0	0	0	0	0	0	0	0	0	0	0
AC007551.2	0	0	0	0	0	0	0	0	0	0	0	0	0	0
AC007552.1	0	0	0	0	0	0	0	0	0	0	0	0	0	0
AC007552.2	0	0	0	0	0	0	0	0	0	0	0	0	0	0
AC007556.1	0	0	0	0	0	0	0	0	0.735208	0	0	0	0	0
AC007557.1	0	0	0	0	0	0	0	0	0	0	0	0	0	0
AC007557.2	0	0	0	0	0	0	0	0	0	0	0	0	0	0
AC007557.3	0	0	0	0	0	0	0	0	0	0	0	0	0	0
AC007557.4	0	0	0	0	0	0	0	0	0	0	0	0	0	0
AC007559.1	0	0	0	0	0	0	0	0	0	0	0	0	0	0
AC007560.1	0.610049	0	0	0	0	0	0	0	0	0	0	0	0	0
AC007562.1	0	0	0	0	0	0	0	0	0	0	0	0	0	0
AC007563.1	0	0	0	0	0	0	0	0	1.47042	0	0	0	0	0
AC007563.2	0	1.69488	0	0	0	0	0	0	0	0	0	0	0	0
AC007563.3	0	0	0	0	0	0	0	0	0	0	0	0	0	0
AC007566.1	6.24952	46.2279	10.766	8.1193	5.10307	9.11626	0	7.24925	16.5298	21.9652	0	12.3833	2.82439	11.1107
AC007566.2	0	0	0	0	0	0	0	0	0	0	0	0	0	0
AC007568.1	0	0	0	0	0	0	0	0	0	0	0	0	0	0
AC007569.1	0	0	0	1.84119	0	1.41305	1.38026	1.41851	1.47042	0	0	0	1.5061	3.14602
AC007570.1	1.77633	0	0	1.86053	0	0.727932	1.39423	0	4.49306	0	0	0	0	3.16345
AC007595.1	0	0	0	0	0	0	0	0	0	0	0	0	0	0
AC007598.1	0	0	0	0	1.36889	0	0	0	0	0	0	1.54726	0	0
AC007598.2	0	0	0	0	0	0	0	0	0	0	0	0	0	0
AC007598.3	0	0	0	0	0	0.706527	2.78173	0	0	1.0079	0	0	0	0
AC007599.1	2.4402	0	0	0	0	0	0	0	0	0	0	0	0	0
AC007599.2	0	0	0	0	0	0	0	0	0	0	0	0	0	0
AC007601.1	0	0	0	0	0	0	0	0	1.47042	0	0	0	0	0
AC007601.2	0	0	0	0	0	0	0	0	0	0	0	0	0	0
AC007603.1	0	0	0	0.920597	0	0	0	0	0	0	0	0	0	0
AC007603.2	0	0	0	0	0	0	0	0	0	0	0	0	0	0
AC007608.1	0	0	0	0	0	0	0	0	0	0	0	0	0	0
AC007608.2	0	0	0	0	0	0	0	0	0	0	0	0	0	0
AC007608.3	0	0	0	0	0	0	5.56346	0	0.735208	0	0	0	0	0
AC007608.4	0	0	0	0	0	0	0	0	0	0	0	0	0	0
AC007610.1	0	0	0	0	4.10667	0	0	0	0	0	0	0.77363	0	0
AC007610.2	1.2201	0	0	0	0	0	1.39377	0	0	1.02829	0	0	2.27548	0
AC007610.3	0	0	0	0	0	0	0	0	0	0	0	0	0	0
AC007610.4	0.610049	0	1.09325	0	0	0	2.78322	0	0	1.01307	0	0	0	0
AC007610.5	0	0	0	0	0	0	0	0	0	0	0	0	0	0
AC007611.1	5.14706	5.65588	10.6007	5.89996	0	2.71017	6.40799	4.51995	9.95694	7.17132	0	4.92749	2.35504	6.37617
AC007613.1	10.3439	38.7792	9.84496	19.3674	15.0568	14.2423	12.4982	7.10246	4.42676	16.2104	9.7522	13.98	9.04951	1.57679
AC007614.1	0	5.08463	0	0	0	0	0	0.922353	0	1.31875	0	0	0	0
AC007614.2	0	0	0	0.920597	0	0	0	0.703843	0	0	0	0	0	0
AC007618.1	0	0	0	0	0	0	0	0	0	0	0	0	0	0
AC007619.1	0	0	0	0	0	0	0	0	0	0	0	0	0	0
AC007619.2	0	0	0	0	0	0	0	0	0	0	0	0	0	0
AC007620.1	0	0	0	0	0	0	0	0	0	0	0	0	0	0
AC007620.2	0	0	0	0	20.1515	12.9585	8.13896	13.7119	10.6362	13.0282	47.8517	79.8094	0	0
AC007620.3	0.58625	0	1.11556	0	0	2.20562	0	0.735284	0	0	0	0	0	0
AC007621.1	0.610049	0	0	0	0	0	0	0	0	0	0	0	0.763519	0
AC007622.1	0	0	0	0	2.73778	0	0	0	0	0	0	0	0	0
AC007622.2	3.66029	0	0	0.924185	0	0	0	1.25272	0	6.09925	0	0.776345	0	3.15564
AC007631.1	0	0	0	0	0	0	0	0	0	0	0	0	0	0
AC007637.1	5.39619	0	6.60179	6.44978	0	1.43773	0	2.15203	2.95656	3.0568	9.67825	3.12728	2.26899	0
AC007638.1	0	6.77951	5.47759	0.922202	0	0	0	0	0	0	0	0.777178	0	0
AC007638.2	0	0	0	0.920597	0	0	0	0	0	0	0	0	0	0
AC007639.1	0	0	0	0	0	0	0	1.40769	0	0	0	0	0	0
AC007649.1	0.610049	0	0	0	0	0	0	0	0	0	0	0	0	0
AC007652.1	0	0	0	0	0	0	0	0	0	0	0	0	0	0
AC007652.2	0	0	0	0	0	0	0	0	0	0	0	0	0	0
AC007652.3	0	0	0	0	0	0	0	0	0	0	0	0	0	0
AC007655.1	0	0	0	0	0	0	0	0	0	0	0	0	0	0
AC007655.2	3.0392	6.73031	0	0	10.9501	6.42912	4.16344	4.98962	0	6.10134	13.6404	3.11147	3.77513	6.30917
AC007656.1	0	0	0	0	0	0	0	0	0	0	0	0	0	0
AC007656.2	0	0	0	0	0	0	0	0	0	0	0	0	0	0
AC007656.3	2.4402	0	0	0	0	0	0	0	0	0	0	0.774357	0	0
AC007656.4	0	0	0	0	0	0	0	0	0	0	0	0	0	0
AC007663.1	0	0	0	0	2.73778	0	1.37411	1.42485	0.7338	2.01968	0	2.32089	0	0
AC007663.2	0	0	0	0	0	0	0	0	0	0	0	0	0	0
AC007663.3	0	0	2.20321	1.81964	0	1.41305	0	2.11153	0.735208	0	0	0	0	0
AC007663.4	1.18643	0	1.10809	0	0	1.45316	0	0	0.748025	0	0	1.56116	0	1.58133
AC007666.1	0	0	0	0	1.36098	2.13189	0	0	0	0	0	2.32089	0	0
AC007666.2	1.81569	0	2.19025	1.8421	4.09309	5.71612	1.3826	0.713407	2.94956	3.04203	0	0	3.01737	0
AC007671.1	1.2201	0	0	0	0	0	1.39305	0	0	0	0	0	0	0
AC007673.1	0	0	0	0	0	0	0	0	0	0	0	0	0	0
AC007679.1	0	0	0	0	0	0	0	0	0	0	0	0	0	0
AC007681.1	3.64853	0	4.36568	0	2.73412	0.709753	0	2.12055	0.736997	0	5.85183	0.775483	0.752938	1.57521
AC007682.1	0	0	0	0	0	1.41305	0	0	0.734316	1.00913	0	0	0	0
AC007683.1	1.22029	1.67019	1.12256	0	2.77781	0	0	0.73988	0.750381	1.03767	0	0.787777	0.764838	1.58284
AC007683.2	0	0	4.35483	0	0	0	0	0	0	0	0	0	0	0
AC007684.1	0	0	0	0	0	0	0	0	0	0	0	0	0	0
AC007684.2	1.16949	0	0	0	0	0.737101	0	0	0	3.11434	0	1.57016	0	0
AC007686.1	0	0	2.17741	0	1.32248	0.731321	0	0.703843	0.735208	0	0	0.77363	0	1.57552
AC007686.2	0	0	0	0	0	0	0	0	0	0	0	0	0.751849	0
AC007686.3	27.4002	28.7031	22.9423	23.0453	10.9506	10.6591	30.564	40.3855	9.58229	30.3521	1.95167	16.2929	20.3449	11.0352
AC007686.4	0	0	0	0.920597	1.36397	3.54537	0	0.703843	0.735208	0	9.77521	0	0	0
AC007686.5	0	0	0	0	0	0	0	0	0	0	0	0	0	0
AC007687.1	20.6538	0	20.7394	6.4456	0	24.1241	26.3569	19.8256	64.8703	0	3.90041	15.5131	31.6276	17.3269
AC007688.1	0	0	0	0	0	0	0	0	0	0	0	0	0	0
AC007688.2	1.83015	0	0	0	0	0	1.39332	0	2.22048	1.02174	0	0	0	0
AC007688.3	0	0	0	0	0	0	0	0	0	0	0	0	0	0
AC007690.1	1.2201	0	1.1179	0	0	0	0	0	0	0	0	0	0	0
AC007695.1	0	0	0	0.920597	0	0.706527	0	0	2.94083	0	0	0	0	0
AC007718.1	0	0	0	0	0	0	0	0	0	0	0	0	0	0
AC007728.1	0	0	0	0	0	0	0	0	0	0	0	0	0	0
AC007728.2	0	0	1.08871	0	0	0	0	1.40769	0	3.02371	0	0	0	0
AC007728.3	0	0	0	0	0	0	0	0	0	0	0	0	0	0
AC007731.1	0	0	0	0.920597	0	0.706527	0	0.703843	0	0	0	0	0.751849	0
AC007731.2	0	0	0	0	0	0	0	0	0	0	0	0	0	0
AC007731.3	0	0	0	0.920597	0	0	0	0	0	0	0	0	0	0
AC007731.4	0	0	0	0	0	0	0	1.40769	0	0	0	4.64178	0	0
AC007731.5	0	0	0	0	0	0	0	0	0	0	0	0	0	0
AC007736.1	0	0	0	0	0	0	0	0	0	0	0	0	0	0
AC007741.1	0	0	0	0	0	0	0	0	0	0	0	0	0	0
AC007742.1	0	0	0	0	0	0	0	0	0	0	0	0	0	0
AC007743.1	3.03693	0	0	0	0	2.8385	0	1.41445	1.47444	0	0	0	1.50598	0
AC007744.1	0	0	1.08871	0	0	0	0	0	0	0	0	0	0	0
AC007749.1	0	0	0	0	0	0	0	0	0	0	0	0	0	0
AC007749.2	0	0	1.08871	0	0	0	0	0	0	0	0	0.77363	0	0
AC007750.1	6.6998	8.44719	32.739	3.83475	0	1.41988	9.27734	8.66797	8.10473	1.01112	0	0.775119	6.34217	0
AC007751.1	0	0	0	0	0	0	0	0	0	0	0	0	0	0
AC007773.1	28.446	11.678	8.83594	12.0328	5.47407	3.61848	19.3782	13.7473	14.1182	5.11961	9.70602	14.8739	24.2802	3.15865
AC007780.1	7.88993	16.0189	18.8366	6.91741	16.641	13.2397	0	2.28533	5.90269	9.36868	15.424	0.568557	5.75048	6.62508
AC007785.1	0	0	0	0	0	0.706527	1.39086	0	1.47042	0	0	0	0	0
AC007785.2	0	0	0	0	0	0	0	0	0	0	0	0	0	0
AC007785.3	0	0	6.40069	0.469759	0	0	0	0.703843	0	0	0	0	0.751849	0
AC007786.1	0.610049	0	0	1.4863	0	0	0	2.74271	1.19454	0	0	3.26492	0	7.59058
AC007786.2	0	0	0	0	0	0	0	0	0	0	0	0	0	0
AC007786.3	0	0	0	0	0	0	0	0	0	0	0	0	0	0
AC007786.4	0	0	0	0	0	0.706527	0	0	0	0	0	0	0	0
AC007787.1	0	0	0	0	0	0	0	0	0	0	0	0	0	0
AC007787.2	0	0	0	0	0	0	0	0	0	0	0	0	0	0
AC007792.1	0	0	0	0	0	0	0	0	0	0	0	0	0	0
AC007795.1	0	0	0	0	0	0	0	0	0	0	0	0	0	0
AC007823.1	0	0	1.08871	0	0	0	1.39086	0	0	2.01581	0	0.77363	0	0
AC007834.1	0	0	0	0	0	0	0	0	0	0	0	0	0	0
AC007834.2	0	0	0	0	0	0	0	0	0	0	0	0	0	0
AC007842.1	0	0	0	0	0	0.706527	0	0.703843	0.734406	1.009	0	0	0	0
AC007846.1	0	6.7191	0	0	2.73401	2.85545	0	1.42238	0	0	0	0	2.26593	0
AC007846.2	0	0	0	0	0	0	0	0	0	0	0	0	0	0
AC007848.1	0	0	0	0	0	0	0	0.703843	0	0	0	0	0	0
AC007848.2	0	0	0	0	0	0	0	0	0	0	0	0	0	0
AC007849.1	0	0	0	0	0	0	0	0	0	0	0	0	0	0
AC007861.1	0	0	0	0	0	0	0	0	0	0	0	0	0	0
AC007861.2	0	0	0	0	0	0	0	0	0	0	0	0	0	0
AC007876.1	0.610049	0	0	0	0	0	0	0	0	0	0	0	0	0
AC007877.1	0	0	0	0	0	0	0	0	0	0	0	0	0	0
AC007878.1	0	3.38976	0	0.925542	0	0	0	1.4245	1.4766	4.06003	0	0	0	0
AC007879.1	0	0	0	0	0	0	0	0	0	0	0	0	0	0
AC007879.2	0	0	0	0	0	0	0	0	0	0	0	0	0	0
AC007879.3	0	0	4.39522	1.82427	0	0	1.39086	0	0	0	0	0	2.27076	6.25987
AC007879.4	0	0	1.08871	0	0	0	0	0	0	0	0	0	0	0
AC007879.5	0.610049	0	0	0	0	0	0	0	0	0	0	0	0	0
AC007880.1	0	0	0	0	0	0	0	0	0	0	0	0	0	0
AC007881.1	0	0	0	0	0	0	1.39086	0	0	0	0	0	0	4.72656
AC007881.2	3.56418	0	0	1.86207	1.35318	1.46801	1.39454	0	1.48562	2.05469	7.67732	2.36706	0	0
AC007881.3	1.22886	3.36558	3.36409	0	0	0	0	1.477	0	0	0	0	3.06212	0
AC007881.4	0	0	1.08871	0	0	0	0	0	0	0	0	0	0	0
AC007906.1	0	0	0	0	0	0	0	0	0	0	0	0	0	0
AC007906.2	23.7563	20.8063	10.4348	16.889	23.1051	24.7578	27.5199	23.897	31.1923	13.8841	44.4354	26.6691	11.0379	6.95591
AC007907.1	0	0	0	0	0	0	0	0	0	0	0	0	0	0
AC007919.1	0	0	0	0	0	0	0	0	0	0	0	0	0	0
AC007919.2	0	0	0	0	0	0	0	0	0	3.02371	0	0	0	0
AC007920.1	0.610049	0	0	0	0	0	0	0	0	0	0	0	0	0
AC007920.2	0	0	0	0	0	0	0	0.703843	0	2.01581	0	0	0	0
AC007922.1	0	0	0	0	0	0	0	0	0	0	0	0	0	0
AC007922.2	0.583987	1.54858	0	0	0	4.03891	0	0	0.781836	1.05624	0	1.69255	0.790038	0
AC007922.3	0	0	0	0	0	0	0	0	0	0	0	0	0	0
AC007922.4	0	0	3.26612	0	2.96651	0.978075	0	2.11153	7.10977	6.87888	0	2.32089	0.751849	0
AC007923.1	0	0	0	0	0	0	0	0	0	0	0	0	0	0
AC007923.2	0	0	0	0	0	0	0	0	0	0	0	0	0	0
AC007923.3	0	0	1.08871	0	0	0	0	0	0	0	0	0	0	0
AC007938.1	0	0	0	0	0	0	0	0	1.47042	0	0	0	0	0
AC007938.2	0	0	0	0	0	0	0	0	0	0	0	0	0	0
AC007938.3	0	0	0	0	0	1.41305	0	0	0	3.02371	0	0	0	0
AC007938.4	0	0	0	0	0	0	0	0	0	0	0	0	0	0
AC007938.5	0	0	0	0	0	0	0	0	0	0	0	0	0	0
AC007938.6	0	0	0	0	0	0	0	0	0	0	0	0	0	0
AC007948.1	0	0	0	0	0	0	0	0	0	0	0	0	0	0
AC007950.1	1.2201	0	0	0	0	0	0	0	0	0	0	0	0	0
AC007950.2	0.610049	0	0	0.922528	0	0	0	0.708366	0	0	0	1.55018	0	0
AC007952.1	0	0	0	3.68239	2.71141	4.99379	2.74598	4.27804	1.46741	2.01994	27.164	3.89756	0	3.15104
AC007952.2	2.65417	1.78836	13.553	0	0	1.53903	0	2.30357	2.3379	3.21817	0	2.49892	0	5.84429
AC007952.3	0	0	0	0	0	0	0	0	0	0	0	0	0	0
AC007952.4	0	0	0	0	0	1.41305	0	0	0	0	0	0	0	0
AC007952.5	0.610049	0	0	0	0	0	0	0	0	0	0	0.776049	0	0
AC007952.6	0	0	0	0	0	0	0	0	0	0	0	0	0	0
AC007952.7	0	0	0	0	0	0	0	0	0	0	0	0	0	1.57552
AC007952.8	0.580238	0	0	0	0	0.742826	0	0	0	0	0	0	0	0
AC007952.9	0	0	0	0	0	0	0	0	0	0	0	0	0	0
AC007953.1	0	0	0	0	0	0	0	0	0	0	0	0	0	0
AC007953.2	0	0	0	0	0	0	0	0	0	0	0	0	0	0
AC007954.1	0	0	0	0	0	0	0	0	0	0	0	0	0	0
AC007956.1	0	0	0	0	0	0	0	0	0	0	0	0	0	0
AC007956.2	0	0	0	1.84119	0	0	0	1.40769	0.735208	0	0	0.77363	3.7854	1.56463
AC007967.1	0	0	0	0	0	0	0	0	0	0	0	0	0	0
AC007967.2	0	0	0	0	0	0	0	0	0	0	0	0	0	0
AC007967.3	0	0	0	0	0	0	0	0	0	0	0	0	0	0
AC007967.4	0	0	0	0	0	0	0	0	0	0	0	0	0	0
AC007969.1	0	0	0	0	0	0	1.24193	0.788248	0	0	0	0	0	0
AC007991.1	0	0	0	0	0	0	0	0	0	0	0	0	0	0
AC007991.2	0	0	0	0	0	0	0	0	0	0	0	0	0	0
AC007991.3	0	0	0	0	0	0	0	0	0	0	0	0.77363	0	0
[truncated: 57,082 more rows]

## Sheet: TFAP2C OE
Gene	Control_rep1	Control_rep2	TFAP2C _OE_rep1	TFAP2C_OE_rep2
5_8S_rRNA	0	0	0	0
5S_rRNA	0	0	0	1.851
7SK	25.056	11.278	13.633	21.437
A1BG	90	81.801	39.044	48.07
A1BG-AS1	169.352	117.554	102.599	145.74
A1CF	5	8.001	1	4
A2M	0	4	50	32
A2M-AS1	1	0	2	2
A2ML1	129	112	129	137.811
A2ML1-AS1	0	3	1	0
A2ML1-AS2	0	0	0	0
A2MP1	0	0	0	0
A3GALT2	0	0	0	0
A4GALT	4530.17	3748.12	5837.19	6349.73
A4GNT	0	0	0	0
AA06	0	0	0	0
AAAS	1842.02	1208.09	1686.17	2061.15
AACS	3273.89	2306.96	1793.32	1942.67
AACSP1	2	1	5	8
AADAC	0	0	0	0
AADACL2	0	0	4	1
AADACL2-AS1	32	25	38	30
AADACL3	1570.6	1556.99	1775.28	1482.96
AADACL4	1	0	0	0
AADACP1	0	0	0	0
AADAT	13	13	12	13
AAGAB	1414.07	1077.02	1376.21	1560.04
AAK1	6634.5	4728.63	5935.98	6478.23
AAMDC	263.28	221	228.02	263.435
AAMP	5937.38	4598.25	6214.83	7136.4
AANAT	3	3	6	2
AAR2	1882.02	1493.59	1871.23	1989.5
AARD	1.566	3	1	1
AARS1	9586.27	6991.93	13189.8	13091.2
AARS1P1	0	0	0	0
AARS2	1102.33	816.954	1250.36	1342.28
AARSD1	722.064	542.001	590.294	651.335
AARSD1P1	7.053	2.19	5.111	3.717
AASDH	282.041	191.007	285.077	290.001
AASDHPPT	1481	1077	1297.06	1339.3
AASS	252	168.999	368	294
AATBC	7	6	5	2
AATF	2834.47	2150.75	2790.09	3239.13
AATK	69.151	49.903	95.803	109.732
ABALON	0	0	0	0
ABAT	453	236.922	533.999	523.009
ABCA1	342	231	176	195.029
ABCA10	1	0	4	3
ABCA11P	60.013	25.167	44.874	62.662
ABCA12	68	49	67	70
ABCA13	46.563	21	42.866	36.024
ABCA17P	2	0	1	0
ABCA2	819.169	700.102	787.999	598.006
ABCA3	51	25	60	83
ABCA3P1	0	0	0	0
ABCA4	101	51	309	350.001
ABCA5	97.999	44.001	73.001	103
ABCA6	0	0	0	0
ABCA7	6418.48	4117.81	4009.01	4146.74
ABCA8	2	3	4	2
ABCA9	5.05	2.002	3.019	2.024
ABCA9-AS1	0	1.037	0	0
ABCB1	52	27	18.999	31
ABCB10	963.676	749.003	1441.34	1210.27
ABCB10P1	0	0	2.006	2.003
ABCB10P3	0	0	0	0
ABCB10P4	0	0	0	0
ABCB11	8.007	0	3.018	5.007
ABCB4	23	19	78	73
ABCB5	0	1	0	0
ABCB6	1290.58	1153.3	2370.38	2191.71
ABCB7	540.195	418.027	630.608	613.107
ABCB8	1994.56	1287.5	2234.18	2752.43
ABCB9	540.544	451.295	442.503	546.721
ABCC1	2368.26	1821.95	2305.83	1994.07
ABCC10	3641.01	2701.76	2646.03	2809.47
ABCC11	17.042	12.633	21.279	13.984
ABCC12	1	1	0	0
ABCC13	1	0	1	0
ABCC2	154	84	214	309.001
ABCC3	276.172	230.999	373.001	394
ABCC4	146	106	143	134.029
ABCC5	1050.01	1108.27	1481.16	1440.42
ABCC5-AS1	0	0	0	0
ABCC6	5	6	7	7
ABCC6P1	0	0	0	0
ABCC6P2	1	0	0	2
ABCC8	1	3	0	0
ABCC9	8.269	2.558	5.741	9.842
ABCD1	9878.23	7393.25	9108.37	9934.38
ABCD1P2	0	0	0	0
ABCD1P3	0	1	1	0
ABCD1P4	0	0	0	0
ABCD1P5	0	0	1.013	0
ABCD2	9	11	1	0
ABCD3	1264	941.167	1693.08	1808.46
ABCD4	565.082	423.002	743.845	714.043
ABCE1	2608.35	1941.11	2716.52	2808.12
ABCF1	9847.46	7329.36	9437.67	10347.2
ABCF2	2116.14	1532.25	2153.68	2523.66
ABCF2-H2BE1	1153.08	899.751	1225.68	1105.84
ABCF2P1	0	0	0	0
ABCF2P2	0	0	0	0
ABCF3	2412.16	1788.05	2245.07	2384.15
ABCG1	172	133.001	153.001	148.05
ABCG2	26756.2	19528.7	25725.5	25061.7
ABCG4	7	13	5	6
ABCG5	1	0	0	0
ABCG8	2	0	0	2
ABHD1	4	5	2	4
ABHD10	446.092	341.022	471.111	458.516
ABHD11	1851.29	1058.5	1783.86	2214.25
ABHD11-AS1	21	5.001	17.002	7
ABHD12	6050.64	4364.58	6288.05	7098.23
ABHD12B	89.221	88.608	45.066	55.174
ABHD13	486	403	539	558.08
ABHD14A	108.671	73.725	79.653	111.825
ABHD14A-ACY1	5.378	2.902	9.913	15.015
ABHD14B	577.001	305	587.539	630
ABHD15	949.045	734.918	858.25	945.614
ABHD15-AS1	0	0	0	0
ABHD16A	1003.01	773.148	1324.1	1440.04
ABHD16B	0	0	0	29.318
ABHD17A	3992.97	2787.39	4092.46	4806.12
ABHD17AP1	0	0	1.186	0
ABHD17AP3	1.026	0	0	0
ABHD17AP4	0	0	0	0
ABHD17AP5	0	1.087	0	0
ABHD17AP6	0	0	0	0
ABHD17AP7	0	0	0	0
ABHD17AP8	0	0	0	0
ABHD17AP9	0	0	0	0
ABHD17B	438	320	452.017	426
ABHD17C	1329.39	930.203	640	790.034
ABHD18	362.999	247.975	375.511	378.028
ABHD2	721.087	504.525	623.861	619.486
ABHD3	350.036	311	474.194	497.001
ABHD4	2338.45	1877.02	3378.38	3743.39
ABHD5	1528.1	1152.26	1942.09	2126.59
ABHD6	449	354	646.028	701
ABHD8	2812.16	2366.71	4305.74	4733.96
ABI1	2916.56	2279.32	3111.34	3487.85
ABI1P1	0	0	0	0
ABI2	879.6	561.237	799.596	720.535
ABI3	1	4	1	0
ABI3BP	3	2	1	1
ABITRAM	402	312	372	476.358
ABITRAMP1	0	0	0	0
ABL1	3056.52	2151.07	2684.08	2891.5
ABL2	1206.01	921.966	1218.39	1138.6
ABLIM1	685.351	589.044	1627.32	1822.35
ABLIM2	47	23.999	26.001	27.001
ABLIM3	574	346.032	520.001	650.157
ABO	17	12	13	14
ABR	11849.8	8845.24	10662.1	11109.2
ABR-AS1	0	0	0	0
ABRA	1	0	0	2
ABRACL	1481.19	1194.04	1173	1318.37
ABRAXAS1	175.938	113.263	165.512	148.098
ABRAXAS2	1060.2	809	981.433	945.113
ABT1	1965.49	1568.03	2190.96	2285.71
ABT1P1	15.22	20	14.036	20.36
ABTB1	1014	1013.11	1427.36	1256
ABTB2	2983.03	1597.74	3421.48	4015.14
ACAA1	2223.28	1333.6	2284.02	2870.82
ACAA2	1579.91	1105	1867	2085.32
ACACA	3573.31	2394.13	3022.3	3227.17
ACACB	185	105.999	95	113.036
ACAD10	692.262	406	462.253	528.068
ACAD11	241.741	90.494	133	148
ACAD8	464.27	340.038	418.999	478
ACAD9	1053.02	751.054	1159.08	1334
ACADL	3.531	0	2.472	0
ACADM	826.604	596.933	980.509	1006.47
ACADS	881	601.999	838.034	906.325
ACADSB	183	98	129.964	163.961
ACADVL	6731.72	5016.13	7888.68	8489.19
ACAN	10993.6	14636.8	10477.3	9161.17
ACAP1	18	17	25.001	24.001
ACAP2	1388.09	1002.47	1233.16	1191.21
ACAP2-IT1	0	1	0	0
ACAP3	1523.08	987.051	1081.41	1176.05
ACAT1	822.999	530.266	904.809	1030.08
ACAT2	4082.97	2241.07	3386.16	4663.39
ACBD3	6150.99	4265.05	3873.33	4114.98
ACBD3-AS1	0	0	0	0
ACBD4	145.025	95.605	222.001	224.672
ACBD5	821.742	748.496	989.753	952.573
ACBD6	1561.87	1263.13	2231.32	2480.45
ACBD7	20	13	31	18
ACCS	51	21	37	50
ACCSL	1	0	0	0
ACD	454.999	342.061	550.11	548.001
ACE	11	7	17	20
ACE2	130.767	57.518	192.424	223.558
ACE3P	0	0	0	0
ACER1	3.049	3	6.115	2.12
ACER2	2468.59	1655.42	1617.13	1694.22
ACER2P1	0	1.161	0	0
ACER3	987.613	780.752	1453.29	1385.34
ACHE	2529.41	1690.87	3999.45	4261.62
ACIN1	4229.52	3373.32	4145.02	4652.44
ACKR1	0	0	0	0
ACKR2	5674.06	3859.78	5994.17	5971.25
ACKR3	276.105	169	384.648	335
ACKR4	0	0	0	0
ACKR4P1	1	0	1	0
ACLY	19430.4	12709	16161	17018.6
ACMSD	1	0	0	0
ACNATP	0	0	0	0
ACO1	3871.01	2894.69	2088.62	2351.8
ACO2	5246.01	3454.47	4512.12	5074.54
ACOD1	0	0	0	0
ACOT1	514.106	290.988	318.543	443.854
ACOT11	97.158	39.379	165.065	254.487
ACOT12	0	0	0	0
ACOT13	611.914	495.745	768.284	923.876
ACOT2	1204.95	774.863	867.686	1072.86
ACOT4	585.392	472.984	599.619	696.587
ACOT6	4	2.212	0	3
ACOT7	2045.8	1305.7	1774.79	2101.61
ACOT8	686.842	432.297	625.758	678.427
ACOT9	1021.04	864.626	1324.36	1333.42
ACOX1	4773.22	3224.01	6345.53	6788.16
ACOX2	35	3	3	3
ACOX3	1313.01	963.02	1635.94	1719.33
ACOXL	346.285	230.997	429	499.024
ACOXL-AS1	6	2.003	8	2
ACP1	2587.89	1927.76	2617.4	2864.86
ACP2	1433.59	898	1512.81	1653
ACP3	45	37	76	81
ACP4	8	4	8	7.001
ACP5	1856.65	1322.4	3394.14	3992.89
ACP6	797.012	636.01	640.001	805.999
ACP7	8	1	3	2
ACR	17	10	6	4
ACRBP	1	1	2	1
ACRP1	0	0	0	2
ACRV1	0	0	0	2
ACSBG1	6.944	1.003	2.886	2.34
ACSBG2	3	0	5	2
ACSF2	1341.01	1047	1878.84	1804.03
ACSF3	161.862	109.032	383.996	437
ACSL1	1063.53	796.003	1216.14	1033.01
ACSL3	4988.48	3206.31	6621.17	6423.15
ACSL3-AS1	0	0	0	0
ACSL4	15494.2	10772.2	9046.26	9085.09
ACSL5	84	52	68	85
ACSL6	6.001	3	9.21	8.06
ACSL6-AS1	0	0	0	0
ACSM1	0	3	1	1
ACSM2A	0	0	0	0.5
ACSM2B	0	0	0	0.5
ACSM3	9.079	1.118	17.349	23.279
ACSM4	2	0	0	0
ACSM5	0	0	1	0
ACSM5P1	0	0	0	1
ACSM6	0	1	0	0
ACSS1	27.001	24	107	120.042
ACSS2	3431.04	1901.62	3182.02	3563.8
ACSS3	113.564	50.001	222.001	196.999
ACTA1	927.955	692.317	1437.74	1703.96
ACTA2	90.17	60	68.213	88.754
ACTA2-AS1	0	0	0	0
ACTB	449876	339481	355755	408220
ACTBL2	4	1	12	4
ACTBP1	3	1	3	0
ACTBP11	5.001	3	5.001	4.001
ACTBP12	0	0	0	0
ACTBP14	0	0	0	0
ACTBP15	10	6	5	8.801
ACTBP2	14.978	14.553	8.023	15.746
ACTBP4	0	0	1	0
ACTBP6	1	0	1	0
ACTBP7	2	2	0	0
ACTBP8	2	4	3	3.533
ACTBP9	1	1	1	3
ACTC1	50.001	45	46	49.625
ACTE1P	0	0	0	0
ACTG1	134715	106630	127986	144730
ACTG1P1	1.003	0	2.001	2.002
ACTG1P10	0	2.17	2.291	1.164
ACTG1P12	1	5	0	0
ACTG1P13	0	0	0	0
ACTG1P14	6.001	4.525	6.001	6.667
ACTG1P15	1	3.988	3	4.323
ACTG1P16	0	1	0	0
ACTG1P17	2	0	1	0
ACTG1P18	0	0	0	0
ACTG1P19	2	4	0	0
ACTG1P2	1	3	1	6
ACTG1P20	0	1.004	0	1.004
ACTG1P21	4	3	7	5
ACTG1P22	0	0	0	0
ACTG1P23	1	1	1	0
ACTG1P24	0	3	3	1
ACTG1P25	30.98	12.004	17	30
ACTG1P3	1	2	1	3
ACTG1P4	1	0	0	2
ACTG1P9	7.003	1	4.002	1
ACTG2	402.002	305.012	1004.02	1242.79
ACTL10	92	61	44	51
ACTL11P	0	0	0	0
ACTL6A	1168.05	890.139	1256.13	1389.38
ACTL6B	1	0	1	1
ACTL7A	0	1	0	0
ACTL7B	0	1	0	0
ACTL8	1	0	0	1
ACTL9	0	0	0	0
ACTN1	49960.5	37168.4	39854.8	43551.4
ACTN1-DT	7	2	2	2
ACTN2	5	3	9.999	16
ACTN3	7	1	1	2
ACTN4	55719.8	39397.9	55196.2	59482.7
ACTN4P1	0	0	5.024	1.003
ACTN4P2	0	0	0	0
ACTP1	0	0	0	0
ACTR10	1581.09	1133.74	1477.95	1710
ACTR1A	7533.44	5887.98	6881.6	7352.71
ACTR1AP1	0	0	0	0
ACTR1B	3143.58	2408.42	3132.44	3233.61
ACTR2	18252.5	13957.4	13561.8	13581.9
ACTR3	12294.4	10156.3	10116	10457.6
ACTR3-AS1	8	6	11	11
ACTR3B	345.217	251.248	384.038	391.412
ACTR3BP1	0	0	0	0
ACTR3BP2	0	0	0	0
ACTR3BP3	0	0	0	0
ACTR3BP4	0	0	0	0
ACTR3BP5	0	0	0	0
ACTR3BP6	0	0	0	0
ACTR3BP7	0	0	0	0
ACTR3C	34.852	21.913	35.005	37.73
ACTR3P2	0	0	0	0
ACTR3P3	0	0	0	0
ACTR5	288.008	233.047	338	393.227
ACTR6	2051.8	1434.77	1938.23	1922.24
ACTR6P1	0	0	0	0
ACTR8	700.33	537.612	706.341	747.009
ACTRT1	0	0	0	0
ACTRT1P1	0	0	0	0
ACTRT2	0	0	0	0
ACTRT3	157	130	149	170
ACVR1	1015	778.001	1062.36	1090.33
ACVR1B	341.016	243.416	527.008	521.572
ACVR1C	19	7	14.008	13
ACVR2A	366.882	227.391	345.342	303.724
ACVR2B	1526.08	1466.83	1800.65	1779
ACVR2B-AS1	34	30	45	46
ACVRL1	2983.77	1608.95	826.542	869.02
ACY1	1295.95	749.123	1163.58	1322.12
ACY3	1	1	7	4
ACYP1	104.999	72	131.814	123.734
ACYP2	138.761	81.947	141.038	152.564
ADA	3313.65	2328.61	2415.09	2979.71
ADA2	9	3	5.365	11.019
ADAD1	1	0	0	0
ADAD1P2	0	0	0	0
ADAD2	7	1	3	3
ADAL	56.917	51	58	65
ADAM10	11553.7	9696.47	12544.3	11128.8
ADAM11	9	3	51.003	66
ADAM12	12370.6	13256.6	5579.4	5317.8
ADAM15	19014.7	16882.9	23409.4	21504.6
ADAM17	4901.26	3780.02	4469.83	4014.56
ADAM18	1	1	0	0
ADAM19	216966	165995	80512.5	79336
ADAM1A	0	0	0	0
ADAM1B	2	1	0	2.398
ADAM2	0	0	0	0
ADAM20	0	1	2	4
ADAM20P1	1.118	6.764	0	0
ADAM20P2	0	0	0	0
ADAM20P3	0	1	0	0
ADAM21	33.323	18.881	38.555	41.327
ADAM21P1	3.677	2.119	3.445	3.673
ADAM22	142	126.999	117	142.042
ADAM23	22	14	23	31
ADAM24P	0	0	0	0
ADAM28	25.005	59.092	35	14
ADAM29	0	0	0	0
ADAM30	0	1	0	0
ADAM32	4.041	2	4.091	7.322
ADAM33	7	2	2	3
ADAM3A	0	0	0	1
ADAM3B	0	0	0	0
ADAM5	0	0	0	0
ADAM6	0	0	0	0
ADAM7	25	10	24	16
ADAM8	23160.3	16393.3	19203.3	20070.7
ADAM9	21014.5	17731.6	18022.4	15839.3
ADAMDEC1	0	0	0	0
ADAMTS1	31976.1	20400.9	24521.5	20824.5
ADAMTS10	0	0	2	1
ADAMTS12	0	0	2	1
ADAMTS13	10	5.999	9	15
ADAMTS14	1	4	1	0
ADAMTS15	63	63	68	78
ADAMTS16	0	0	0	0
ADAMTS16-DT	4.248	1.002	1.037	3.143
ADAMTS17	7	7	5	16
ADAMTS18	7	2	8	7
ADAMTS19	42	20	50	41
ADAMTS19-AS1	0	0	0	0
ADAMTS2	1	1	5	7
ADAMTS20	7833.44	4757.66	2217.72	2353.92
ADAMTS3	388	256	239	197
ADAMTS4	148.026	92.962	27.727	27.725
ADAMTS5	66.006	54	82	76
ADAMTS6	359.999	270.208	177.001	171
ADAMTS7	149.663	90.583	203.212	241.497
ADAMTS7P1	9.321	1.016	11.079	12.503
ADAMTS7P3	2.016	3.309	6.118	2
ADAMTS7P4	4	6.091	4.591	3
ADAMTS8	0	2	0	0
ADAMTS9	32	17	32	41
ADAMTS9-AS1	0	0	0	1
ADAMTS9-AS2	0	2	5	0
ADAMTSL1	10	3	2	4
ADAMTSL2	3.046	0	1.13	2.015
ADAMTSL3	16.568	8.112	21.103	32.909
ADAMTSL4	48094.9	29490.1	27838.5	30550.1
ADAMTSL4-AS1	25.862	19.146	8.646	18.198
ADAMTSL4-AS2	5.023	1	2.021	4.015
ADAMTSL5	271.915	236.957	346.048	400.434
ADAP1	21	27	47.007	58
ADAP2	2512.12	2228.34	1815.49	1777.22
ADAR	13214.1	9115.59	13531	13725.8
ADARB1	377.935	246	332.269	313.716
ADARB2	2	0	0	0
ADARB2-AS1	1	0	0	0
ADAT1	552.61	356	490.477	480.123
ADAT2	42	36.959	73	54.92
ADAT3	500.677	359.37	642.235	820.74
ADCK1	332.001	215.073	288.381	309.001
ADCK2	2510.27	1841.22	2786.34	3266.68
ADCK5	274	222	275	286.319
ADCY1	34	20.004	21.638	29
ADCY10	50	27	39	54
ADCY10P1	2	1.003	1.003	2.004
ADCY2	15.167	12	15	24
ADCY3	723.876	618.209	979.72	965.059
ADCY4	1.098	0	1	1
ADCY5	424	140	386.999	682.245
ADCY6	2702.23	1870.92	3091.79	3301.31
ADCY6-DT	0	0	0	0
ADCY7	3163.36	2044.83	755.048	793.599
ADCY8	2	0	0	3
ADCY9	1734	1518.76	2504.38	2501.35
ADCYAP1	0	1	0	0
ADCYAP1R1	0	0	3	0
ADD1	8119.55	6530.78	7293.37	7892.34
ADD2	2	0	0	1
ADD3	1351.35	974.11	1430.56	1495.44
ADD3-AS1	1	2	1.003	3
ADGB	0	0	0	0
ADGB-DT	1	0	0	0
ADGRA1	0	0	0	0
ADGRA1-AS1	0	0	0	0
ADGRA2	58.448	37.662	95.043	92.031
ADGRA3	2116.18	1634.57	1553.93	1445.54
ADGRB1	1	0	0	0
ADGRB2	1861	1298.24	997.247	953.275
ADGRB3	1	2	1	0
ADGRB3-DT	0	0	0	0
ADGRD1	4	0	1	0
ADGRD1-AS1	0	0	0	0
ADGRD2	0	1	1	2.004
ADGRE1	7	2	6	2
ADGRE2	73.88	70.657	98.346	88.052
ADGRE3	0	0	0	0
ADGRE4P	0	0	1	0
ADGRE5	5609.94	4315.99	5863.14	5771.89
ADGRF1	6.881	4	2	3
ADGRF2	2	0	0	0
ADGRF3	9.044	3.01	8.155	7.037
ADGRF4	202.301	152	206	169
ADGRF5	490.962	429.394	255.028	245.977
ADGRF5-AS1	0	0	0	0
ADGRF5P1	2.042	1.896	3	2.029
ADGRF5P2	0	1.144	0	0
ADGRG1	4204.71	2064.6	6689.24	5837.7
ADGRG2	26.846	16	14.083	22.119
ADGRG3	31.989	15	11	5.276
ADGRG4	3	2	2	1
ADGRG5	208.448	206.999	275.847	308.001
ADGRG6	26293.5	21110.5	8713.42	9073.48
ADGRG7	0	0	0	0
ADGRL1	2188.97	1579.95	2057.2	1930.69
ADGRL1-AS1	30.454	11.019	39.33	48.776
ADGRL2	1474.04	1225.12	2395.49	2405.99
ADGRL3	555.05	259.999	1002.01	710.011
ADGRL3-AS1	0	0	0	0
ADGRL4	2	1	0	1
ADGRV1	283.8	214.507	302.899	301.979
ADH1A	0	0	0	0
ADH1B	0	0	0	1
ADH1C	2	0	0	2
ADH4	0	0	0	0
ADH5	4804.94	3528.2	4816.45	4820.98
ADH5P2	0	0	2.001	0
ADH5P3	0	0	1	0
ADH5P4	1.073	1.071	1.09	3.357
ADH5P5	1.072	4.29	4.41	1.365
ADH6	2	1	3	11
ADH7	0	0	0	0
ADHFE1	32	10	18	39.167
ADI1	4394.04	3475.42	5187.52	6320.65
ADI1P1	0	0	0	0
ADI1P2	0	0	0	0
ADI1P3	0	0	0	0
ADIG	0	0	0	0
ADIPOQ	0	1	0	0
ADIPOQ-AS1	0	0	1	0
ADIPOR1	6399.67	4688.58	6694.36	6995.32
ADIPOR1P1	0	0	0	0
ADIPOR1P2	0	0	0	0
ADIPOR2	6135.83	4812.16	6159.35	6133.48
ADIRF	73.965	31.915	611.053	826.302
ADIRF-AS1	121.711	84.101	292.072	361.267
ADK	2472.44	2119	3830.86	4038.14
ADM	11783.1	5812.68	9944.11	11819
ADM-DT	17	7	10	14
ADM2	2301.11	1661.85	2803.6	2798.76
ADM5	9	4	17.825	28
ADNP	3059.01	2367.71	3177.05	3279.78
ADNP-AS1	6	0	2.505	6
ADNP2	1626.15	1248.1	1929.46	1853.55
ADO	834.043	704.459	947.074	1001.11
ADORA1	21.002	13	36	45
ADORA2A	9.252	138.001	278.131	295.23
ADORA2A-AS1	10	8	13.837	15.681
ADORA2B	129	126.214	175	191.735
ADORA2BP1	0	0	0	0
ADORA3	0	1	0	0
ADPGK	2406.33	1802.81	2196.42	2347.85
ADPGK-AS1	3.053	1.253	1.064	3.394
ADPRH	546.01	455	525.004	511
ADPRHL1	151.02	57.093	105.375	140.73
ADPRM	141	108.001	109	132
ADPRS	1471	1252	2500.41	2681.83
ADRA1A	1	3.07	0	0
ADRA1B	0	1	2	2
ADRA1D	75.096	58	126	115
ADRA2A	0	0	4	0
ADRA2B	7	5	11	17
ADRA2C	243	222.141	441	514.001
ADRB1	0	1	6	2
ADRB2	5	1	3	2
ADRB3	8	23	13	7
ADRM1	4729.57	3900.89	5450.29	6708.55
ADSL	1914.5	1455.47	2187.39	2337.28
ADSS1	39.999	36.999	33.998	60.001
ADSS2	2203.07	1598.47	2079.51	2098.52
ADTRP	0	0	2	2
AEBP1	59	52.002	203	182
AEBP2	1773.02	1291.03	2239.73	2091.46
AEN	3455.94	2735.77	4050.62	4400.31
AFAP1	18109.8	16402	11543.6	10289.6
AFAP1-AS1	116.388	55.129	93.859	136.959
AFAP1L1	8147.27	6741.65	6974.85	7004.6
AFAP1L2	218	176	514.001	533.109
AFDN	4456.61	3637.95	4982.85	5193.8
AFDN-DT	33.536	19	25.429	22.216
AFF1	6495.6	4551.22	4928.2	4699.06
AFF2	19	13.001	17.322	10.001
AFF2-IT1	0	0	0	0
AFF3	20.036	22.28	34.38	31.025
AFF4	7844.96	5662.86	6054.28	5761.37
AFF4-DT	7	0	1	0
AFG1L	113.999	87	129.036	152
AFG3L1P	135	87	112.085	152.002
AFG3L2	3087.41	2164.08	2774.86	3042.69
AFG3L2P1	0	0	0	0
AFM	0	1	0	0
AFMID	289.667	215.995	313	323.001
AFP	1	0	2	4
AFTPH	1511	1250.11	1806.24	1847
AFTPH-DT	5	6	3	4
AGA	352.061	277.401	475.104	503.046
AGA-DT	560.348	385.865	440.348	410.024
AGAP1	1131.25	900.047	1779.98	2003.47
AGAP1-IT1	5	0	3.021	10
AGAP10P	1.679	1.355	2.663	1.842
AGAP11	0	0	0	9.748
AGAP12P	0	0	1.644	0
AGAP13P	0	0	0	0
AGAP14P	5.139	2.93	0	0
AGAP2	16.702	16.18	10.222	18.546
AGAP2-AS1	26.298	27.82	35.778	48.454
AGAP3	1512.32	1358.02	2063.81	2245.29
AGAP4	39.949	17.288	30.18	28.376
AGAP5	1	6.323	20.546	24.729
AGAP6	43.64	15.256	26.592	39.415
AGAP7P	0	0	3.944	14.873
AGAP9	19.229	8.18	21.042	14.702
AGBL1	7	1	4	3
AGBL1-AS1	0	0	0	0
AGBL2	6	2	1	3
AGBL3	0	4	8	11.999
AGBL4	1	3	3	1
AGBL4-AS1	0	0	0	0
AGBL4-IT1	0	0	0	0
AGBL5	1279.34	900.108	1444.43	1409.82
AGBL5-AS1	6	0	5	1
AGBL5-IT1	0	2	0	2
AGER	32	21	47	53.012
AGFG1	5361.33	4045.61	5365.44	5284.7
AGFG2	575	506.073	495.999	539
AGGF1	1005.08	677	918.017	965.064
AGGF1P1	1	0	0	0
AGGF1P10	0	0	0	0
AGGF1P2	0	0	0	0
AGGF1P3	0	0	0	0
AGGF1P4	0	0	0	0
AGGF1P5	0	0	0	0
AGGF1P6	0	0	0	0
AGGF1P7	0	0	0	0
AGGF1P8	0	0	0	0
AGGF1P9	0	0	0	0
AGK	722.251	494.999	590	704.106
AGK-DT	0	0	1	0
AGKP1	0	0	0	0
AGKP2	0	0	0	0
AGL	1144.16	822	1208.12	1186.06
AGMAT	16.675	8.017	19.265	22
AGMO	5.004	2	0	4
AGO1	3000.01	2176.07	2789.21	2874.24
AGO2	1713.34	1501.56	2058	2088
AGO3	668.695	600.081	728.406	649.863
AGO4	1135	859.877	1114	926.401
AGPAT1	5083.52	3553.65	4232.35	5023.92
AGPAT2	939.508	846	1610.01	1987.48
AGPAT3	1297.21	923.484	2817.74	3317.35
AGPAT4	1620.39	1248.02	775.206	794.013
AGPAT5	437	332	610.007	629.05
AGPAT5P1	0	0	0	0
AGPS	2228.98	1607.35	2114.12	2245.99
AGR2	2	2	1	0
AGR3	0	0	0	0
AGRN	17039.8	11281.7	22183.6	21011
AGRP	0	0	0	0
AGT	6.5	3.254	7.654	6.794
AGTPBP1	613	429	524	558.041
AGTR1	14	9	1	3
AGTR2	0	0	0	0
AGTRAP	1841	1508.9	1862.5	1931.71
AGXT	4	9	20	20
AGXT2	5	4	5	4
AHCTF1	2469.98	1869.29	2474.41	2350.15
AHCTF1P1	48.899	34.021	35.653	23.657
AHCY	6984.9	5130.94	6521.04	8234.78
AHCYL1	6199.8	4797.33	6669.59	6465.74
AHCYL2	910.008	640.017	809.287	777.088
AHCYP2	0	0	2	1
AHCYP3	0	0	0	0
AHCYP4	0	0	0	0
AHCYP5	0	0	0	0
AHCYP7	0	0	0	0
AHCYP8	0	0	0	0
AHDC1	941.551	711	1303.15	1781.15
AHI1	384.23	261.069	255.403	238.571
AHI1-DT	2.197	1	2	1
AHNAK	65465	49651.9	75353.4	79763.2
AHNAK2	175	92.811	89	94.506
AHR	211.621	109.986	237.993	237.675
AHRR	74	53.386	78.001	52.25
AHSA1	2761.49	2187.9	3565.54	4180.33
AHSA2P	107.902	54.903	105.891	133.908
AHSG	1	1	3	2
AHSP	0	0	0	0
AICDA	2	3.008	5	1
AIDA	2622.85	2225.04	2694.69	2729.46
AIDAP1	0	0	0	0
AIDAP2	0	0	2	1.019
AIDAP3	0	0	0	0
AIF1	10	4	1	9
AIF1L	14769.1	12370.4	6964.52	7397.57
AIFM1	1743.03	1353.41	2019.47	2015.53
AIFM1P1	0	0	0	0
AIFM2	228.001	209	401.381	426.021
AIFM3	13	8.708	14	19
AIG1	140	123	329.975	355.98
AIG1P1	0	0	0	0
AIM2	0	0	1	0
AIMP1	1330.22	904.935	1215.28	1302.87
AIMP1P1	0	0	0	0
AIMP1P2	0	0	0	0
AIMP2	1166.63	911.316	1236.93	1522.76
AIP	1673.86	1346.99	1560.12	1666.74
AIPL1	0	0	0	0
AIRE	3	5	13	23
AIRN	0	0	0	0
AJAP1	230.046	233	194	153
AJM1	121.526	67.468	111.269	111.49
AJUBA	2126.53	2034.61	3331.28	3518.07
AJUBA-DT	8.081	7	8	19
AK1	688.665	587.566	539.007	766
AK2	3800.73	2789.93	3998.41	4629.95
AK2P2	0	0	0	0
AK3	1774.8	1356.34	2359.82	2370.19
AK3P2	0	0	0	0
AK3P3	6.019	5	1	2
AK3P4	0	0	0	0
AK3P5	0	0	0	0
AK4	1236.84	1088.36	2223.46	1873.98
AK4P1	92.219	46.216	109.428	126.57
AK4P2	0	0	0	0
AK4P3	129.618	127.194	164.952	181.213
AK4P4	0	0	0	0
AK4P5	0	0	0	0
AK4P6	0	0	0	0
AK5	415	338.997	194	248.324
AK6	518.139	402.065	667.238	700.622
AK6P1	0	0	0	0
AK6P2	0	0	1	0
AK7	55	46.995	59	64.838
AK8	6.143	0	5.097	3.048
AK9	37.307	29.633	53.751	45.34
AKAIN1	0	0	0	0
AKAP1	1015	895.106	1221.29	1256
AKAP1-DT	8	2	5	6
AKAP10	1156.04	848.999	973	938.139
AKAP11	1086.18	773.209	869.534	818
AKAP12	3316.78	2634.25	5235.16	5785.05
AKAP13	5292.36	3711.41	4566.2	4856.7
AKAP14	0	0	0	0
AKAP17A	1479.83	1109	1274.49	1713.3
AKAP17BP	9	2	0	0
AKAP3	15	5	13	16
AKAP4	0	0	0	0
AKAP5	64.995	82.12	64.061	61.919
AKAP6	40.129	28.229	22	23.225
AKAP7	174	99	119	136
AKAP8	2246.33	1705.08	2132.84	2326.83
AKAP8L	3054.7	2413.93	3305.05	3646.09
AKAP8P1	0	0	0	0
AKAP9	1745.14	1431.27	1603.4	1872.04
AKIP1	597.55	460	669.224	718.809
AKIRIN1	4545.51	3526.3	4315.82	4191.5
AKIRIN1P1	0	0	0	0
AKIRIN1P2	0	0	0	0
AKIRIN2	2452.13	1707.82	2287.96	2294.25
AKIRIN2P1	0	0	0	0
AKNA	676.028	533	727.851	720.196
AKNAD1	14.024	1	2	6.012
AKR1A1	3171.18	2169.28	2664.1	3049.44
AKR1B1	32691.8	49083	45359.7	41457.2
AKR1B10	2	0	1.026	1
AKR1B10P1	0	0	0	0
AKR1B10P2	0	0	0	0
AKR1B15	3	2	12	12
AKR1B1P1	1.001	1.001	0	0
AKR1B1P2	1	0	0	3.001
AKR1B1P3	0	0	0	0
AKR1B1P4	0	0	0	3
AKR1B1P5	0	0	0	0
AKR1B1P6	0	0	0	0
AKR1B1P7	0	1.001	0	0
AKR1B1P8	0	0	0	0
AKR1C1	2	1	2	0
AKR1C2	1	0	0	0
AKR1C3	0	0	1	3
AKR1C4	0	0	0	0
AKR1C5P	0	0	0	0
AKR1C6P	0	0	0	0
AKR1C7P	0	0	0	0
AKR1C8P	0	0	0	0
AKR1D1	3.012	0	3	2
AKR1D1P1	0	0	0	0
AKR1E2	11	19	28	30
AKR7A2	2135.19	1245.88	2204.24	2671.43
AKR7A2P1	4	1	5	4
AKR7A2P2	0	0	0	0
AKR7A3	3.617	6.019	2.009	2.749
AKR7L	3.396	1.003	1.001	2.259
AKT1	12230.1	11115.3	8849.03	9886.31
AKT1S1	8231.12	6499.88	6565.37	8030.89
AKT2	5378.63	4161.63	5978.2	6307.12
AKT3	478.238	327.877	566.995	521.933
AKT3-IT1	0	0	0	0
AKTIP	1439.02	1045.56	1545.88	1704.68
ALAD	1977.54	1353.44	2080.8	2318.32
ALAS1	4836.62	2990.54	5287.91	6686.44
ALAS2	0	1	0	1
ALB	21.027	12	37.001	3
ALCAM	114	68.001	100	84
ALDH16A1	2496.97	1695	2562.44	3088.48
ALDH18A1	6671.12	5098.32	4237.28	4821.92
ALDH1A1	0	3	10	2
ALDH1A2	5	13	12	28
ALDH1A2-AS1	0	0	2	0
ALDH1A3	231.355	121.157	339.405	399.642
ALDH1A3-AS1	81.643	45.843	70.598	79.358
ALDH1B1	1488.72	1466.12	1556.06	1610.01
ALDH1L1	13	5	7	6
ALDH1L1-AS1	0	0	0	0
ALDH1L1-AS2	0	0	1	0
ALDH1L2	1184.36	826.437	1424.5	1255
ALDH2	4751.03	3979.93	2938.13	3442.34
ALDH3A1	2	4	1	1
ALDH3A2	871.131	736.01	1577.25	1663.35
ALDH3B1	2812.92	1812.3	1743.84	2109.06
ALDH3B2	2797.87	1895.71	1478.99	1654.53
ALDH4A1	2606.59	1358.48	3541.47	4634.98
ALDH5A1	1003.86	784.326	1165.69	1393.58
ALDH6A1	449.957	243.817	399.967	402.749
ALDH7A1	1806.43	1225.77	1827.68	2183.91
ALDH7A1P1	1.043	0	0	1.04
ALDH7A1P2	0	0	0	0
ALDH7A1P3	0	0	0	0
ALDH7A1P4	0	0	0	0
ALDH8A1	109	81.035	27	24
ALDH9A1	2070.55	1420.04	2700.08	2805.69
ALDOA	50031.7	42055	57066.3	61337.1
ALDOAP1	0	0	1	0
ALDOAP2	0	1	0	0
ALDOB	1	0	0	0
ALDOC	449.249	255.669	265.926	289
ALG1	1767.22	1251.49	1494.04	1761.85
ALG10	173.518	112.941	182.276	188.621
ALG10B	254.481	190.197	266.724	232.235
ALG11	2380.12	1743.11	1937.55	1716.57
ALG12	1913.63	1361.17	1603.44	1828.4
ALG13	579.032	457.998	587.001	591.002
ALG13-AS1	0	0	0	0
ALG14	384.605	265.476	333.102	410.266
ALG14-AS1	0	0	0	1
ALG1L	65.762	52.809	76.655	65.016
ALG1L10P	1.918	0	0	0
ALG1L11P	0	0	0	0
ALG1L12P	0	0	0	0
ALG1L13P	178.784	143.393	105.256	119.952
ALG1L14P	5.141	3.664	0	0
ALG1L15P	0	0	0	0
ALG1L2	4.695	4.281	3.187	9.273
ALG1L3P	1.004	0	1.003	0
ALG1L5P	7.14	5.014	5.011	8.089
ALG1L6P	0	0	4.488	2.307
ALG1L7P	4.377	4.692	3.622	10.456
ALG1L8P	4.05	3.056	4.073	0
ALG1L9P	20.729	11.331	40.162	12.282
ALG2	1670	1161.14	1810.05	2012.22
ALG3	2858	2282.65	2962.13	3046.8
ALG3P1	0	0	1	0
ALG5	651.124	440.999	664.905	812.001
ALG6	380	309.086	442.024	437
ALG8	1138.11	934.003	1174.98	1240.38
ALG9	1145.1	999.023	981.007	1035.41
ALG9-IT1	0	0	0	0
ALK	11	14	8	4
ALKAL1	0	1	1	3
ALKAL2	1	0	6	1
ALKBH1	407.459	256	380	514
ALKBH2	329.999	268	302	352.999
ALKBH3	613	543.075	635.56	873
ALKBH3-AS1	5	5	2	5
ALKBH4	488.464	410.035	561.721	673.361
ALKBH5	3033.09	2333.71	3257.53	3236.82
ALKBH6	509.647	368.111	421.217	499.163
ALKBH7	1652	1190.59	1476.24	1623
ALKBH8	338	218	266.02	303
ALLC	0	0	0	0
ALMS1	356.01	239.006	199	258.002
ALMS1-IT1	14	4	8	10
ALMS1P1	1	0	1	0
ALOX12	30.93	18.291	32.559	37
ALOX12-AS1	30.07	32.322	26.462	22.999
ALOX12B	4	0	5	6
ALOX12P1	0	0	0	1
ALOX12P2	3.228	0	6.001	3
ALOX15	4	0	12	8
ALOX15B	4	4	2	9
ALOX15P1	6	2	3	9.001
ALOX15P2	0	1	2	3
ALOX5	357.039	185.001	676.156	637.283
ALOX5AP	28	15	6	9
ALOXE3	44	24	68.021	80
ALOXE3P1	0	0	1	0
ALPG	63.695	44.789	81.585	85.669
ALPI	2	2	5	1
ALPK1	85.999	49.999	61	30.999
ALPK2	10	4.848	3.777	12
ALPK3	714	537	517.141	512
ALPL	988.332	298.022	204.051	302
ALPP	198.387	142.126	375.843	405.888
ALS2	1018.37	783.117	929.069	969.987
ALS2CL	530.999	276.999	521.005	539.01
ALX1	110	83	139	133
ALX3	0	0	0	0
ALX4	7	1	5	3
ALYREF	3459.3	2760.34	3889.64	4707.62
AMACR	211	135.173	181.999	209
AMBN	0	0	0	1
AMBP	0	0	0	1
AMBRA1	1693.47	1135	1634	1815.22
AMD1	4267.82	3470.6	4176.06	3461.73
AMD1P1	2	0	1	0
AMD1P2	0	0	0	0
AMD1P3	0	0	1.002	0
AMD1P4	0	0	4.029	1
AMDHD1	47.238	48.013	66.492	91.792
AMDHD2	1211.46	801.193	1653.48	1982.21
AMELX	0	0	0	0
AMELY	0	0	0	0
AMER1	266	172	258.004	238
AMER2	1.006	0	4.351	11
AMER3	1	0	0	0
AMFR	2993	2312.73	3806.79	3700.24
AMH	16.003	7.001	6	24
AMHR2	14	3	0	3
AMIGO1	93	95	185	221
AMIGO2	1007.43	701.99	552.012	655.306
AMIGO3	0	0	81.57	177.017
AMMECR1	1013.9	723.001	1056.07	1080.01
AMMECR1-IT1	0	0	0	0
AMMECR1L	2553.49	1941.61	2087.55	2087.84
AMMECR1LP1	0	0	0	0
AMN	614.634	581.673	964.547	919.266
AMN1	90.322	64.239	85.202	71.445
AMOT	2679.93	1886.68	5800.4	6025.04
AMOTL1	6885.08	4608.8	7003.7	7452.76
AMOTL2	8445.48	5658.98	13446.5	12896.6
AMPD1	0	0	0	0
AMPD2	3034.83	2578.03	2157.9	2094.76
AMPD3	1968.13	1209.06	1023.37	1190.2
AMPH	1	0	0	2
AMT	88.354	10.354	117.811	177.611
AMTN	0	0	0	0
AMY1A	0	0	0	1
AMY1B	2	0	0	0
AMY1C	0	0	10.983	0
AMY2A	0	1	0	0
AMY2B	0	0	2.017	7
AMYP1	0	0	0	0
AMZ1	3239.43	2689.11	2530.25	2031.69
AMZ2	1479.36	1024.79	1260.49	1350.89
AMZ2P1	67.341	42.195	63.143	57.606
AMZ2P2	0	0	0	0
AMZ2P3	0	0	0	0
ANAPC1	2565.95	1678.8	2059.16	2145.43
ANAPC10	171.326	124.524	167.298	185.636
ANAPC10P1	1.006	0	0	2.015
ANAPC11	2850.08	2181.15	3305.83	3911.17
ANAPC13	1678.74	1224.58	1450.45	1606.6
ANAPC15	589.151	412.22	418.38	571.208
ANAPC15P1	0	0	0	0
ANAPC15P2	0	0	0	0
ANAPC16	1309.06	931.891	1136	1265.15
ANAPC1P1	9.98	4.164	1.573	6.527
ANAPC1P2	322.47	245.634	400.939	410.584
ANAPC1P3	0	0	0	0
ANAPC1P4	0	0	0	0
ANAPC1P5	0	0	1.516	0
ANAPC1P6	0	0	0	0
ANAPC2	720	573	972.074	1123.12
ANAPC4	416.999	340	495	523.001
ANAPC5	3791.91	2721.41	3442.1	3607.23
ANAPC7	779.082	657.018	919.228	1080.36
ANG	60.326	42.464	30.473	34.695
ANGEL1	1264.32	904.89	1147.34	1171.28
ANGEL2	303.062	230.318	301.737	339.117
ANGPT1	358.093	270	305.868	302.999
ANGPT2	26.028	19	41.479	47.035
ANGPT4	6234.36	3058.23	2654.34	2932.79
ANGPTL1	0	0	0	2
ANGPTL2	0	0	6	7
ANGPTL3	0	0	0	0
ANGPTL4	935.018	1268.92	2833.57	2048
ANGPTL5	0	0	0	0
ANGPTL6	1.182	0	3.245	3.298
ANGPTL7	2	0	3	2
ANGPTL8	0	3.098	1.072	0
ANHX	0	0	0	0
ANK1	639	739.207	1409	1621
ANK2	28	22.003	19.001	24.002
ANK2-AS1	0	1	0	0
ANK3	900.914	659.984	1285.73	1252.62
ANK3-DT	0	0	0	0
ANKAR	20	7	13	17.071
ANKDD1A	670.982	437.266	402.523	452.562
ANKDD1B	7	9	22	32
ANKEF1	284.001	197.001	271	311.328
ANKFN1	28	9	5	16
ANKFY1	2019.97	1445.22	2273.37	2488.06
ANKH	59.319	38	136.061	139
ANKH-DT	0	0	2	0
ANKHD1	2731.68	1795.97	2830.41	2655.79
ANKHD1-DT	5	13	11	6
ANKHD1-EIF4EBP3	969.261	702.88	634.861	866.556
ANKIB1	5644.17	4706.95	4697.05	4086.1
ANKK1	15	7	7	25
ANKLE1	37.566	49.499	89.094	75.839
ANKLE2	1909.96	1659.14	2470	2680.5
ANKMY1	213.833	159.611	190.844	173.272
ANKMY2	472	399.04	465.01	534.035
ANKRA2	435.837	302.94	396.197	378.108
ANKRD1	173	188.042	424	411.003
ANKRD10	956.55	1023.73	1878.78	1805.49
ANKRD10-IT1	6	4	16	11
ANKRD11	6466.75	4890.75	7310.51	7808.01
ANKRD11P1	0	0	0	1
ANKRD11P2	0	0	0	0
ANKRD12	989.968	760.999	933	977.655
ANKRD13A	8692.38	6319.91	5414.16	5417.28
ANKRD13B	39.001	48	23	24
ANKRD13C	1700.45	1382.85	1673.1	1896.32
ANKRD13D	738.087	645.161	839.576	912
ANKRD16	137	92	165.008	185.047
ANKRD17	5194.77	4024.24	4983.75	4894.72
ANKRD17-DT	3	0	4	2
ANKRD18A	39.491	18.033	22.042	19.174
ANKRD18B	18.953	4.992	21.999	11.352
ANKRD18CP	0	0	0	1
ANKRD18DP	0	0	0	0
ANKRD18EP	45	14	30	19
ANKRD19P	26.028	28.773	5.902	36.061
ANKRD2	42	48	94	116
ANKRD20A1	0	0	0	2
ANKRD20A10P	0	1	0	0
ANKRD20A11P	3.034	1	5	5
ANKRD20A17P	0	3.942	9.095	1.395
ANKRD20A18P	0	0	0	0
ANKRD20A19P	1	0	0	0
ANKRD20A21P	0	0	0	0
ANKRD20A2P	0	0	0	0
ANKRD20A3P	20.006	12	12.616	14.545
ANKRD20A4P	4.217	0	0	0
ANKRD20A5P	1	0	7.22	3.957
ANKRD20A6P	0	0	0	0
ANKRD20A7P	4	1	1.429	2
ANKRD20A8P	3.779	0	3.029	7.455
ANKRD20A9P	0	0	3.047	0
ANKRD22	1	1	0	0
ANKRD23	18.383	33.063	52.632	61.966
ANKRD24	6417.18	5547.74	4123.57	4944.85
ANKRD26	343.019	220.999	214.065	257.919
ANKRD26P1	3	0	0	10
ANKRD26P2	0	1	0	0
ANKRD26P3	17	9	7	8.138
ANKRD26P4	0	0	0	0
ANKRD27	1396.05	1176	1854.03	1877.45
ANKRD28	965.001	681	935.001	919.017
ANKRD29	1	2	0	5.025
ANKRD30A	8	5	2	6
ANKRD30B	0	0	0	1.001
ANKRD30BL	0	0	0	0
ANKRD30BP1	0	0	0	0
ANKRD30BP2	0	0	0	0
ANKRD30BP3	1	0	0	0
ANKRD31	3	4	4	1
ANKRD33	17	3	9	3
ANKRD33B	1922.23	1354.01	3369.21	3327.6
ANKRD33B-AS1	0	0	0	0
ANKRD34A	9	22	45	28
ANKRD34B	0	0	2	1
ANKRD34C	0	0	0	0
ANKRD34C-AS1	0	1	0	1
ANKRD35	6	4	11	9
ANKRD36	28.361	26.659	37.831	53.995
ANKRD36B	84.256	51.931	69.147	47.68
ANKRD36BP1	0	0	0	0
ANKRD36BP2	0	0	0	0
ANKRD36C	6.216	5.411	11.028	10.323
ANKRD36P1	0	0	0	0
ANKRD37	91.951	49.517	109.818	98.279
ANKRD39	362.996	284.991	423.455	461.212
ANKRD40	1535.07	1149.44	1357.67	1454.54
ANKRD40CL	0	2	1	0
ANKRD42	229.866	195.254	183.167	193.501
ANKRD42-DT	13.999	13.744	19.014	11.084
ANKRD44	108.001	96	136.001	131.855
ANKRD44-AS1	1	0	0	0
ANKRD44-DT	0	0	0	0
ANKRD44-IT1	0	1	0	0
ANKRD45	2.584	0	0	3.002
ANKRD46	921.664	669.665	863.106	945.113
ANKRD49	273.318	160.003	252.786	282.999
ANKRD49P1	0	1	2	2
ANKRD49P2	0	0	0	0
ANKRD49P3	0	0	0	0
ANKRD49P4	0	0	0	0
ANKRD50	2312.6	1413.14	977.998	855
ANKRD52	8595.78	6408.44	6568.51	6457.56
ANKRD53	74	48	33	42
ANKRD54	581.509	436.119	546.804	731.576
ANKRD54P1	0	0	0	0
ANKRD55	2	1	2	0
ANKRD6	999.981	770.392	1245.42	1238.24
ANKRD60	1	0	0	0
ANKRD61	6	1	6	4
ANKRD62	0	0	3.009	0
ANKRD62P1	0	1	1	0
ANKRD62P1-PARP4P3	1	0	0	0
ANKRD63	7	6	34	29
ANKRD65	14	8	23.02	14.85
ANKRD65-AS1	1	0	2	1
ANKRD66	0	0	0	0
ANKRD7	3	0	2	5
ANKRD9	1909.26	1875.3	3531.47	3719.97
ANKS1A	3286.5	2587.64	3276.24	3291.35
ANKS1B	2	0	0	3.987
ANKS3	153.117	152	169.159	169.999
ANKS4B	4.001	2.01	0	1
ANKS6	392.001	338.999	438	413
ANKUB1	0	0	3	0
ANKZF1	1254.39	1142.43	1577.23	1682.55
ANLN	1152.07	844.166	1613.02	1848.17
ANO1	439	202.013	355.999	374
ANO1-AS1	0	0	0	0
ANO10	5931.68	4752.02	5311.4	5300.46
ANO2	136.366	103	155	196
ANO3	1	5	2	3
ANO3-AS1	0	0	0	0
ANO4	1	0	1	3
ANO5	14	8	19	15
ANO6	9390.05	7294.93	9966.26	9361.32
ANO7	317	224.001	292.001	302.001
ANO7L1	23	17	26.03	28.007
ANO8	879.001	661	860.937	807.013
ANO9	390.001	261.241	576.086	531.066
ANOS1	127	114	205	250
ANOS2P	1	3.001	0	0
ANP32A	2621.46	2276.64	3661.72	3845.77
ANP32AP1	2.014	0	0	0
ANP32B	4886.82	3736.97	5747.28	6717.84
ANP32BP1	0	0	0	2.032
ANP32BP2	0	0	0	0
ANP32BP3	0	0	0	0
ANP32C	0	0	0	0
ANP32D	1.001	2	0	0
ANP32E	1987.55	1421.46	1667	1846.33
ANPEP	5916.92	4712.56	8039.43	7949.33
ANTKMT	627.696	554.396	719.001	807.907
ANTXR1	183.001	59	82.026	108.002
ANTXR2	7334.92	5918.83	4310.86	3978.07
ANTXRL	1	0	0	0
ANTXRLP1	1	0	0	0
ANXA1	15903.2	10669.6	17180	16388.3
ANXA10	0	0	0	0
ANXA11	10450.5	7948.1	10029	10950.3
ANXA13	1	1	2	0
ANXA2	67809.3	52351.2	68641.8	80634
ANXA2P1	15.424	13.856	11.09	15.106
ANXA2P2	37.113	25.138	18.308	24.398
ANXA2P3	2	1	0	0
ANXA2R	3	1	1	4
ANXA3	3769.96	2919.49	7851.08	8333.47
ANXA4	3329.06	2762.85	2582.71	2713.27
ANXA5	40544.3	32403.4	34105.7	38248.6
ANXA6	17611.9	13846.5	14681.7	16649.2
ANXA7	6132.95	4722.17	7141.48	7299.64
ANXA8	126.953	41.435	504.226	491.807
ANXA8L1	138.061	88.762	502.197	561.221
ANXA9	66	39	161.05	194.02
AOAH	0	2	0	0
AOAH-IT1	0	0	0	0
AOC1	46	49	55	72
AOC2	33.004	32	67.01	49.009
AOC3	7	3	10	11
AOC4P	0	0	0	0
AOPEP	792	750.01	1346.97	1470.14
AOX1	16	10	2	9
AOX2P	0	0	1	3
AOX3P	1	0	0	0
AOX3P-AOX2P	0	0	0	0
AP1AR	662.009	509.323	578.002	613.003
AP1AR-DT	4	3	3	1
AP1B1	9439.07	6215.1	6970.58	7780.49
AP1B1P1	0	0	0	0
AP1B1P2	0	0	0	0
AP1G1	4769.91	3465.73	3932.5	4050.98
AP1G2	1673.58	1387.9	1654.97	1760.75
AP1G2-AS1	16.809	3.715	10.992	13.254
AP1M1	3442.33	2519.25	2448.68	2754.3
AP1M2	4967.5	3644.98	6235.1	7101.27
AP1M2P1	4.04	4.071	10.116	6.091
AP1S1	6109.61	4759.89	7803.5	8652.56
AP1S2	39.293	37.562	76.53	61.697
AP1S2P1	0	0	0	0
AP1S3	60.807	34.754	99.568	100.486
AP2A1	9295.23	5822.89	8693.61	10230.1
AP2A2	8302.41	6376.89	8354.38	8469.09
AP2B1	9636.54	6983.69	8320.67	8495.01
AP2B1P1	11.154	8.162	4.069	7.085
AP2M1	16125.9	12184.3	16116	18290.3
AP2S1	3798.37	2553.14	4015.74	4718.16
AP3B1	4409.15	3067.91	3363.82	3546.64
AP3B2	10	2	1	7
AP3D1	17622.8	13702.7	14077	14938.4
AP3M1	2189.63	1569.34	1858.97	2088.05
AP3M2	182.999	156	175	155.989
AP3S1	3359.1	2829.09	2821.17	2843.05
AP3S2	867.852	624.62	832.77	821.596
AP4B1	203.172	158.005	149.276	205.631
AP4B1-AS1	0	0	0	2.874
AP4E1	1166.73	766.63	1081.99	1068.24
AP4M1	333.341	272.878	344.794	383.788
AP4S1	145.213	88.497	164.157	189.871
AP5B1	9748.85	6974.5	7059.28	7884.94
AP5M1	943.004	740.587	966.308	1059.82
AP5S1	837.396	490.001	585.855	782.906
AP5Z1	1668.02	1066.01	1592.43	1645.09
APAF1	675.129	481	495	492.359
APBA1	29	27	23.268	17
APBA2	52.001	41	62.026	91
APBA3	820.295	618.01	823.527	925
APBB1	327.006	298.004	846.024	843.049
APBB1IP	1220.82	752	550.012	648.375
APBB2	1960.23	1416.74	2289.53	2440.7
APBB3	202.217	130.114	156.201	192.094
APC	1147.55	744.307	869.891	786.001
APC2	69.149	56.68	61.977	65
APCDD1	40.311	36.272	8.04	16.227
APCDD1L	2	0	0	1
APCDD1L-DT	0	1	1	0
APCS	0	0	0	0
APEH	7063.09	5153.67	7649.15	8053.43
APELA	1	0	2	4
APEX1	3284.86	2593.22	3501.25	4028.05
APEX2	1205	929.2	1204.18	1424.05
APH1A	5005.13	3792.3	6030.6	6462.76
APH1B	757.001	561	911	1010.31
API5	4316.39	3100.33	4094.7	4054.07
API5P1	0	0	0	0
API5P2	0	0	0	0
APIP	374.514	248.767	387.733	443.434
APLF	77	75	167	116
APLN	5	0	16	17
APLNR	1	0	0	0
APLP1	2753.52	2224.01	1547.08	1851.84
APLP2	20201.2	14688.7	33838.9	33007.6
APMAP	1680.36	1164.07	3502.82	3895.24
APOA1	0	0	1	0
APOA1-AS	0	0	2	1
APOA2	7	3	6	5
APOA4	0	1	1	2
APOA5	0	0	1	0
APOB	8	2	1	8
APOBEC1	4	1	0	3
APOBEC2	200	104.006	195.002	245
APOBEC3A	0	0	0	0
APOBEC3AP1	0	0	0	0
APOBEC3B	169.282	126.142	546.648	710.764
APOBEC3B-AS1	1.02	0	0	0.945
APOBEC3C	764.106	561.109	1463.57	1767.09
APOBEC3D	37.842	14.724	83.258	86.378
APOBEC3F	43.657	19.473	113.047	120.14
APOBEC3G	32.376	25.809	97.123	105.018
APOBEC3H	16	3	34	46
APOBEC4	0	0	0	0
APOBR	1777.54	1278.52	1882.62	2317.27
APOC1	1963.05	1090.95	1175.98	1450.65
APOC1P1	22.291	11.106	12.113	17.272
APOC2	0	0	0	1
APOC3	0	0	0	0
APOC4	2	3	1	0
APOC4-APOC2	0	0	0	0
APOD	16	19	102	133.001
APOE	6511.7	5329.45	18179.5	19756.1
APOF	0	2	1	0
APOH	0	0	0	0
APOL1	241.068	200.919	1543.12	1570.7
APOL2	855.252	613.964	1443.19	1839.48
APOL3	23	14.082	57.048	60.433
APOL4	81.442	34.398	38.206	29.534
APOL5	0	0	1	1
APOL6	1560	979.606	3835.1	4003.12
APOLD1	42	17	25.234	17.119
APOM	4.041	1.009	13.199	5.002
APONP	0	0	0	0
APOO	145	132	110.115	188.1
APOOL	1182.13	915	1153.99	1205.54
APOOP1	0	0	0	0
APOOP2	0	0	0	0
APOOP3	0	0	0	0
APOOP4	0	0	0	0
APOOP5	0	0	0	0
APP	33195.6	26755	38383.9	35447.5
APP-DT	0	1	0	0
APPBP2	2012.22	1375.01	2289.78	2379.11
APPBP2-DT	0	6.016	4	8.511
APPL1	1969.37	1406.86	1670.21	1722.94
APPL2	1145.38	827.476	972.212	991.05
APRG1	3	1	6	6.003
APRT	2197.67	1679.57	1802.77	2307.98
APTR	85.007	84	162.049	150.999
APTX	897.329	660.032	1043.39	1224.01
AQP1	0	1	5.417	6.66
AQP10	0	0	0	0
AQP11	529	427.478	639.296	601
AQP12A	0	0	0	0
AQP12B	0	0	0	0
AQP2	49	142.044	69	82
AQP3	1235.03	618.813	1972.62	2377.67
AQP4	0	0	0	0
AQP4-AS1	7	3	2	0
AQP5	0	6	2	5
AQP5-AS1	0	0	0	2
AQP6	0	2.002	1.003	1.004
AQP7	16	2	9	8
AQP7P1	0	0	0	0
AQP7P2	0	0	0	0
AQP7P3	0	0	0	0
AQP7P4	0	0	0	0
AQP7P5	0	0	0	0
AQP8	33	43	5	17
AQP9	7	3	4	4
AQR	1996	1433	2020.14	2105.26
AR	0	1.119	2.024	11.67
ARAF	3121.86	2254.06	2634.87	3094.44
ARAFP1	0	0	0	0
ARAFP2	0	0	0	0
ARAFP3	0	0	0	0
ARAP1	3202.49	2175.2	3130.32	3217.76
ARAP1-AS1	0	0	0	0
ARAP1-AS2	1.008	0	0	0
ARAP2	82	50	159	146
ARAP3	38	17.999	49	51.001
ARC	13	12	7	32
ARCN1	10735	7403.31	7427.71	7565.04
AREG	12	1	8	2
AREL1	2055.06	1474.5	1809.01	1830.12
ARF1	22589.7	17078.1	20891.7	23712.2
ARF1P1	0	0	0	0
ARF1P2	1	0	0	0
ARF1P3	0	0	0	0
ARF3	13365.4	9768.45	11781.1	12933.6
ARF4	14315.1	10384.1	10335.6	11173.8
ARF4-AS1	5	3	2	2.527
ARF4P1	1.002	0	1.002	0
ARF4P2	0	0	3	3
ARF4P3	0	0	0	0
ARF4P4	0	0	0	0
ARF5	4053.54	3076.2	4560.16	5486.72
ARF6	6389.41	4893.18	7662.77	8563.24
ARFGAP1	5783.02	4176.42	4121.16	4742.76
ARFGAP2	2654.54	1676.53	2703.52	3110.89
ARFGAP3	2709.9	1710.25	1466.01	1724.49
ARFGEF1	4592.78	3494.61	3533.21	3386.13
ARFGEF1-DT	5	0	0	0
ARFGEF2	3643.42	2546.61	3029.29	3002
ARFGEF3	809.884	480.021	875.065	976.012
ARFIP1	2012.13	1427.73	1681.33	1785.65
ARFIP2	3296.25	2640.25	2884.78	3109.71
ARFRP1	1422.44	1151.04	1537.05	1827.02
ARG1	0	2	0	1
ARG2	181.706	180.337	292.498	270.863
ARGFX	3.508	2.203	1.001	0
ARGFXP1	1	0	0	0
ARGFXP2	0	0	0	0
ARGLU1	733.777	602	932	1023.7
ARHGAP1	6507.15	4235.16	4137.59	4921.78
ARHGAP10	3374.37	2580.3	2839.38	2908.37
ARHGAP11A	479.734	299.845	557.591	593.189
ARHGAP11A-SCG5	20.73	24.776	3.102	17.346
ARHGAP11B	25.561	19.528	5.465	26.711
ARHGAP11B-DT	12.267	2.473	9.056	0
ARHGAP12	809.053	642.341	1061.95	1073
ARHGAP15	1	0	0	0
ARHGAP15-AS1	1	0	0	0
ARHGAP16P	0	0	1	0
ARHGAP17	5622.49	3929.74	4293.18	4466.36
ARHGAP18	1051.42	756.107	1409.89	1565.35
ARHGAP19	555.002	386.181	546.001	550
ARHGAP19-SLIT1	0	0	0	0
ARHGAP20	5	1	1	4
ARHGAP21	5154.23	3998.49	4732.78	4900.16
ARHGAP22	28	17	85	80
ARHGAP22-IT1	0	0	0	0
ARHGAP23	3741.77	3133.43	6227.66	6703.77
ARHGAP23P1	0	16.7	3.608	5.293
ARHGAP24	466.754	363.999	414.763	474.691
ARHGAP25	14.999	13.204	10	16.202
ARHGAP26	317.642	253.204	476.68	553.528
ARHGAP26-AS1	0	0	0	0
ARHGAP26-IT1	0	0	0	0
ARHGAP27	2037.26	1737.01	2777.1	3519.8
ARHGAP27P1-BPTFP1-KPNA2P3	24.052	28.549	26.474	55.18
ARHGAP27P2	49	16	25	32
ARHGAP28	913.796	696.613	854.047	836.071
ARHGAP28-AS1	0	1	0	0
ARHGAP29	1584	1232.05	2906.32	2412.2
ARHGAP29-AS1	2	1	1	5
ARHGAP30	109.007	89	119	83
ARHGAP31	10490.5	7441.54	4397.27	4207.03
ARHGAP31-AS1	2	2	0	0
ARHGAP32	1265.01	947.09	1454.29	1492
ARHGAP33	122	68	39	57.966
ARHGAP35	924.16	836.004	1424.06	1415.01
ARHGAP36	0	0	0	1
ARHGAP39	305	303.001	400	351.072
ARHGAP4	60	28.04	53.001	35
ARHGAP40	26	12	41	17
ARHGAP42	1693.1	1316.38	1196.28	1186.07
ARHGAP42-AS1	2.022	0	1.01	1.013
ARHGAP42P1	0	1.007	0	0
ARHGAP42P2	12.195	5.047	4	2.016
ARHGAP42P3	4.533	0	7.14	2.963
ARHGAP42P4	0	5.019	0	0
ARHGAP42P5	2.467	0	0	2.053
ARHGAP44	577.052	413.999	794.08	797.076
ARHGAP44-AS1	1.073	2.422	1.202	3.287
ARHGAP45	8340.17	6760.17	7567.84	7556.87
ARHGAP5	2594.33	1888.24	2398.73	2357.19
ARHGAP5-AS1	107.889	48	48.219	73.821
ARHGAP6	2	1	9	5
ARHGAP8	1859.2	1348.52	3136.82	3290.2
ARHGAP9	2	5	7	6
ARHGDIA	13972.3	10512.5	14975.5	17849.2
ARHGDIB	17107.7	13033.4	12503.9	14318.3
ARHGDIG	12	4	2	5
ARHGEF1	3207.88	2342.48	2890.63	3260.52
ARHGEF10	856.358	646.003	589.039	608.999
ARHGEF10L	168	104	240	265
ARHGEF11	1063.01	682.183	1373.08	1537.27
ARHGEF12	3715.88	2909.52	3413.58	3259.42
ARHGEF15	1	0	5	7
ARHGEF16	6069.9	5179.54	3713.06	3650.73
ARHGEF17	2636.12	1524.91	1732.47	1900.25
ARHGEF17-AS1	26.972	16.145	27.574	30.991
ARHGEF18	2196.17	1751.03	3123.3	3127.19
ARHGEF18-AS1	0	0	0	0
ARHGEF19	227	187	106	147
ARHGEF19-AS1	0	0	0	0
ARHGEF2	8855.9	6479.2	5576.88	6248.93
ARHGEF2-AS1	0	0	0	0
ARHGEF2-AS2	14	5.004	4	7
ARHGEF25	24	39	18	25
ARHGEF26	18	11	19	15
ARHGEF26-AS1	4	0	5.104	1
ARHGEF28	9	0	6	11
ARHGEF3	473	336.004	492.542	511.001
ARHGEF3-AS1	0	0	0	0
ARHGEF33	68.406	25.468	23.512	29.728
ARHGEF34P	2422.59	1828	2117.77	2137.99
ARHGEF35	1207.2	1099.36	1291.26	1343.07
ARHGEF35-AS1	437.528	335.766	560.675	603.151
ARHGEF37	101	48	146	166.476
ARHGEF38	4.289	2.008	4.037	3.001
ARHGEF38-IT1	0	0	0	0
ARHGEF39	124.79	79.272	131.664	167.609
ARHGEF4	120.992	64	132.001	184.813
ARHGEF4-AS1	6.008	2	1	6.187
ARHGEF40	363	255.216	431.652	424.319
ARHGEF5	4042.13	2912.88	3871.87	3737.18
ARHGEF6	1	3	1	4
ARHGEF7	5528.49	4094.56	3053.13	3313.08
ARHGEF7-AS1	1	1	0	0
ARHGEF7-AS2	1.117	0	0	0
ARHGEF7-IT1	5	3.011	0	1
ARHGEF9	254.001	134.999	171	180
ARHGEF9-IT1	0	0	0	0
ARID1A	6940.08	5039.47	5804.88	6073.2
ARID1B	2128.18	1516.22	2418.3	2327.35
ARID2	860.088	633	843	790.003
ARID3A	68484.6	54342.6	51402.5	52673.4
ARID3B	5737.14	4504.02	5367.18	5531.94
ARID3BP1	8.167	1.208	2.54	1.18
ARID3C	3	6.004	7	6
ARID4A	597.001	423.001	593	536
ARID4B	1415.41	980.456	1380.76	1384.05
ARID5A	516.999	428.059	588.001	608.037
ARID5B	3482.67	2291.91	2188.07	2472.48
ARIH1	4078.44	3250.93	4004.23	3804.37
ARIH2	3320.24	2643.96	3932.06	3934.2
ARIH2OS	19.563	12.105	15.149	17.165
ARIH2P1	0	0	0	0
ARL1	3252.78	2310.79	2540.62	2764.8
ARL10	36.553	50	62.143	50.918
ARL11	315.156	214	306.557	296.03
ARL13A	0	0	0	2
ARL13B	243	160.001	150	131
ARL14	0	0	0	0
ARL14EP	263.123	165	196.002	306.396
ARL14EP-DT	0	0	0	0
ARL14EPL	94	161	76.22	50
ARL14EPP1	0	0	0	0
ARL15	404	250	619	632.001
ARL16	652.785	555.992	632.04	704.143
ARL17A	76.206	36.463	45.649	60.207
ARL17B	108.487	111.24	130.551	115.313
ARL2	2288.68	1985.33	2167.45	2457.87
ARL2-SNX15	0	0	0	4.835
ARL2BP	1239.48	835.194	784.804	948.953
ARL2BPP1	0	0	0	0
ARL2BPP10	0	0	0	0
ARL2BPP2	0	0	0	0
ARL2BPP3	0	0	0	0
ARL2BPP4	0	0	0	0
ARL2BPP5	0	0	0	0
ARL2BPP6	1	0	0	0
ARL2BPP7	0	0	0	0
ARL2BPP8	0	0	0	0
ARL3	401.018	302	384.003	362
ARL4A	111.714	99.654	116.486	126.774
ARL4AP1	0	0	0	0
ARL4AP2	2.596	3.147	0	2.735
ARL4AP3	0	0	0	0
ARL4AP4	0	0	0	0
ARL4AP5	0	2.219	0	3.73
ARL4C	5639.18	4224.66	7532.79	7705.11
ARL4D	181	183	306	327.273
ARL5A	2886.82	2351.28	2478.58	2651.39
ARL5AP1	0	0	0	0
ARL5AP2	0	0	0	0
ARL5AP3	0	0	0	0
ARL5AP4	0	0	0	0
ARL5AP5	0	0	0	0
ARL5B	2460.36	2075.58	2183.25	1859.05
ARL5C	8	0	5	2
ARL6	96	85.001	89	80
ARL6IP1	5742.65	4718.91	7588.1	8053.67
ARL6IP1P1	0	0	0	0
ARL6IP1P2	0	0	0	0
ARL6IP1P3	0	0	0	0
ARL6IP4	3099.04	2345.64	3476.82	3877.14
ARL6IP5	12817.5	9577.11	9542.63	10025.8
ARL6IP6	817.429	751.107	1156.65	1116.67
ARL8A	2353.98	1903.58	2575.13	2722.41
ARL8B	5172.94	4044.66	5315.02	5197.35
ARL9	2	0	0	3
ARLNC1	12	0	5	2.988
ARMC1	1110.16	867.182	1007.38	1045
ARMC10	498.336	339	531.005	539.013
ARMC10P1	0	0	0	0
ARMC12	0	1	1	0
ARMC2	37	39.999	25	28
ARMC2-AS1	0	0	0	0
ARMC3	10	5	2	8
ARMC5	515.632	346.921	350.498	567.886
ARMC6	1280.63	1054.06	1214.09	1579.16
ARMC7	531.226	494.55	778.636	917.222
ARMC8	1553.01	1144	1463.13	1433.88
ARMC8P1	0	0	0	0
ARMC9	465.407	288.742	330.836	435.23
ARMCX1	132	129	140	158
ARMCX2	13	4	5	4
ARMCX3	1410.08	1212.8	1622.95	1671.62
ARMCX3-AS1	0	0	0	0
ARMCX4	79.999	56	35	55.999
ARMCX5	160.944	78.509	167.04	144.108
ARMCX5-GPRASP2	53.984	35.587	48.278	70.222
ARMCX6	294	225.999	213.011	300.414
ARMCX7P	0	0	48.989	0
ARMH1	11	6.001	7	3
ARMH2	0	0	0	0
ARMH3	1449.79	1134.38	1302.49	1475.76
ARMH4	41.079	20.055	12	14
ARMS2	1	0	1	0
ARMT1	978.069	783.252	1349.45	1462.3
ARNILA	0	1	0	0
ARNT	3827.69	2723.21	3102.71	3222.95
ARNT2	83	56.002	46	53
ARNTL	208	146	294.061	267.002
ARNTL2	392.336	269	477.069	522.569
ARNTL2-AS1	0	0	0	0
ARPC1A	6286.77	4959.88	5207.95	5651.03
ARPC1B	45342.5	35415.7	31096.5	34722.7
ARPC1BP1	0	0	0	0
ARPC2	23995	18979	20265.2	21770.6
ARPC3	7279.88	5661.88	6324.71	7105.83
ARPC3P1	0	0	3.062	1.013
ARPC3P2	0	0	0	0
ARPC3P3	0	2.096	0	1.031
ARPC3P4	0	0	0	1
ARPC3P5	0	1.004	0	0
ARPC4	3786.72	2591.06	2812.31	3721.8
ARPC4-TTLL3	19.424	8.507	13.396	20.564
ARPC5	12944.1	9776.57	11735.8	11751
ARPC5L	1689.9	1355.01	2104.97	2338.5
ARPIN	893.908	604.603	932.302	1009.46
ARPIN-AP3S2	880.586	638.264	971.414	1097.58
ARPP19	3030.8	2354.32	3317.84	3157.3
ARPP19P1	0	0	0	1
ARPP19P2	0	0	0	0
ARPP21	1	0	1	0
ARPP21-AS1	0	0	0	0
ARR3	0	0	0	0
ARRB1	3286.98	2846.34	5780.24	5786.6
ARRB2	183.999	166	342.999	305
ARRDC1	1169.33	922.949	1555.1	1711.83
ARRDC1-AS1	166.106	129.06	222.01	228.026
ARRDC2	465	343.504	499.011	480
ARRDC3	1369.03	1271.59	3238.49	2503.61
ARRDC3-AS1	54.815	26.479	42.658	42.437
ARRDC4	8.001	9	9	14
ARRDC5	0	1	0	0
ARSA	2983.6	2439.93	3150.94	3016.1
ARSB	739	558	502	562.003
ARSD	4701.12	3178.91	3557.36	3761.14
ARSD-AS1	0	0	0	0
ARSDP1	0	0	0	0
ARSF	1	0	0	1
ARSFP1	0	0	0	0
ARSG	429.594	259.823	198.238	227.286
ARSH	1	0	1	1
ARSI	96	100	636	605.368
ARSJ	0	0	1	1
ARSK	1447.49	1254.66	1254.6	1008.25
ARSL	1	5	3	10.012
ARSLP1	0	0	0	0
ART1	0	0	0	0
ART2BP	0	0	0	0
ART2P	0	0	0	1
ART3	0	1	0	2
ART4	186.741	177.932	308	313
ART5	2	2	12	17
ARTN	3	3	4	6
ARV1	196	150.001	200.999	225
ARVCF	458.999	404	721.001	846.004
ARX	12	11	6	6
AS3MT	50	16.003	23	22.952
ASAH1	4862.2	3548.2	6314.04	6385.42
ASAH1-AS1	4.681	7.935	3	8.266
ASAH2	69.434	58.159	47.044	56.623
ASAH2B	355.604	278.916	311.956	283.394
ASAP1	5669.84	4127.69	5391.86	5588.88
ASAP1-IT2	14.205	3	13	10.167
ASAP2	313.844	210.385	624.644	715.007
ASAP3	20041.1	14808.7	12919.2	14095
ASB1	1385.58	1081.03	1081.15	1149.61
ASB10	0	0	0	0
ASB11	0	0	0	0
ASB12	1	2	3	5
ASB13	225.005	192	254.023	262
ASB14	11.138	8.08	6.023	12
ASB15	1	0	1	0
ASB15-AS1	0	0	0	0
ASB16	2.053	8.555	8.598	1.13
ASB16-AS1	108.946	73.445	104.072	131.87
ASB17	0	0	0	0
ASB18	7	7	11	6
ASB2	89	61	43	45.001
ASB3	399.724	306.027	447.999	401.985
ASB4	1	1	0	0
ASB5	0	1	1	0
ASB6	1314.7	975.059	1262.38	1459.52
ASB7	600.555	430.746	542.197	520.542
ASB8	604.999	435.786	624.043	708.252
ASB9	6	8	3	9
ASB9P1	1	0	0	0
ASCC1	718.336	551.128	808.048	871.019
ASCC2	6076.66	4026.62	4059.39	4558.13
ASCC3	5823.39	4292.14	4646.52	4834.68
ASCL1	1	2	0	5
ASCL2	16691.3	16231.3	14421.3	15172.6
ASCL3	0	0	0	0
ASCL4	0	0	0	0
ASCL5	0	0	3	0
ASDURF	0	0	0	3.682
ASF1A	922.559	741.996	829.992	810.872
ASF1B	353.999	231	459.192	590.942
ASGR1	14	10	43	28.999
ASGR2	13	3	11	10
ASH1L	1533.63	1144.73	1507.18	1643.95
ASH1L-AS1	18.652	6.69	12.29	18.655
ASH1L-IT1	1	0	0	0
ASH2L	2523.03	1823.57	2473.01	2536.1
ASH2LP1	9	6	3	6
ASH2LP2	0	0	0	0
ASH2LP3	0	0	0	0
ASIC1	783	653.139	447.152	451
ASIC2	2	1	0	0
ASIC3	16	11	17	22
ASIC4	6	0	0	1
ASIC4-AS1	0	0	1	0
ASIC5	0	0	0	0
ASIP	1	1.002	3.001	0
ASL	1794.32	1082.31	1066.02	1261.88
ASLP1	2.002	1	0	2.004
ASMT	0	1	0	0
ASMTL	1157.55	771.419	832.588	862.927
ASMTL-AS1	1.007	2.013	3.001	11.073
ASNS	884.177	682.014	2674.79	2393.39
ASNSD1	1222	1003.81	1335.06	1276.32
ASNSP1	22	12	107.161	89.187
ASNSP3	0	0	0	0
ASNSP4	1	0	0	0
ASNSP6	0	0	0	0
ASPA	1.07	0	1.118	3.233
ASPDH	3	1	1	3
ASPG	0	4	1	5
ASPH	6043.83	4379.44	2880.84	2955.4
ASPHD1	12	6	6	11
ASPHD2	158	201	314.528	247.002
ASPM	256	141	286	277
ASPN	0	0	0	0
ASPRV1	0	5.366	6.369	13.545
ASPSCR1	2185.18	1673.02	1717.6	2015.61
ASRGL1	44.234	37	58	72.002
ASS1	8065.49	5806.12	8285.55	8600.96
ASS1P1	0	0	0	0
ASS1P10	0	0	0	0
ASS1P11	0	0	4.001	0
ASS1P12	0	0	0	9.913
ASS1P13	0	0	0	0
ASS1P14	0	1.001	2.002	2.001
ASS1P2	0	0	4	2
ASS1P3	0	0	1.001	2.001
ASS1P4	0	0	0	0
ASS1P5	0	0	1	0
ASS1P6	0	0	0	0
ASS1P7	1	0	0	0
ASS1P8	0	0	0	0
ASS1P9	0	0	0	1.001
ASTE1	127.173	104.916	154.472	159.689
ASTL	0	0	0	0
ASTN1	1	0	2	0
ASTN2	62.126	40	62	113.001
ASTN2-AS1	0	0	0	0
ASXL1	2257.52	1831.03	2242.25	2304.08
ASXL2	1771.04	1334.04	1398	1605
ASXL3	1	2	3	4
ASXL3-DT	0	1	0	0
ASZ1	7	1	0	2
ATAD1	3896.75	2926.53	3691.77	3668.56
ATAD2	580.001	366	581.005	607.411
ATAD2B	647.937	453.034	586.969	601
ATAD3A	2871.18	2103.26	2674.86	3070.56
ATAD3B	1764.14	1485.6	1593.98	2161.67
ATAD3C	11.388	5.81	11.801	21.397
ATAD5	92	56	82	71
ATAT1	129	91	120.999	112
ATCAY	0	1.527	1	1
ATE1	1256.17	892.576	1256.03	1222.02
ATE1-AS1	12.501	4.211	15.186	13.178
ATF1	727.001	668	952.505	939.982
ATF1P1	0	0	0	0
ATF2	887.324	755.384	938.002	891.465
ATF3	4120.36	1871.32	3842.28	3893.74
ATF4	9600.31	8762.86	19216.8	17554.9
ATF4P2	0	0	0	0
ATF4P3	1.06	1.06	1.058	3.626
ATF4P4	6.064	0	5.062	6.785
ATF5	1178.18	929.537	1164.71	1689.57
ATF6	4640.92	3314.24	4134.69	4261.55
ATF6-DT	1	0	0	0
ATF6B	4936.12	3299.45	4398.83	4658.23
ATF7	1706.6	1157.54	1077.58	1197
ATF7-NPFF	0	8.718	7.018	0
ATF7IP	1614.58	1294.8	1605.59	1577.04
ATF7IP2	920.222	666.448	606.999	677.613
ATG10	435.848	425.662	338.852	421.265
ATG10-AS1	0	0	0	0
ATG10-IT1	0	0	0	0
ATG101	2786.8	2350.14	3016.11	3324.04
ATG12	2155.22	1785.85	1739.79	1661.04
ATG12P1	0	0	0	0
ATG12P2	0	0	0	0
ATG13	5176.72	3847.16	4485.57	4774.59
ATG14	827.918	530.44	684.832	729.342
ATG16L1	867.001	751	925.116	866.269
ATG16L2	69.049	40.613	89.328	93.543
ATG2A	4208.85	2554.73	5448.92	5193.15
ATG2B	1182.1	848.079	1275.3	1118.14
ATG3	2132.91	1678.67	2340.62	2571.05
ATG3P1	0	0	0	0
ATG4A	475.147	364.175	445.655	440
ATG4AP1	0	0	0	0
ATG4B	1604.16	1247	1841.62	2037.09
ATG4C	1057.27	759.033	557	536.039
ATG4D	585.607	390.533	677.356	786.007
ATG5	1465.27	1140.01	1602	1651.04
ATG7	1894.66	1502.81	2156.29	2128.43
ATG9A	7965.51	6103.63	7962.07	8314.58
ATG9B	286.923	112.828	428.54	523.109
ATIC	7985.03	6219.29	8392.55	9150.42
ATL1	115.503	84.077	82.838	86.819
ATL2	1223.49	1037.21	1463	1359.68
ATL3	1412.61	1071.2	1200.02	1394
ATM	751.381	510.998	479.127	453.994
ATMIN	5010.47	3772.75	5600.07	5476.26
ATN1	7381.31	5464.18	6454.16	6979.69
ATOH1	0	0	1	0
ATOH7	0	0	0	0
ATOH8	278.007	150	89	138
ATOX1	997.293	668.849	875.523	1082.18
ATOX1-AS1	0	0	2	0
ATP10A	64.06	41.001	115	150.325
ATP10A-DT	0	0	0	0
ATP10B	17.159	5	4	7
ATP10D	4069.38	2742.83	3654.49	3997.7
ATP11A	18393.8	14495.6	13192.5	12747.4
ATP11A-AS1	7	2	3	0
ATP11AUN	1	0	0	0
ATP11B	1513.09	1282.14	1714.94	1756.61
ATP11B-DT	0	0	1	0
ATP11C	1868.06	1393.78	1360.39	1175.23
ATP12A	42	25	80	106
ATP13A1	5076.99	3681.96	4907.12	5098.64
ATP13A2	20415.2	13561.8	11310.3	12621.7
ATP13A3	9493.74	7340.99	12073.7	11359.7
ATP13A3-DT	63.685	37.44	80.247	82.091
ATP13A4	0	0	0	1
ATP13A4-AS1	0	0	0	0
ATP13A5	2	0	0	0
ATP13A5-AS1	0	0	0	0
ATP1A1	33580.9	30448.5	40797.2	41111
ATP1A1-AS1	84.96	54.619	93.233	99.841
ATP1A2	0	1	0	0
ATP1A3	4	7	1	1.518
ATP1A4	242.871	175	247.111	264.677
ATP1B1	1521	1710.37	2122.01	1985.99
ATP1B1P1	1	0	0	0
ATP1B2	2.095	1	1.126	0
ATP1B3	6706.93	6745.62	9321.61	8917.34
ATP1B3-AS1	2	0	2	0
ATP1B3P1	1.001	0	0	1.001
ATP1B4	1	0	0	0
ATP23	59	44	53	59.001
ATP2A1	15	11	8	11
ATP2A1-AS1	6	9	9	2
ATP2A2	18836.1	14659.6	16256.6	17597.1
ATP2A3	95	42	130	182
ATP2B1	2408.3	1934.66	1452.69	1669.95
ATP2B1-AS1	11.778	4.004	11.72	6.644
ATP2B2	2	0	2	0
ATP2B2-IT1	0	0	0	0
ATP2B2-IT2	0	0	0	0
ATP2B3	108	130	286	262.999
ATP2B4	9961.92	7472.42	10858.8	10666.1
ATP2C1	5291.7	4074.61	4406.03	4544.74
ATP2C2	161.96	110.987	210.793	219.242
ATP2C2-AS1	12.107	9.052	12.139	14.759
ATP4A	0	0	1	0
ATP4B	0	1	0	0
ATP5F1A	19511.6	14214.3	19877.3	21406.3
ATP5F1AP1	0	0	0	0
ATP5F1AP10	0	0	0	0
ATP5F1AP2	0	0	0	0
ATP5F1AP3	3.002	0	0	0
ATP5F1AP4	0	0	0	0
ATP5F1AP7	1	1	0	1
ATP5F1AP8	0	0	0	0
ATP5F1B	20394.7	14289.2	19651.2	21382.7
ATP5F1BP1	1	0	0	0
ATP5F1C	4022.86	3253.77	4471.37	4659.02
ATP5F1CP1	1.008	0	0	0
ATP5F1D	2366.29	1834.48	2422.31	3009.98
ATP5F1E	2212.74	1618.1	1964.93	2346.09
ATP5F1EP1	0	0	0	0
ATP5F1EP2	0	0	0	0
ATP5IF1	1528.34	1160	1873.01	2120.25
ATP5MC1	1099.96	754.999	1123.68	1381.13
ATP5MC1P1	1	0	0	2
ATP5MC1P2	3	0	5.012	0
ATP5MC1P3	0	0	0	0
ATP5MC1P4	7	7	8	16
ATP5MC1P5	0	0	0	0
ATP5MC1P6	0	0	0	0
ATP5MC1P7	0	0	0	0
ATP5MC1P8	0	0	0	0
ATP5MC2	3292.07	2267.35	2657.17	3404.3
ATP5MC2P1	1	0	0	0
ATP5MC2P2	0	0	0	0
ATP5MC2P3	0	0	0	0
ATP5MC2P4	1.001	0	0	0
ATP5MC3	6003.67	4480.65	5506.99	6395.04
ATP5ME	1153.45	797.858	1254.52	1538.47
ATP5MF	3649	2844.28	4036.41	4525.18
ATP5MF-PTCD1	345.763	209.834	389.644	451.654
ATP5MFP1	0	0	1	0
ATP5MFP2	0	0	0	0
ATP5MFP3	0	0	0	0
ATP5MFP4	0	0	1	0
ATP5MFP5	0	1	1	1
ATP5MFP6	0	0	0	0
ATP5MG	3172.13	2441.24	3571.78	4173.36
ATP5MGL	1	1.002	0	1.003
ATP5MGP1	0	0	0	1
ATP5MGP2	0	0	0	0
ATP5MGP3	0	0	0	0
ATP5MGP4	0	0	0	0
ATP5MGP5	0	0	0	0
ATP5MGP6	0	0	0	0
ATP5MGP7	0	0	0	0
ATP5MGP8	0	0	0	0
ATP5MJ	2492.25	1748.13	2536.72	2878.07
ATP5MK	2185.74	1710.35	2069.45	2302.47
ATP5MKP1	0	0	0	0
ATP5PB	3924.5	3000.18	4360.2	4626.35
ATP5PBP1	0	0	0	0
ATP5PBP2	0	0	0	0
ATP5PBP3	10	2.001	5	4.001
ATP5PBP4	0	0	0	0
ATP5PBP5	0	0	0	0
ATP5PBP6	0	0	0	0
ATP5PBP7	0	0	0	0
ATP5PD	3134.79	2267.12	3225.74	3804.94
ATP5PDP1	1	0	0	0
ATP5PDP2	0	0	0	0
ATP5PDP3	0	0	0	0
ATP5PDP4	0	0	0	2.019
ATP5PF	1849.3	1335.77	1934.57	2199.92
ATP5PFP1	0	0	0	0
ATP5PO	3514.33	2554.09	3544.42	3936.09
ATP5POP1	0	0	0	0
ATP6AP1	14761.4	11160.5	14624.9	15965.3
ATP6AP1L	61	59.999	74.982	53.873
ATP6AP2	4075.69	2934	4086.55	3970.14
ATP6V0A1	2802.59	1846	2176.67	2449.88
ATP6V0A2	500.004	448.94	505	550.808
ATP6V0A4	54	32.001	127	156
ATP6V0B	3345.56	2655.78	4168.79	4299.15
ATP6V0C	19099.9	13879.8	17787.5	20510.9
ATP6V0CP1	1	0	0	1
ATP6V0CP2	0	0	0	0
ATP6V0CP3	1	0	0	0
ATP6V0CP4	0	1	0	1
ATP6V0D1	5847.84	4075.82	6307.47	7260.21
ATP6V0D1-DT	1	0	2	4
ATP6V0D2	0	0	0	0
ATP6V0E1	7050.46	6092.41	7556.41	8154.04
ATP6V0E1P1	0	0	0	0
ATP6V0E1P2	0	1	1	0
ATP6V0E1P3	0	0	0	0
ATP6V0E1P4	0	0	0	0
ATP6V0E2	225.001	120.885	392.449	435.173
ATP6V0E2-AS1	1	3.115	4.317	4.34
ATP6V1A	3922.73	2885.52	3624.18	3818.62
ATP6V1B1	4373.67	3385.23	4180.98	5322.66
ATP6V1B1-AS1	257.235	229.069	108.215	143.326
ATP6V1B2	5229.14	3962.58	5341.95	5764.91
ATP6V1C1	2698.38	2010.15	2879.4	3022.23
ATP6V1C2	703.407	410.861	1127.06	1280.41
ATP6V1D	1619.23	1280.01	1835.01	1966.03
ATP6V1E1	6742.96	5257.6	8630.66	9231.65
ATP6V1E1P1	0	0	0	0
ATP6V1E1P2	0	0	0	0
ATP6V1E1P3	0	1.004	0	0
ATP6V1E2	66	64.06	39.079	65.049
ATP6V1F	2291.17	1587.14	2551.38	3108.64
ATP6V1FNB	17.317	7.467	14.033	7.281
ATP6V1G1	3380.18	2243.56	3255	3751.74
ATP6V1G1P1	0	0	0	0
ATP6V1G1P2	0	0	0	0
ATP6V1G1P3	0	0	0	0
ATP6V1G1P4	0	0	1	0
ATP6V1G1P5	0	0	0	0
ATP6V1G1P6	0	0	0	0
ATP6V1G1P7	0	0	0	0
ATP6V1G2	2	0	0	0
ATP6V1G2-DDX39B	37.611	17.248	19.448	26.793
ATP6V1G3	0	0	0	0
ATP6V1H	2243.04	1527.54	2061.06	2473.9
ATP7A	628.61	448.341	308.002	383.055
ATP7B	8792.33	7349.25	10854.9	9907
ATP7BP1	0	0	0	0
ATP8A1	19	16	8	8
ATP8A1-DT	0	0	0	0
ATP8A2	18	5	9	10
ATP8A2P2	5.294	0	1	3
ATP8A2P3	0	0	0	0
ATP8B1	566.936	402.793	1367.89	1517.14
ATP8B2	121.999	120.002	184	236.085
ATP8B3	64	57	84	52
ATP8B4	9	5	0	8
ATP8B5P	3.082	3.081	0	2.064
ATP9A	3061.82	1863.16	1854.12	1893.2
ATP9B	757.139	433.907	611.49	650.584
ATPAF1	799.483	561.121	1022	1144.15
ATPAF2	657.343	481.8	573.541	655.999
ATPSCKMT	175	151.006	180	197
ATR	801.083	494.003	728.007	682.001
ATRAID	2901.09	2036.09	2748.74	3045.23
ATRIP	578.709	357.33	607.368	675.003
ATRN	7105.95	5744.82	5661.68	5337.8
ATRNL1	4	1	5	2
ATRX	2070.43	1749.07	1722.27	1930.48
ATXN1	782.014	604.003	526.228	471
ATXN1-AS1	5.013	6	4	1
ATXN10	3389.92	2492.9	3002.73	3324.76
ATXN1L	1817.27	1326.57	1927.09	1947.79
ATXN2	4152.84	2939.59	3414.74	3719.09
ATXN2-AS	2	1	1	2
ATXN2L	8097.54	5720	8699.6	9486.85
ATXN3	571.433	450.138	652.322	744.154
ATXN3L	0	0	0	0
ATXN7	1364.6	961.764	1302.47	1252.28
ATXN7L1	157.001	84.999	165.999	141.001
ATXN7L2	112	80.999	55	80
ATXN7L3	4674.33	3622.65	4519.38	4722.62
ATXN7L3-AS1	22	13.028	7	16
ATXN7L3B	2611.55	1754.27	2554.88	2629.57
ATXN7L3P1	0	0	0	0
ATXN8OS	0	0	1	0
AUH	501.875	409.158	691.272	696.032
AUNIP	394.407	350.974	540.29	591
AUP1	4186.89	3309.02	4680.61	5120.71
AURKA	738.801	536.822	774.883	916.847
AURKAIP1	3720.33	3010.38	4463.48	5284.91
AURKAP1	2.952	0	0	4.42
AURKAP2	0	0	0	0
AURKB	234	173.001	329.012	409.999
AURKBP1	0	0	0	0
AURKC	39.848	13	51.632	37.309
AUTS2	13.015	5	5	11
AVEN	2066.84	1775.72	2053.55	2171.82
[truncated: 57,983 more rows]
