# Supplementary material for: The transcriptional regulatory network modulating human trophoblast stem cells to extravillous trophoblast differentiation
Source: Nat Commun. 2024 Feb 12;15:1285. doi: 10.1038/s41467-024-45669-2 (PMC10861538; doi:10.1038/s41467-024-45669-2)
Supplement: Supplementary file 5 — Supplementary Data 2 [file 41467_2024_45669_MOESM5_ESM.xlsx]

## Sheet: Sheet1
Supplementary Data 2. Class 1-4 genes and their changes in expression during EVT differentiation
Class 1	TSC_log2Fold	EVT_D1_log2Fold	EVT_D2_log2Fold	EVT_D3_log2Fold	EVT_D4_log2Fold	EVT_D5_log2Fold	EVT_D8_log2Fold		Class 2	TSC_log2Fold	EVT_D1_log2Fold	EVT_D2_log2Fold	EVT_D3_log2Fold	EVT_D4_log2Fold	EVT_D5_log2Fold	EVT_D8_log2Fold		Class 3	TSC_log2Fold	EVT_D1_log2Fold	EVT_D2_log2Fold	EVT_D3_log2Fold	EVT_D4_log2Fold	EVT_D5_log2Fold	EVT_D8_log2Fold		Class 4	TSC_log2Fold	EVT_D1_log2Fold	EVT_D2_log2Fold	EVT_D3_log2Fold	EVT_D4_log2Fold	EVT_D5_log2Fold	EVT_D8_log2Fold
A2ML1	1.02806	0.263	-0.0237953	-0.34828	-0.574456	-0.52963	-0.672744		ABCA7	-0.752773	-0.769478	-0.183157	-0.0748048	-0.478145	0.440264	0.937278		AADAT	-0.198524	-0.117549	0.221635	0.319954	0.196598	-0.290231	-0.271082		AARSD1	0.832148	0.337304	-0.105493	-0.777371	-0.64971	-0.538749	0.160379
AACS	1.62934	-0.113465	-0.763127	-0.996926	-1.10029	-0.491241	-0.486396		ABCC10	-0.717221	-0.113932	-0.234069	-0.446914	-0.301226	0.339177	0.853775		AAK1	-0.642369	-0.347555	0.251935	0.485923	0.118113	0.00393423	-0.1615		ABCA5	0.189985	-0.0910063	-0.174522	0.0960841	-0.210844	-0.0909432	0.217244
AASDH	1.26503	0.0218531	-0.397483	-0.339648	-0.54156	-0.671129	-0.480034		AC007040.2	-0.422022	-0.140199	-0.246339	-0.097285	-0.000595283	0.119528	0.567972		AATF	0.255069	-0.134362	0.0738948	0.296173	-0.324039	-0.194614	-0.0854963		ABTB1	-0.224549	-0.182904	-0.278353	-0.0647895	-0.239362	0.465556	0.327255
AASS	1.2219	0.280172	-0.256375	-0.352344	-0.481006	-0.791431	-0.893297		AC090004.1	-1.24013	0.0620467	-1.24013	0.491827	0.471012	0.0804729	0.333099		ABCB8	0.0450352	0.23651	0.53664	-0.0165473	-0.190072	-0.415971	-0.464165		AC005258.1	0.930972	0.288032	-0.162302	-0.5314	-0.854359	-0.457341	0.00798124
ABAT	1.30817	0.00366666	-0.438571	-0.539243	-0.323313	-0.723132	-0.534963		AC090227.2	-1.34454	0.364048	-0.307881	-0.550312	0.496763	0.646679	-0.231268		ABHD12	0.222851	0.0146437	0.159258	0.06572	-0.217242	-0.331093	0.00618709		AC007192.1	0.767363	-0.245051	-0.166981	-0.665436	-0.366518	-0.0800053	0.276377
ABCA3	0.755856	0.113959	-0.201906	-0.290249	-0.241238	-0.273761	-0.202852		AC116366.1	-0.649039	0.280777	-0.308636	0.110661	-0.069929	0.187342	0.225238		ABHD14A	-0.565909	0.303452	0.594313	-0.223539	-0.150997	-0.240032	-0.0338551		AC010422.3	0.01081	-0.458653	-0.141424	-0.127915	-0.265118	0.256154	0.502449
ABCA4	0.937247	-0.0590569	-0.244021	-0.0242543	-0.481313	-0.206901	-0.484391		ACADVL	-0.164004	-0.225719	0.00722137	0.0366859	-0.477898	0.0365935	0.563453		ABHD17C	-0.168726	-0.317607	0.393366	0.0818063	-0.00715165	-0.203236	0.101005		AC022400.5	-0.000240624	-0.021881	-0.144088	-0.0128239	-0.00351954	0.114838	0.0547796
ABCB6	0.328277	0.220857	-0.078087	0.0363842	-0.104951	-0.216344	-0.294017		ACAN	-4.53973	-4.40229	-3.50295	-1.99526	-0.669492	0.376127	2.2154		ABHD18	0.811395	0.110777	0.317033	0.216622	-0.545653	-0.742546	-1.07478		ACP2	1.15205	0.377781	0.192866	-1.12944	-0.93082	-0.874785	-0.306952
ABCB7	1.77562	-0.0325155	-0.494119	-1.07887	-1.11949	-1.08677	-1.04703		ADAM12	-2.69946	-2.93017	-2.22499	-1.13227	-0.246225	0.667287	1.85343		ABHD3	0.433742	-0.167753	0.074792	0.549957	-0.163531	-0.1592	-1.14105		ACY1	0.105514	0.0210892	-0.0319346	-0.181483	-0.235852	-0.0612639	0.312532
ABCB9	1.09922	0.340405	-0.00741755	-0.572654	-0.5946	-0.650811	-0.677858		ADAM19	-2.24155	-1.87164	-1.41185	-1.01985	0.0806865	1.05674	1.32685		ABHD5	-0.225257	0.0746459	1.11372	0.623712	-0.317506	-1.46563	-2.17104		ADAM9	0.559714	0.00116759	-0.103591	-0.0927166	-0.470994	-0.114712	0.016797
ABCC2	0.888651	0.0968133	0.0495032	-0.130183	0.0810696	-0.813193	-0.989649		ADAMTS4	-0.207906	-0.114559	-0.0559222	0.0880602	-0.041743	0.140673	0.152798		ABITRAM	0.349017	0.209843	0.113707	0.133379	0.063185	-0.548447	-0.594324		ADAMTSL4	-0.204585	-0.311245	-0.289248	-0.678283	-0.262873	0.481744	0.725237
ABCC4	1.47747	-0.0544632	-0.452244	-0.55529	-0.652747	-0.782291	-0.681512		ADGRG6	-1.47485	-1.89396	-1.26987	-0.463145	0.262826	0.860828	1.14741		ABTB2	-0.0282968	-0.0198268	1.1345	0.294551	-0.190041	-1.19868	-1.74234		ADAP2	0.477725	0.0779731	0.0719425	-0.424843	-0.0964776	-0.294306	0.0073251
ABCC5	1.53793	0.887962	-0.523804	-1.03692	-1.28216	-1.521	-1.72195		AK5	-0.800147	-2.06948	-0.651353	-0.297393	0.221503	0.417104	1.16083		AC008012.1	0.99732	0.00347381	0.285842	1.04613	-2.49136	-2.13461	-1.68207		ADARB1	0.656894	0.250245	0.0398789	-0.44533	-0.909849	-0.760913	0.431996
ABCD3	1.59947	0.429716	-0.262994	-0.216946	-1.15159	-1.96916	-2.162		AKAP9	-0.603138	-0.428962	-0.0724309	-0.028624	0.310638	0.207476	0.347748		AC008687.1	-1.17373	-0.990471	-0.485715	0.703679	0.754096	0.591597	-0.951408		ADCY7	-0.0586286	-0.483821	-0.530688	-0.199897	-0.0954619	0.520471	0.476651
ABCE1	1.34586	0.379459	0.226345	-0.198539	-0.86745	-1.755	-1.88023		AL121845.3	-0.195503	-0.157107	-0.157141	0.0706573	0.117853	-0.0151959	0.272947		AC008687.4	-1.21069	-1.15979	-0.230026	0.536024	1.03565	0.229032	-0.747375		ADGRB2	0.684017	-0.21639	-0.587244	-0.875155	-0.686776	0.132568	0.68202
ABCF1	0.357159	0.415097	0.0767888	-0.205212	0.15429	-0.779338	-0.380589		ALDH3B1	-0.208364	-0.604856	-0.210783	-0.826643	-0.338122	0.240632	1.05412		AC008982.1	-0.793369	-0.155963	0.245398	0.444731	0.027202	-0.350117	0.233198		ADGRE5	0.669735	0.931225	-0.331068	-0.765525	-0.792044	-0.485095	-0.273756
ABCF2	1.0053	0.491477	0.0633674	-0.475891	-0.194256	-1.72576	-0.629351		ALG9	-0.67496	-0.22283	-0.0117387	0.207026	0.293925	-0.205145	0.352919		AC009070.1	-0.170074	-0.301437	0.0846996	0.564188	-0.172908	-0.0223518	-0.16965		ADGRF5	0.471976	0.20177	-0.416197	-0.401617	-0.207977	-0.100288	0.211485
ABCF2-H2BE1	1.59636	0.782876	0.173695	-1.46282	-1.45544	-1.9925	-2.74676		ALPL	-0.629463	-1.46263	-1.1717	-0.364986	0.755444	0.874066	0.321244		AC010325.1	-1.39091	-0.474181	0.306082	0.111969	0.482394	0.28657	-0.0514651		ADPGK	0.344945	0.0832807	-0.112978	-0.19597	-0.0654379	-0.145907	0.0191242
ABCF3	0.236468	0.252219	-0.00354172	0.0071808	-0.184331	-0.270524	-0.12148		AMIGO2	-0.621378	-0.778686	0.0595251	-0.00721481	-0.0387619	0.00171502	0.811668		AC011511.4	-0.570012	0.188998	-0.00869821	0.0808061	0.251201	-0.352088	0.215582		AFAP1	0.228526	-1.07038	-0.754921	-0.701139	-0.562796	0.548896	1.00328
ABCG1	1.33053	-0.228142	-0.146664	-0.408864	-0.503764	-0.543055	-0.777982		ANGPT2	-0.0369473	-0.106186	-0.103252	-0.0473301	-0.104144	0.0184309	0.326965		AC020765.6	-0.416058	-0.373453	0.312973	0.64034	-0.48469	0.349098	-0.53696		AGO4	0.975784	-0.178106	-0.475134	-0.898378	-0.209995	-0.380634	0.334452
ABHD10	1.28674	0.251299	-0.460943	-0.297949	-0.477171	-0.899775	-0.796637		ANGPTL4	-1.8132	-1.86862	-0.978793	-0.374258	0.00266828	1.15091	0.956282		AC026464.6	0.237675	0.441987	0.25319	0.105716	-0.0208645	-0.803533	-0.652943		AGPAT4	0.859641	-0.33615	-0.612633	-0.496524	-0.302645	-0.0200686	0.302753
ABHD11	0.471403	0.523524	0.271359	-0.409997	-0.341356	-0.79512	-0.232909		ANKRD12	-0.812634	-0.255761	-0.0647221	0.0347778	0.00986879	0.373652	0.389669		AC026954.2	-0.451311	-0.38389	0.251118	-0.0983836	0.277663	0.204261	0.019659		AKT1	0.599442	0.132032	-0.079668	-0.61677	-0.399885	-0.370532	0.332522
ABHD12B	1.91323	0.107012	-0.728757	-1.1718	-1.64711	-1.56427	-1.14637		ANKRD24	-0.971334	-1.038	-0.645854	-0.808436	-0.388579	0.586728	1.3375		AC063943.2	2.17321	-3.7286	0.824345	-1.26092	-3.7286	-3.7286	-3.7286		AL136295.5	0.065861	-0.191736	-0.0732355	-0.105711	-0.223452	0.041353	0.392094
ABHD16A	0.458321	0.393706	-0.154393	-0.28936	-0.224644	-0.114693	-0.29312		ANTXR2	-1.63748	-1.5507	-1.34936	-0.340165	0.158357	0.538065	1.37116		AC068547.1	-0.410867	-0.471802	0.551326	1.05826	-0.00127527	-0.824544	-1.26833		AL669918.1	0.545886	-0.568353	-0.502527	-1.04008	-0.313249	0.599407	0.436807
ABHD17B	1.08961	0.153237	0.0136318	-0.0439956	-0.654895	-0.688598	-0.930323		APOL6	-0.184902	-0.0113003	-0.528038	-0.466669	-0.260859	-0.0223685	0.919727		AC068946.2	-0.867461	-0.465176	0.150118	0.510599	0.113574	0.173122	-0.0235579		ALDH1L2	0.654097	-0.398515	-0.371167	-0.390326	-0.139908	0.129887	0.176107
ABHD2	1.27531	0.0650648	0.362829	-0.709132	-0.735452	-0.987829	-0.913576		ARHGAP31	-0.203356	-0.534425	-0.221108	-0.316606	-0.0850449	0.12211	0.806609		AC099850.2	-2.87641	-0.97058	0.44727	0.761295	0.315161	0.0817981	-0.0107694		ALDH2	0.491338	-0.119545	0.0478296	-0.695469	-0.446149	-0.100863	0.439445
ABI2	1.90086	-0.357807	-0.752681	-0.517606	-1.02302	-1.26314	-1.81327		ARHGEF16	-0.633626	-1.03387	-0.811219	-0.644847	0.217647	0.60979	0.977253		AC106886.5	0.233709	0.266326	0.31664	0.018519	-0.0851444	-0.508633	-0.478987		ALKBH7	0.388124	-0.54582	0.0673245	0.105098	-0.488603	-0.148963	0.342959
ABLIM1	1.93104	-0.0221823	-0.968383	-1.07049	-1.23057	-1.3423	-1.34308		ARL14EPL	-0.432068	-0.488188	-0.50207	-0.19774	-0.238785	0.42169	0.832621		AC119674.2	-0.210493	-0.114458	0.0713214	0.658128	-0.10328	-0.0968188	-0.479331		AMPD2	0.468429	0.388165	0.00227375	-0.633315	-0.600761	0.0127642	-0.00997833
ABLIM2	1.17403	0.161094	-0.908761	-0.0348581	-0.67736	-0.5509	-0.306192		ARSD	-0.174016	-0.270293	-0.0705798	0.00810362	-0.200715	0.128828	0.446854		AC120114.4	-0.0261562	0.340069	0.710863	0.108403	-0.158107	-1.05282	-0.601414		AMZ1	0.409818	-0.552088	-0.629921	-0.434419	-0.198546	0.282801	0.599568
ABLIM3	1.4976	-0.113798	-0.402831	-0.442383	-0.798227	-0.771774	-0.739203		ARSG	-0.150221	-0.100785	-0.257165	-0.380765	-0.0526022	0.0407086	0.64965		AC129492.3	-0.107806	-0.450884	0.587046	0.762391	0.0263095	-0.587518	-1.12642		ANKDD1A	0.183259	-0.423882	0.205239	-0.0358229	-0.181425	-0.107423	0.239654
ABR	1.30052	0.347722	0.476714	-0.598045	-1.25198	-1.3538	-1.3186		ASCL2	-1.17118	-1.44036	-0.802266	-0.552978	-0.0715109	0.577903	1.31504		AC138894.1	-0.381686	0.181838	0.440926	0.441065	-0.562217	-0.220852	-0.238321		ANKRD13A	0.574409	-0.148538	-0.378778	-0.508147	-0.325058	0.126062	0.318435
ABRAXAS1	1.34164	-0.144251	-0.415132	-0.647943	-0.389918	-0.448225	-0.563817		ASPSCR1	-0.345165	-0.333671	-0.346357	-0.1377	-0.160266	0.260493	0.705743		AC138969.1	-0.372031	0.206014	0.283993	-0.359641	0.117063	-0.634084	0.430838		ANKRD50	0.639239	-0.273048	-0.327088	-0.282908	-0.125103	-0.0614284	0.164263
AC002996.1	2.06281	0.17006	-1.75719	-1.75719	-1.75719	-0.961238	-1.75719		ASS1	-1.09791	-1.44162	-0.592943	0.242111	0.480126	0.603747	0.489973		AC244197.3	0.895912	-0.223541	0.447352	0.549139	-0.50276	-0.758789	-2.65055		ANPEP	0.701658	-0.275314	-0.637278	-0.758219	-0.0855845	-0.0388341	0.482706
AC004922.1	1.70915	0.163242	0.343881	-1.88886	-2.06821	-1.16685	-1.36783		ATOH8	-0.31751	-0.353122	-0.37126	-0.314301	-0.157063	0.202497	0.839777		ACACA	1.01456	0.167209	0.394777	0.28956	-0.742637	-1.29987	-1.66196		ANXA11	0.680287	0.500691	-0.0824428	-0.682052	-0.645037	-0.618099	0.168527
AC005670.2	1.5714	-0.463502	-1.32399	0.536145	-1.40232	-0.521432	-1.40232		B4GALT4	-0.824485	-0.740793	-0.149975	0.0895166	0.115385	0.211674	0.705165		ACBD6	0.610995	-0.0351404	0.137391	0.588308	-0.336966	-0.707654	-1.03111		ANXA4	0.195705	-0.535146	-1.27641	-0.419418	-0.322868	0.197292	1.04128
AC006486.1	1.88547	-0.746163	-1.13103	-0.807344	-1.13103	-0.381024	-1.13103		BATF2	-0.217245	-0.316152	-0.382149	-0.382149	-0.28022	-0.0709748	1.01902		ACER2	0.38565	0.236901	0.419412	0.370515	-0.33455	-0.655416	-1.12982		AP000295.1	0.615743	-0.298395	-0.116271	-0.15291	-0.226093	-0.228209	0.168452
AC012254.2	0.0899119	0.0404783	0.372547	0.817088	-0.75825	-0.687361	-0.647116		BAZ2B	-0.249091	-0.426729	-0.156014	-0.174422	0.0121517	0.382206	0.399676		ACOT1	-1.04558	-0.419827	0.79438	0.552057	0.167061	-0.461646	-0.476734		AP5Z1	0.467887	-0.106013	-0.218338	-0.311384	-0.472117	0.163657	0.240392
AC017083.3	1.15341	0.223825	0.0158179	-0.558413	-0.651921	-0.674072	-0.611455		BGN	-1.99833	-2.3535	-0.562206	0.0102931	0.263001	0.537995	1.14906		ACOT2	-0.5895	-0.415273	0.87935	0.714128	-0.0998534	-0.776848	-0.764288		APAF1	0.495861	0.0478228	-0.302112	-0.394237	-0.20315	-0.019897	0.17533
AC022384.1	0.961659	-0.247979	-0.247979	-0.247979	-0.247979	-0.247979	-0.247979		BSCL2	-0.750316	-0.0972174	0.139393	0.437436	-0.487451	-0.334758	0.593454		ACP3	-0.19772	0.070427	0.371661	0.458193	-0.415331	-0.0833878	-0.480564		APBA3	0.319108	-0.0317282	-0.0442175	-0.185853	-0.105477	-0.0937932	0.0822868
AC022826.2	1.23106	0.0062208	0.0916435	-0.277207	-0.585897	-0.940673	-0.810232		C1orf115	-0.53117	-0.308853	0.20459	0.171416	0.107811	-0.060707	0.245879		ACSM3	-0.735787	0.0007491	0.18422	0.261446	0.389018	-0.69146	0.183175		APBB1IP	0.313617	-0.522782	-0.152308	-0.16114	-0.162961	-0.0454089	0.490384
AC026464.4	1.41273	0.522736	0.0924062	-0.684448	-1.19228	-1.40078	-1.33572		C1QTNF6	-0.717963	-0.415474	-0.537308	-0.272827	-0.164196	0.335002	0.979451		ACVR1	-0.0732466	-0.520376	0.931011	0.705671	-0.415757	-0.733194	-1.10904		APLP1	-1.30481	-2.209	-2.3605	-1.79538	-1.13946	0.210177	2.09942
AC069368.1	1.20876	-0.15733	-0.128606	-0.475327	-0.475327	-0.475327	-0.475327		CA2	-0.564064	-0.528423	-0.192777	0.0879008	-0.144425	-0.271084	0.970202		ACVR2B	0.241467	0.0558244	0.456429	0.444386	-0.102772	-0.798365	-0.891017		APOL1	0.0826887	-0.0319887	-0.0218721	-0.240107	-0.187425	-0.157768	0.440123
AC073508.2	1.05934	-0.333188	-0.0095	-0.443418	-0.405813	-0.369632	-0.20986		CALHM2	-0.579544	-0.238151	0.3037	-0.11636	-0.209543	0.0070176	0.542494		ACVRL1	-2.4115	-2.61055	-1.20448	0.234912	0.531001	1.28666	0.205376		APOL2	0.446953	0.214135	-0.47534	-0.484208	-0.293774	-0.33626	0.520839
AC073896.1	1.50424	0.0463064	0.334611	-0.472997	-2.5045	-1.18632	-0.906502		CASP4	-2.87589	-2.60309	-1.18452	-0.660815	0.752986	1.06882	0.882598		ADAM15	0.163432	-0.422946	0.140833	0.473134	-0.307231	-0.138894	-0.109231		ARFGAP1	0.604236	0.199855	-0.102407	-0.477341	-0.737311	-0.04737	0.155633
AC087632.2	1.56047	0.429593	0.420651	-0.569615	-1.47871	-2.56557	-2.61178		CCDC171	-0.272572	-0.0207854	-0.0834315	-0.270255	0.0312769	0.285878	0.229478		ADAMTS1	-0.88694	0.141714	0.404878	0.521722	0.143206	-0.205415	-0.678683		ARHGAP45	0.313703	-0.214952	-0.0114843	-0.384352	-0.244048	0.201808	0.192605
AC087721.2	1.41259	-0.56482	0.537785	-0.725527	-0.913949	-0.826448	-0.969593		CCDC173	-0.192849	-0.0592312	-0.0557356	-0.120844	0.101398	-0.0567	0.321145		ADAMTS20	-1.08693	-0.892964	0.698585	0.559673	0.427598	-0.0404091	-0.794575		ARHGEF2	0.131122	-0.266867	-0.387244	-0.474444	-0.133068	0.320608	0.514655
AC091959.1	1.58341	-0.0853736	-0.258212	-0.798179	-0.847432	-0.793894	-0.951932		CCDC71L	-0.21985	-0.412148	-0.0187659	0.209216	0.0157514	0.0743204	0.242282		ADAT3	0.412309	-0.105239	0.594776	0.503586	-0.408716	-0.763434	-1.09179		ARL13B	0.988744	-0.388016	-0.483275	-0.2195	-0.252306	-0.176208	-0.0701035
AC138811.2	1.67183	0.42459	0.251507	-0.549476	-2.37699	-2.59466	-2.0598		CCDC78	-0.235034	-0.33988	-0.27229	-0.26008	-0.0951893	0.188863	0.697033		ADCK2	-0.368082	-0.331025	0.63109	0.845391	0.0653248	-0.706786	-1.232		ARPC1B	0.183704	-0.169851	0.298983	-0.241258	-0.675762	0.0162005	0.335359
ACAA2	1.33144	-0.00355008	-0.0395199	-0.0525021	-0.558561	-1.09703	-1.31397		CCDC80	-0.607774	-1.05044	-0.95206	-0.880011	-0.476446	0.470603	1.43097		ADD1	0.583805	-0.312413	0.240718	0.0770547	-0.526969	-0.208869	-0.15162		ARSA	0.29765	-0.39719	-0.493064	-0.594229	-0.644685	0.275731	0.838646
ACADM	1.55934	0.249956	-0.331891	-0.622902	-0.799847	-1.38742	-1.11055		CCK	-0.913414	-0.782125	-0.701581	-0.703257	-0.0299266	-0.120534	1.46423		ADI1	-0.160261	0.585282	0.499677	0.782897	-0.59595	-1.11129	-1.53184		ARSK	0.130603	-0.696591	-0.663543	-0.25549	-0.279179	0.405902	0.740034
ACADSB	1.34582	0.00239152	-0.310221	-0.205698	-0.556905	-0.849654	-0.86703		CCR1	-0.58348	-1.6171	-0.999729	-0.191107	0.0777583	0.295823	1.23123		ADM	-1.04887	-0.977587	0.0227791	0.432675	0.405769	0.44303	-0.0605077		ASAP3	0.211649	-0.299843	-0.824105	-1.11589	-0.206846	0.392993	0.866999
ACAP2	1.32708	0.0866644	-0.324361	-0.100891	-0.469499	-1.00388	-1.06745		CD22	-0.236895	-0.236895	-0.236895	-0.156081	0.210474	0.399655	0.111793		ADRM1	0.294298	0.166578	0.449061	0.240283	-0.25758	-0.751403	-0.568264		ASCC2	0.59086	-0.00357646	-0.136861	-0.498942	-0.228492	-0.0849675	0.114871
ACAT1	1.47431	0.293695	-0.414262	-0.423257	-0.830802	-1.17764	-1.01368		CD276	-0.390965	-0.268665	-0.358764	-0.221308	-0.17859	0.291527	0.733071		AFF1	-0.331158	-0.648933	0.511807	0.508623	0.178308	-0.0440092	-0.695931		ASPH	0.888607	-0.399669	-0.765028	-0.477675	-0.276249	-0.0122263	0.341083
ACBD3	0.443438	-0.0487548	0.150711	0.0769743	-0.140832	-0.431776	-0.217384		CD37	-1.79769	-0.169344	-2.2089	0.199696	-0.569956	0.420648	1.29054		AFTPH	0.310314	0.184781	0.242204	0.241134	-0.265815	-0.429762	-0.546781		ATF6B	0.427686	-0.0470207	0.0326559	-0.0880234	-0.191708	-0.285917	0.0391372
ACD	1.38697	0.353271	-0.0103248	-0.608651	-0.862408	-1.16787	-1.10948		CD7	-0.836633	-0.892662	-0.574508	-0.904396	-0.664718	0.361865	1.47496		AGO2	1.00432	-0.454896	0.0932555	0.693153	-0.483766	-0.933398	-1.54743		ATG4C	0.69832	-0.402234	-0.104521	-0.169231	-0.253038	-0.237649	0.15577
ACE2	-0.228362	0.337952	-0.00260474	0.00631682	0.0422297	0.0193574	-0.257322		CDK7	-0.442496	-0.732053	-0.187937	-0.0364955	0.033247	0.191942	0.716858		AIF1L	-0.0561405	0.19109	0.461295	-0.152548	-0.421292	-0.100792	-0.0880001		ATP13A2	-0.129814	-0.604731	-0.347559	-0.455562	0.0876256	0.442232	0.577242
ACER3	1.50497	0.0478843	0.0359338	-0.157723	-0.997953	-1.39012	-1.62522		CDRT4	-0.200986	-0.283227	-0.369834	0.337975	-0.376321	0.259715	0.381614		AIMP1	0.252943	0.414129	0.493002	0.212345	-0.26777	-0.872135	-0.907819		ATRN	1.11917	-0.0982211	-0.674413	-0.718077	-0.64268	-0.144154	0.15532
ACHE	1.43269	0.86635	-0.0476393	-0.941742	-1.42946	-1.63746	-1.75319		CFAP44	-0.272577	0.00790545	-0.0905675	-0.0770256	-0.00280715	0.192595	0.187297		AIMP2	0.199276	0.45825	0.531952	0.363374	-0.256464	-1.16307	-1.11407		AXIN1	0.0907066	-0.220137	0.0185512	-0.598141	-0.4547	0.0630797	0.703741
ACOT11	1.1728	-0.215713	0.174963	-0.114764	-0.479463	-0.734938	-0.960616		CGB1	-3.18961	-2.97501	-0.867049	-0.424174	0.552273	1.0485	0.952265		AIP	0.336833	-0.0973567	0.133926	0.292629	-0.33414	-0.192201	-0.301154		B2M	0.00886313	-0.308367	-0.452639	-0.239278	-0.466134	0.320489	0.709954
ACOT7	1.37128	0.854161	-0.134908	-0.759847	-1.03636	-1.66064	-1.73625		CGB2	-2.57779	-2.46251	-0.860833	-0.305252	0.669354	1.01901	0.743519		AK3	1.07157	0.0637882	0.577912	0.165819	-0.533633	-1.70464	-2.05304		B3GNT7	-0.434177	-1.61797	-0.926844	-0.234481	-0.241127	0.716812	1.04856
ACOT9	1.47127	0.556263	-0.323794	-0.623469	-1.17347	-1.17633	-1.24132		CHKB-CPT1B	-0.386225	-0.134468	-0.138775	-0.242518	0.0312598	-0.109031	0.697055		AK4	1.10413	-0.305563	0.762546	0.410434	-1.02565	-1.75387	-2.1334		B4GALT5	0.684306	-0.0394527	-0.131513	-0.133749	-0.565635	-0.0445109	-0.0733366
ACOXL	1.81914	0.391614	-0.59884	-1.13686	-1.36785	-1.48805	-1.7349		CHRM5	-0.973139	-0.781984	-0.752615	-0.376588	0.231199	0.653268	0.846968		AKAP8L	0.301182	-0.183531	0.458358	0.222822	-0.142051	-0.442044	-0.506374		B4GALT7	-0.0474969	-0.102357	-0.224458	-0.728679	-0.164978	0.125227	0.730211
ACP5	0.462032	-0.232902	0.0642968	-0.0204662	-0.141371	-0.363406	0.0787793		CHST7	-1.54938	-1.46343	-1.19259	-0.48412	0.289884	1.18682	0.717398		AKIRIN2	-0.0985221	-0.119193	0.415837	0.393383	-0.02641	-0.393531	-0.406137		BAG6	0.206187	-0.241295	-0.0224853	0.016058	-0.0819982	-0.0801466	0.155674
ACSF3	1.42858	0.292478	-0.272322	-0.681166	-0.75081	-0.875869	-1.02153		CILP2	-0.114882	-0.424831	-0.265805	-0.506446	-0.178905	0.202245	0.817268		AKR1A1	-0.178852	-0.197402	0.0703591	0.30558	0.0181091	-0.0124933	-0.0670739		BAIAP2L1	0.812642	-0.403744	-0.348523	-0.533609	-0.5774	-0.107269	0.498714
ACSL1	2.33237	0.007038	-2.19407	-1.97468	-2.34286	-2.74868	-2.83714		CIR1	-0.333127	-0.295619	0.00282924	0.0267847	0.129818	0.0450838	0.315986		AKT1S1	0.30931	0.357984	0.513435	0.146397	-0.30964	-0.706686	-0.928415		BCAR3	0.290293	-0.559157	-0.474027	0.172365	-0.244304	0.0331752	0.468919
ACSS3	1.23277	-0.0397322	-0.342219	-0.362153	-0.567175	-0.265191	-0.729463		CLEC7A	-0.77219	-0.796437	0.208878	1.00309	-0.30491	-0.269938	0.0562846		AL031777.2	-1.04228	-0.777063	-0.3518	0.278302	0.588055	0.619328	-0.15982		BCL7C	0.677947	0.117136	-0.182517	-0.39974	-0.425811	-0.250726	0.126322
ACTA1	0.412495	2.04254	-1.30292	-1.64075	-1.82819	-1.8884	-1.8805		CLIC5	-0.768813	-0.684052	-0.282314	-0.00831887	0.587921	0.319489	0.290656		AL132671.2	-0.424339	-0.424339	-0.424339	1.33852	-0.424339	-0.424339	-0.424339		BEAN1	0.505235	-0.0892558	-0.262093	-0.680647	-0.345852	-0.0128559	0.490471
ACTB	0.0991576	0.231206	0.0205245	0.00210801	-0.0100759	-0.367345	-0.04246		CLK1	-1.33979	-0.21435	-0.556526	0.597659	0.172637	0.4006	0.140932		AL445423.3	0.503532	0.145984	0.92623	0.0498895	-0.304712	-1.28985	-1.63599		BIN2	0.246239	0.000465846	-0.0645312	-0.188604	-0.117603	0.00345711	0.0782526
ACTC1	1.53937	1.47855	-1.39173	-1.82133	-2.09599	-2.33469	-2.24876		COG1	-0.292896	-0.577945	-0.47171	-0.213717	0.403479	0.175204	0.564213		AL589666.1	1.17503	-0.440282	0.211356	-0.0593312	0.0189889	-1.19379	-1.19379		BMP1	0.469973	-0.109755	-0.137174	-0.260589	-0.137425	-0.162255	0.190752
ACVR1B	1.37213	0.13511	-0.376759	-0.444303	-0.64342	-0.77226	-0.779686		COL21A1	-3.0978	-2.15325	-0.829886	-0.559372	-0.163389	0.932215	1.38741		ALAS1	-0.410399	0.158438	0.892133	0.345665	0.0895223	-0.984245	-1.19977		BMP4	0.153532	-0.450929	-0.204506	-0.152308	-0.0559625	-0.132388	0.598576
ADAM22	0.993887	-0.218938	-0.211726	-0.0265756	-0.536706	-0.494179	-0.14449		COL27A1	-0.705097	-0.653661	-0.442723	-0.412695	0.350619	0.73648	0.403548		ALDH16A1	-0.298718	0.260511	0.152875	0.0159074	-0.0851569	-0.037118	-0.0755647		BORCS6	0.534843	0.0227565	-0.103945	-0.136648	-0.82618	-0.182305	0.321797
ADAR	1.2821	0.236578	-0.538995	-0.865382	-0.735224	-0.678353	-0.109165		COL4A1	-0.994226	-0.639304	-0.526908	-0.666285	-0.0294744	0.564362	1.05192		ALDH5A1	0.517181	-0.211265	0.4733	0.646013	-0.3025	-0.921036	-1.27589		BRI3	0.655012	-0.126772	0.0764081	-0.232582	-0.554576	-0.21929	0.0896992
ADAT1	0.915161	0.565862	0.31181	-0.970788	-0.390079	-0.612115	-1.10429		COL4A2	-0.439656	-0.700598	-0.396814	-0.699892	-0.0922251	0.262434	1.094		ALDH8A1	-0.495234	-0.311209	-0.326757	0.483244	0.303698	0.00534439	0.072259		BTN2A1	-0.0702296	-0.0284984	-0.265202	-0.151637	0.019793	0.0826338	0.335711
ADCY3	1.79745	0.195603	-0.273021	-1.08238	-1.3135	-1.35184	-1.81215		COPZ2	-0.892971	-1.04926	-0.943094	-0.851901	-0.220179	0.279449	1.50178		ALDOA	0.324982	0.134015	0.244558	0.175878	-0.37735	-0.536902	-0.19013		BTN3A2	0.242189	-0.486034	-0.32263	-0.276512	-0.317965	0.172671	0.631048
ADCY9	1.33303	0.289445	-0.350629	-0.590922	-0.795334	-0.70006	-0.692907		CORO6	-0.696228	-0.394831	-0.457646	-0.148639	0.218521	0.584025	0.410772		ALG2	0.408509	0.2188	0.349038	0.225097	-0.268268	-0.685544	-0.70306		C11orf24	0.364916	0.120128	-0.284378	-0.194118	-0.141498	-0.329546	0.29607
ADD3	2.11326	-0.345984	-0.899679	-1.41008	-1.57193	-1.63875	-1.65847		CPED1	-0.846301	-1.31495	-1.04698	-0.0491214	0.291491	0.252277	1.12192		ALG3	0.367871	0.25964	0.615858	0.0508503	-0.365033	-0.767808	-0.785207		C12orf65	0.515332	-0.0502852	-0.248426	-0.162527	-0.131777	-0.0700857	0.00629183
ADGRA2	0.691682	-0.065128	-0.164598	-0.131617	-0.194872	-0.213747	-0.171296		CPT1B	-0.493854	0.000571573	-0.708302	-0.148616	0.063817	0.423226	0.474226		ALG5	0.355109	0.20523	0.597214	0.491791	-0.298541	-1.20431	-1.31468		C1GALT1C1	0.395113	0.07314	-0.156207	0.0948634	-0.35986	-0.134902	-0.0326346
ADGRE2	1.14138	-0.176231	-0.316854	-0.416521	-0.312964	-0.472154	-0.266811		CPXM1	-0.367294	-0.331261	-0.37091	-0.168125	0.17616	0.367823	0.429057		ALKBH5	0.224523	0.208073	0.258979	0.106443	-0.0931641	-0.470347	-0.42661		C1orf54	-0.0316446	-0.228622	-0.446712	0.0577434	-0.132299	-0.264199	0.721293
ADGRF4	0.328556	0.591392	-0.230856	-0.125495	-0.156936	-0.219465	-0.488202		CRYAB	-1.76555	-1.30397	-1.06145	-0.0499911	0.253351	1.19224	0.463342		ALPP	-0.117726	-0.0328001	0.0325222	0.409997	0.0257342	-0.224389	-0.191982		C1QTNF12	-0.259473	-0.79253	-1.01631	-0.781623	-0.177177	0.538425	1.12059
ADGRG1	1.2671	0.404386	0.241931	-0.326711	-1.12213	-1.11209	-1.44327		CSF2RB	-2.04314	-1.79423	-1.40001	-0.543447	0.390959	0.946735	1.11451		ALYREF	0.537418	0.412401	0.632757	0.168505	-0.63868	-1.42895	-0.917		C20orf194	0.601131	-0.151509	-0.283691	-0.416791	-0.235819	-0.00781723	0.224549
ADGRG5	1.75309	0.117629	-0.731279	-0.802772	-1.08919	-1.19922	-1.11058		CSGALNACT1	-0.83857	-0.925069	-0.349847	-0.0831987	0.259244	0.293451	0.818112		AMD1	0.925255	0.208037	0.415192	0.299705	-0.566995	-1.21888	-1.85278		C4orf33	1.3547	0.488972	0.00334945	-0.756655	-0.905655	-1.37974	-0.924559
ADGRL1	1.51229	0.0391782	-0.34968	-0.746067	-1.09921	-0.751083	-0.560806		CSH1	-9.54433	-9.91042	-8.19593	-3.51831	-1.19159	0.947221	2.183		AMMECR1	0.776667	-0.0217116	0.388794	0.321395	-0.224401	-0.938129	-1.45375		CACFD1	0.617235	-0.157297	-0.159724	-0.00919237	-0.615358	-0.198921	0.209827
ADGRL2	1.97484	0.519442	-0.951633	-1.12819	-1.55746	-2.47944	-2.81435		CSH2	-8.00197	-8.25256	-6.32474	-3.55011	-0.990407	0.901661	2.17741		ANGPT4	-2.72832	-1.1876	0.96197	0.73349	0.333403	0.20595	-1.37328		CACNB3	0.898412	-0.110617	-0.395764	-0.602543	-0.492386	-0.0702975	0.173546
ADGRL3	1.47977	0.436047	0.334859	-0.485296	-1.32758	-1.75686	-2.41018		CSHL1	-1.85013	-1.85013	-1.85013	-1.42855	-0.444385	1.02598	1.59701		ANKRD9	0.526146	-0.497967	-0.188675	0.30591	-0.272894	0.0622716	-0.206823		CALD1	0.889076	0.0135661	-0.291763	-0.591018	-0.526193	-0.253629	0.169433
ADIRF	1.49203	0.887955	0.00388289	-0.46278	-1.66152	-2.46762	-3.16597		CTSA	-0.198842	-0.896518	-0.515184	-0.103362	0.286177	0.366685	0.538253		ANO1	-0.273187	-0.524514	0.0101744	0.572798	0.583181	-0.0944203	-0.867652		CAPG	-0.0546106	0.0460957	-0.265935	-0.443016	-0.612311	0.104269	0.772584
ADK	1.36127	0.528322	0.0772444	-0.431876	-0.913881	-1.49146	-1.70874		CTSL	-1.8889	-1.72674	-0.674073	0.120443	-0.0536277	0.370296	1.29744		ANO10	0.269858	-0.194004	0.426832	0.510013	-0.413476	-0.469129	-0.55941		CASTOR1	0.0519524	-0.494993	-0.150223	-0.225987	-0.211788	0.281455	0.504631
ADNP2	1.76079	-0.227578	-0.465749	-0.607124	-0.926451	-1.2287	-1.23906		CTSO	-0.131468	-0.0895649	-0.102317	-0.314028	-0.100905	0.027774	0.545452		ANXA1	-0.322178	0.786633	0.818224	0.455643	-0.473608	-1.50356	-1.90173		CAV2	1.22757	-0.369801	-0.679262	-1.02632	-0.899363	-0.390115	0.555572
ADSL	1.57877	0.40487	-0.271785	-0.779658	-1.12963	-1.3404	-1.23058		CXCL14	-0.357366	-0.295856	-0.362679	-0.270956	0.13073	-0.171813	0.860573		ANXA5	0.191751	0.00839387	0.445777	0.293791	-0.133674	-0.642761	-0.489813		CAVIN3	0.39684	-0.0875093	-1.17024	-0.853495	-0.105252	0.347668	0.625082
AEBP2	0.946414	0.47027	0.594118	0.00832391	-0.809777	-1.54312	-1.95117		CXCR4	-1.09608	-1.12924	-0.75965	0.378438	-0.0636826	0.124479	1.09596		AOPEP	0.732449	0.246978	0.570191	0.525827	-0.554573	-1.53997	-2.30333		CCDC107	0.489287	-0.118441	-0.361303	-0.236723	-0.452605	0.00719163	0.392003
AFAP1L1	0.453115	0.295301	0.144318	-0.288961	-0.396554	-0.363551	-0.0842916		CXCR6	-0.374837	-0.663864	-0.0925675	-0.0019031	-0.653367	0.171562	0.925252		AP001453.3	-0.325931	-0.360322	0.15505	0.482764	0.361795	-0.741698	0.0416476		CCDC69	0.548171	0.0936053	0.35568	-0.468495	-0.6421	-0.363572	0.0709547
AFAP1L2	1.55395	0.676687	-0.731624	-0.893069	-1.04399	-1.26027	-1.24402		CYP8B1	-0.281129	0.0292293	-0.0659445	-0.0906915	0.0688955	0.0517942	0.234781		AP5B1	0.0691443	0.235985	0.485056	0.123678	-0.252093	-0.542155	-0.400445		CCDC92	1.4166	0.203816	-0.522736	-0.858592	-1.06295	-1.02673	-0.05635
AGAP1	1.23615	0.170735	-0.0310214	-0.00121584	-0.411939	-1.21042	-1.48585		DEPDC7	-1.51409	-0.615647	-0.562168	-0.308937	0.2248	0.787057	0.694711		APOBEC2	-1.26813	-0.969043	-0.133125	0.225878	0.664206	0.453502	0.0545813		CCNG2	0.669287	0.131732	-0.742057	-0.493028	-0.510136	0.00814349	0.376146
AGBL5	1.68259	0.000912862	-0.0619078	-0.765922	-1.25607	-1.33279	-1.22577		DERL3	-0.550143	-0.503237	-0.367825	0.286002	0.0966269	0.344832	0.353939		APOBR	-0.267795	-0.0498058	0.494793	0.257733	-0.00271411	-0.517879	-0.148625		CD151	0.401394	0.02536	0.22544	-0.187775	-0.581602	-0.229173	0.128353
AGFG1	1.06286	0.38529	0.554479	-0.0873064	-1.00361	-1.4042	-1.65147		DGKI	-0.31395	-0.287724	-0.172619	0.109235	0.096632	0.0518757	0.383605		APOC1	-0.66494	-0.901853	0.0809118	0.754522	0.186458	0.127135	-0.218871		CD46	0.0425495	-0.248886	-0.192342	-0.211182	-0.0857722	0.211237	0.366865
AGGF1	1.2622	0.340704	-0.307413	-0.540876	-0.569975	-0.818546	-0.739526		DHRS2	-1.22284	-0.905794	-0.520071	0.525395	0.436867	0.149902	0.524066		APPBP2	0.705417	0.0704777	0.882974	0.171081	-0.725271	-1.30185	-1.56168		CD99L2	0.318344	-0.274806	-0.103679	-0.0413783	-0.0112156	-0.0698688	0.109931
AGL	2.03444	-0.271295	-0.798652	-1.10788	-1.40356	-1.64758	-1.56164		DHRS3	-0.385836	-0.758179	-0.502294	-0.579592	-0.795956	0.0723756	1.40102		AQP11	-0.988996	-0.861933	0.597677	1.07862	-0.217495	-0.140154	-0.854152		CDA	1.23112	0.406674	-0.651781	-0.883855	-1.12492	-0.124203	-0.372524
AGO1	1.19206	0.2304	0.286553	-0.310527	-0.663413	-1.06856	-1.29407		DHX58	-1.04927	-0.0314305	0.0869191	-0.318766	-0.263313	0.0965678	0.825447		AQP2	-0.185429	-0.104802	0.337032	0.257121	-0.160945	0.0162435	-0.274615		CDC34	0.517997	-0.0320498	-0.157583	-0.131542	-0.462784	-0.0082973	0.0851173
AGPAT3	1.68171	0.759224	-0.451159	-1.00907	-1.38719	-2.01312	-2.05307		DLK2	-0.533043	-0.428011	-0.610557	-0.502612	-0.0716764	0.84409	0.544172		ARF4	0.295909	0.322504	0.488465	0.113358	-0.37598	-0.795573	-0.534386		CDC42SE2	0.220052	-0.76823	-0.698519	-0.330956	-0.241414	0.870504	0.217425
AGPAT5	1.67937	0.286058	0.0582521	-0.56818	-1.5913	-1.90369	-1.92675		DLX5	-1.95614	-1.4518	-0.332255	-0.0725317	0.229593	0.325103	1.14156		ARHGAP12	0.804198	-0.532818	-0.214463	0.690846	-0.226612	-0.628624	-0.773263		CDIPT	0.643075	0.0574043	0.0115945	-0.244467	-0.430635	-0.402156	0.0661168
AGPS	1.59434	0.255407	-0.207182	-0.8108	-0.906774	-1.4231	-1.17074		DLX6	-1.44892	-1.49353	-0.914284	-0.414803	0.271913	0.451277	1.2769		ARHGAP18	0.172425	0.360005	0.87813	0.678807	-0.612377	-1.64533	-2.49802		CDK17	0.518674	-0.375598	-0.549293	-0.290309	-0.148478	0.234587	0.283
AGRN	1.66138	0.485064	-0.303296	-1.02323	-1.58434	-1.15197	-1.50941		DPP10	-0.483813	-0.481089	0.20134	0.284091	-0.148153	-0.0777512	0.434168		ARHGAP24	-0.352068	-0.239022	0.746563	0.322788	0.215496	-0.441313	-0.880665		CEACAM1	0.090108	-0.777484	0.787537	-1.34929	-0.689549	-0.371465	0.880106
AGTPBP1	1.26887	-0.0474879	-0.238506	-0.401395	-0.63189	-0.549798	-0.536451		DSEL	-0.169017	-0.201292	-0.316413	-0.18149	-0.286547	0.0894228	0.741677		ARHGAP42	0.0542542	-0.601173	1.35952	0.544664	-0.727289	-1.4168	-1.74081		CELSR3	0.626147	-0.0285107	-0.208575	-0.313169	-0.222115	-0.0297225	-0.0455045
AHCY	1.29704	0.47068	0.249953	-0.358773	-0.953361	-1.44069	-1.72176		EBI3	-1.56329	-1.80736	-1.20916	-0.419396	-0.66446	0.573286	1.62144		ARHGEF37	-0.186677	0.0324019	0.418216	0.0880394	0.0130486	-0.123907	-0.372065		CENPX	0.271993	-0.443655	-0.611156	-0.498687	-0.45104	0.354782	0.752342
AHCYL1	1.49392	0.292811	0.0873199	-0.520188	-1.11439	-1.43931	-1.44165		EFNA1	-1.35329	-0.461777	-0.286722	0.0164696	-0.262757	0.524657	0.831214		ARID4B	0.401221	-0.267168	0.204745	-0.032494	-0.222624	-0.0910389	-0.116592		CEP164	0.887741	-0.0197516	-0.763021	-0.445231	-0.20735	-0.176741	0.122696
AHCYL2	1.15998	-0.188603	-0.0794877	-0.463042	-0.175034	-0.680441	-0.501367		EFNA4	-0.5491	-0.217401	0.00409203	0.155043	-0.14391	0.0361023	0.495431		ARL17A	-0.543001	-0.329254	0.0297362	0.275966	0.0880659	0.424436	-0.182642		CEP170	1.29715	-0.344398	-0.328104	-0.840685	-0.650988	-0.202684	-0.161342
AHDC1	1.83108	-0.0523619	-0.600026	-0.953621	-1.11374	-1.27782	-1.22761		EGF	-0.376907	-0.22778	-0.32245	-0.212167	-0.132262	0.09587	0.79236		ARL4A	0.277908	-0.429209	0.357485	0.706689	-0.0303818	-0.585431	-1.04085		CERCAM	0.357347	-0.712949	-0.339194	-0.395945	-0.674361	0.299619	0.766346
AIDA	1.27505	0.45953	-0.29642	-0.769059	-0.783946	-0.989102	-0.475542		EIF4EBP3	-1.82448	-0.519946	-0.243411	0.568183	-0.382995	0.72069	0.353937		ARL4C	0.555108	-0.112011	0.726147	0.25938	-0.41364	-0.833925	-1.1762		CERS5	0.197363	-0.167669	-0.0964626	-0.0038984	-0.245738	-0.00519738	0.251817
AJAP1	1.02553	-0.397861	-0.254547	0.0263564	-0.35544	-0.292945	-0.413593		EOGT	-0.752448	-0.257825	-0.28924	0.0727676	0.246423	0.138215	0.498952		ARL5A	0.0524328	-0.576713	0.843839	0.799404	-0.353154	-0.676887	-1.51906		CHD6	0.479481	0.0559	-0.272353	-0.576148	-0.311686	-0.088199	0.401777
AJUBA	1.43722	0.261097	-0.161763	-0.503511	-1.03213	-0.802993	-1.21039		EPOR	-0.916683	-1.8583	-1.75206	-1.30353	-0.325556	1.08299	1.36516		ARL6IP5	-0.335189	0.00870554	0.462653	0.341841	-0.0807809	-0.481852	-0.161302		CHPF	0.340984	-0.285205	0.0181439	-0.434252	-0.411791	-0.0449776	0.525093
AKAP11	1.02564	0.145678	-0.258203	-0.27314	-0.351172	-0.458541	-0.550944		EPSTI1	-0.580903	-0.887134	-0.785449	-0.902633	-0.0587081	0.122731	1.39329		ARRDC3	0.301079	-0.150955	0.563751	0.582326	-0.642665	-0.566655	-0.795349		CHPF2	0.00256095	-0.380411	-0.4928	-0.657602	-0.321584	0.495385	0.744627
AKAP12	1.86261	0.146963	-0.872712	-1.04465	-1.20063	-1.26502	-1.41868		ERBB2	-1.05179	-1.3855	-1.16343	-0.819235	0.00453633	0.825497	1.23044		ATAD1	0.632125	-0.242124	0.091874	0.507658	-0.175035	-0.49214	-0.942183		CHST10	0.0149347	-0.169808	-0.483425	-0.303172	0.0500709	0.372852	0.315754
AKT2	1.31524	0.947853	-0.107762	-1.31014	-0.796387	-1.61521	-1.51851		EVA1B	-0.620698	-0.709668	0.197488	0.390007	-0.0450794	0.14863	0.267032		ATF1	0.0229721	-0.236905	0.738585	0.657308	-0.273283	-0.574283	-1.35603		CHST14	0.647947	0.378277	-0.301397	-0.403273	-0.528637	-0.407014	0.161274
AKT3	1.68541	-0.222384	-0.610683	-0.717348	-0.807381	-0.86424	-0.881799		EXOC3L1	-0.434175	-0.130027	-0.053233	-0.172012	-0.39389	0.169366	0.686211		ATF3	0.251091	-0.383723	0.546563	0.611335	-0.246369	-0.31503	-1.29226		CIRBP	0.35136	0.0706927	-0.319817	-0.16897	-0.153298	-0.130113	0.22702
AL035078.4	2.56405	-1.65273	-2.70217	-2.70217	-2.70217	-2.70217	-2.70217		FADS3	-0.407118	-0.338839	0.215785	0.147619	-0.147562	0.126372	0.253141		ATF4	0.310185	-0.0977016	0.0907985	0.199041	-0.277098	-0.0653969	-0.265715		CKAP4	-0.618114	-1.22545	-0.936027	-0.63987	-0.401087	0.595108	1.31528
AL121900.1	1.47043	0.566351	-0.198073	-0.555815	-1.34961	-1.23236	-1.40286		FAM193B	-0.0332927	-0.396847	0.0544145	-0.0310635	-0.046417	0.272298	0.0977349		ATF6	0.350655	0.22788	0.670354	0.160382	-0.304951	-0.9664	-0.933876		CLASRP	0.318903	0.0034989	-0.330875	-0.650753	0.00461767	-0.00435476	0.398346
AL136295.4	1.17495	-0.0163095	-0.196831	-0.344702	-0.628813	-0.634507	-0.317278		FASTK	-0.397766	-0.0950305	-0.240353	-0.063632	0.41174	-0.126398	0.327595		ATG101	0.164205	0.0836115	0.495089	0.528236	-0.497197	-0.603841	-0.732811		CLDND1	0.0221501	-0.348846	-0.567147	-0.023365	0.0652086	0.190841	0.435912
AL139300.1	1.37756	0.670299	-0.540064	-0.874914	-1.40799	-0.652467	-0.825598		FAT2	-2.34096	-2.31476	-1.59107	-1.14265	-0.111596	0.825674	1.64101		ATG13	-0.415997	0.118501	0.457539	0.454058	-0.0334397	-0.478358	-0.460123		CLK3	0.493031	-0.0851447	-0.339691	-0.0121311	-0.348586	-0.028093	0.140131
AL591806.2	1.49305	0.894329	0.351647	-1.91682	-2.00561	-2.10703	-1.71593		FBLN5	-0.305619	-0.351119	-0.0295716	0.272271	0.0607106	-0.0385736	0.266534		ATG2A	0.276767	-0.111334	0.168528	0.205834	0.0261973	-0.188308	-0.536235		CLSTN3	1.33734	-0.287993	-1.00254	-1.5965	-1.00611	-0.256359	0.574557
ALAD	1.57419	0.34024	-0.273139	-0.642965	-1.03663	-1.43336	-1.21525		FBN1	-0.286522	-0.392543	-0.573017	-0.440248	-0.347085	-0.0108336	1.15732		ATG2B	0.848832	-0.168085	0.381305	0.465562	-0.777474	-0.812195	-1.08113		CMC4	0.645584	-0.230871	0.0583586	-0.311045	-0.516062	-0.435226	0.375528
ALCAM	0.828116	-0.0177862	-0.225985	-0.247973	-0.257441	-0.24377	-0.219788		FGFRL1	-1.15277	-1.09944	-0.477329	0.0665452	0.427216	0.434706	0.697559		ATP13A3	0.498922	0.657033	0.750162	0.100525	-0.605064	-1.41448	-2.16312		CMTM3	0.469834	-0.175676	-0.0186692	-0.258925	-0.395803	-0.351427	0.446753
ALDH1A1	1.77285	-0.00226777	-0.848561	-0.850356	-0.92401	-1.07816	-1.07816		FHOD3	-1.53826	-1.52774	-1.35538	-0.880747	0.165722	0.591686	1.45745		ATP1A1	-0.01849	0.0541167	0.377579	0.466758	-0.0645283	-0.442312	-0.73423		CMTM4	0.0392207	-0.111305	-0.179839	-0.0752596	-0.219759	0.261332	0.210918
ALDH1A3	1.50089	-0.0399197	-0.43746	-0.675154	-0.464636	-0.797768	-0.909057		FKBP7	-0.318199	-0.449727	-0.820077	-0.595919	-0.609323	0.177922	1.29334		ATP1A4	-0.799764	-0.20275	0.638611	0.728654	0.00707934	-0.421249	-0.75866		COL5A2	0.953101	-0.491921	-0.880533	-0.727599	-0.489977	0.330906	0.305655
ALDH1B1	1.27003	0.26764	0.0219741	-0.437895	-0.816323	-0.974827	-0.851408		FLT1	-1.84286	-2.35357	-1.27284	-0.130963	0.56662	0.997552	0.783116		ATP1B1	0.0468264	-0.0448205	0.500851	1.00303	-0.0884594	-1.19778	-2.30846		COL9A3	-0.0507052	-0.451981	-0.353346	-0.143854	-0.0266772	0.35706	0.436312
ALDH3A2	1.44259	0.73773	-0.960023	-0.717043	-1.11991	-1.06927	-0.848699		FLT4	-1.20355	-1.19853	-1.15327	-1.16489	-0.803706	-0.185964	1.91935		ATP1B3	0.330957	0.281103	0.205946	0.55998	-0.197036	-0.667743	-1.33095		COLGALT1	0.629022	0.141792	0.044514	-0.453779	-0.676375	-0.260269	0.173867
ALDH4A1	1.74069	0.415325	-0.0853062	-1.13132	-1.45308	-1.79527	-1.87832		FN1	-1.39739	-0.608006	-1.74261	-1.39412	-0.510435	0.309815	1.74132		ATP5PD	0.395692	0.14553	0.125001	0.294397	-0.25044	-0.537119	-0.450829		COMTD1	0.567047	-0.403746	-0.181581	-0.144459	-0.152815	-0.202981	0.272522
ALDH6A1	1.13606	0.0140733	-0.0874761	-0.668869	-0.579689	-0.534265	-0.213218		FSTL3	-3.43684	-2.2541	-1.3301	-0.599129	-0.573319	1.01366	1.56025		ATP6AP1	0.299572	-0.170497	0.176189	0.104353	-0.273435	-0.2399	0.00234193		CORO1A	1.23482	-0.293773	-0.582145	-0.787438	-0.592535	-0.515522	0.287648
ALDH9A1	1.37689	0.619119	-0.245089	-0.44236	-0.885052	-1.69622	-1.19356		GALK1	-0.308745	-1.21972	-0.297331	0.192792	-0.034524	0.421007	0.576613		ATP6AP2	0.324051	-0.217397	0.0623009	0.232677	-0.0355065	-0.187026	-0.295487		COTL1	0.362595	0.344594	0.110571	-0.22839	-0.428606	-0.321782	-0.0466707
ALG10B	1.46053	0.0593069	-0.707805	-0.695332	-0.563383	-0.490895	-0.766518		GBP1	-0.862942	-0.861807	-0.419387	0.134156	0.330194	0.121537	0.773692		ATP6V0A4	0.36595	-0.278443	0.383646	0.628316	0.200882	-0.95029	-1.43649		CPNE1	0.540629	0.00263214	0.0485785	-0.140667	-0.392824	-0.23855	-0.0101519
ALG14	-0.446237	1.17921	0.416739	0.620528	-1.21931	-0.961643	-2.42496		GH1	-0.666841	-0.666841	-0.666841	0.131381	-0.0618136	0.145465	0.96411		ATP6V0B	0.292071	0.0889842	0.616787	0.381928	-0.4013	-0.711918	-0.977781		CPNE8	1.20588	-0.157056	-0.636129	-0.640329	-0.693938	-0.343608	0.144217
ALOX5	1.25686	0.663312	-0.401568	-0.601462	-0.92607	-1.05498	-0.730181		GH2	-1.81373	-1.83734	-0.944813	-0.871371	0.000734597	0.694882	1.4596		ATP6V0C	0.247387	0.228492	0.453808	0.297414	-0.265794	-0.755067	-0.693188		CPSF1	0.547421	-0.0363268	-0.027406	-0.092035	-0.388525	-0.193461	0.00805442
ALOXE3	0.723873	0.268058	-0.164859	-0.408449	-0.302659	-0.203745	-0.286824		GJB7	-0.388675	-0.220669	-0.24747	0.236825	0.0357378	0.0979218	0.335622		ATP6V0E1	0.457578	0.194236	0.22179	0.336699	-0.403398	-0.612675	-0.635887		CPT1A	-0.109118	-0.398161	-0.415939	-0.373278	0.144307	0.409395	0.442688
ALS2	1.26987	0.275908	-0.553095	-0.560014	-0.596834	-0.744845	-0.395821		GLMP	-0.26788	-0.828889	0.114911	0.0319297	0.222438	0.0582958	0.371027		ATP6V1B1	-1.27191	-1.33075	-0.0385584	0.0240553	0.550652	0.407873	0.492018		CRABP2	1.40686	-0.8978	-1.56913	-1.34799	-1.19925	0.53877	0.255341
AMBRA1	1.19944	0.278691	0.315606	-0.441627	-0.805688	-0.972282	-1.22508		GM2A	-0.306338	-0.56104	-0.455638	-0.26349	0.0788656	0.262862	0.76145		ATRAID	-0.153031	-0.00808065	0.141335	0.205517	-0.136496	-0.240947	0.12999		CRELD1	0.55604	-0.178175	0.0696141	-0.0795131	-0.478968	-0.198616	0.0857814
AMER1	0.722855	-0.0451337	-0.111117	-0.149981	-0.234395	-0.265927	-0.198402		GNG13	-0.281882	-0.119288	0.0486838	-0.0758311	-0.156207	-0.0977521	0.527926		ATXN2	-0.135731	-0.357912	0.214798	0.196841	0.480366	-0.0262623	-0.67643		CRTAP	1.43166	0.424164	0.0451488	-0.973335	-1.52519	-1.22543	-0.633934
AMN	0.903293	0.674098	0.098316	-0.0849951	-1.35415	-1.07817	-0.608306		GNG4	-1.3052	-2.15768	-1.69369	-1.55543	-0.250219	0.915789	1.58231		ATXN2L	0.100205	0.251069	0.438587	-0.00836301	-0.0358244	-0.467609	-0.53564		CSGALNACT2	0.563809	-0.326778	-0.460319	-0.147803	-0.151738	0.0752867	0.190719
AMOT	1.91968	0.326794	-0.51748	-1.03145	-1.58709	-1.96862	-2.42484		GOLGB1	-0.563916	-0.152577	0.588814	-0.406664	-0.515244	-0.0169934	0.563211		AVL9	0.382246	-0.24313	0.140782	0.656634	-0.391854	-0.371934	-0.648548		CSPP1	0.163444	0.0438905	-0.469531	0.105527	-0.206712	-0.0285648	0.268029
AMOTL1	1.48133	0.608556	-0.449045	-0.842707	-0.755908	-1.32016	-1.32044		GPATCH11	-0.327376	-0.643712	-0.051105	-0.133813	0.366852	-0.389434	0.707852		AVPI1	-0.123935	-0.0624091	0.607262	0.702923	-0.191972	-0.656759	-1.10849		CTBS	0.685418	-0.130095	-0.276537	-0.222664	-0.44167	-0.0940558	0.166513
AMOTL2	1.46507	0.436502	0.0689699	-0.788465	-1.33208	-1.33472	-1.10682		GPBAR1	-0.20467	-0.205097	-0.165959	-0.111264	-0.0876613	0.0750927	0.539228		AXIN2	0.4933	-0.50199	0.663085	0.51919	-0.422863	-0.878348	-0.786722		CTPS2	0.757746	0.300803	-0.581693	-0.379118	-0.215706	-0.701001	0.21905
AMZ2	1.19013	0.0216473	-0.69197	-0.469809	-0.476162	-0.583336	-0.0353842		GPC3	-1.60421	-1.70333	-1.20472	-0.0567873	0.419846	0.740338	0.971147		AZIN1	0.510431	0.213662	0.64325	0.373679	-0.183802	-1.31447	-1.85753		CTSD	0.196712	-0.314082	-0.184019	-0.11957	-0.397195	-0.00159667	0.575909
ANAPC1	1.34319	0.0626557	-0.0547421	0.00716676	-0.721702	-1.22801	-1.26028		GPC4	-1.88468	-1.22443	-0.730894	-0.202116	0.0406089	0.590602	1.19849		B3GALT4	-0.73689	-0.260017	0.0438097	0.335466	0.0464945	0.188945	0.136968		CTSK	0.02853	0.0111036	-0.20106	-0.32882	-0.227235	0.15609	0.419722
ANAPC2	1.36384	0.344846	-0.0266737	-0.508602	-0.859572	-1.06556	-1.17524		GPR1	-2.98945	-2.6113	-1.38439	-0.294492	0.416378	0.970887	1.14887		B3GAT3	0.283243	-0.0024745	0.352771	0.00209201	-0.374496	-0.226274	-0.184245		CUX1	0.594543	-0.171028	-0.0408328	-0.597215	-0.629628	-0.193119	0.533681
ANAPC4	1.35556	0.276686	-0.281276	-0.166126	-0.776985	-1.04683	-1.15872		GPR132	-0.39883	-0.394757	-0.373514	-0.360615	0.128872	0.357945	0.637043		BACE2	-0.107775	-0.304893	0.929446	0.61022	-0.0871404	-0.992374	-1.36808		CYFIP2	0.91356	-0.658585	-1.02899	-1.14884	-0.73631	0.0735399	0.917779
ANGPT1	1.32576	0.0708567	-0.385368	-0.338747	-0.70759	-0.827675	-0.492247		GPR146	-2.0407	-0.810735	-0.198975	-0.113521	-0.692073	0.537412	1.21477		BAG1	1.06801	0.0450712	0.763832	0.108599	-0.96434	-1.62722	-1.94718		CYS1	0.0531235	-0.109189	-0.0559705	-0.154902	-0.197201	0.0950619	0.304382
ANK1	1.29834	0.278346	-0.214978	-0.311861	-0.697704	-0.937691	-0.938012		GPX3	-0.329819	-0.759818	-0.0861816	0.4983	-0.0231271	-0.0510655	0.389469		BANP	0.0933849	0.2353	0.459813	0.020297	-0.265258	-0.38152	-0.383136		D2HGDH	0.102525	-0.146849	-0.109537	-0.549667	-0.101895	-0.179014	0.676222
ANKFY1	1.4031	0.296665	-0.157018	-0.629395	-0.838162	-1.08657	-0.853487		GRK4	-0.809721	-1.57085	-1.34629	-1.24094	-0.0421009	0.585391	1.48791		BARD1	0.409285	-0.368831	1.51254	-0.759565	-0.948049	-1.08193	-1.11077		DALRD3	0.581306	0.31941	-0.102426	-0.595544	-0.169364	-0.454397	0.0616614
ANKH	0.859063	0.334276	-0.0210597	-0.436056	-0.452541	-0.414345	-0.474694		GSDMD	-0.828405	-0.0524714	-0.619984	-0.347138	-0.47485	0.303356	1.0581		BASP1	0.19032	-0.2721	0.367924	0.46555	0.198079	-0.477343	-1.01723		DDX43	1.32099	-0.0411041	-0.726754	-0.431944	-0.732776	-0.605595	-0.112094
ANKHD1-EIF4EBP3	0.920695	0.197354	0.254523	-0.566784	-0.379765	-0.588251	-0.60251		H2BC5	-1.10687	-0.261614	0.274064	0.119834	-0.564762	0.251813	0.621953		BAZ1A	-0.244177	-0.00662486	0.224537	0.308569	0.16194	-0.300328	-0.281834		DDX58	0.972817	-0.0640379	-0.782002	-0.69743	-0.879969	-0.580742	0.740297
ANKIB1	1.42963	0.0898054	-0.485701	-0.803022	-0.890209	-0.573425	-0.428275		H4C14	-0.619402	-0.0853525	-0.599207	0.0722197	0.278664	0.386801	0.232039		BBC3	-0.739438	-0.549183	0.274168	0.529985	0.228832	0.25438	-0.51519		DDX60	0.112732	-0.308678	-0.257042	-0.332343	-0.242923	-0.194067	0.816499
ANKMY2	1.09051	0.409917	-0.023178	-0.0588948	-0.778606	-1.08064	-0.883405		HAPLN3	-4.19757	-3.93044	-1.57611	-0.420845	-0.599939	0.728106	1.79962		BCAP29	-0.385686	0.0771918	0.0342602	0.359835	0.360943	-0.326256	-0.339266		DDX60L	0.288395	-0.155698	-0.63783	-0.535557	0.0918159	-0.199911	0.688973
ANKRD10	0.0439292	0.61427	0.661569	-0.271934	-0.724121	-0.635239	-0.360139		HBZ	-0.266389	-0.266389	-0.266389	-0.194069	-0.266389	-0.0190654	0.858697		BCAP31	0.239177	0.196024	0.403155	0.307673	-0.507121	-0.522918	-0.485096		DEF6	0.685659	-0.281636	-0.425042	-0.376673	-0.23113	-0.122872	0.360142
ANKRD13B	0.759257	-0.186606	-0.0944991	-0.169653	-0.180575	-0.225445	-0.208603		HINT1	0.128079	-0.397774	0.0812426	0.173093	-0.0976779	-0.3019	0.283344		BCL2L1	0.927347	0.271351	0.58997	0.158231	-0.780759	-1.36755	-1.73436		DENND2A	0.536894	-0.0682208	-0.445097	-0.459318	-0.422376	-0.163052	0.579322
ANKRD13C	0.96681	0.40726	0.214886	0.210806	-0.713837	-1.20736	-1.47948		HLA-G	-2.58667	-3.21452	-2.43404	-1.1774	-0.626225	0.777001	1.90195		BCL2L11	0.083266	0.344609	0.621997	0.178311	-0.548847	-0.731839	-0.484964		DENND4A	0.533008	-0.117018	-0.350044	0.115246	-0.478773	-0.161092	0.203275
ANKRD28	1.61406	0.226513	-0.765948	-0.834064	-0.9973	-0.956026	-0.72869		HPN	-0.0891857	-0.34653	-0.470279	-0.179556	-0.378777	0.155605	0.836486		BCR	0.5725	0.325856	0.652111	0.0739092	-0.329709	-1.39662	-1.12045		DENND5B	0.187249	-0.242945	-0.0530095	-0.133896	-0.0614679	0.0737743	0.176763
ANKRD33B	1.36987	0.384658	-0.119785	-0.520011	-0.811801	-1.04295	-1.19334		HPSE	-0.196816	-0.441256	-0.238963	-0.187017	-0.117824	0.148446	0.709561		BET1	0.168343	-0.00419799	0.203223	0.379615	-0.13097	-0.416784	-0.387287		DGCR6L	0.572962	0.328853	0.23027	-0.516253	-0.672939	-0.623264	0.147623
ANKRD34A	0.570976	-0.0709091	0.0491867	-0.116084	-0.1242	-0.245069	-0.245069		HS3ST1	-1.6378	-1.1925	-0.280714	0.0536348	0.57078	0.182222	0.815653		BHLHE40	0.922769	0.392254	0.853783	-0.0939634	-1.14669	-1.42918	-2.15441		DHRS12	0.309217	0.247336	-0.152472	-0.405927	-0.122686	-0.231255	0.200533
ANKRD44	1.11712	-0.0405951	0.0984361	-0.486995	-0.526796	-0.531015	-0.53882		HS3ST3B1	-0.970163	-0.634867	0.254173	0.139302	0.0749148	0.0413695	0.55497		BICRA	0.335826	0.0380369	0.187509	-0.073421	0.0156197	-0.187032	-0.448686		DHX57	0.682281	-0.0770693	-0.244717	-0.25631	-0.0634171	-0.442477	0.102015
ANKRD46	1.53663	0.464652	-0.290221	-0.733089	-0.977926	-1.30173	-1.37291		HTRA1	-2.53639	-2.83292	-2.5844	-2.25317	-1.62461	0.495391	2.19433		BLNK	-1.62482	-0.846637	1.24236	0.718026	0.34971	-0.957512	-1.64545		DIP2C	1.07324	-0.208802	-0.447949	-0.463949	-0.344592	-0.277686	-0.0587964
ANKRD6	1.12316	0.496403	-0.102469	-0.649803	-0.417543	-0.916246	-0.827059		HTRA4	-4.88578	-3.95398	-1.5095	-0.459357	0.0371424	1.05946	1.43982		BMT2	-0.163313	-0.199622	0.597296	0.509303	-0.308108	-0.340143	-0.509748		DKK3	0.723589	-0.593355	-0.700831	-0.857709	-1.06148	-0.17706	1.10784
ANKRD65	1.52031	0.149525	-0.402411	-0.549978	-0.719116	-0.976082	-1.09906		ID4	-0.330879	-0.334327	-0.329142	-0.171676	0.216287	0.0886441	0.587714		BNIP3L	0.0463302	-0.402665	0.612198	0.631303	-0.0724881	-0.673305	-0.848686		DMD	1.58941	-0.229073	0.157108	-1.08323	-0.937143	-0.970267	-0.949389
ANKS1A	1.67665	0.347282	-0.44033	-0.917344	-1.21201	-1.26689	-1.26073		IER5	-0.251354	-0.246357	0.00229652	0.228399	-0.0724642	0.125095	0.140322		BOLA1	0.0264543	0.260695	0.0835594	0.291389	-0.0690641	-0.31272	-0.431262		DNASE1L1	0.0477653	-0.556826	0.14119	-0.473973	-0.587759	0.117377	0.77704
ANKS6	1.59157	-0.0190863	-0.556184	-0.709614	-0.838016	-1.21199	-0.480552		IFIT1	-0.670023	-1.00106	-0.950137	-0.925001	-0.68248	-0.30672	1.76385		BOLA2B	0.213288	0.000347349	0.43555	0.718534	-0.331632	-0.856812	-1.01249		DNASE2	0.509416	-0.284109	-0.13928	-0.157745	-0.379161	-0.0776647	0.303816
ANLN	1.58265	0.93389	-0.379425	-0.821661	-1.35505	-2.47859	-2.39969		IFIT2	-0.784618	-0.939662	-0.830637	-0.962753	-0.908751	-0.463373	1.83384		BPGM	-0.293864	-0.558895	0.397382	0.74421	0.298128	-0.500524	-0.793621		DNM2	0.876638	-0.160204	-0.229934	-0.707954	-0.676962	-0.120577	0.332104
ANO6	1.71998	0.154938	-0.286357	-0.496433	-1.3813	-1.55749	-1.55698		IFIT3	-1.31486	-1.37825	-1.21163	-1.27786	-0.997558	-0.450824	2.04848		BRAF	0.0209374	-0.210635	0.83067	0.580668	-0.178394	-0.919745	-1.2013		DNPEP	1.11023	0.710692	-0.599842	-1.09569	-1.35002	-1.18102	0.314467
ANOS1	0.516356	0.723418	-0.241879	-0.417566	-0.293338	-0.398675	-0.415661		IFITM1	-0.781577	-1.28186	-0.348154	0.00486892	-0.0981328	-0.628261	1.39881		BRD2	0.01178	0.259702	0.453652	0.369948	-0.0802106	-0.798892	-0.708277		DOCK6	1.2723	0.0250513	-0.661028	-0.842382	-0.593841	-0.504625	0.0135666
ANP32E	1.29223	0.323672	-0.0474641	0.044776	-0.813317	-1.35005	-1.56098		IGFBP2	-1.10552	-1.48611	-1.12649	-0.276355	-0.267646	0.81147	1.20722		BRICD5	-0.849413	-0.807607	-0.93554	-0.122591	0.745911	0.831765	-0.0359595		DPP3	0.521133	0.976191	-0.231925	-0.805348	-0.577126	-0.55265	-0.283024
ANXA3	1.65322	1.16705	-0.928751	-1.44659	-1.66582	-2.42004	-2.21822		IGIP	-0.276097	0.14463	-0.100055	-0.302944	0.0213609	0.175249	0.240083		BTD	0.15919	-0.218821	0.232856	0.195633	-0.331163	-0.124045	-0.0127807		DSG2	0.744894	0.241729	-0.482482	-0.496194	-0.458224	-0.0841103	0.0645688
ANXA7	1.42341	0.824278	-0.155574	-0.929595	-1.46321	-1.42297	-1.36306		IGSF8	-1.35662	-0.501991	0.243731	-0.0508591	-0.235334	0.196782	0.814208		BTG1	-0.611954	-0.254992	0.662724	0.779366	0.130203	-0.393879	-1.50338		DSP	1.23322	0.213169	0.0747733	-0.844681	-1.27187	-0.923896	-0.0913861
ANXA8	1.39835	1.1826	-0.753243	-1.07896	-1.31189	-1.753	-1.60809		IL1RAP	-1.10311	-0.879269	-0.258911	0.142096	0.0869099	0.503508	0.652482		BTG3	0.263765	-0.348589	0.784979	0.741721	-0.207651	-0.877626	-2.26123		DTX3L	0.325759	-0.0305615	-0.459199	-0.473718	-0.498016	-0.212488	0.806541
ANXA8L1	1.30053	1.12894	-0.122757	-1.03913	-1.1698	-1.75341	-2.29551		IL20RA	-0.140426	-0.157851	-0.531246	-0.149873	-0.275847	0.0843438	0.779833		BUD13	0.0975422	0.325757	0.138452	0.127463	-0.131387	-0.336741	-0.360576		DYNC1H1	0.202274	-0.0700272	-0.163354	-0.0566188	-0.301367	-0.00806167	0.306259
AP000944.5	1.41877	0.347785	0.10424	-0.77623	-0.970785	-1.12838	-1.22652		INHA	-2.03987	-1.95246	-1.00044	0.0227201	0.874583	0.847684	0.432563		BUD23	0.305939	0.15383	0.371201	0.453888	-0.379426	-0.452443	-1.03341		DYNC2I1	0.210695	-0.386149	-0.508544	-0.472463	-0.112754	0.481511	0.414562
AP001931.2	1.79634	0.530718	-0.00115289	-1.01721	-1.86246	-2.79542	-2.55934		IRF7	-0.633122	-0.591786	-0.103901	0.258427	-0.0402524	0.223424	0.510989		BZW2	-0.0278899	0.328356	0.390556	0.214343	-0.180077	-0.548633	-0.461626		EDEM2	0.397301	-0.408185	-0.153742	-0.175809	-0.48426	-0.0326524	0.538752
AP002748.5	0.668288	-0.301949	-0.301949	-0.115943	0.039097	-0.108983	-0.134459		IRF9	-0.410892	-0.947732	-1.18146	-0.280947	0.228951	0.437009	0.955805		C10orf95	-0.677131	-0.131203	1.13654	0.704867	-0.434936	-0.882812	-1.5106		EDEM3	0.352926	0.279064	-0.222256	-0.308319	-0.118664	-0.178637	0.0566674
AP1AR	1.29145	0.352968	-0.202236	-0.412289	-0.729913	-0.800994	-1.06627		ISG20	-0.454276	-0.841788	-0.739789	0.0169321	0.590809	0.32793	0.422489		C11orf54	1.07104	0.505131	0.5075	0.260553	-1.63628	-1.64662	-2.1897		EFEMP1	0.591249	-0.661254	-0.426231	-0.36636	-0.177212	0.00427548	0.539831
AP1B1	1.35556	0.314462	0.117026	-0.794302	-0.836454	-1.10272	-0.969443		ISM2	-4.0624	-3.77459	-2.1521	-1.12214	-0.411875	0.96168	1.80052		C11orf68	-0.132522	-0.0195361	0.193498	0.173098	0.0416835	-0.178997	-0.124104		EFHC1	1.07094	-0.414379	-0.847694	-0.882998	-0.470716	-0.349241	0.626997
AP1G1	1.18748	0.510271	0.0965841	-0.168819	-0.880078	-1.14799	-1.53641		ITGA1	-1.0658	-1.78972	-1.17837	-0.716217	0.0625457	0.861844	1.21466		C12orf45	0.407553	0.181273	0.148107	0.356134	-0.228236	-0.757242	-0.501704		EFNB1	0.612683	-0.490165	-1.21795	-1.1066	-0.841543	0.359206	1.01714
AP1S1	1.42517	0.247274	-0.190367	-0.180244	-0.517322	-1.56884	-1.58684		ITGA5	-1.1462	-0.542749	-0.975971	-0.702957	-0.145775	0.723863	1.12666		C12orf57	-0.102285	-0.498943	0.262928	0.5371	-0.21324	-0.287273	0.0395696		EHBP1	0.786305	-0.108188	-0.412371	-0.392247	-0.312061	-0.202348	0.213679
AP1S2	0.9797	0.264539	-0.0877937	-0.457625	-0.475406	-0.437784	-0.514542		ITGB8	0.00306347	-0.144391	-0.0290391	0.025569	-0.0195397	-0.0594819	0.200383		C16orf72	0.351199	0.0615556	0.460661	0.360477	-0.466329	-0.463225	-0.806922		ELMO2	0.553002	0.000508843	-0.566661	-0.367076	-0.235064	-0.0588452	0.347442
AP1S3	1.44751	0.380681	-0.415868	-0.696102	-0.753242	-0.89257	-1.08328		ITLN1	-0.467944	-0.419487	-0.3124	-0.264268	-0.109534	0.126449	0.905275		C16orf74	-1.10771	-0.424126	0.421285	0.543373	0.304262	-0.0288783	-0.359906		ELOVL2	-0.164451	-1.5667	-1.20341	-0.302616	0.373411	0.643907	0.73739
AP2A2	1.26228	0.0336862	-0.121002	-0.832602	-0.716963	-0.646057	-0.235893		ITM2B	-0.413085	-0.926468	-0.49286	0.0331092	-0.0784242	0.403349	0.781858		C17orf49	-1.20037	-0.292709	-0.0249337	0.68586	0.280312	-0.621345	0.370077		EML3	0.592329	0.407315	-0.436372	-0.706123	-0.28792	0.0246935	-0.0323827
AP2B1	1.56361	0.364386	-0.495707	-0.936962	-0.960936	-1.01579	-0.951992		ITPRIP	-0.414129	-0.229352	-0.503122	-0.387598	0.0301058	0.356028	0.700925		C18orf32	0.206499	0.00407945	-0.00268705	0.185437	-0.0233667	-0.220556	-0.207871		ENDOG	0.532443	0.37136	-0.0337944	-0.279927	-0.814353	-0.596854	0.298322
AP3M1	1.64647	0.38764	-0.220376	-0.979763	-1.07314	-1.49403	-1.45259		JAG2	-0.331735	-0.356086	-0.252325	-0.394023	-0.218526	0.16784	0.880312		C1GALT1	0.438218	-0.279614	0.500113	0.641279	0.0306709	-1.00996	-1.60306		ENTPD1	-0.185174	-0.334571	-0.398462	-0.125004	0.206986	0.148466	0.474155
AP3S1	0.701586	0.00146277	-0.287877	-0.157636	-0.338274	-0.202038	-0.00464374		KCNJ2	-0.328123	-0.247764	-0.179989	0.0375763	0.166315	0.100558	0.330848		C1orf105	-0.765779	0.243075	0.707159	0.236026	-0.160384	-0.750937	-0.106223		EPHB2	0.597093	-0.219712	-0.324324	-0.333542	-0.204967	0.117552	0.116215
AP3S2	1.5827	0.560714	-0.224245	-1.23654	-1.1749	-1.26605	-1.35636		KCNK12	-0.151574	-0.313077	-0.367215	-0.349583	-0.293706	-0.0128678	0.946952		C1orf122	0.316525	0.477795	0.499243	0.132692	-0.673214	-0.871803	-0.5592		EPHB3	0.527985	-0.235266	-0.0192021	-0.606502	-0.296319	-0.097277	0.396015
AP4M1	0.211341	0.178635	0.0107127	-0.116246	0.270707	-0.472474	-0.228944		KCNK13	-0.183286	-0.134883	-0.16012	0.0130037	-0.124697	0.0292852	0.450858		C1orf21	-0.178635	0.282593	0.736868	0.507944	-0.0346143	-0.915415	-1.71302		EPS8L2	0.788893	-0.00384656	-0.430621	-0.377763	-0.268557	0.0805723	-0.1914
AP5M1	1.47708	0.388855	-0.671918	-0.492796	-0.908734	-1.29312	-0.671712		KDELR3	-0.450398	-0.145786	0.0044487	-0.0612722	0.00402906	0.0934915	0.414698		C1QA	-0.855729	-0.688649	0.1021	0.867785	0.628322	-0.315953	-0.786621		ERAP1	0.642267	-0.0896274	-0.194893	-0.516668	-0.369795	-0.191003	0.352694
AP5S1	0.2534	0.406699	0.357919	-0.204201	-0.312099	-0.520367	-0.268678		KIF12	-0.308163	-0.306002	-0.200692	-0.127825	0.0724821	0.0323778	0.607755		C1QTNF1	-0.579137	-0.185266	0.263244	0.550146	0.151993	-0.229502	-0.281545		ERAP2	-0.311007	-0.061784	-0.557679	-0.381804	-0.127251	0.424818	0.614468
APBB1	2.0737	-0.0235298	-1.00439	-1.39389	-1.66249	-1.73107	-1.68793		KISS1	-3.43443	-3.63517	-2.96171	-1.23861	-0.455553	1.26597	1.65111		C21orf91	0.534933	-0.19559	0.796958	0.567429	-0.49786	-1.08895	-1.83478		ERCC5	0.699208	0.130753	-0.334306	-0.337899	-0.248406	0.0187477	-0.247665
APBB2	1.70661	0.349112	-0.6549	-0.712551	-0.885475	-1.3498	-1.81975		KLF13	-0.0847286	-0.263734	-0.239582	0.0938711	0.0300322	-0.100637	0.439604		C2orf49	0.381939	0.119101	0.0578304	0.570782	-0.213988	-0.519848	-0.929539		EXTL3	1.39093	-0.109765	-1.02148	-0.988759	-1.10903	-0.317973	0.249094
APC	1.39442	-0.139157	-0.653377	-0.609836	-0.553951	-0.558986	-0.300217		LAIR2	-3.32858	-2.65952	-1.46861	-0.812956	-0.214283	1.04712	1.5277		C2orf72	0.25498	-0.447908	0.429832	0.308816	-0.137896	-0.168757	-0.536678		FAAH	-0.0851071	0.215985	-0.337912	-0.264692	-0.337399	-0.00400835	0.569038
APEH	1.38018	0.165662	0.256028	-1.05749	-0.969129	-0.874878	-0.876882		LAMA4	-3.12887	-3.09964	-2.14354	-1.46789	-0.480142	0.498621	2.01843		C2orf88	-0.610155	-0.918987	0.296376	0.819566	-0.213837	0.144581	-0.225308		FAM114A1	0.529322	-0.286303	-0.571815	-0.390248	-0.565178	0.261449	0.512405
APEX1	1.36398	0.560157	-0.10717	-0.966779	-1.0349	-1.41508	-0.624735		LAMB2	-0.532854	-0.245664	-0.163371	-0.303697	-0.368835	0.101995	0.937052		C4orf19	-0.316397	-0.0412665	0.61357	0.556653	0.0137299	-0.577824	-0.876474		FAM171A2	0.84432	-0.569398	-0.346462	-0.35265	-0.461012	0.288877	0.0184395
API5	1.64993	0.100272	-0.0974349	-0.545524	-1.05142	-1.4855	-1.59775		LBHD1	-0.843393	-0.254661	-0.511458	-0.452498	0.308241	1.07274	-0.26782		C4orf48	0.23755	-0.391768	0.431494	0.210241	-0.381135	-0.260859	-0.0726622		FAM174B	-0.0843754	-0.452376	-0.846913	-0.203096	-0.531842	0.5396	0.812351
APLP2	1.67806	0.412618	-0.157238	-0.609792	-1.46017	-1.71847	-2.00252		LDLR	-0.834009	-1.0544	-0.621911	0.241384	0.312879	0.715351	0.31212		C6orf136	0.190089	-0.159476	0.196853	0.686931	0.168678	-0.791961	-0.982284		FAM214B	0.666454	-0.65113	-0.8522	-0.604212	0.0322806	0.307312	0.383225
APMAP	1.28348	0.50284	0.425584	-0.164164	-1.26793	-1.83231	-2.20345		LDLRAD2	-3.21474	-2.49683	-2.24747	-2.22143	-0.861661	1.06073	1.86939		CAB39L	0.847125	0.260442	0.147633	0.485522	-0.386578	-1.19748	-1.76405		FAM78A	0.0629819	-0.163538	-0.272347	-0.610373	-0.344455	0.183249	0.72814
APOBEC3B	0.236614	1.64013	-0.367003	-0.858513	-0.884719	-1.44009	-1.09608		LGALS14	-1.41042	-1.42058	-1.41765	-0.932062	-0.342631	0.109537	1.80088		CACNA2D3	0.000237135	0.109064	0.586549	0.153315	0.149845	-0.674904	-0.806642		FAM8A1	0.73287	-0.260145	-0.491813	-0.513552	-0.360495	0.116221	0.297059
APOBEC3C	1.56981	0.870148	-0.246566	-1.02344	-1.41427	-1.8909	-2.15965		LGALS3BP	-0.896969	-1.24991	-0.916975	-0.93011	-0.684946	0.0860382	1.72447		CALCB	-0.540427	-0.310703	0.920543	0.577523	-0.226678	-0.915025	-0.441955		FBH1	0.484564	-0.247747	-0.351768	-0.168563	-0.183779	0.0428121	0.232367
APOBEC3F	0.973058	-0.0676505	-0.0657483	-0.350232	-0.46738	-0.339341	-0.270165		LHFPL6	-1.78256	-2.01653	-1.44859	-0.723209	0.0983244	0.649724	1.51129		CALR	0.0947235	-0.20096	0.572293	0.2936	0.0733846	-0.380742	-0.91767		FBLIM1	0.575736	-0.14193	-0.479802	-0.594739	-0.316941	-0.017788	0.519542
APOBEC3G	0.808289	0.559448	-0.461843	-0.412098	-0.381725	-0.491316	-0.288631		LIFR	-0.746508	-1.42296	-0.890991	-0.287066	0.340102	0.748861	0.787338		CAMTA1	0.349341	-0.26919	0.0602083	0.0589498	-0.183278	-0.18363	0.0713897		FBLN1	0.28014	-1.13765	-0.51987	-0.232892	-0.00332822	0.4131	0.539617
APOLD1	1.37218	0.460179	-0.3926	-0.715952	-1.0075	-0.854547	-0.702105		LMO2	-0.245931	-0.242156	0.281442	-0.07454	-0.0155339	0.0887518	0.128892		CANX	0.407006	0.0902403	0.369641	0.132276	-0.0663955	-0.538873	-0.790511		FBXO16	1.72613	-0.249474	-1.07614	-1.07614	-1.00533	-1.06397	-0.111944
APOOL	1.12513	0.131881	0.00170487	-0.127694	-0.360901	-0.81594	-1.12069		LOXL1	-1.84435	-1.02362	-0.748436	-0.248969	-0.371719	0.52345	1.36885		CAP2	0.494109	-0.146403	0.259288	0.143336	0.148718	-0.542369	-0.757603		FBXO6	0.482668	0.494349	-0.280621	-0.382752	-0.550083	-0.126447	0.0067845
APPL1	1.44129	0.326845	-0.395514	-0.699046	-0.81676	-0.991572	-0.777812		LPCAT1	-0.0859242	-0.314493	-0.030194	0.0774038	-0.591463	0.27833	0.425265		CAPN6	0.629755	0.506797	0.734237	-0.188293	-0.472322	-1.30011	-1.459		FBXW8	1.00852	0.222801	-0.224749	-0.781455	-0.478611	-0.559972	-0.01792
APTX	1.07367	0.438206	0.213904	-0.106151	-0.626734	-1.22316	-1.41338		LRRC32	-5.21317	-4.09382	-1.7198	-0.345357	0.325862	0.816214	1.49036		CARF	0.115856	-0.169674	0.294039	0.318518	-0.034873	-0.399966	-0.285902		FEM1C	0.375274	0.299988	-0.183503	-0.1213	-0.327651	-0.230888	0.0326871
AQP3	1.18591	0.677809	-0.193984	-0.178986	-0.606235	-1.1631	-1.92		LVRN	-1.35997	-2.09956	-2.18672	-1.66889	-0.738246	0.485796	1.94227		CARHSP1	0.733251	0.16178	0.143151	0.651355	-0.699792	-0.854438	-1.41406		FERMT2	0.330799	-0.568056	-0.0902706	-0.20714	0.0876581	-0.0273609	0.28488
ARAF	0.38783	-0.177875	0.141845	0.0423972	-0.096816	-0.369407	-0.0510426		LY6E	-0.123262	-0.675643	0.136514	0.0691807	-0.571776	-0.0168606	0.719229		CASQ1	-0.532679	-0.161694	0.17538	0.24571	0.193252	-0.205925	0.123662		FGFR1	0.601482	0.0342258	-0.109914	-0.605459	-0.703943	-0.365671	0.570281
ARF3	1.57423	0.152342	0.0617451	-0.55683	-1.16236	-1.49022	-1.37855		LY6K	-1.40897	-1.18282	-0.771754	0.23111	0.0819408	0.70931	0.790793		CBFA2T3	-0.126722	-0.44724	0.275957	0.73914	-0.0526351	-0.396536	-0.421179		FGFR3	-0.0771246	-0.453484	0.131776	-0.113849	-0.328157	0.0169961	0.578807
ARFGEF3	1.15845	0.162261	-0.143214	-0.458889	-0.487814	-0.625648	-0.611506		MAG	-0.564903	-0.561105	-0.536434	0.0321583	-0.0255041	0.657453	0.458834		CBLB	-0.630689	-0.752602	0.452165	0.647591	0.283231	-0.16201	-0.483457		FHL2	0.524576	0.324308	-0.303962	-0.318883	-0.64802	-0.0217377	0.103679
ARFRP1	0.474022	0.269522	0.422973	-0.320686	-0.507916	-0.567736	-0.17409		MAMDC2	-2.6479	-2.64028	-2.64853	-1.88801	-0.0385969	1.40552	1.39377		CBX3	0.514693	0.26088	0.252975	0.507535	-0.442093	-0.875724	-1.06259		FKBP9	0.455251	0.102455	-0.185366	-0.447338	-0.690299	-0.202873	0.540042
ARG2	1.57485	0.26008	-0.223997	-0.124987	-1.10282	-1.48383	-2.13876		MAN1B1	-0.413403	-0.168646	0.0704971	-0.084465	-0.574071	0.0974256	0.700154		CCDC12	0.176911	0.456432	0.429202	0.0833046	-0.116235	-0.762677	-0.787192		FLYWCH1	1.24279	-0.210288	-0.321552	-0.920351	-0.603783	-0.225068	-0.109512
ARHGAP11A	2.006	0.293892	-0.62551	-1.57963	-1.7193	-2.13727	-2.03724		MAP11	-0.411692	0.00671227	-0.386906	-0.142689	0.314532	0.25954	0.179248		CCDC134	-0.187209	-0.169805	0.232382	0.112552	0.29359	-0.18857	-0.194856		FLYWCH2	0.384783	-0.168702	-0.468048	-0.351949	-0.291609	0.00524978	0.563247
ARHGAP19	1.48662	0.0785359	-0.249635	-0.621648	-0.786259	-0.896658	-0.905839		MCAM	-2.53763	-3.07669	-1.57505	-1.25319	0.155718	1.36958	1.17387		CCDC33	-0.319426	-0.0528728	0.28695	0.00299688	0.564487	-0.2966	-0.475078		FNIP2	1.40928	-0.352675	-0.608429	-0.633911	-0.67641	-0.58986	-0.0434169
ARHGAP21	0.617478	0.253284	-0.127736	-0.424031	0.316222	-0.582635	-0.513592		MEX3B	-0.119974	-0.321762	-0.174815	-0.32054	-0.177814	0.160431	0.670287		CCDC59	0.310366	-0.0259709	0.413454	0.0836665	-0.0290842	-0.415911	-0.6068		FOS	1.95641	-0.945203	-1.80152	-1.50646	-1.44326	-0.434866	-0.228786
ARHGAP23	1.97995	0.392347	-0.374173	-1.24312	-2.01778	-2.53001	-2.95899		MFAP2	-1.04847	-2.30957	-0.867464	-0.149581	0.167118	0.821317	0.982105		CCDC68	-0.206094	-0.219088	0.258899	0.691856	-0.026453	-0.326014	-0.551063		FRYL	0.555295	-0.146618	-0.704339	-0.260041	0.0971581	0.0277228	0.123416
ARHGAP28	2.01501	-0.397919	-0.88495	-1.10906	-1.34034	-1.36485	-1.28307		MFAP5	-1.35133	-0.588096	-0.162562	-0.0785623	0.0755795	0.322963	0.846177		CCDC81	-0.403189	-0.200088	0.245764	0.0810758	0.287228	0.163158	-0.340511		FSTL1	1.12974	0.227111	-0.855326	-1.28735	-1.36477	-0.397758	0.614981
ARHGAP29	1.84289	0.162528	-0.900889	-1.14836	-1.23904	-1.26517	-1.09827		MFSD2A	-1.14721	-2.04802	-0.841111	-0.189739	0.498651	1.08333	0.422126		CCDC9	0.30595	0.401605	0.438446	0.375113	-0.349298	-0.98183	-1.00172		GAA	-0.312708	-1.27174	-1.42122	-1.39556	-0.982905	0.404906	1.67683
ARHGAP32	1.61132	0.0589747	-0.49679	-0.767856	-0.832384	-0.978425	-0.894705		MGAT5B	-0.861115	-1.09229	-0.836438	-0.524515	0.113574	0.594058	1.09346		CCDC93	0.395084	-0.25867	0.514797	0.472139	-0.351382	-0.469299	-0.924079		GADD45A	0.00295377	-0.310404	-0.655935	-0.47188	-0.162528	0.366993	0.724848
ARHGAP35	1.74835	-0.161033	-0.781244	-0.806881	-0.90133	-0.899134	-0.941205		MILR1	-0.587608	-0.3221	-0.372299	0.100943	0.264629	0.210039	0.413139		CCL5	-0.766897	-1.05079	-0.408571	0.445814	0.600426	0.689587	-0.54545		GALC	0.0638652	-0.243522	-0.0275104	-0.0662434	-0.305523	-0.0428104	0.479139
ARHGAP44	1.38738	-0.0972986	-0.242377	-0.462726	-0.593797	-0.724401	-0.712249		MMP15	-1.02009	-1.00969	-0.82107	-0.472465	0.00764579	0.731703	1.04096		CCNB1	0.0699785	0.0579038	0.76679	0.43844	-0.155748	-0.905395	-1.24751		GALM	1.00872	-0.380515	-0.907947	-0.796486	-0.794177	0.350341	0.33283
ARHGAP5	1.26592	-0.00395661	-0.376068	-0.0975234	-0.547304	-0.411532	-1.13087		MMP2	-4.18273	-2.31944	-0.549773	0.233309	0.421921	0.751663	0.897235		CCND3	0.588519	0.75805	0.832443	0.0305903	-1.1219	-1.80275	-1.961		GALNT1	0.694677	-0.319943	-0.45304	-0.282837	-0.470349	-0.187406	0.513924
ARHGAP8	1.65234	0.361183	-0.167172	-0.610844	-1.2637	-1.37689	-2.15092		MRLN	-2.60321	-2.56436	-2.60321	-0.928121	-0.929446	0.703354	1.93467		CCNDBP1	0.231253	-0.125541	0.480253	0.415936	-0.195699	-0.518553	-0.715219		GALNT7	1.02903	-0.174447	-1.07768	-0.797567	-0.756063	0.0297946	0.496886
ARHGEF11	1.26441	0.40181	-0.379156	-0.703135	-0.249461	-0.973313	-0.881308		MSRB3	-0.229712	-0.240145	-0.485435	-0.147424	-0.320689	0.127298	0.840329		CCNQ	0.253253	0.177182	0.205442	0.212832	-0.421102	-0.452002	-0.172095		GAS2L1	0.443164	0.0630726	-0.182666	-0.517246	-0.487704	0.039744	0.35034
ARHGEF12	1.33228	-0.0781888	-0.300352	-0.415591	-0.245485	-0.725422	-0.930639		MST1	-1.13991	-1.28934	-0.932722	-0.432829	-0.0127495	0.561415	1.26633		CCR7	1.29391	-0.296859	0.925421	0.170844	-1.49271	-1.95885	-3.37302		GBE1	0.458155	0.219019	-0.119439	-0.097712	-0.354689	-0.301382	0.0196326
ARHGEF18	1.48375	0.306922	-0.307447	-0.830911	-0.893299	-0.951786	-0.887464		MT-ATP6	-1.15949	0.076839	-0.239265	-0.31616	0.42531	0.393669	0.251752		CCSAP	0.199198	-0.0414172	0.502227	0.537958	-0.273931	-0.535966	-1.01402		GCH1	0.062887	-0.606627	-0.950294	-0.315256	0.123775	0.425499	0.627476
ARHGEF25	0.790733	-0.0792811	-0.170273	-0.284739	-0.167446	-0.155579	-0.2762		MT-ATP8	-1.09181	-0.031301	-0.25788	-0.0823257	0.382237	0.464303	0.122249		CCZ1	0.407208	0.124139	-0.0117872	0.245336	-0.712288	-0.0202288	-0.303353		GLIPR1	-0.229202	-0.753035	-1.49309	-0.885291	0.273342	0.884773	0.679723
ARHGEF3	1.08325	0.439506	0.2128	-0.432947	-0.73694	-0.911452	-1.01827		MT-CO1	-1.16498	-0.0426754	-0.350593	-0.321466	0.137984	0.426334	0.636431		CD164	0.224604	-0.0213224	0.35954	0.384771	-0.248699	-0.568657	-0.431195		GLT8D1	0.413297	-0.0543279	-0.58932	-0.542886	-0.0604048	0.170135	0.344851
ARHGEF39	0.946794	0.661493	0.0622095	-0.525591	-0.566339	-0.91102	-0.876145		MT-CO2	-0.994919	0.0391866	-0.244709	-0.12766	0.142082	0.350863	0.414224		CD200	-0.669287	-0.693788	0.222679	0.353047	0.44988	0.0446535	-0.133785		GLUD1	0.634435	0.0202333	-0.449159	-0.322375	-0.251346	0.172283	-0.0979293
ARHGEF40	0.89906	0.354676	-0.344606	-0.491822	-0.418313	-0.276877	-0.350839		MT-CO3	-0.837745	0.225446	-0.0752477	-0.116979	0.211698	0.27287	0.0479417		CD274	-0.0156931	-0.0783687	0.532023	0.726319	-0.152406	-0.658759	-1.21708		GMIP	0.340191	0.0308102	-0.298373	-0.421411	-0.399585	0.023616	0.462625
ARL10	1.61062	-0.103091	-0.744426	-0.733449	-0.794576	-0.602753	-0.781539		MT-CYB	-1.06874	0.0776323	-0.296271	-0.514657	0.234835	0.370512	0.56957		CD47	0.0737489	0.0742713	0.486776	0.602026	-0.267467	-0.691342	-0.928203		GNPDA1	0.648336	0.306845	-0.346608	-0.578114	-0.655138	-0.12563	0.248235
ARL15	1.94526	0.612097	-0.786029	-1.32301	-1.98513	-2.34321	-2.38714		MT-ND1	-0.845138	0.113656	-0.25233	-0.171463	0.365727	0.189768	0.268773		CD53	-0.613177	-0.154832	0.386437	0.304181	-0.061388	-0.300297	0.183584		GOLIM4	0.973405	-0.014767	-0.701381	-0.607303	-0.230651	-0.271183	0.130165
ARL2-SNX15	0.859779	-0.0474063	0.2524	-0.616298	-0.261469	-0.412832	-0.342544		MT-ND2	-1.08522	0.0650112	-0.266545	-0.336941	0.42796	0.257934	0.398857		CD55	-0.496703	-0.625417	-0.0347798	0.583192	0.243334	0.018225	-0.04058		GPR108	0.136332	-0.054946	0.0926107	-0.320264	-0.453222	0.0785065	0.36144
ARL2BP	1.54069	0.701168	-0.99551	-1.20403	-1.49596	-0.498159	-1.09953		MT-ND3	-0.914906	-0.241111	-0.118652	0.0615861	0.20888	0.289885	0.356745		CD63	-1.08977	-0.669975	0.122048	0.281601	0.25646	0.284899	0.244834		GPR137	0.089969	-0.138263	-0.404972	-0.386333	-0.514428	0.26268	0.684318
ARL3	1.32848	0.0365082	-0.159763	-0.490027	-0.738393	-0.715569	-0.627205		MT-ND4	-1.43599	-0.175357	-0.482296	-0.39419	0.385074	0.451458	0.673336		CD68	-0.544795	-0.265706	0.00355411	0.0499166	0.130185	0.23942	0.226628		GPX8	0.0551982	-0.396532	-0.779527	-0.465809	0.0407518	0.273807	0.728617
ARL6IP1	1.28167	0.56453	0.19524	-0.158943	-1.01283	-1.80226	-1.90512		MT-ND4L	-1.29646	-0.226505	-0.463595	-0.0353094	0.372922	0.483465	0.426644		CDC42EP1	0.257549	0.127147	0.685761	0.162555	-0.509655	-0.580172	-0.705264		GRIN2D	0.412565	0.0569003	-0.168745	-0.372389	-0.163471	-0.023755	0.124406
ARMC10	1.13013	0.158956	0.293695	-0.283118	-0.352509	-1.18472	-1.23783		MT-ND5	-1.14683	-0.00618366	-0.50644	-0.61607	0.387332	0.31303	0.71894		CDH5	-0.0610194	0.0593429	0.254609	0.0998231	0.13805	-0.0601385	-0.566657		GRINA	0.441023	0.148287	0.138066	-0.315915	-0.204238	-0.362561	-0.0223457
ARMC9	1.40231	-0.0537185	-0.568838	-0.539426	-0.145984	-0.629213	-1.05648		MT-ND6	-1.30004	-0.117595	-0.507981	-0.486755	0.35199	0.2961	0.808334		CDK11B	0.320474	0.126139	0.251928	-0.0733702	0.0467853	-0.456634	-0.401573		GRN	0.172887	-0.52448	-0.233812	-0.356582	-0.361222	0.142637	0.734355
ARMCX3	1.31207	0.230223	0.0383966	-0.277272	-1.02023	-1.04887	-0.955938		MT1E	-2.15321	-1.1311	-1.28672	-0.622908	0.795477	-0.395176	1.46641		CDK19	0.316806	-0.244622	0.415739	0.180964	-0.346848	-0.256681	-0.287257		GTF2IRD1	0.745963	0.183918	-0.72968	-0.0355392	-0.507957	0.0827008	-0.241235
ARMCX4	1.03279	-0.0538357	-0.183589	-0.614043	-0.0638431	-0.484327	-0.348796		MT1F	-1.60823	-1.19607	-0.993834	-0.932932	0.470271	-0.0651132	1.52023		CDK2	0.832412	0.386746	0.742021	0.0841515	-0.904505	-1.40759	-1.89883		GTPBP2	0.634455	0.0772168	-0.53742	-0.533832	-0.272846	-0.0437093	0.281082
ARMCX5	1.29617	0.325634	-0.491171	-0.706594	-0.614856	-0.53276	-0.683651		MT1G	-1.9273	-2.30728	-2.81902	-1.46521	1.28377	-0.0745751	1.40424		CDKN1A	0.781976	0.351155	0.363835	0.407049	-0.608233	-1.07042	-1.94374		GUSB	0.596156	-0.0282709	-0.0694499	-0.297361	-0.451142	-0.145121	0.144326
ARMT1	1.34188	0.382822	-0.054804	-0.379863	-0.620653	-1.2892	-1.43245		MT1H	-2.7775	-2.04852	-2.43034	-1.75263	1.27176	-0.494331	1.5877		CDKN1C	-0.11904	-0.480882	0.393437	0.418524	-0.169687	-0.155438	-0.111404		H6PD	0.29021	-0.0476113	-0.395221	-0.59777	-0.0809084	-0.215566	0.661592
ARNTL	1.89743	0.359562	-0.60583	-1.21405	-1.35365	-2.04217	-1.89306		MT1X	-2.18202	-1.43964	-1.40883	-0.711805	0.78738	0.391574	1.25462		CDYL	0.702289	-0.463727	0.444689	0.566337	-0.31417	-0.767753	-1.27098		HACD4	0.58633	0.0163291	-0.212698	-0.383751	-0.245636	-0.172532	0.172619
ARNTL2	1.06533	0.135767	0.0410566	-0.0164834	-0.193696	-1.12021	-1.13043		MTRNR2L12	-1.13092	-0.702236	-0.341604	0.177713	-0.113608	0.428021	0.798126		CEBPA	0.240207	-0.0290159	0.918743	0.41048	-0.278575	-1.06667	-1.65596		HAGHL	0.0228552	-0.56947	-0.79328	-0.675692	-0.128094	0.488837	0.838953
ARPC1A	0.515208	0.108186	0.0733542	0.0772426	-0.443711	-0.434138	-0.13544		MUCL1	-2.17018	-1.90535	-1.35606	-0.182425	0.723507	0.856494	0.829585		CEBPB	-0.722555	-0.482331	0.573958	0.491352	0.085273	-0.112601	-0.325565		HARS2	0.555789	0.529754	-0.0555682	-0.555144	-0.450087	-0.421211	-0.051783
ARPP19	1.34891	-0.032632	-0.0734006	-0.167243	-1.02283	-0.414629	-1.35157		MX1	-1.1351	-2.00455	-1.71162	-1.49481	-0.737703	-0.05882	2.02701		CEBPZ	0.361634	0.141962	0.0379729	0.345959	-0.11305	-0.560163	-0.491689		HCAR1	1.14153	0.1706	-0.558673	-0.763015	-0.647725	-0.611685	0.147193
ARRB1	2.03195	0.276944	-0.348428	-1.05353	-2.45624	-2.87557	-3.14426		MX2	-0.248801	-0.0133978	-0.14972	0.110989	0.0186104	-0.0929427	0.305286		CEBPZOS	0.508609	-0.0994152	0.0440874	0.169774	0.0724937	-0.510095	-0.44558		HCFC1R1	1.56306	-0.292824	-0.336324	-0.669002	-1.13574	-0.856064	-0.321304
ARRB2	1.84089	0.26236	-0.258461	-0.886396	-1.58003	-1.98088	-1.9799		MYL4	-2.30574	-2.56698	-2.31964	-1.7313	-0.105853	1.39966	1.35606		CELF1	0.535855	0.0141521	0.106371	0.574371	-0.387797	-0.731716	-0.717113		HDGFL2	1.25905	0.0851575	-1.62502	-0.542932	-1.80777	-0.052945	0.362481
ART4	-0.932257	1.41207	-1.24926	0.584672	-1.06468	-0.276832	-0.758946		MYMX	-0.437319	-0.595944	-0.246475	-0.115877	-0.0141445	0.289423	0.697519		CENPE	0.296192	-0.100582	-0.45881	0.856977	0.391573	-1.05779	-0.975887		HEATR5B	0.662291	-0.255689	-0.430552	-0.319912	-0.355422	0.122497	0.222141
ASAP2	1.5534	0.28532	-0.522888	-0.849042	-0.973912	-0.913863	-0.848842		MYO1A	-0.38551	-0.354926	-0.360337	-0.0674996	0.322867	0.277373	0.329422		CENPW	0.840137	0.575782	0.274534	0.401542	-0.518038	-2.12794	-1.9342		HELZ2	1.00355	-0.181834	-0.64157	-1.40181	-0.809811	-0.131628	0.687743
ASB8	1.5245	0.244706	-0.325854	-0.559775	-0.955804	-1.19648	-0.971001		N4BP3	-0.500642	-0.51521	-0.324727	-0.424898	-0.02848	0.346119	0.846864		CEP350	0.274956	-0.0419187	0.118866	0.322583	0.0708795	-0.31222	-0.674675		HERC5	1.06468	0.0405322	-0.440665	-0.489083	-1.0193	-0.628978	0.367971
ASCC1	1.24633	0.613045	-0.221559	-0.720131	-0.881061	-0.866417	-0.883672		NBAS	-0.475594	-0.20523	-0.110396	0.157341	-0.186262	0.0595665	0.536881		CEP85	-0.245088	-0.88954	0.0984613	0.425901	0.450657	0.252246	-0.633334		HEXA	0.621231	-0.328719	-0.396417	-0.449113	-0.687955	-0.0735365	0.68014
ASF1B	1.29716	0.664707	0.295957	-0.536301	-0.954448	-2.05262	-1.82118		NBPF20	-0.330805	-0.389902	0.00812429	0.250599	0.0899095	0.0715837	0.177859		CFAP298-TCP10L	-0.884698	0.876042	0.299628	0.282792	0.334978	-1.11973	-1.13875		HEXB	0.0111067	-0.40207	-0.478302	-0.0603364	-0.517873	0.190669	0.781523
ASNS	0.659636	0.462021	-0.621701	-0.0950646	-0.280212	-0.0081938	-0.646327		NCF1	-0.439397	-0.321361	-0.349348	-0.157582	-0.0479023	0.276247	0.68023		CGA	-1.95654	-1.60717	-0.00221994	0.919534	0.764992	0.202918	-0.56969		HGSNAT	0.53463	0.492865	-0.191739	-0.650397	-0.386027	-0.318045	0.0896987
ASPM	1.2727	0.395179	-0.301435	-0.467588	-0.501305	-0.971924	-0.949386		NEXN	-1.56831	-1.55471	-1.31379	-0.28628	0.704696	0.487242	1.04863		CGB3	-3.20111	-2.62695	-0.356851	0.545256	0.907152	0.586378	0.153702		HHAT	0.307129	0.181587	0.108988	-0.416936	-0.278611	-0.155323	0.109462
ASXL1	1.53555	0.388238	-0.620203	-0.472737	-1.06588	-1.05271	-1.11624		NGFR	-0.2673	-0.214225	-0.259889	-0.0464934	0.113221	0.35942	0.187931		CGB5	-3.02204	-2.47355	-0.20424	0.581964	0.935263	0.465577	0.0549968		HINT2	0.581361	0.295237	-0.359264	-0.188986	-0.278554	-0.363702	0.0261407
ASXL2	1.23418	0.00442235	0.036693	-0.409563	-0.544827	-0.779643	-0.742119		NOTUM	-6.79721	-7.49587	-6.56443	-3.36956	-0.986505	0.913926	2.16649		CGB7	-1.86688	-1.92026	-0.41672	0.743151	0.910729	0.421188	-0.286921		HIP1	1.19208	-0.183269	-1.33544	-0.919818	-0.560753	0.016123	0.2874
ATAD2	1.05592	0.269192	0.264106	-0.204009	-0.50711	-1.09165	-1.07721		NOXO1	-1.07044	-0.38151	-0.689527	0.810081	-0.355803	0.612082	0.101552		CGB8	-3.02825	-2.52005	-0.342229	0.518319	0.910667	0.580936	0.145672		HLA-C	0.280092	-0.396431	-0.348918	-0.314751	-0.545791	0.0736596	0.765052
ATAD3B	1.5504	0.412414	0.147898	-0.339887	-1.26751	-1.98558	-2.52151		NPAS1	-0.271827	-0.360506	-0.325082	-0.272655	0.142319	0.590399	0.210951		CGREF1	-0.530886	-0.87908	-0.398862	0.173128	0.586831	0.638438	-0.286985		HLA-E	0.378854	-0.478495	-0.303132	-0.414123	-0.588003	0.141504	0.724808
ATAD5	0.803796	0.114758	0.00134471	-0.236714	-0.269035	-0.445042	-0.400735		NPIPB15	-0.449382	-0.188583	-0.0202657	-0.237943	0.0879257	0.22772	0.403103		CHAC1	-1.54303	-1.19777	0.802478	1.08345	-0.236709	0.0799939	-1.1456		HMGCL	0.676747	0.203949	-0.37009	-0.459553	-0.491223	-0.0497771	0.0991855
ATF2	1.4034	0.0888562	-0.414368	-0.511076	-0.776906	-0.764043	-0.584839		NPIPB2	-0.693603	0.333326	-0.244574	-0.10716	0.461442	-0.0873814	0.0442561		CHCHD1	0.397442	0.11582	0.375334	0.480426	-0.279152	-0.844826	-0.926619		HNRNPLL	1.43082	0.052933	-0.556762	-1.16592	-0.84185	-0.594688	-0.118705
ATF7IP	1.45515	-0.114564	-0.162294	-0.465985	-0.704807	-0.855821	-0.8603		NPR1	-0.993268	-0.724874	-0.743968	-0.506794	-0.158396	0.695098	1.0543		CHD7	0.40476	-0.189837	0.107827	0.0727089	-0.300885	-0.200343	-0.0173649		HOXC9	0.0185734	-0.406515	0.0306981	-0.285838	-0.01177	-0.134045	0.573064
ATG4D	0.41867	0.0943032	-0.151966	0.0533369	-0.0787802	-0.142849	-0.312073		NRDE2	-0.900866	-0.933616	0.0444459	-0.347099	-1.05417	0.575042	1.10578		CHID1	0.510432	-0.12021	0.316227	0.566176	-0.828328	-0.435952	-0.672499		HPGD	0.0342899	-2.36239	-2.18062	-1.26067	-0.439102	1.1035	1.17454
ATL2	1.50853	0.0306463	-0.0990337	-0.0912889	-0.867867	-1.41698	-1.56266		NT5E	-0.752566	-1.48379	-0.7874	-0.230905	0.419335	0.951487	0.428936		CHMP1B	0.0886884	0.0114653	0.221042	0.114559	-0.106796	-0.189131	-0.193276		HSPG2	-1.10184	-1.39265	-2.09327	-2.23476	-0.631516	0.791952	1.7353
ATL3	0.515115	0.0609513	0.102934	0.48613	-0.08471	-0.834588	-0.864114		NTN4	-0.988901	-1.58454	-1.15688	-0.758297	0.0192723	0.693106	1.31778		CHMP2A	0.188686	0.0930822	0.316766	0.200472	-0.249379	-0.476471	-0.253212		HUNK	0.271125	-0.975629	-1.16657	-0.668539	0.065431	0.66844	0.654764
ATP11B	1.8766	0.140475	-0.993824	-1.02447	-1.09617	-1.51518	-1.27123		OAS1	-0.186105	-0.39971	-0.307079	-0.201748	-0.215043	-0.329532	1.02001		CHMP2B	0.431367	0.000674883	0.0929901	0.261663	-0.141734	-0.367238	-0.506582		HYI	0.716384	0.0856359	-0.173343	-0.5985	-0.449052	-0.144251	0.152102
ATP13A1	0.327436	0.304084	0.320197	-0.258463	-0.218292	-0.390421	-0.315422		OAS2	-0.327698	-0.346685	-0.390199	-0.365015	-0.252358	-0.21382	1.12138		CHST11	1.25464	-0.857894	-0.568394	0.225786	0.198094	-0.456801	-1.54536		IDH1	0.99337	-0.287223	-0.776877	-0.654194	-0.62099	0.0962751	0.323542
ATP2A3	1.40159	-0.173074	-0.550093	-0.557632	-0.341172	-0.459696	-0.755879		OASL	-0.0949932	-0.269228	-0.0986808	-0.217663	-0.0492897	0.0917725	0.493673		CHST2	0.233906	-0.947223	0.75632	0.679833	-0.598032	-0.448598	-0.687764		IDH2	0.545281	0.198452	0.135522	-0.470094	-0.705993	-0.311835	0.206874
ATP2B1	1.29481	-0.104546	-0.681375	-0.205059	-0.53069	-0.775162	-0.236451		ODF3B	-0.452516	-0.344829	0.117358	0.240908	-0.748247	0.251755	0.515378		CILK1	-0.0573329	-0.0499705	0.193129	0.0640893	-0.0399307	-0.187506	0.0475596		IFI27	-1.31411	-2.61485	-2.7229	-2.47556	-0.702938	0.369979	2.06924
ATP2B4	1.00228	0.606703	0.392323	0.0132427	-0.872407	-1.43367	-2.08366		PAEP	-2.65331	-2.47646	-1.4917	-0.686308	0.620591	0.977676	1.12269		CITED2	0.172438	0.222989	0.677116	0.0431798	-0.556772	-0.517561	-0.518299		IFIH1	0.484885	-0.305773	-0.906259	-0.680981	-0.428937	-0.150491	0.993099
ATP2C2	1.21752	0.175541	-0.25766	-0.346776	-0.43129	-0.672343	-0.853927		PAPPA	-0.770284	-0.780552	-0.651577	-0.537508	0.153648	0.525037	0.966919		CKMT1A	-0.58372	-0.214723	0.866237	0.678837	0.102968	-0.900278	-1.19254		IFIT5	0.307397	-0.991966	-1.10333	0.39642	-0.755041	-0.371751	1.07908
ATP5F1A	1.36576	0.41988	0.179834	-0.309009	-1.09282	-1.40361	-1.74521		PARP9	-0.20317	-0.460916	-0.961405	-0.840538	-0.459611	-0.0935026	1.41598		CKMT1B	-0.244439	-0.246046	0.780643	0.512098	0.118267	-0.821182	-0.951137		IFITM3	0.645003	0.757219	0.276113	-0.769104	-1.07578	-1.22538	0.0651821
ATP5MC2	0.263481	0.0914119	0.341846	0.0266083	-0.220322	-0.493223	-0.185384		PCED1B	-0.19381	-0.155822	-0.013907	0.0305887	-0.000434638	0.0164225	0.269157		CLDN1	-0.0630006	-0.253168	-0.0386575	0.235544	0.0938729	0.0400032	-0.0627788		IFNAR2	0.464612	0.0234872	-0.658109	-0.19047	-0.436425	0.151976	0.314474
ATP5MF-PTCD1	1.82387	0.314036	-0.281638	-1.65564	-1.2381	-1.57712	-1.65564		PCSK5	-0.855508	-1.24619	-0.456381	0.16469	0.184335	0.709369	0.490211		CLEC1A	-0.792729	-0.784055	0.822325	0.562327	0.137675	-0.506691	-0.334336		IFNGR2	1.2645	0.314012	-0.609238	-1.11798	-1.10802	-0.725196	0.22561
ATP5PB	1.30583	0.473881	0.210362	-0.350339	-1.01041	-1.45812	-1.56857		PDCD1LG2	-1.61758	-0.935562	-1.34747	-0.131777	0.69637	0.863973	0.490701		CLIC3	-0.0807522	-0.493834	0.304237	0.581044	0.182235	-0.191588	-0.729002		IGF2R	0.450886	0.0557713	-0.165399	-0.36978	-0.44035	-0.126999	0.350988
ATP6V0E2	1.80927	0.357426	-0.269801	-0.962939	-1.35606	-2.0685	-2.04264		PDE3B	-0.0472698	-0.309269	-0.0429205	0.0804826	-0.02405	-0.0590931	0.326294		CLIP1	0.215851	0.418688	0.475877	0.300011	-0.110542	-0.836634	-1.34449		IGSF10	0.0351854	-0.440695	-0.713124	-0.683574	-0.666594	-0.502097	1.41675
ATP6V1A	1.28841	0.189431	0.254281	-0.124931	-0.876722	-1.27943	-1.51146		PDE6H	-4.33409	-4.2432	-2.98768	-1.36142	-0.037854	1.054	1.73637		CLIP4	0.483344	-0.272935	-0.142235	0.681003	-0.206521	-0.087798	-1.12836		IGSF3	0.295536	0.0931888	-0.28263	-0.620961	-0.513301	-0.0334721	0.63777
ATP6V1B2	1.47115	0.323147	0.0339045	-0.360658	-1.1352	-1.45115	-1.50257		PDIA2	-1.40489	-1.32726	-1.11744	-0.380709	-0.0486075	0.967299	1.05159		CLPB	0.263827	0.0167979	0.488697	0.469125	0.0833042	-0.929014	-1.267		IKBIP	0.489627	0.013569	-0.564416	-0.543343	-0.302158	0.211283	0.328038
ATP7A	1.0356	-0.241856	-0.131322	-0.314907	-0.280922	-0.376495	-0.332599		PDIA5	-0.159683	-0.626815	-0.149665	-0.048594	-0.273399	0.157352	0.719165		CLTA	0.371911	0.182495	0.524339	0.451471	-0.404834	-0.921507	-1.05259		IL10RA	-0.262237	-0.72416	-0.647641	-0.482852	-0.0569735	0.861147	0.515218
ATP8B1	1.5854	0.462469	-0.390029	-0.764478	-1.06558	-1.38708	-1.28878		PHETA2	-0.341029	-0.264507	-0.324027	-0.232469	-0.0207503	0.266823	0.622134		CLTB	0.0829362	-0.134792	0.0475285	0.303523	0.242376	-0.263599	-0.421915		IL10RB	0.403594	-0.0986412	0.066889	-0.113114	-0.287262	-0.238473	0.142929
ATP8B2	1.18809	0.160119	0.194179	-0.604381	-0.438087	-0.845677	-0.977894		PHKG1	-0.309608	-0.300615	-0.368284	0.0996465	-0.119775	0.0775849	0.641026		CMAS	-0.0483781	0.101993	0.569349	0.446466	-0.0386292	-0.762275	-0.862432		IL13RA1	0.607749	-0.200799	-0.285972	-0.185023	-0.342007	-0.0368363	0.192187
ATP8B3	1.17487	-0.214005	-0.283303	-0.446955	-0.453736	-0.284486	-0.370229		PIGG	-0.184668	-0.178842	-0.326258	-0.182272	-0.0324518	0.247905	0.477761		CNIH4	0.485871	0.351165	0.0869273	0.342008	-0.301917	-0.570835	-0.971566		IL1R1	0.150213	-0.433969	-0.173051	-0.0991892	-0.0162873	-0.208368	0.560942
ATPAF1	1.233	0.384047	0.0640985	-0.296797	-0.568591	-1.14908	-1.47486		PIPOX	-2.65479	-2.63747	-2.43962	-1.45357	0.312965	1.28829	1.29067		CNNM2	0.521205	-0.213311	0.945772	0.284358	-0.152072	-1.24706	-2.07739		IL2RB	-0.410711	-1.14929	-0.866107	-0.392399	0.300914	1.01131	0.308887
ATRIP	1.20974	0.466719	0.0423428	-0.443356	-0.86183	-1.09966	-0.93513		PLA2G7	-1.6195	-1.60296	-1.6195	-1.46531	-0.560775	0.708368	1.74237		CNPY2	-0.465125	-0.344744	0.453067	0.261062	-0.178254	-0.181609	0.208324		IL6ST	2.19067	-1.5545	-2.37969	-2.14578	-1.30402	-0.537295	-0.780428
ATXN10	1.2215	0.788113	0.0687361	-0.845909	-0.949076	-1.63	-1.01423		PLB1	-0.681904	-0.892514	-0.208516	0.594811	-0.115923	0.142101	0.522034		CNPY3	0.1227	-0.0604532	0.0349619	0.0722793	-0.165558	-0.135857	0.103864		INPP5B	0.503246	-0.238486	-0.257984	-0.286723	-0.201005	-0.00128999	0.274885
ATXN7L1	0.0418403	0.215676	-0.136179	-0.00476964	0.300263	-0.211904	-0.307689		PLCD4	-2.03412	-1.47592	-0.599376	-0.325196	0.575165	0.511472	1.01632		CNTD1	-0.197749	-0.0788899	-0.0853165	-0.0271656	0.169847	0.200797	-0.0245785		INPPL1	0.623937	-0.00984773	-0.350053	-0.709097	-0.387409	0.18694	0.222337
AURKA	1.47233	0.553141	0.171665	-0.407841	-1.01821	-2.25973	-2.5115		PLOD3	-0.954407	-1.11801	-0.759063	-0.516747	-0.123112	0.604107	1.19859		COA7	0.809526	0.442805	0.711969	0.168678	-0.927408	-1.67568	-1.7997		INSR	0.330345	-0.401815	-0.210051	-0.147671	-0.0878657	0.146672	0.227298
AURKB	1.40885	0.618597	0.322068	-0.500034	-1.20513	-2.32841	-2.18885		PLXDC2	-2.60993	-3.09508	-2.81179	-2.1127	-0.221789	0.710236	1.94559		COBLL1	0.154765	-0.0318104	0.91702	0.559828	-0.287051	-1.17156	-1.82243		INTS8	1.48395	0.153509	-0.491498	-1.46108	-0.762185	-0.627165	-0.360223
AXL	1.4891	0.777889	-0.688795	-1.05345	-1.13212	-1.09769	-1.14383		POMC	-0.052899	-0.276505	0.00257659	-0.188659	-0.260818	0.00141516	0.580734		COG3	-0.552182	-0.650896	0.347829	0.300512	0.528959	-0.1674	-0.245422		IPO13	0.631015	0.265754	-0.279283	-0.298477	-0.721719	-0.217865	0.196303
B3GALT6	0.287721	0.0986359	0.211362	0.128491	-0.385405	-0.4109	-0.0894513		PRG2	-0.30744	-0.246411	-0.129122	-0.30744	-0.256664	0.0209233	0.827692		COLEC12	1.443	-0.359713	0.547627	0.26503	-1.10929	-2.06491	-2.87875		IQCA1	0.276677	-0.181251	-0.399907	-0.191662	-0.0881417	0.175711	0.26652
B3GNT2	1.3539	0.120612	-0.650244	-0.356236	-0.474994	-0.58152	-0.860726		PRSS41	-0.246215	-0.302745	-0.277369	-0.127142	-0.116993	0.148826	0.655053		COMT	-0.388815	-0.618789	0.237281	0.61934	0.130605	-0.271414	-0.0788305		IQSEC1	0.493508	-0.509137	-0.240223	-0.388037	-0.208737	0.0700828	0.447462
B3GNT5	1.19296	0.234147	0.227401	-0.320723	-0.673423	-1.05644	-1.12549		PRUNE2	-0.961175	-0.978682	-0.908124	-0.787273	-0.173463	0.517235	1.34975		COPE	0.255212	-0.200919	0.361953	0.353882	-0.186751	-0.383107	-0.458057		IQSEC2	0.386987	-0.0696921	0.00855354	-0.579079	-0.312796	-0.157406	0.446198
B4GALNT3	0.943343	-0.0734812	-0.0402717	-0.0927178	-0.346234	-0.480317	-0.48803		PSG1	-1.45842	-1.72837	-1.30914	-0.434544	0.412193	0.803451	1.08055		COPS3	1.01935	0.215702	0.330228	0.395433	-0.887218	-1.25019	-1.84621		ISG15	-0.0867499	-0.406357	-0.819488	-0.894851	-0.762921	0.0446051	1.36663
B4GALNT4	0.979296	-0.181007	-0.170833	-0.233011	-0.289535	-0.300288	-0.364076		PSG11	-0.696847	-0.759546	-0.381837	-0.27164	0.767391	0.145135	0.473567		COQ10B	0.195282	-0.0361718	0.473742	0.419632	-0.189029	-0.521217	-0.787021		ITGB1	0.468879	0.0296898	-0.122365	-0.261684	-0.555706	-0.142384	0.328877
B4GALT2	1.31377	0.40237	-0.0124804	-0.642812	-0.758705	-1.11847	-0.974366		PSG2	-1.39031	-1.95115	-1.28181	-0.186245	0.547913	0.735066	0.958505		COQ8A	0.348162	0.315799	0.385747	0.289988	-0.481486	-0.528423	-0.879268		ITM2C	1.29605	0.0625253	0.0140505	-0.518658	-1.37023	-0.855504	-0.229658
B4GALT6	1.04997	0.440743	-0.313893	-0.459735	-0.530183	-0.580891	-0.557231		PSG4	-2.00326	-2.32017	-1.34694	-0.366825	0.646754	0.803809	1.04988		COX14	0.510963	0.0429433	0.265602	0.365875	-0.67289	-0.554666	-0.422905		ITPR2	1.15592	-0.405283	-0.420739	-0.521029	-0.234198	-0.420045	-0.0362786
BABAM2	1.33858	0.421791	-0.0624764	-0.753984	-0.651724	-1.16095	-1.0085		PSG5	-1.55534	-1.98857	-1.09851	0.0651452	0.563177	0.760053	0.785343		COX17	0.206111	0.0624303	0.0806374	0.214186	-0.097094	-0.49215	-0.0911271		ITSN2	0.494488	-0.111112	-0.0957796	-1.02894	-0.606562	0.413709	0.322623
BACE1	1.35371	-0.0921969	-0.47912	-0.528691	-0.542254	-0.497441	-0.513415		PSG6	-1.90574	-2.54335	-1.55121	-0.328375	0.640967	0.973023	0.92721		COX20	0.971566	0.321248	0.517171	0.436015	-0.985347	-2.12546	-1.88188		JAK1	-0.0247369	-0.0418363	-0.662497	-0.621736	-0.038041	0.103499	0.778678
BACH2	0.646525	0.319881	-0.283147	-0.256506	-0.28274	-0.246983	-0.212928		PSG9	-2.06626	-2.19377	-1.33461	0.163879	0.515333	0.859796	0.833288		COX4I1	0.537521	0.0564135	0.375831	0.37165	-0.498899	-0.607544	-0.85395		KCNN1	0.983394	-0.438755	-0.183451	-0.334526	-0.460334	-0.215835	0.0336724
BAG2	1.23252	0.521916	-0.0393597	-0.365735	-0.836335	-1.08548	-1.20452		PSMB8	-0.575982	-0.74763	-0.75173	-0.44466	0.046781	0.639403	0.859413		COX5B	0.460225	-0.0646012	0.305249	0.419788	-0.424364	-0.596118	-0.539578		KIAA0586	0.467374	0.269376	-0.206375	-0.267078	-0.174542	-0.415609	0.109238
BAIAP2	0.960873	0.531602	0.399513	-0.200733	-0.540241	-1.20244	-1.75335		PSMB9	-0.912596	-0.885203	-1.04308	-0.589238	0.283277	0.628792	1.01017		COX6A1	0.262613	0.139587	0.154508	0.299016	-0.325863	-0.261428	-0.467273		KIAA1109	0.91114	-0.0973299	-0.584703	-0.368816	-0.34984	0.0711798	-0.138827
BAK1	1.44955	0.39876	-0.433511	-1.02512	-1.21877	-0.733439	-0.540658		PTH1R	-0.539736	-0.473663	0.318593	0.343188	-0.309384	0.0503237	0.303126		CPEB2	0.0187411	0.0370404	0.252862	0.496111	-0.290791	-0.328968	-0.423945		KIAA2026	0.319385	-0.232873	-0.145788	-0.0473433	-0.032827	-0.0469056	0.116561
BAMBI	1.25495	0.906704	-0.478374	-0.55036	-1.4553	-1.34049	-0.789752		QSOX1	-1.32291	-1.11529	-0.53684	-0.210987	-0.387106	0.537777	1.24431		CPEB4	0.370972	-0.235608	1.03149	0.549217	-0.452888	-1.3101	-2.20985		KLHL5	-0.577204	-1.28833	-0.862183	-0.145372	0.114183	0.568299	0.926691
BAZ2A	1.10603	-0.539865	0.0467265	0.0707206	-0.516463	-0.496319	-0.581032		RAB3C	-0.279069	-0.231435	-0.420869	-0.30097	0.309084	0.276341	0.395467		CPM	-1.50858	-1.59151	0.79973	0.465534	-0.358742	-0.0350663	0.525351		KRT19	0.494229	0.464866	-0.575097	-0.524435	-0.982944	0.0960038	0.344846
BBS10	0.901355	0.115317	-0.421911	-0.301338	-0.207172	-0.36015	-0.241755		RABAC1	-0.152303	-0.632299	0.156841	0.328268	-0.306358	0.0291494	0.328377		CPPED1	0.481822	0.345147	0.646723	0.348199	-0.288024	-1.28005	-1.92232		KRT7	0.549709	0.584278	-0.593285	-0.664088	-0.55503	-0.0727518	0.152554
BBS4	1.45615	-0.0604367	-0.781271	-0.713735	-0.698308	-0.336974	-0.519344		RENBP	-0.367509	-0.803259	-0.136756	-0.126157	-0.0974852	0.454538	0.605012		CPZ	-1.39797	-0.100702	0.326425	0.102574	0.215855	0.0969162	0.175672		LAMB1	0.730011	0.299639	-0.28042	-0.292425	-0.563071	-0.389864	0.0434438
BBS5	1.03252	0.0713374	-0.192671	-0.31536	-0.411149	-0.531686	-0.356042		REPS2	-0.793782	-0.624296	-0.804362	-0.285218	0.022782	0.758987	0.742423		CREB3L2	0.0298405	0.099401	0.451509	0.298402	-0.133723	-0.591785	-0.443158		LEMD2	0.606745	0.246079	-0.255097	-0.254216	-0.506996	-0.0921385	-0.0394731
BBS9	1.926	-0.29784	-0.766912	-0.873064	-1.44377	-1.17118	-1.18052		RHBDL1	-0.297872	-0.36379	-0.392945	-0.0802809	-0.252978	0.313832	0.695828		CREB5	-0.286444	0.0817002	0.309603	0.145698	-0.0404751	-0.216925	-0.0839815		LENG9	0.0394828	-0.0614599	-0.069573	-0.0890863	-0.155907	-0.0872616	0.35845
BCAS4	1.59649	-0.121054	-0.281758	-0.660074	-1.09979	-1.03426	-0.630081		RNASEK-C17orf49	-0.653774	-0.269878	-0.0956471	0.715412	-0.367104	0.145748	0.105073		CRELD2	-1.09115	-0.591913	0.46645	0.486965	0.403764	0.0182276	-0.418342		LGALS1	1.42088	-0.173465	-0.821195	-1.10564	-0.777245	-0.166521	-0.103668
BCAT1	2.32851	-0.0174883	-1.24264	-1.57951	-3.5369	-3.72592	-3.83118		RRBP1	-0.631616	-0.607685	-0.254103	-0.244965	0.492218	0.205124	0.542567		CREM	0.507438	-0.0750388	0.564195	0.49014	-0.275645	-1.07771	-1.16439		LGALS3	0.365742	0.38991	0.0353744	-0.508508	-0.248802	-0.378185	0.0872893
BCAT2	1.57675	0.566777	0.124076	-0.879831	-1.47353	-2.15504	-1.65308		RTN4R	-1.14085	-1.98584	-1.85905	-1.13519	-0.579663	0.806309	1.65318		CRIP1	0.181355	1.44594	0.66165	-0.19152	-1.45322	-2.54657	-2.75921		LGMN	0.33717	-0.51003	-0.0615364	-0.0629077	-0.391861	0.119898	0.344983
BCL2L13	1.1308	0.480192	-0.0982202	0.0434838	-0.519956	-1.18638	-1.67257		SAA1	-1.40187	-1.07996	-0.756693	0.429133	0.480274	0.62672	0.346174		CRIP2	-1.37453	0.460692	0.975022	0.646091	0.0843965	-1.34441	-1.98013		LIMS2	-0.257914	-0.353051	-0.396279	0.133301	-0.45534	-0.032702	0.861745
BCL9	1.79257	-0.376273	-0.73265	-0.983838	-0.890868	-0.871532	-0.805999		SCARB2	-0.0717928	-0.790099	-0.578812	0.338249	-0.0548816	0.115056	0.576101		CRIPT	-0.127964	0.031048	0.278946	0.355477	0.0692746	-0.486495	-0.308534		LIPA	0.72883	-0.665328	-0.439858	-0.536903	-0.371678	0.197784	0.449837
BCL9L	1.56913	-0.143146	0.494302	-0.974032	-0.625354	-2.03242	-1.65848		SCARF2	-0.131585	-0.296131	0.0560589	-0.0570918	-0.301851	0.194906	0.396221		CRISPLD1	-1.39113	-1.8802	-0.536568	0.483065	0.965103	0.630022	-0.39559		LMBR1L	0.653638	-0.162012	-0.567409	-0.347567	-0.295337	0.00121287	0.329563
BCOR	1.37814	0.151659	0.0789182	-0.383997	-1.05291	-1.14402	-0.908358		SCUBE1	-0.540653	-0.540653	-0.53478	-0.537634	-0.41101	-0.140272	1.37099		CRISPLD2	-0.54294	0.482809	0.143297	-0.0232181	-0.309299	-0.153316	0.165417		LMF2	0.373764	-0.251118	-0.329416	-0.504038	-0.400965	0.260194	0.493694
BCORL1	1.2451	-0.242514	0.389314	-0.301281	-0.792729	-0.746658	-1.0296		SCYL1	-0.315994	-0.346695	0.0387	0.276095	-0.173923	0.134685	0.248458		CRLF3	0.368797	0.309334	0.61898	0.20099	-0.267376	-0.840682	-1.33969		LMO7	0.868045	-0.383403	-0.862224	-0.379492	-0.156222	0.104646	0.159333
BDH1	0.859245	0.322029	0.166009	-0.0247189	-0.667662	-0.573964	-0.917117		SDK2	-0.782092	-0.293423	0.193568	-0.47961	0.264534	0.037115	0.59879		CRNKL1	0.2693	0.363928	-0.0411697	0.325916	-0.227476	-0.526824	-0.445526		LPAR2	0.734651	0.439824	-0.496041	-0.980478	-0.424716	-0.175272	0.1803
BDH2	1.56795	0.302891	-0.806551	-0.835101	-1.15813	-0.641825	-0.785201		SEMA3B	-0.895625	-1.11091	-1.00875	-0.497499	-0.074975	0.322396	1.37541		CRPPA	0.119211	0.0792801	0.114345	0.0313815	0.0239796	-0.191571	-0.216782		LPGAT1	1.11992	-0.346416	-0.564545	-0.38222	-0.290912	-0.380477	0.0159497
BDKRB2	0.937312	-0.245828	-0.0995184	0.029603	-0.26433	-0.334036	-0.595671		SEMA4C	-0.550348	-0.243214	-0.539055	-0.751476	-0.832535	0.594064	1.08341		CRYBA1	-0.896539	0.0209236	0.510509	0.424469	0.290357	-0.363266	-0.553764		LRP1	0.508879	0.175673	-0.17807	-0.586122	-0.465569	-0.317168	0.454933
BEND7	1.79244	-0.429588	-0.549086	-0.617589	-1.15378	-0.83209	-1.16113		SEPTIN3	-1.09017	-0.655402	0.0142198	-0.00870464	0.474203	0.300547	0.345675		CSF2RA	-0.195923	-0.223662	-0.0335038	0.239242	0.0135831	0.0941044	0.051466		LRRC3	0.3571	-0.405204	-0.305273	-0.34907	-0.372163	0.0451533	0.646371
BHLHA15	1.07353	0.258913	0.780808	-0.503869	-0.908835	-1.38952	-1.46902		SERPINB6	-1.44358	-1.00645	-0.18579	-0.0286843	0.111681	0.435696	0.881309		CSF3R	-0.415665	-0.481009	0.523685	0.436381	0.17307	-0.153541	-0.480911		LRRC45	0.205549	-0.18213	-0.284615	-0.419252	-0.342526	0.0574546	0.648387
BHLHB9	1.30771	0.0542619	-0.378463	-0.552435	-0.588208	-0.559048	-0.53293		SERPINE2	-2.82445	-2.6402	-1.74303	-1.00283	-0.114029	0.89858	1.63804		CST1	-2.21061	-2.32294	-0.447564	1.14957	0.791968	0.32601	-0.627368		LRRC8C	-0.00913394	-0.43737	-0.459621	-0.13508	0.0131108	0.217831	0.543913
BHLHE41	1.78742	-0.26587	0.0461164	-0.777186	-1.31705	-1.3291	-1.73228		SERPINH1	-0.637972	-0.0150196	-0.571471	-0.694018	-0.00220531	0.142887	0.981192		CTH	1.17762	0.191619	0.262029	0.289986	-0.873319	-1.21991	-2.3297		LTB4R	0.664032	0.45606	-0.497755	-0.284078	-0.301777	-0.146564	-0.322687
BICD1	1.17536	-0.121113	-0.254563	-0.269696	-0.581681	-0.526355	-0.336798		SEZ6	-0.206527	-0.165446	-0.206527	-0.186401	0.0661053	0.464719	0.0967668		CTNNBL1	0.206699	0.549692	0.356682	-0.102829	-0.271257	-0.693163	-0.467123		LTBP4	0.955295	-0.161383	0.503253	-1.29866	-0.995846	-0.168739	-0.071139
BICDL1	0.342487	0.220864	-0.296194	-0.45072	0.505775	-0.572309	-0.107606		SFTPD	-0.471467	-0.415804	-0.37884	-0.350419	-0.0974827	0.656543	0.550696		CTSV	-0.228731	-0.120748	0.521553	0.517761	-0.197375	-0.507028	-0.351321		LTBR	0.512835	-0.101015	-0.329528	-0.319147	-0.174082	-0.021667	0.22898
BID	0.525273	1.01677	0.269709	-0.0559606	-0.613868	-1.29721	-1.69183		SGSH	-0.611824	-0.775102	-0.176639	-0.00688437	-0.123388	0.259977	0.820317		CTU1	0.285915	-0.116412	0.500229	0.409867	-0.538312	-0.477248	-0.497337		MACF1	0.656401	-0.0298676	-0.464153	-0.607279	-0.214863	-0.0651256	0.316752
BIN1	1.67098	0.468953	-0.340602	-0.916291	-1.39417	-1.47084	-1.43144		SHOX2	-0.129666	-0.231972	-0.0323675	-0.180148	0.0087705	0.102133	0.372509		CTU2	0.318498	0.0624808	-0.0366197	0.0476048	-0.199636	-0.457954	0.139386		MACO1	0.49727	-0.0646426	-0.530265	-0.228833	-0.277943	0.139449	0.214466
BIRC3	0.741421	0.719773	-0.530148	-0.333084	-0.313645	-0.459656	-0.592556		SKIV2L	-0.342806	-0.0796167	0.193432	0.0163467	-0.292874	0.211948	0.183687		CUL2	0.969374	0.128154	0.532568	0.133457	-0.614312	-1.18007	-1.68445		MAGED2	0.588762	0.107016	0.0729502	-0.53126	-0.726968	-0.132437	0.212592
BIRC5	1.61745	0.574815	0.177006	-0.693192	-1.53748	-2.56724	-2.47426		SLC12A8	-0.312601	-0.164346	-0.259968	0.468392	-0.0813636	-0.011212	0.197089		CUL3	0.171084	0.210332	0.279932	0.35086	-0.20515	-0.472522	-0.644915		MAGED4B	-0.127269	-0.708331	-0.652105	-0.467897	-0.678741	0.376331	1.13112
BLM	1.03798	0.610526	-0.0207498	-0.103458	-0.693546	-1.3827	-0.995738		SLC15A3	-1.22202	-1.02949	-0.987681	-0.533705	-0.407924	-0.42249	1.75981		CXCR5	-0.873439	-0.985983	-0.047005	0.297157	0.512733	0.264116	0.169873		MAN2B1	1.39954	-0.272569	-0.297529	-0.803501	-1.13145	-0.341235	-0.149504
BLMH	1.38299	0.399737	-0.188385	-0.567303	-1.04957	-0.950819	-0.944135		SLC16A4	-1.37133	-1.3019	-0.904005	-0.415681	0.0130201	0.979475	0.95828		CXXC1	0.425067	-0.225556	0.350713	-0.131966	-0.229888	-0.156182	-0.210523		MAN2C1	0.366079	0.164433	-0.340176	-0.550845	-0.0646133	0.0736755	0.149608
BLOC1S1	0.436451	0.137083	0.210806	-0.123322	-0.273187	-0.427679	-0.150886		SLC16A9	-0.557003	-0.557003	-0.557003	-0.459421	-0.212012	0.130405	1.18628		CYB561D2	-0.0282043	0.357525	0.281636	0.311546	-0.147756	-0.684779	-0.402075		MAP1A	0.350168	-0.108755	-0.161271	-0.266388	-0.207798	0.135606	0.14777
BLOC1S2	1.65985	0.401563	-0.190996	-0.91829	-1.61833	-1.33599	-1.35016		SLC25A15	-1.42237	-1.80617	-1.02151	-0.346139	0.323626	0.815393	1.03592		CYBA	-0.106962	-0.413514	0.596588	0.702926	-0.291608	-0.222092	-0.981607		MAP3K6	-0.172337	-0.451496	-1.16276	-0.531875	0.356449	0.0730436	0.934173
BLOC1S6	1.36787	0.15159	-0.44453	-0.749772	-0.646668	-0.565197	-0.590373		SLC29A1	-0.727283	-0.314695	0.111875	0.245834	-0.0122154	-0.0362699	0.442319		CYCS	0.899301	0.42213	0.564596	0.149684	-0.521487	-1.83552	-2.12162		MAP7D3	0.0460796	-0.300409	-0.410177	-0.684297	0.190486	-0.277713	0.859681
BMI1	1.53605	0.00329487	-0.261017	-0.513528	-0.986358	-1.13544	-0.730323		SLC5A11	-0.261529	-0.151359	-0.233592	-0.127507	0.00793937	0.23208	0.399907		CYP11A1	-1.64348	-0.394011	0.577839	0.554381	0.583218	-0.225859	-0.726228		MAPK12	-0.212576	-0.499396	-0.544911	-0.340473	-0.0530627	0.378987	0.757083
BMP6	1.30904	0.892281	-0.486856	-0.80172	-1.0396	-1.15495	-1.17353		SLC5A2	-2.18747	-2.17097	-2.20521	0.987785	-0.320806	-0.113262	1.39687		CYP19A1	-0.0272988	-0.83905	0.922563	0.916476	-0.121512	-0.998039	-1.961		MAPK8IP2	1.07071	-0.988234	-0.590836	-0.853675	-0.463353	0.154773	0.421765
BMP7	1.93825	0.594705	-0.576129	-1.20257	-2.18649	-2.6266	-2.55169		SLC6A11	-1.00361	-1.52419	-0.992557	-0.595616	-0.237687	0.7263	1.31425		CYP2C18	-0.486013	-0.45218	0.332421	0.762032	0.645515	-0.58876	-1.43108		MAPK8IP3	0.913185	-0.0358738	-0.549027	-0.175852	-0.344859	-0.303932	-0.0362154
BMPR1A	1.40613	0.299787	-0.148707	-0.434094	-0.794598	-1.10073	-1.20494		SLC6A19	-0.811798	-0.556474	-0.346342	0.186358	0.156288	0.347116	0.525539		CYP51A1	0.678188	-0.176521	0.402633	0.679201	-0.480635	-0.84301	-1.65415		MAPRE3	0.675533	-0.691585	-0.390751	-0.565371	-0.147815	0.181437	0.38791
BNC1	1.23557	-0.220698	-0.526635	-0.597973	-0.440996	-0.314636	-0.165581		SLC6A2	-1.75892	-1.61757	-1.27585	-0.0734733	0.0915734	0.714813	1.20696		CYRIA	-0.484267	0.0465144	1.06383	0.54936	-0.219485	-1.14985	-1.36245		MEIS2	1.17336	-0.331585	-0.720753	-0.660955	-0.349083	-0.304747	0.158417
BOLA2-SMG1P6	1.10236	0.30512	0.370176	-0.279151	-0.279054	-1.38535	-1.76654		SLC6A4	-1.24296	-0.818202	-0.802902	-0.25847	0.0256659	0.813424	0.868568		CYSLTR2	-0.192844	-0.0429581	0.240512	0.0480947	-0.0537947	0.0151015	-0.0510622		METAP1D	1.34539	0.38444	-0.239501	-0.41817	-1.3965	-1.34602	-0.349199
BOP1	1.15427	0.478758	0.384046	-0.289881	-0.865871	-1.48907	-1.50304		SLC8A3	-0.208202	-0.193874	-0.115052	0.00547184	0.128384	0.157757	0.169106		CYTH3	0.365997	-0.406149	0.46699	0.0598254	-0.0120265	-0.244103	-0.522858		MFSD10	0.423387	-0.272689	0.0360084	-0.142501	-0.515575	0.125808	0.149649
BORA	0.985329	0.434212	0.121506	-0.0427498	-0.616151	-1.1584	-0.971508		SLCO4A1	-4.11607	-1.70752	-0.566966	-0.159462	0.168694	0.865227	1.08412		DAB2	-0.454325	-0.959781	0.67976	0.883193	0.301238	-0.450193	-1.53307		MFSD11	0.276835	-0.156536	-0.238911	-0.0345085	-0.342793	0.0589826	0.307191
BPHL	1.41275	0.366486	-0.171494	-0.493788	-1.21374	-1.12716	-0.833167		SMARCA4	-0.0883071	-0.0924385	-0.0235616	0.0552318	0.0868833	-0.139875	0.174968		DACT2	-2.70257	-1.8843	0.520195	0.979467	0.615391	0.0228788	-0.6858		MGAT2	0.992655	0.144292	-0.727322	-0.642641	-0.423912	-0.266148	0.115656
BPNT1	1.17284	0.23138	0.265662	-0.0238722	-0.720537	-1.20166	-1.53922		SNAI1	-0.863876	-0.903438	-0.0884795	-0.0390883	-0.119983	0.277673	0.902803		DAD1	0.0872211	-0.00261877	0.459049	0.481997	-0.169531	-0.658206	-0.631772		MGAT4B	0.756613	0.134052	-0.0783325	-0.404141	-0.670638	-0.378694	0.154336
BRCA2	1.17667	0.0526632	-0.418829	-0.330323	-0.304136	-0.564569	-0.571745		SOWAHD	-1.55741	-1.04698	-0.855361	-0.612386	-0.0366441	0.827044	1.15085		DAZAP2	-0.0426502	0.18237	0.745354	0.509754	-0.28063	-0.885016	-1.21934		MGAT5	0.335698	-1.15109	-1.44244	-0.72729	-0.111818	0.73417	0.78817
BRCC3	1.24277	0.417341	-0.0824407	-0.389776	-0.531357	-1.25735	-1.05861		SPDYE17	-0.396679	-0.360098	-0.396679	-0.115495	0.0417752	0.506679	0.409753		DCAF12	0.524879	0.328228	0.911013	0.204886	-0.87542	-1.38677	-1.53432		MIA2	0.273582	-0.0104413	-0.42938	-0.211399	-0.0293746	0.027795	0.254386
BRD3OS	1.38706	0.114044	-0.347269	-0.756355	-0.987353	-0.748968	-0.277899		SPSB3	-0.473124	-0.156369	-0.0324718	0.0696289	-0.283341	0.211186	0.460272		DCTN6	-0.0932855	0.0875986	0.222062	0.252488	0.0479821	-0.29591	-0.332829		MIA3	0.51561	0.00650834	-0.140336	-0.794081	-0.359602	0.180653	0.225379
BRD9	0.282781	0.203254	0.188207	-0.0871521	-0.203451	-0.279957	-0.218669		ST3GAL3	-0.159836	0.0303468	-0.0201616	-0.0840867	-0.0636731	0.223281	0.0425055		DDA1	0.196247	0.0884846	0.54098	0.252685	-0.0124006	-0.830184	-0.759378		MIB2	0.668271	-0.841133	-0.23309	-0.122721	-0.51712	0.265019	0.242384
BRDT	1.58792	-0.053113	-0.942403	-0.725237	-0.584009	-0.640069	-0.746785		STAT5A	-0.339762	-0.063659	-0.113639	-0.127189	0.0609462	0.118106	0.361395		DDIT3	-1.92595	-1.19099	-0.431294	0.444016	0.0768995	1.14097	-0.0941707		MICAL1	0.448595	-0.302019	-0.492888	-0.612152	-0.257288	0.189638	0.567755
BRIP1	0.870466	-0.235676	0.100481	-0.0567261	-0.359679	-0.371127	-0.441497		SULT1A1	-0.0793861	-0.768951	-0.125664	-0.144295	-0.120879	0.258458	0.613028		DDIT4	-1.1438	-0.790126	0.288775	0.570974	-0.276403	0.773675	-0.460476		MICAL3	0.979473	-0.339483	-0.223852	-0.851248	-0.152155	-0.0142924	-0.0934134
BRIX1	0.85606	0.512373	0.52708	-0.0383531	-0.47415	-1.5312	-1.82183		SYNE3	-0.177423	-0.690136	-0.442854	-0.274386	-0.0615272	0.359394	0.758991		DDIT4L	-0.217695	-0.765472	0.062919	0.737891	0.360461	-0.365508	-0.359461		MICB	1.35172	-0.246305	-0.698845	-0.599688	-0.690945	-0.118545	-0.343259
BRWD3	1.38013	-0.134332	-0.3368	-0.629988	-0.488006	-0.607052	-0.559641		TAC3	-1.50737	-1.87577	-1.66927	-0.967904	0.191557	1.00078	1.26725		DDRGK1	-0.097285	0.18531	0.417777	0.375431	-0.181457	-0.338079	-0.68467		MIIP	0.326652	0.115473	-0.0519306	0.124682	-0.778312	-0.407367	0.345523
BSPRY	1.55575	0.481891	-0.348401	-0.636622	-1.00842	-1.3402	-1.54442		TACR3	-0.162237	-0.254682	-0.0740246	0.0523992	0.0103258	-0.0842068	0.412219		DDT	-0.104277	-0.205847	0.569812	0.504432	-0.187588	-0.611252	-0.382506		MMP11	-0.0538876	-0.753994	-0.887514	-1.00433	-0.527369	0.600595	1.13389
BTBD1	1.45236	0.436759	-0.410953	-0.767353	-0.938344	-1.08937	-0.789695		TAP1	-1.64637	-1.06879	-1.41794	-0.368424	0.219448	0.877125	1.03841		DDTL	-0.450917	0.0479392	0.228341	0.0724257	-0.0223119	-0.0764858	0.109222		MMP14	0.467352	0.136135	-0.136516	-0.543244	-0.701939	0.0326306	0.361671
BTBD2	1.43534	0.292273	-0.101455	-1.00903	-1.08313	-0.993964	-0.582302		TAP2	-1.90916	-2.59947	-2.23157	-0.37073	0.501783	1.09609	1.02057		DDX28	0.555424	0.2764	0.615736	0.0904122	-0.386775	-1.09762	-1.02887		MMP19	0.558368	0.412779	0.0321047	-0.504315	-0.598959	-0.467157	0.117739
BTBD3	1.45685	0.207551	-0.0122319	-0.469963	-0.827085	-1.21137	-1.35426		TBC1D10A	-0.529772	-0.361993	0.202797	-0.025756	-0.0701101	0.188526	0.382777		DDX56	0.310276	0.435564	0.199923	0.0360636	-0.133969	-0.646551	-0.548902		MMP25	-0.137229	-0.118729	-0.241595	-0.169183	-0.151914	0.347833	0.335573
BTBD7	0.341414	-0.00782274	0.0893782	-0.000699859	-0.19857	-0.277011	-0.0316949		TCIRG1	-1.36494	-0.0572328	-0.148082	0.219757	-0.496853	0.5128	0.534251		DDX59	0.0242671	0.00134242	0.342351	0.206	0.0840426	-0.399034	-0.429635		MORF4L2	0.393778	0.0312504	0.00384791	-0.0921605	-0.270107	-0.326848	0.133499
BTN2A2	1.46136	-0.223209	-0.575939	-0.411257	-0.469472	-0.633262	-0.737214		TFPI	-2.23951	-2.52671	-0.939915	0.491974	0.556096	0.76847	0.597724		DEAF1	0.107935	-0.026534	0.4785	0.315571	0.184913	-0.537702	-1.06756		MPDZ	1.17678	0.202288	-0.798919	-0.494237	-0.546494	-0.417974	-0.199447
BTRC	1.32946	-0.013731	-0.370811	-0.480056	-0.605817	-0.594162	-0.542539		TFPI2	-0.594421	-1.40314	-1.24047	-0.426638	0.696712	0.294756	0.959674		DEDD2	0.21853	0.36718	0.441838	0.150247	-0.443445	-0.372389	-0.809319		MRC2	-0.569064	-0.994683	-1.19335	-0.940929	-0.58509	0.443214	1.50573
BUB1	1.71622	0.578982	-0.316066	-0.971405	-1.25199	-2.17606	-1.91023		TGFB2	-0.740683	-0.0957793	-0.801369	-0.43604	0.104911	0.601743	0.641394		DEGS2	-1.34711	-1.31232	0.519746	1.31094	-0.109975	0.00069236	-1.46422		MRNIP	-0.244657	-0.261411	-1.10057	-0.266584	-0.385439	0.778826	0.625564
BUB1B	1.93077	0.212978	-0.488696	-0.899214	-1.63575	-2.1249	-2.13025		THBS3	-0.228514	-0.0255356	-0.252094	-0.0694178	0.10323	0.430875	-0.0753605		DENND10	0.0267423	-0.452394	-0.0445601	0.701715	0.0977275	-0.0453809	-0.700594		MSN	1.47235	0.141458	-1.25924	-1.55099	-0.732412	-0.415851	0.0168352
BUB3	1.41639	0.431089	0.200283	-0.349689	-1.15069	-1.91576	-1.58439		TIAM1	-0.531122	-0.720729	-0.507949	-0.0360332	0.548467	0.258819	0.447429		DENND1A	-0.0695714	-0.256589	0.39639	0.523216	-0.195818	-0.315142	-0.358826		MTDH	0.726409	0.205631	-0.406093	-0.0925172	-0.430389	-0.535437	0.0945508
BZW1	1.78335	0.46616	-0.20813	-0.863385	-1.9834	-1.80031	-2.17782		TICAM2	-1.45873	-1.2693	-0.844716	0.309991	0.268199	0.793079	0.573115		DEPDC1B	0.442526	-0.202887	1.02088	0.528751	-0.394773	-1.74674	-2.0482		MTSS2	1.2819	-0.895358	-0.507518	-0.899946	-0.810308	0.268375	0.0239682
C11orf1	1.22478	0.582253	0.0186226	-0.770522	-0.832586	-1.68389	-0.527724		TLE5	-0.74918	-0.624946	0.362004	0.185171	0.111842	0.0901268	0.250213		DEPP1	-0.0542323	-0.188927	1.14254	0.533121	-0.434969	-1.03031	-1.8595		MXD4	0.326131	-0.0613283	0.0931062	-0.390297	-0.643222	0.0317663	0.373833
C11orf49	1.53246	0.0941523	-0.155108	-0.579117	-1.00427	-1.20999	-0.88483		TLE6	-0.898471	-0.944265	-0.234522	-0.719091	0.268748	0.582996	0.834861		DERL1	0.2097	0.00316705	0.443437	0.623419	-0.0986607	-0.819515	-1.18291		MXRA7	1.19629	0.518487	-0.160385	-0.786275	-1.41836	-0.867887	-0.185501
C11orf80	1.49954	0.47452	-0.0234007	-0.813505	-1.19583	-1.34475	-1.3225		TLN1	-0.333282	-0.400448	-0.275336	-0.651985	0.192091	0.165969	0.783791		DERL2	-0.0542962	0.122699	0.316684	0.213721	0.102421	-0.455762	-0.433763		NAGA	0.671745	-0.24134	0.0828825	-0.298309	-0.363349	-0.26257	0.108017
C11orf95	1.43674	0.212733	-0.267475	-0.431789	-0.580591	-1.11939	-1.20777		TMC3	-0.732728	-0.747057	-0.722794	-0.392237	0.248577	0.607108	0.785183		DHCR7	1.14336	-0.241073	0.3081	0.139126	-0.375749	-1.01305	-1.55884		NAGLU	0.209525	-0.256372	-0.108317	-0.589014	-0.510256	-0.0289683	0.792286
C12orf29	1.20358	0.485561	0.0841156	-0.273162	-0.716318	-1.29394	-1.34839		TMC4	-0.303778	-0.62642	-0.0190438	-0.695952	-0.569032	-0.141818	1.23723		DHRS13	0.372904	0.29157	0.559761	-0.0737893	-0.381032	-0.604156	-0.663916		NAV1	0.588966	-0.340173	0.145053	-0.714325	-0.266897	-0.27124	0.412414
C12orf4	1.34983	0.188745	0.0782169	-0.521752	-0.781041	-1.06011	-1.00685		TMED3	-0.230806	-0.364091	0.18693	0.347428	-0.214891	-0.08364	0.207853		DHRS7B	0.0338234	0.25757	0.213889	0.36835	-0.0567578	-0.679373	-0.426101		NBPF1	0.403515	-0.433823	-0.44498	-0.222639	-0.227293	0.18784	0.435192
C18orf25	0.920421	0.385245	0.622472	-0.131123	-0.950044	-1.16142	-1.38108		TMEM134	-0.937222	-0.183911	-0.374053	-0.195376	0.277404	0.22908	0.649288		DHRS9	-0.443905	-0.386853	0.604745	0.773159	0.508791	-0.862673	-1.74877		NBPF15	0.64867	-0.047325	-0.35478	-0.322433	-0.132295	-0.149874	0.0964406
C19orf33	1.23586	1.5332	-0.18757	-1.07975	-2.38589	-3.32519	-3.20791		TMEM219	-0.283713	-0.379218	0.145043	0.201172	-0.295976	0.000693183	0.421451		DIAPH1	0.30181	0.420247	0.423968	0.175738	-0.195654	-0.889668	-0.875451		NBPF19	-0.272753	-0.336552	-0.595778	-0.054219	-0.0642589	0.512959	0.456402
C1orf109	1.36373	0.565615	-0.0811227	-0.602535	-0.816047	-1.25352	-1.49351		TMEM220	-0.675963	-0.266461	0.0806739	-0.544614	0.305639	0.332512	0.383467		DIO2	-6.15137	-3.68432	-1.3932	-0.126265	0.570273	0.668999	1.34281		NCALD	1.23092	-0.332729	-0.546158	-0.58082	-0.491279	-0.411341	0.0594326
C1orf112	1.50248	0.361126	-0.412068	-0.502986	-0.868033	-1.19898	-1.17912		TNFRSF18	-0.426013	-0.387901	-0.297088	-0.125121	0.114794	0.276061	0.552788		DIPK1A	0.941094	0.398991	0.236848	0.0578108	-0.268357	-1.23353	-1.80294		NCKAP5L	0.515631	-0.598029	-0.386898	-0.51733	-0.0699111	0.0746809	0.526534
C1orf198	1.38835	0.0480065	-0.235754	-0.580584	-0.641411	-0.940061	-0.581751		TNFRSF8	-1.18479	-1.19585	-1.18828	-0.77353	-0.134759	0.609596	1.41312		DLX3	0.00118957	0.370611	0.770327	0.0617516	-0.260623	-1.01791	-0.670408		NCOA1	0.897803	-0.267178	-0.672141	-0.763579	-0.497951	-0.184658	0.586167
C1orf210	1.50576	0.499898	-0.247515	-0.456034	-1.13592	-1.26859	-1.71458		TOGARAM2	-0.425902	-0.450978	-0.479685	-0.02423	0.380574	0.540465	0.0939658		DLX4	0.468475	-0.295011	0.0864311	0.177638	-0.0781648	-0.246645	-0.289121		NCSTN	0.490835	-0.165338	-0.141059	-0.781178	-0.336281	-0.174896	0.619521
C1orf226	0.592694	0.00149391	0.0689454	-0.0531611	-0.179696	-0.268268	-0.386607		TSPAN8	-0.327059	-0.579291	-0.344222	0.62306	-0.0133462	-0.292434	0.483737		DNAJA1	0.0967528	0.481718	0.463514	0.445098	-0.442079	-0.877546	-0.961388		NDEL1	0.382845	0.0653259	0.183484	-0.222262	-0.332441	-0.240625	0.0234039
C1orf35	0.398056	0.116923	0.0618715	0.0913749	-0.199881	-0.27248	-0.339842		TTC39C	0.0909363	-1.0945	-0.714069	0.0559761	-0.130339	-0.00816058	0.933198		DNAJB1	0.329741	0.323674	0.139935	0.341925	-0.381479	-0.382388	-0.767141		NDUFAF3	0.377555	-0.0905119	0.111903	-0.199952	-0.0660325	-0.353564	0.101019
C1orf43	0.380943	0.188585	0.119974	0.0991608	-0.267042	-0.332692	-0.36732		TXNDC15	-0.264048	-0.236953	-0.250451	0.253639	-0.0149033	0.183929	0.214344		DNAJB11	-0.0791526	-0.138083	0.270387	0.455352	0.180953	-0.441789	-0.519612		NES	1.55491	-0.845619	-1.47647	-1.62813	-0.974248	0.214161	0.205966
C1orf50	0.749171	0.103233	-0.808792	0.385985	-0.124381	-0.663461	-0.288725		TYMP	-1.18666	0.0451353	-1.64527	-1.42011	-0.463074	0.587139	1.38285		DNAJB12	0.155914	0.21649	0.175297	0.0761374	-0.171037	-0.409251	-0.153025		NID2	0.276114	-0.455708	-0.676548	-0.471998	-0.0164052	0.390736	0.49931
C1QBP	1.10256	0.802479	0.159076	-0.371282	-0.790408	-1.71776	-1.57055		UBR4	-0.333936	-0.16436	-0.0680986	-0.066021	0.133725	0.105035	0.301588		DNAJB9	-0.0290968	0.00501212	0.720591	0.652927	-0.395442	-0.763218	-1.16218		NME4	0.803007	0.0422661	0.18733	-0.585409	-0.688403	-0.600548	0.189512
C1QL4	0.773845	-0.198601	-0.14895	-0.106946	-0.207284	-0.216946	-0.214617		UXS1	-0.135586	-0.823637	-0.485903	-0.460003	-0.349853	0.399288	0.985594		DNAJC1	-0.37036	-0.579506	-0.11727	0.339134	0.0770703	0.24943	0.172077		NMRAL1	0.321732	0.0390946	-0.204736	-0.35257	-0.153765	-0.150512	0.34708
C20orf27	1.69871	0.454699	-0.175035	-0.89368	-1.39668	-1.90305	-1.67927		VASP	-0.277699	-0.278712	0.23352	0.0186566	0.0159888	0.0116369	0.192584		DNAJC15	0.468919	-0.281412	0.0717995	0.225539	-0.0740386	-0.249032	-0.355746		NOMO1	0.695936	0.0179691	-0.0601602	-0.184237	-0.669254	-0.128555	-0.0222721
C2CD5	1.2491	0.207361	-0.417483	-0.445533	-0.653691	-0.64229	-0.495937		VAX2	-0.283875	-0.736555	-0.540943	-0.0552784	0.330104	0.00298432	0.739453		DNAJC2	0.285634	0.35173	0.360772	0.171952	-0.276951	-0.798945	-0.526648		NOP53	0.493295	-0.472639	-0.145934	0.0290601	-0.161735	-0.116069	0.177483
C2orf69	1.14082	0.178748	0.0270838	-0.166026	-0.464968	-0.886808	-1.03655		VCAN	-0.784685	-0.889705	-0.935642	-0.948061	-0.661661	-0.192569	1.73616		DNAJC3	0.668092	0.0560487	0.533562	0.740937	-0.578821	-1.60303	-1.97733		NOTCH2	0.402878	-0.917497	-1.30325	-0.803935	-0.229425	0.52955	0.906107
C3orf14	1.2251	0.642663	-0.167791	-0.576358	-0.750865	-1.76437	-0.617898		VEPH1	-0.429839	-0.429839	-0.429839	-0.324829	-0.0926776	0.435427	0.752305		DNAJC7	0.30605	0.270825	0.310012	0.191137	-0.175036	-0.478486	-0.805088		NPB	-0.211019	-0.344484	-0.781915	-0.678816	-0.155179	0.435137	0.920028
C3orf52	1.19342	0.406384	0.067145	-0.134206	-0.934838	-1.37211	-0.944918		VGLL3	-0.296513	-1.03342	-0.278918	-0.136164	0.362183	0.326636	0.509576		DNPH1	0.287566	-0.440192	0.307429	0.0375577	-0.107332	-0.162313	-0.06399		NPC1	0.431248	0.025799	-0.24075	-0.37506	-0.162889	0.108076	0.0637147
C4orf46	1.635	0.0192995	-0.382408	-0.454764	-0.829239	-1.32426	-1.24574		VWF	-0.677882	-0.685358	-0.629908	-0.604581	-0.191508	0.20975	1.27322		DOHH	0.454855	0.224934	0.637951	0.312829	-0.608863	-0.997834	-0.983053		NPHP3	0.444779	-0.28294	-0.261747	-0.0863447	-0.183443	-0.221644	0.381627
C6orf132	1.90632	0.897319	-0.671031	-1.41938	-2.54606	-3.07157	-3.36911		WDR86	-0.588249	-0.625498	-0.486925	-0.181757	0.0182448	0.248651	0.918889		DPEP2	-0.436938	-0.197996	-0.126567	0.0815245	0.38844	0.0880169	0.0614424		NPRL2	0.41324	0.339389	-0.230765	-0.18414	-0.410159	-0.690932	0.377131
C8orf33	1.18302	0.780739	-0.120027	-0.542775	-1.24568	-1.10146	-0.951462		WIPF1	-2.56933	-2.48504	-0.910784	-0.339633	0.415625	0.738721	1.21921		DPM3	-0.492845	-0.81445	0.0111894	0.789832	0.38508	-0.192737	-0.316139		NRIP1	0.545352	-0.352563	-0.683339	-0.662411	-0.582312	0.316022	0.66912
C8orf88	1.63542	-0.252112	-0.741046	-0.691746	-0.726761	-0.639699	-0.76111		WNT7A	-0.953025	-0.508377	-0.302947	-0.10552	0.175667	0.278675	0.763673		DPP7	0.340672	-0.382473	-0.0623552	0.588091	-0.82256	-0.178986	0.079722		NUDCD3	1.49133	0.07283	-0.409837	-0.913551	-1.38722	-0.693166	-0.23047
C9orf40	1.17979	0.311411	0.0745479	0.0264211	-0.587167	-1.43516	-1.37084		XAF1	-0.329355	-0.329355	-0.329355	-0.329355	-0.197473	-0.31191	1.09679		DPY30	0.34406	0.197273	0.217497	0.435053	-0.160506	-0.663891	-0.879415		NUDT22	0.413113	0.0048166	-0.0846215	-0.210859	-0.166013	-0.279055	0.192336
C9orf64	1.24198	0.221453	-0.15368	-0.633246	-0.654568	-0.774892	-0.503324		YIF1A	-0.563173	-0.389821	0.297102	0.290721	-0.0930209	0.0275062	0.203178		DUSP13	0.183681	-0.370719	0.589398	0.225059	-0.714704	-0.368823	0.0477288		NXPH3	0.402997	-0.360012	-0.0187756	-0.340451	-0.434945	-0.0287376	0.487205
CA12	1.60948	0.597496	-0.328375	-0.567145	-1.14636	-1.8238	-2.12106		YPEL2	-0.211525	-0.149703	0.152213	0.00854184	-0.286733	0.147482	0.251371		DUSP3	0.352862	0.170229	0.288832	0.361617	-0.285733	-0.613062	-0.696606		OAS3	0.458195	-0.112944	-0.557081	-0.563916	-0.487246	-0.599073	0.979496
CAAP1	1.34701	0.133236	-0.0379463	-0.356943	-0.57593	-0.869733	-1.37167		ZC3H6	-0.466274	-0.194311	-0.298521	-0.3412	0.321685	-0.126713	0.708411		DUSP4	0.358335	-0.309817	0.091153	0.493281	-0.10533	-0.219055	-0.622096		OBSL1	-0.0412802	-0.608093	-0.30135	-0.332042	0.116292	0.222434	0.599884
CACNG4	1.52076	0.181005	-0.654747	-0.638806	-0.766805	-0.818831	-0.824029		ZG16B	-0.75014	-0.75014	-0.517975	-0.129723	0.0646496	0.756363	0.549416		DUSP5	0.728949	-0.167174	0.116331	0.548297	-0.420176	-0.428505	-1.26783		ODF2L	0.559266	-0.497274	-0.750358	-0.185709	-0.150971	-0.114648	0.604178
CACUL1	0.88362	0.0765558	0.38544	0.0351815	-0.162765	-0.954895	-1.47245		ZNF439	-0.921754	-0.572148	-0.272633	-0.202797	0.214389	0.322802	0.758625		DUSP8	0.51872	-0.0601457	0.701759	0.142781	-0.147521	-0.839723	-1.26507		ORMDL3	0.385348	-0.233037	-0.380411	0.145258	-0.331685	-0.185434	0.372777
CACYBP	0.881762	0.688622	0.448006	0.197386	-1.0018	-1.80783	-2.00078		ZNF652	-1.11685	-0.248904	-0.259718	0.0746008	0.115429	0.304703	0.575878		DUSP9	0.224135	0.133432	0.774225	0.466149	-0.169936	-1.01064	-1.95386		OS9	0.474348	-0.210194	-0.241833	-0.128712	-0.447506	-0.126389	0.418503
CADM1	2.04638	0.112737	-0.0877565	-1.79531	-2.30677	-2.31482	-2.68189		ZNF763	-0.1479	-0.00925174	0.016185	0.0211514	-0.0948792	0.0732441	0.123465		DYRK2	0.687873	-0.496278	0.339406	0.560968	-0.189448	-0.734184	-1.11539		P2RX4	0.482507	0.272797	0.327209	-0.303728	-0.766325	-0.549701	0.0825226
CADM4	1.57446	0.261285	-0.35335	-0.860638	-0.854795	-1.02501	-1.16687											DYSF	-0.114166	-0.110706	0.316315	0.215844	0.298935	-0.216562	-0.615797		P3H1	0.0930164	-1.12115	-0.996488	-0.914182	-0.602197	0.257135	1.37181
CALCOCO1	1.29509	-0.109918	-0.303088	-0.741349	-0.543463	-0.39785	-0.385276											E2F8	0.780787	0.34085	0.967361	-0.419851	-0.779184	-1.43872	-1.46962		P3H4	0.441421	0.00818399	-0.221584	-0.502044	-0.590216	0.0334106	0.469852
CAMK1	1.30886	0.0157241	-0.0821856	-0.247169	-0.637855	-0.923656	-0.85055											ECI1	0.045545	-0.119726	0.188652	0.228992	-0.186579	-0.0574235	-0.158131		P4HA1	0.589028	-0.269077	-0.713667	-0.400599	-0.803208	0.254898	0.61568
CAMK2D	1.24656	0.224069	0.0976491	-0.030008	-0.849715	-1.18196	-1.27183											EDARADD	0.185907	-0.18105	0.715199	0.353153	-0.168415	-0.603828	-0.961498		P4HA2	-0.0207432	-0.209033	-0.726822	-0.412091	-0.408893	0.579769	0.628149
CAMKK2	1.5847	0.346213	-0.528953	-1.02852	-1.14276	-0.87522	-0.867784											EDF1	0.0366425	-0.119519	0.375552	0.303738	-0.184409	-0.308902	-0.260424		P4HTM	0.413465	0.0365596	0.185241	-0.325491	-0.230159	-0.287128	0.0501157
CAMSAP1	1.22856	0.00544514	0.250347	-0.528642	-0.841776	-0.685186	-0.760454											EDNRB	0.759811	-0.237591	-0.376812	1.13102	-0.448479	-1.13552	-1.68819		PAG1	0.212019	-0.829447	-0.499588	-0.162938	0.0053759	0.178205	0.625949
CAND1	1.63504	0.108409	-0.161418	-0.603684	-1.19022	-1.15572	-1.40847											EEF2	0.47977	-0.119511	0.175456	0.204773	-0.233262	-0.256733	-0.483052		PAM	0.635932	-0.266614	-0.22915	-0.31055	-0.701413	-0.311935	0.61804
CAND2	0.756638	0.145556	-0.130717	-0.234507	-0.249606	-0.307802	-0.336531											EEPD1	0.668966	-0.440086	0.537364	-0.10775	0.227551	-0.717781	-0.958066		PAPLN	0.14798	-0.199733	-0.196392	-0.217088	-0.162075	-0.0774275	0.532822
CAPN2	1.7653	0.728223	-0.851593	-1.60017	-1.71782	-1.49724	-1.31581											EFHD2	0.0600185	0.0603892	0.310629	0.120249	-0.328245	-0.454697	0.0860158		PARP10	0.211409	-0.19242	-0.477805	-0.284591	-0.162721	-0.245123	0.757808
CAPN5	1.33754	0.184651	-0.353241	-0.778327	-0.758944	-0.585003	-0.488387											EFL1	0.814953	-0.203463	-0.145152	0.980104	-0.794591	-1.04371	-1.20483		PARP12	0.19895	-0.2367	-0.795123	-0.424445	-0.68463	-0.331018	1.17944
CAPNS1	0.311446	0.566163	0.185123	-0.145223	-0.519324	-0.711634	-0.106267											EFR3B	-0.368893	-0.0402133	0.368481	0.402548	0.0352671	-0.25693	-0.360924		PARP14	0.576338	-0.362748	-0.773357	-0.641476	-0.537758	-0.374012	1.03187
CAPS	1.25895	0.487469	0.155632	-0.373137	-1.07028	-1.12644	-1.37887											EGFL7	0.0095	-0.466338	0.27519	0.451271	-0.080139	-0.148052	-0.245093		PBXIP1	0.20193	-0.158293	-0.124059	-0.450554	-0.702784	0.0512382	0.725764
CARD10	1.3667	0.548848	-0.432855	-0.85331	-0.831573	-0.885626	-0.834414											EGFR	0.522096	-0.240218	0.336747	0.378251	-0.182019	-0.351678	-1.03053		PCNX3	0.416404	0.17044	0.248928	-0.496934	-0.299796	-0.286479	0.0154964
CARD11	1.97628	0.245478	-0.937802	-1.52662	-1.58718	-1.63513	-1.49065											EGLN1	0.66254	0.0491204	-0.247561	0.650928	-0.348567	-0.845628	-0.670773		PCOLCE2	-0.703524	-1.91959	-1.33086	-0.15285	0.138799	0.957098	0.833664
CARNMT1	1.00689	0.416721	0.191843	-0.138088	-0.566414	-0.991218	-1.23025											EHD1	0.494605	0.16994	0.205984	0.378247	-0.0221998	-0.800427	-1.13952		PCSK1N	0.262149	-0.969543	-0.879873	-0.832925	-1.04229	0.382948	1.26045
CARS1	0.385168	-0.0176535	-0.0220742	0.145828	-0.206952	-0.12788	-0.26287											EIF1	0.287155	0.0310856	0.62347	0.478045	-0.635643	-0.702996	-0.819578		PCSK6	0.0270742	-1.07196	-1.02907	-0.985558	-0.656435	0.28532	1.40991
CARS2	1.27033	0.487825	0.0167455	-0.455477	-0.966993	-1.3368	-0.896771											EIF1AD	0.677348	0.327297	0.250826	0.511017	-0.765124	-0.849122	-1.36708		PCSK7	1.10593	-0.54759	-0.23638	-0.631937	-0.446274	-0.0726824	-0.0225688
CASK	1.44673	0.115129	-0.0468729	0.188391	-0.985974	-1.63391	-1.96343											EIF2AK3	0.222527	0.410822	0.570406	0.213273	-0.894481	-0.556911	-0.639742		PCYOX1L	0.685237	-0.00952565	-0.421085	-0.674021	-0.270285	-0.0485502	0.297405
CASKIN2	1.10337	0.159063	-0.272867	-0.512166	-0.479313	-0.461834	-0.390904											EIF2B2	0.215726	0.570829	0.972868	0.133921	-0.549015	-1.53147	-1.92186		PDGFRL	0.819966	-0.227162	-0.267816	0.00552203	-0.715246	-0.3954	0.23454
CASP10	1.08276	0.227941	-0.187623	-0.502111	-0.448579	-0.630815	-0.418778											EIF2S2	0.0951302	0.00159197	0.215747	0.654524	-0.184188	-0.455616	-0.771052		PEX6	1.0698	-0.0903636	-0.52613	-0.605727	-0.548723	-0.0633792	-0.0448882
CASP6	1.65539	0.365312	-0.444091	-0.804684	-1.27713	-1.32811	-1.1736											EIF3C	-0.00848969	-0.189234	0.772281	0.66008	-0.534627	-0.72753	-0.872013		PFKFB4	0.713121	-0.163302	-0.175819	-0.58587	-0.534438	-0.0232538	0.312344
CASP7	1.14881	0.0973144	-0.356397	-0.598619	-0.468349	-0.688761	-0.107433											EIF3J	0.117323	0.240694	0.468737	0.620181	-0.282416	-0.943006	-1.08807		PGGHG	0.311267	0.00289267	-0.157652	-0.269513	-0.234126	0.172681	0.0755506
CASP8	1.20633	0.737176	-0.662723	-0.927668	-0.796995	-1.07957	-0.287212											EIF3L	0.586861	-0.170894	-0.160079	0.594753	-0.392052	-0.432653	-0.511279		PHF1	0.124024	0.0997328	-0.891414	-0.651156	-0.574696	0.527082	0.632603
CAST	1.73688	0.414532	-0.861205	-0.953297	-1.258	-1.1938	-1.28002											EIF4G1	-0.144783	-0.0206329	0.421748	0.438852	0.00898864	-0.550457	-0.462841		PHKA2	0.392344	-0.224572	-0.305447	-0.125616	-0.25251	0.242307	0.115707
CASZ1	0.572451	-0.0262467	0.0311415	0.13449	-0.215825	-0.375013	-0.359744											EIF5	0.230338	0.334365	0.459621	0.345231	-0.322881	-0.812532	-0.858098		PHLDB2	0.192871	-0.141857	-0.645142	-0.163558	0.0508391	0.231143	0.273492
CAT	1.52555	0.430183	-0.0900999	-0.987159	-1.08028	-1.34313	-1.11216											EIF5B	0.219043	0.0540546	0.398757	0.222898	-0.0381226	-0.718636	-0.452412		PHYHD1	0.189065	0.00712311	-0.166794	-0.301684	-0.188517	-0.330149	0.565538
CAV1	1.29409	0.28787	-0.00459334	-0.636194	-1.43235	-1.20509	-0.180432											ELF3	-0.29918	0.0536668	0.481278	0.368934	0.062037	-0.346328	-0.663178		PIGS	0.43497	0.0295946	0.105226	-0.285647	-0.522481	-0.274324	0.273032
CAVIN1	1.66799	0.654078	-0.248581	-0.380324	-1.79301	-2.07759	-3.1429											ELL	-0.0339143	-0.220573	1.00642	0.363548	-0.511125	-0.578518	-1.00525		PIGT	0.573601	0.132427	0.0112493	-0.0151341	-0.515934	-0.405426	-0.0530681
CBFA2T2	1.21581	0.0381836	-0.544848	-0.445504	-0.59481	-0.307187	-0.395297											ELMO1	-0.616177	-0.472533	0.409642	0.407846	0.414519	-0.445222	-0.144777		PIM1	-0.0987675	-0.0912009	-0.00780404	-0.351086	-0.26651	0.10639	0.527041
CBFB	1.11333	0.199789	0.556371	-0.0934121	-0.957254	-1.49896	-1.28172											ELOB	0.259262	-0.325787	0.163995	0.379333	-0.332805	-0.267241	-0.0600261		PKN1	-0.19436	-0.208006	-1.07501	-0.76951	-0.281766	0.61825	0.880825
CBL	1.20066	-0.203098	-0.411138	-0.697377	-0.376557	-0.265218	-0.214575											ELOC	0.503374	0.180255	0.410046	0.39331	-0.404259	-0.903558	-0.951574		PLA2G10	0.155061	-1.03445	-0.540635	-0.0405749	-0.381026	0.359473	0.755097
CBLC	1.58749	0.530511	0.0953046	-0.866033	-1.5145	-1.84105	-1.71683											ELP5	0.370246	0.290398	0.256889	0.270114	-0.250092	-0.563367	-0.820914		PLAC8	-0.324432	-2.1725	-2.86858	-1.78578	-0.667869	0.991942	1.55303
CBLL1	1.34126	0.23014	-0.0756445	-0.397366	-0.827155	-1.08227	-0.86447											EMC7	0.418688	0.171887	0.137529	0.277292	-0.232767	-0.464731	-0.623237		PLBD1	0.633984	-0.158185	-0.144941	-0.191844	-0.558052	-0.248003	0.322877
CBR1	1.50073	0.784409	-0.0233497	-0.459594	-1.49949	-2.19843	-2.59896											ENG	-0.936155	-0.940733	0.325156	0.422606	0.38679	0.0561466	0.0230364		PLCD1	1.13726	-0.72597	-0.0725379	-0.572109	-0.541039	-0.706471	0.347201
CBR4	1.6689	0.343373	-0.702736	-0.798671	-1.05653	-1.00235	-1.38717											ENGASE	-0.0399417	-0.0145208	0.836606	0.501612	-0.239692	-0.915306	-1.12493		PLCE1	0.261168	-0.273459	-0.242026	-0.162315	-0.0390732	0.0137572	0.324476
CBS	1.73862	0.200915	-0.0947441	-1.07376	-1.45554	-1.3461	-1.53979											ENPP1	0.0175179	-0.273817	0.826216	0.700417	-0.252395	-0.940582	-1.31428		PLD3	0.717952	0.233793	-0.000991702	-0.452996	-0.805263	-0.247947	0.0496904
CBWD1	1.18927	0.422546	0.181447	0.0161012	-0.865766	-1.778	-1.34467											EOLA1	0.271057	0.128949	0.296293	0.168875	-0.0328206	-0.607093	-0.486775		PLEKHM3	-0.143263	-0.211091	-0.43666	-0.164392	0.0951105	0.354704	0.324959
CBWD2	1.12955	0.260733	0.279657	0.0896019	-0.505443	-1.32274	-2.10902											EPB41L3	-0.119135	-0.123811	0.882317	0.60515	-0.0831065	-1.14593	-1.31793		PLEKHO2	0.296618	0.110387	0.162049	-0.273722	-0.330435	-0.261018	0.158811
CBX1	1.53704	0.405186	-0.152105	-0.644396	-1.14131	-1.40117	-1.3144											EPC1	-0.00221343	0.233642	0.212635	0.263596	0.0994433	-0.638909	-0.40946		PLK2	0.354207	-0.070336	-0.0553742	-0.150934	-0.426176	-0.155229	0.338073
CBX2	1.19465	-0.100347	-0.0114492	-0.395963	-0.436808	-0.622247	-0.648823											EPHB4	1.03869	0.371336	0.688863	0.0552392	-0.89736	-1.61617	-2.85746		PLOD1	-0.408274	-1.04393	-0.818992	-0.571022	-0.329894	0.652726	1.10686
CBX4	1.4746	0.186327	-0.0308636	-0.384583	-1.05945	-1.02033	-1.45238											EPOP	0.663018	0.224551	0.424391	0.411799	-0.491359	-0.966443	-1.50339		PLOD2	0.0718379	-0.976966	-0.855615	-0.285004	-0.0602326	0.323047	0.893323
CBX6	1.34208	0.0648483	-0.242044	-0.478095	-0.609361	-0.780906	-0.69454											EPRS1	0.233098	-0.0736634	0.221012	0.193166	-0.114522	-0.554919	-0.0570657		PLPPR2	0.552162	-0.416116	-0.0681881	-0.304235	-0.252221	0.169756	0.0787485
CCAR1	-0.0464034	0.285281	-0.0523792	0.13646	0.0445403	-0.172895	-0.26701											EPS8L1	-1.19464	-0.210467	0.390441	0.729368	0.165971	-0.0134669	-0.695463		PLPPR3	0.359359	-0.777661	-0.41192	-0.32554	-0.54948	0.701892	0.349713
CCAR2	1.56257	0.142469	-0.238958	-0.867099	-1.01424	-1.26852	-0.651483											ERBB3	-1.17513	-0.346136	0.012869	0.229839	0.172623	0.295468	0.303827		PLSCR3	1.37682	0.18614	-0.530161	-1.313	-1.06451	-0.612713	0.054178
CCBE1	1.97242	0.154737	-0.331563	-0.919544	-1.67395	-2.39737	-2.87871											ERCC1	0.395893	0.225939	0.122009	0.416217	-0.177578	-0.481785	-1.02399		PLTP	-1.3947	-2.18538	-1.89714	-1.13939	-0.310983	0.644773	1.72588
CCDC102A	0.943093	0.381833	-0.0434266	-0.4011	-0.642708	-0.545474	-0.471821											ERGIC3	0.0945999	-0.275231	0.0855218	0.27528	-0.386702	-0.0961471	0.181685		PLXNA3	0.638741	-0.458886	-0.363136	-0.844541	-0.220208	0.506394	0.140366
CCDC120	1.24534	0.434878	0.00520207	-0.568212	-0.740059	-0.968311	-1.03041											ERLEC1	0.354484	-0.0240931	0.379991	0.210281	-0.200441	-0.449509	-0.562327		PLXNB2	-0.3913	-0.704612	-0.94161	-0.866463	-0.206184	0.660544	1.0754
CCDC125	1.23413	0.16848	-0.0276727	-0.216854	-0.585798	-0.97262	-0.981576											ERN1	0.279519	0.0282718	0.334916	-0.0538	-0.197206	-0.197171	-0.326945		PML	0.87062	0.0719377	-0.212173	-0.653023	-0.499248	-0.511994	0.278001
CCDC127	-0.0709354	0.333393	-0.135807	0.382803	-0.283449	-0.194858	-0.186575											ERP44	0.100444	-0.0548558	0.245878	0.328403	0.111315	-0.378681	-0.568291		PNPLA6	0.544563	0.254599	-0.385815	-0.200131	-0.567349	0.0309526	0.0229822
CCDC130	-0.0426398	0.0999509	0.18213	0.112081	-0.148955	-0.129228	-0.1112											ERV3-1	0.103955	-0.59105	0.37113	0.597997	0.257528	-0.377696	-1.03106		PODXL2	0.114855	-0.424594	0.0833771	-0.403863	0.0192299	-0.0308882	0.448396
CCDC136	0.52662	0.539632	0.0210558	-0.23826	-0.280609	-0.456618	-0.532318											ERVFRD-1	0.19309	-0.427004	0.605927	0.412522	0.387328	-0.626868	-1.71563		POFUT2	0.408357	-0.207874	-0.241446	-0.70548	-0.534546	0.250981	0.553347
CCDC138	1.28674	0.206147	-0.0957043	-0.415235	-0.643212	-1.01895	-0.768167											ERVV-1	-1.14251	-0.177938	1.07967	0.435159	0.350137	-0.734523	-1.63597		POGLUT2	0.231886	-0.32308	-0.0255929	0.012321	-0.114319	-0.0451525	0.191903
CCDC14	1.11571	0.275505	-0.501699	-0.436817	-0.141623	-0.753579	-0.560864											ERVV-2	-0.361016	-0.231057	1.10251	0.64732	-0.030949	-1.14297	-2.15693		POMGNT1	0.0281088	-0.222768	-0.43333	0.00710781	-0.201038	0.290674	0.361522
CCDC141	1.00217	0.0146683	-0.270058	-0.337815	-0.348202	-0.360208	-0.318981											ERVW-1	-0.0354627	-0.41724	0.750157	0.57471	0.00190421	-0.595862	-1.18082		PON2	0.416777	-0.165129	0.0652191	-0.107314	-0.5244	-0.0495931	0.185478
CCDC169-SOHLH2	1.01871	0.087822	-0.362308	-0.322925	-0.362308	-0.362308	-0.362308											ESAM	-2.37053	-1.20879	-0.208039	0.437484	0.557232	0.502336	0.340381		PPARG	0.35373	0.0904363	0.00229392	-0.00245477	-0.241306	-0.334662	0.0265975
CCDC24	1.28924	0.33762	-0.175859	-0.773763	-0.576821	-0.898068	-0.700953											ESCO1	0.321414	-0.0478984	0.274116	0.26524	-0.180414	-0.365694	-0.487082		PPFIA3	1.26408	-0.381458	-0.9789	-1.22623	-0.806198	-0.165456	0.518302
CCDC32	1.30993	0.344682	-0.0229166	-0.20384	-1.27553	-1.24697	-0.826383											ESRRG	0.947986	0.300093	0.723021	0.0530359	-0.742474	-1.59973	-2.15929		PPFIBP2	-0.0688738	-1.11446	-1.18938	-0.818946	-0.438836	0.293197	1.38754
CCDC34	1.57743	0.416443	-0.322991	-0.766018	-0.878812	-1.40654	-1.42463											ETF1	0.874089	0.201813	0.652471	0.341524	-0.765201	-1.55813	-1.99946		PPM1K	0.829031	-0.160335	-0.713434	0.000619236	-0.375049	-0.223871	0.125717
CCDC51	1.61781	0.519283	-0.353061	-0.873476	-1.34064	-1.44748	-1.29546											ETNK1	1.00126	-0.0265452	0.210496	0.339854	-0.439863	-1.07994	-1.38264		PPOX	0.476062	-0.0281995	-0.297987	-0.0762498	-0.471367	-0.107511	0.283376
CCDC58	1.03046	0.623088	0.164654	-0.237315	-0.502109	-1.68893	-1.21189											ETV5	0.743387	-0.409181	0.372633	0.290722	0.295535	-0.927632	-1.72823		PPP1R12A	0.28095	-0.122226	-0.160097	0.0226214	-0.120011	-0.539599	0.430098
CCDC6	1.14424	0.622759	0.259892	-0.195017	-1.12955	-1.40186	-1.54189											EVA1A	-1.54685	-0.784938	0.528185	0.75627	0.403879	-0.200087	-0.410089		PPP1R12C	0.327942	0.0428545	-0.17559	-0.43472	-0.540805	0.1285	0.388291
CCDC71	1.23181	0.355482	-0.0907925	-0.790939	-0.815434	-0.72773	-0.550249											EXO1	0.549428	0.373021	0.705811	0.230951	-0.255741	-1.90027	-1.59374		PPP1R18	0.644339	0.192384	-0.75799	-1.03967	-0.259645	0.112622	0.378606
CCDC82	1.16589	0.110787	-0.261518	-0.173493	-0.872978	-0.5161	-0.493518											EXOSC3	0.489545	0.74485	0.897595	-0.384708	-0.835254	-1.59438	-1.32317		PPP1R3D	0.55706	0.150073	-0.205596	-0.465995	-0.38724	-0.0260403	0.112702
CCDC85C	1.63189	0.280337	-0.067187	-1.03325	-1.42706	-1.11212	-1.29081											EXOSC4	0.0878558	-0.123081	0.588538	0.553717	-0.35726	-0.550995	-0.775449		PPP1R7	0.375638	-0.235235	-0.558243	0.163265	-0.181407	-0.824586	0.684914
CCDC86	1.07402	0.447393	0.516707	0.00623859	-0.834767	-1.7957	-2.01499											EXOSC5	0.251077	-0.056423	0.369462	0.388505	-0.273302	-0.620456	-0.378075		PPP2R3B	0.497086	0.158898	-0.405553	-0.243603	-0.0573044	-0.238121	0.0891174
CCDC88C	1.23997	0.386762	0.0370161	-0.516597	-0.652665	-0.898072	-1.2079											EXOSC6	0.303187	0.296807	0.215851	-0.0562598	-0.171132	-0.286168	-0.501556		PPP6R2	0.441438	-0.264991	-0.177596	-0.129454	-0.158898	0.0253145	0.134978
CCHCR1	1.0867	-0.168358	-0.274475	-0.487336	-0.279335	-0.324604	-0.279821											EXPH5	0.339681	0.194364	0.280615	0.22548	-0.161676	-0.485403	-0.741441		PRCP	0.00670067	-0.777948	-0.809404	-0.574122	-0.643952	0.250947	1.22644
CCKBR	2.09031	-0.229654	-0.206096	-0.738031	-2.19762	-2.98698	-3.67648											EZR	0.319469	-0.0342	0.447608	0.441278	-0.148865	-0.607195	-1.01293		PRKCSH	0.66314	-0.00180121	-0.0838441	-0.237345	-0.427901	-0.24045	0.0510984
CCN1	1.31182	0.0968526	-1.48286	-0.111219	0.154503	-0.735487	-1.14951											F8A1	0.18283	0.00222533	-0.0396145	0.178214	0.221802	-0.156555	-0.523676		PROCR	0.127304	-0.607694	-0.593189	-0.404905	-0.360428	0.227979	0.913199
CCNA2	1.42382	0.786965	0.178325	-0.754353	-1.17079	-2.28828	-2.19545											FAM107B	0.115376	-0.0997471	0.172255	0.79867	-0.0250878	-0.509188	-1.21139		PROS1	0.656279	-0.408744	-0.668302	-0.454218	-0.343544	0.0803789	0.55204
CCNB2	1.49929	0.714281	0.0057909	-0.604507	-1.25991	-2.23534	-2.05508											FAM120AOS	0.142181	0.429981	0.549703	0.063387	-0.148624	-0.940894	-0.695509		PRPF40B	0.848388	0.0628577	-0.296484	-0.812079	-0.00403247	-0.189314	-0.156897
CCND1	2.27431	-0.183308	-0.880702	-1.55826	-2.59879	-2.91184	-3.30693											FAM131A	0.176776	-0.0139019	0.829922	0.289254	-0.24059	-0.552828	-1.50817		PRR15	0.562745	-0.0177765	-0.732356	-0.307006	-0.443148	-0.0960276	0.539827
CCND2	0.625864	0.366926	-0.174704	-0.235705	-0.286914	-0.310736	-0.310861											FAM135A	0.282016	-0.501826	-0.0237097	0.617898	0.2721	-0.208757	-1.03886		PRSS21	-0.152793	-1.01545	-0.555729	-0.371375	-0.107369	0.412746	0.920647
CCNE2	0.871494	0.316283	-0.022045	-0.137573	-0.269971	-0.817563	-0.655837											FAM156B	0.223758	0.167042	0.499193	-0.120872	-0.473671	-0.398392	-0.155878		PRSS22	-0.310112	-1.10384	-1.53861	-0.217942	-0.370037	0.7136	1.07757
CCNF	1.22936	0.651647	0.00816838	-0.551906	-0.844581	-1.29257	-1.21248											FAM160B1	0.321202	-0.00652359	0.0557013	0.379007	-0.0177117	-0.207226	-0.833078		PSAP	0.384285	0.120155	-0.0156365	-0.021856	-0.661778	-0.144565	0.133563
CCNG1	1.41663	0.291099	0.00982592	-0.210319	-1.087	-1.2835	-1.49777											FAM161B	-1.37446	-1.29778	-1.5163	0.91704	0.342446	0.297312	0.558732		PSMB10	0.228791	0.358719	0.104806	-0.217677	-0.580187	-0.499193	0.303555
CCNL2	0.368358	0.123393	0.226522	0.0459633	-0.2674	-0.455743	-0.221807											FAM174C	-0.0803112	-0.131715	0.613239	0.669887	-0.368564	-0.83646	-0.54331		PSME2	0.620407	0.115664	0.115469	-0.238747	-0.512779	-0.689329	0.172995
CCNY	1.33315	0.498339	0.162544	-0.408562	-0.788866	-1.5603	-1.85011											FAM177A1	0.110362	0.140456	0.170429	0.327582	-0.103405	-0.476716	-0.342814		PTCH1	0.49344	0.303268	-0.0275702	-0.500193	-0.314622	-0.149375	-0.0521777
CCNYL1	1.52762	-0.0415163	-0.908238	-0.784171	-0.788679	-0.61101	-0.325298											FAM184A	0.995825	-0.319602	-0.086025	0.290702	-0.253742	-0.421208	-1.14044		PTGFRN	-0.155061	-0.425024	-0.827609	-0.113616	-0.595781	0.512871	0.832506
CCT5	1.30439	0.638693	0.10649	-0.457182	-0.943937	-1.65258	-1.59778											FAM207A	0.341737	0.415381	0.324569	0.188351	-0.435292	-0.680069	-0.635682		PTK2B	0.158768	-0.961143	-0.811199	-0.763285	0.296683	0.458365	0.685855
CD109	1.00273	0.00660921	-0.273771	-0.263873	-0.379732	-0.345699	-0.365665											FAM214A	-0.37865	-0.559294	0.417455	0.0892661	0.519469	-0.50133	0.0185307		PTN	0.29174	0.311461	-0.00338595	-0.202529	-0.659839	-0.523049	0.421577
CD24	1.89969	0.58886	-0.583471	-0.798928	-2.40935	-2.95352	-2.28523											FAM43A	-0.633403	-0.339378	0.699817	0.44446	0.258737	-0.297307	-0.811825		PTPN23	0.700364	0.0399151	-0.100361	-0.664695	-0.298909	-0.22656	0.158173
CD2AP	1.79982	0.432261	-0.386599	-0.941254	-1.42808	-1.8935	-2.04456											FAM76A	0.826815	0.46507	0.637359	0.162371	-0.907206	-1.62268	-1.67439		PTPRE	0.80859	0.052696	0.183233	-0.939652	-0.459874	-0.915501	0.375519
CD59	0.116627	0.129852	0.160426	0.301948	-0.199763	-0.149032	-0.517365											FAM83D	0.657912	-0.309816	0.8047	0.4244	-0.520885	-0.906415	-1.75532		PTPRF	-0.136029	-0.653749	-0.791489	-1.11372	-0.464737	0.555489	1.15071
CD74	1.6136	0.647535	0.0361778	-0.954531	-1.39641	-2.03741	-2.26196											FAM83F	-0.462604	-0.845745	0.839865	0.897601	0.105964	-0.599287	-1.60489		PTPRS	0.567141	-0.803957	-0.394817	-0.739777	0.0401409	0.342872	0.367067
CD99	1.24499	0.650469	0.30781	-0.0869286	-1.34158	-1.882	-2.21829											FAM83G	0.0978436	-0.027807	0.582318	-0.0268096	-0.332943	-0.290225	-0.220303		PVR	0.584642	0.120268	-0.823333	-0.460772	-0.0734409	0.152272	0.0840348
CDC14B	1.46477	0.336767	-0.132334	-0.479444	-1.1478	-1.14932	-1.1677											FANCA	0.374623	0.184509	-0.169358	0.164494	0.0765295	-0.117275	-0.784253		PXDN	0.0879227	-1.31769	-0.957874	-0.758776	-0.179853	0.455966	1.12146
CDC20	1.25952	1.02694	0.0126785	-0.728962	-0.787468	-2.75381	-2.13065											FANCD2OS	-0.896451	0.0946579	0.00322459	0.301416	0.685534	-0.236567	-0.507725		PXYLP1	1.00613	-0.593924	-0.547107	-0.315015	-0.324975	-0.173344	0.208659
CDC23	1.26633	0.31536	0.194611	-0.41282	-0.723197	-1.23424	-1.23855											FANCE	0.213171	0.0164363	0.384772	0.101621	-0.215527	-0.504741	-0.176807		PYCR1	0.597711	-0.576993	-0.782558	-1.13131	-0.608195	0.375384	0.868126
CDC25A	1.47781	0.429063	0.023017	-0.544274	-1.0239	-1.60876	-1.52738											FAR2	-0.295852	-0.663347	0.625916	0.950649	0.457826	-1.16223	-1.95583		RAB24	0.628121	-0.0846065	-0.10205	-0.178711	-0.473102	-0.0799945	0.0422688
CDC25B	2.05757	0.46271	-0.892129	-1.38174	-2.11067	-2.65869	-2.77043											FARSA	0.268818	0.498014	0.620933	0.216893	-0.419464	-1.07197	-1.12204		RAB4B	0.0989258	-0.180402	-0.13417	-0.0613894	-0.0440448	0.176628	0.106833
CDC25C	0.92524	0.536745	0.0604066	-0.39787	-0.495468	-0.892628	-0.735517											FAU	0.400902	0.0408579	0.483188	0.431206	-0.493548	-0.812041	-0.678301		RAC3	0.322341	-0.504762	-0.214324	-0.338267	-0.601739	0.11712	0.721065
CDC37L1	1.22196	0.2446	0.205056	-0.357932	-0.90682	-1.10771	-0.856743											FBRS	0.0426798	-0.14674	0.78993	0.162687	0.0822943	-0.661335	-0.923219		RAP2B	0.261155	-0.207878	-0.293667	-0.289745	-0.156337	-0.0377428	0.516421
CDC42BPA	1.6449	0.206353	-0.723876	-0.885275	-0.900776	-1.01189	-0.88731											FBXL20	0.0969885	-0.267555	0.314192	0.439561	0.0457926	-0.283448	-0.629604		RARS2	0.431889	0.157859	-0.0205873	-0.341254	-0.525842	-0.136378	0.208929
CDC42BPG	-0.00174795	0.309339	0.434815	-0.259741	-0.341076	-0.0497087	-0.287164											FBXO11	0.734352	0.306328	0.477633	0.375607	-0.455555	-1.42398	-1.69882		RASA4B	0.0220479	-0.342059	-0.147186	-0.33411	0.102642	0.189598	0.362013
CDC42EP3	1.50453	0.500163	0.13632	-0.667916	-1.27989	-1.74906	-1.68748											FBXO32	-1.46236	-0.813498	0.0664025	1.01052	0.186377	0.17551	-0.436158		RASGRF2	0.147434	-0.581808	-0.476206	-0.596937	-0.522999	0.256448	0.966281
CDC6	1.22971	0.660945	0.770242	-0.463681	-1.36569	-2.82655	-3.13323											FBXO45	0.477905	0.0268568	0.443996	0.345494	-0.256237	-0.70541	-0.979944		RASSF6	0.84998	0.0598591	-0.203152	-0.596339	-0.275545	-0.389684	0.050528
CDCA2	1.48271	0.34507	-0.0678722	-0.609568	-0.926	-1.37613	-1.27212											FBXO46	0.337279	0.118756	0.461844	0.156213	-0.246647	-0.470894	-0.749521		RBL2	0.358515	0.0238378	-0.266257	-0.192825	0.011527	-0.0802792	0.0579326
CDCA3	1.24379	0.755176	0.386735	-0.626475	-0.963119	-2.27867	-1.89039											FDX1	-0.844353	-1.0194	0.37106	1.05257	0.345506	-0.218186	-1.14577		RBM43	0.022962	-0.108738	-0.0915895	-0.0335746	-0.0459722	-0.0299485	0.254571
CDCA4	1.29387	0.208649	0.138209	-0.258646	-0.608764	-1.36908	-1.27494											FEN1	0.859121	0.368294	0.659173	0.25842	-0.801387	-2.05568	-1.71045		RBM5	0.417245	0.1996	-0.0774709	-0.290243	-0.326209	-0.420113	0.269951
CDCA5	1.51167	0.570543	0.0998637	-0.673462	-1.20729	-1.93363	-1.88905											FGD6	0.193733	-0.333827	0.531042	0.867151	-0.222274	-0.958875	-1.24417		RCN3	1.38687	-0.0898499	-0.290792	-0.792297	-1.65781	-0.929074	0.272963
CDCA7	0.985184	0.41718	0.318196	0.17191	-0.506227	-1.74772	-1.68982											FGF18	-0.49017	-0.444297	0.236977	0.786494	0.427951	-0.524812	-0.714665		RECK	0.517616	-0.379442	-0.464977	-0.497658	-0.216842	0.279196	0.370693
CDCA8	1.4195	0.763343	0.0397836	-0.776989	-1.10921	-1.96118	-1.75761											FGFBP2	0.121413	-0.724982	0.753279	0.920629	-0.00946725	-1.3135	-1.58712		REPS1	0.312443	-0.100604	-0.18027	0.190083	-0.526751	-0.302862	0.375649
CDCP1	1.7557	0.478999	-0.596639	-0.982611	-1.28671	-1.62589	-1.60791											FGFR1OP2	0.371415	-0.012456	0.323214	0.697173	-0.182296	-0.886139	-1.25093		REX1BD	0.0473957	-0.224051	-0.0287197	-0.0464775	-0.518854	0.0323908	0.527296
CDH1	1.54932	0.477899	-0.437137	-1.09853	-1.52617	-1.01964	-0.656403											FGFR4	1.2957	0.0825585	-0.0703533	0.231741	-0.827299	-0.722961	-2.39549		RGPD2	0.639629	0.0399898	-0.375731	-0.47027	-0.585061	-0.427967	0.595973
CDH18	0.756417	-0.203198	-0.239686	-0.217083	-0.04631	-0.121055	-0.239686											FHDC1	0.183785	-0.133528	0.702187	0.34106	-0.171121	-0.597739	-0.971592		RGS14	0.547825	0.306111	-0.212988	-0.276716	-0.383795	-0.436059	0.147909
CDH3	1.35008	0.432759	-0.82853	-0.847446	-1.09309	-0.245514	-0.578225											FIBCD1	-1.51376	-1.09953	0.0546493	1.20672	0.865064	-0.464769	-1.78392		RHBDF1	0.335023	0.153408	-0.312874	-0.168964	-0.0920392	-0.136261	0.116126
CDIP1	1.69178	-0.0789745	-0.625271	-0.93318	-0.925981	-1.03114	-0.65499											FICD	-0.45633	0.091074	0.547483	0.314029	-0.049882	-0.432997	-0.331782		RHOT2	0.629823	0.096874	0.0333611	-0.300168	-0.253463	-0.428741	-0.050159
CDK1	1.66392	0.666578	0.0794308	-0.963702	-1.63115	-2.0858	-3.10536											FIP1L1	0.40865	0.516429	0.775111	0.203004	-0.581138	-1.66969	-1.33288		RILPL1	0.722247	0.0274887	-0.186867	-0.631724	-0.484898	-0.0436559	0.166532
CDK12	1.34495	0.313256	0.193488	-0.576794	-0.898677	-1.20304	-1.20903											FIS1	-0.311873	-0.0427779	0.17086	0.246568	-0.26976	-0.188633	0.268573		RIPOR1	1.18062	0.376047	0.0831625	-1.44994	-1.3541	-0.292351	-0.317676
CDK14	1.09112	-0.123706	-0.203322	-0.258223	-0.408079	-0.422878	-0.419763											FKBP11	-0.664595	-0.575412	0.0270477	0.458745	0.248967	0.243963	-0.101332		RNF13	0.754198	-0.124988	-0.639301	-0.330804	-0.140519	0.0249506	0.0489898
CDK16	1.24815	0.096176	-0.321971	-0.903354	-0.487509	-0.703283	-0.162223											FKBP2	-0.773292	-0.637683	0.281479	0.706262	0.22187	-0.0593282	-0.323357		RNF213	0.910753	-0.0228532	-0.598521	-0.718656	-0.402384	0.153651	-0.00201013
CDK18	1.52041	-0.283983	-0.278935	-0.89663	-0.793055	-0.926173	-0.242581											FLVCR2	0.295565	0.266026	0.482729	0.384541	-0.144897	-0.874832	-1.25997		RNF215	0.367794	0.0990855	-0.15702	-0.480676	-0.0728373	0.0389829	0.0660615
CDK4	1.43468	0.307209	0.221002	-0.607122	-0.856884	-1.73338	-1.37882											FMC1	-0.185482	-0.34956	-0.28051	0.706372	0.457168	-0.0955703	-0.805712		RNF31	0.15012	-0.0872053	-0.567489	-0.18696	-0.266071	-0.179827	0.749628
CDK6	1.34211	0.0405183	-0.147997	-0.332933	-0.709791	-0.822266	-0.829036											FMR1	0.130846	0.117137	0.256215	0.149258	-0.232036	-0.183738	-0.348699		RRAS	1.22923	0.0621867	-1.19255	-1.08333	-1.04741	-0.152022	0.398617
CDKL5	1.05396	-0.116932	-0.0657192	-0.305164	-0.403033	-0.424862	-0.442922											FN3KRP	1.12869	0.512222	0.248068	-0.280605	-0.70251	-1.44739	-1.33966		RSF1	0.655443	-0.481062	-0.784253	-0.126149	-0.2516	0.152406	0.333582
CDKN3	1.6332	0.478168	0.0900138	-0.887904	-1.56967	-2.63475	-1.31351											FNDC3A	0.218872	-0.441542	0.348177	0.369932	0.00117826	-0.29014	-0.482074		RTL8B	1.1694	-0.136467	-0.265715	-0.707906	-0.4109	-0.595213	-0.0247684
CDR2	0.424969	0.0627487	0.10832	-0.0198234	-0.194182	-0.317542	-0.197313											FOXI3	1.02211	0.110357	0.910295	-0.0416595	-0.869832	-1.89899	-2.16287		RUSC2	0.335766	0.0248472	-0.300908	-0.35953	-0.0959595	0.0357105	0.224917
CDR2L	1.3006	0.244683	0.0186132	-0.274141	-0.952007	-0.860506	-1.17054											FOXO6	0.488114	0.198105	1.09654	0.0395118	-0.684792	-1.41939	-1.79555		RUSF1	0.649309	0.0249485	-0.0638385	-0.573035	-0.196562	-0.235895	0.0887352
CDS1	1.20397	0.374139	-0.0577256	-0.113949	-0.707669	-0.972443	-1.34583											FRZB	-0.191312	-0.222723	-0.00945098	0.254716	0.242688	0.0306763	-0.191018		SARAF	0.699053	0.0183472	-0.206098	-0.213551	-0.46709	-0.268349	0.112073
CDT1	1.32185	0.166589	0.401912	-0.355975	-0.751367	-1.53532	-1.5731											FST	-0.614413	-0.458461	-0.0894677	0.784488	0.445619	-0.280421	-0.374369		SASH1	0.529733	-0.806646	-0.15535	-0.226498	-0.422742	0.133651	0.47398
CDX1	0.988839	-0.133638	-0.25672	-0.29208	-0.29208	-0.29208	-0.29208											FTL	0.518911	-0.168923	0.147089	0.653313	-0.250886	-0.525578	-1.11263		SAYSD1	0.32814	0.143811	0.0150465	-0.202428	-0.392547	-0.354131	0.282251
CDYL2	0.573362	-0.477901	-0.155247	0.153513	-0.0770739	-0.0877846	-0.160373											FURIN	-0.660109	-0.0141459	0.452962	0.456151	0.112172	-0.253705	-0.480742		SCMH1	1.09808	0.236064	0.156576	-0.763733	-0.778557	-0.818163	-0.272642
CECR2	0.802188	-0.230636	-0.131306	-0.201746	-0.138166	-0.169797	-0.279538											FYN	0.869719	0.116005	0.736056	0.16334	-0.842128	-1.19139	-1.70008		SDF4	0.0808181	-0.327115	0.0523833	-0.0655915	-0.310987	-0.0622741	0.473922
CELF5	1.12028	-0.0109827	-0.354536	-0.363703	-0.404093	-0.370271	-0.424584											GABARAP	0.237768	0.197543	0.645896	0.307546	-0.550148	-0.785238	-0.716503		SEC23A	0.524343	-0.0988829	-0.0926534	-0.129331	-0.315542	-0.0565874	0.0155391
CELSR1	0.665807	0.717138	0.0992364	-0.372376	-0.519682	-0.56992	-0.850137											GABPB1	0.490919	-0.219295	0.579938	0.388761	-0.250347	-0.8979	-0.851364		SELENOM	0.322695	-0.978642	-0.27538	-0.243634	-0.727089	0.245597	0.832951
CELSR2	0.874769	-0.0449047	-0.0759891	-0.346221	-0.286503	-0.233884	-0.337579											GADD45B	-0.508374	-0.266276	0.332857	0.688797	0.316113	-0.327647	-0.856549		SEMA3C	0.748492	-0.32327	-0.298869	-0.28639	-0.284497	-0.052897	0.141225
CEMIP2	0.795738	0.877327	0.516595	-0.0896742	-0.976557	-1.87119	-1.86136											GADD45G	-1.45016	-0.901031	0.628901	0.889767	0.193607	0.0482725	-0.938964		SEMA3E	0.0085595	-0.666918	-0.426187	-0.586676	-0.321341	0.242631	0.978652
CENPA	1.3236	0.897084	-0.0453073	-0.517114	-1.20648	-1.80959	-2.0095											GADD45GIP1	0.214267	0.291247	0.45862	0.25198	-0.270212	-0.787633	-0.637942		SEMA4B	-0.07599	-0.524888	-1.10648	-0.978926	-0.381418	0.409617	1.1944
CENPB	1.38762	0.455434	-0.0343032	-0.595219	-1.0645	-1.17405	-1.14378											GAL3ST1	-0.379192	-0.47241	0.715088	0.848784	-0.045228	-0.58995	-1.20322		SEMA4F	1.0954	0.0693071	-0.487314	-0.657335	-0.627703	-0.189564	-0.0853054
CENPF	1.11412	0.720287	-0.117777	-0.57711	-0.716148	-0.957746	-1.08201											GALNT2	-0.106087	-0.529039	0.295075	0.323101	0.0652942	0.0787793	-0.326461		SEPTIN10	1.54333	0.00698674	-1.05842	-0.959361	-0.879706	-0.519524	-0.243048
CENPH	1.44505	0.271918	-0.37815	-0.321263	-0.86936	-1.2008	-0.949941											GALT	0.344054	-0.188553	0.185006	0.148844	-0.0638123	-0.108901	-0.466602		SEPTIN11	0.781664	0.51109	-0.274741	-1.13513	-0.752641	0.0466749	-0.0778492
CENPI	1.69989	0.0202777	-0.0367121	-0.896546	-1.19369	-1.23815	-1.45827											GAN	0.479106	-0.473029	0.803115	0.752269	-0.679107	-1.12092	-1.42657		SERPINB1	0.410459	0.215596	-0.000576678	-0.455976	-0.560763	-0.0332398	0.171109
CENPJ	0.792951	0.233764	0.0273554	-0.38369	-0.345048	-0.573965	-0.239873											GAST	-1.56659	-2.31137	-1.01217	0.952318	0.673946	0.685918	-0.275801		SERPING1	0.340113	-0.654766	-0.6049	-0.165123	-0.120949	0.0988785	0.640688
CENPK	1.55028	0.326559	-0.0670519	-0.644494	-0.757773	-1.70198	-1.62518											GBGT1	-0.0242658	0.809329	0.674506	-0.0307205	-0.560309	-0.764563	-1.24293		SERPINI1	0.225798	-0.167405	-0.289945	-0.584654	-0.422505	0.124313	0.695348
CENPL	1.28954	0.506276	-0.115158	-0.404216	-0.804718	-1.29985	-1.06627											GCM1	-0.398413	0.141456	0.389293	0.0430681	-0.0280146	-0.268013	-0.0188723		SFI1	0.93642	-0.393935	-0.383295	-0.268944	-0.225307	-0.0893053	-0.09978
CENPN	1.08932	0.821808	0.333001	0.0585355	-1.10577	-2.39963	-2.7424											GDF15	-1.4412	-1.39633	0.218553	0.481069	0.138671	0.736923	-0.112486		SFXN3	1.44798	0.081561	-1.01581	-1.15787	-0.78467	-0.308741	-0.17949
CENPP	1.02661	0.616594	-0.28108	-0.14972	-0.371533	-0.980411	-1.23339											GDPD1	-0.219816	-1.17303	-0.249822	0.223758	0.348312	0.498436	0.00477401		SH3PXD2A	0.703738	-0.0717012	-0.493386	-0.660329	-0.548621	0.0913823	0.408834
CENPT	0.662886	0.521797	-0.399337	-0.273373	-0.433612	-0.128727	-0.433666											GET4	0.140532	-0.371022	0.569818	0.926498	-0.359399	-0.757081	-1.44113		SH3PXD2B	-0.00101182	-0.924274	-0.657571	-0.414498	0.0577933	0.243434	0.89906
CENPU	1.34905	0.550716	-0.162276	-0.677338	-0.440083	-1.56953	-1.34082											GFER	-0.124021	-0.139271	0.489522	0.457775	-0.195693	-0.486306	-0.304026		SIAE	0.633665	0.0542876	-0.00238968	-0.341429	-0.493	-0.337577	0.164314
CENPVL3	0.926145	-0.210082	-0.291688	-0.17022	-0.203374	-0.291688	-0.244334											GFPT2	0.0410363	-0.138387	0.146094	0.249036	0.146982	-0.138451	-0.411414		SIPA1L2	0.106724	-0.0938153	-0.0650283	-0.188169	0.0847198	-0.219672	0.302512
CEP104	1.30828	0.0771537	0.267009	-0.960072	-0.777244	-1.09579	-0.514785											GFUS	0.0369113	-0.0222447	0.240238	-0.151756	-0.261335	-0.0941463	0.185107		SLC12A7	0.604594	-0.0263792	-0.161852	-0.2751	-0.312735	-0.223411	0.157879
CEP162	0.816188	-0.363921	-0.349982	-0.0204115	-0.0679031	-0.290211	-0.120528											GGCX	0.635611	-0.50142	0.0817342	0.220271	-0.301002	-0.414124	-0.0670497		SLC16A3	0.0704539	-1.03528	-0.836103	0.0107264	-0.403724	0.661782	0.638283
CEP20	1.23236	0.0887512	0.125532	0.192754	-0.625952	-1.4327	-1.57882											GGPS1	0.336777	0.0503812	0.404772	0.396385	-0.182632	-0.639731	-0.892937		SLC1A1	1.35049	-0.338718	-0.627551	-0.766124	-0.596003	-0.521342	0.0917945
CEP55	1.52223	0.587512	-0.0137815	-0.652325	-1.0679	-1.8792	-2.00346											GLA	0.425012	-0.155496	-0.0367341	0.393045	0.0958863	-0.30859	-0.748021		SLC1A5	0.539347	0.062991	-0.501359	-0.0161302	-0.663706	-0.0290554	0.257514
CEP57L1	1.41672	0.17275	-0.59043	0.0172545	-0.63661	-0.95074	-1.44908											GLCE	0.557642	-0.401644	0.152641	0.632234	-0.0580133	-0.579393	-1.05966		SLC22A18	1.23935	-0.358992	-0.481706	-0.542582	-0.98471	-0.485825	0.307172
CEP63	1.23671	-0.484418	-0.0906281	-0.213519	-0.0415096	-1.2425	-0.448545											GLDN	-0.184169	-0.508221	0.62379	0.460898	0.185898	-0.275708	-0.900049		SLC25A19	0.626889	0.195222	-0.141959	-0.472704	-0.602695	0.183373	-0.168269
CEP70	1.26933	0.0821694	-0.0907046	0.0442152	-0.776694	-0.941705	-1.13167											GLI3	0.138198	-0.704511	0.262647	0.405191	0.20278	-0.0805209	-0.588036		SLC26A11	0.627006	-0.236606	-0.381362	-0.57829	-0.0127578	0.160305	0.0850369
CEP78	1.32648	0.394502	-0.345057	-0.618871	-0.597334	-0.874453	-0.90857											GLMN	0.298973	0.623796	0.384031	0.163143	-0.339179	-0.965722	-0.995426		SLC26A6	0.237889	-0.716895	-0.364223	-0.241343	-0.129402	0.41697	0.422397
CEP85L	1.27272	-0.282256	-0.368182	-0.40242	-0.357463	-0.451515	-0.477185											GLRX	-0.77261	-1.52198	-0.695142	0.447707	0.973477	0.262975	-0.118103		SLC27A1	0.700971	-0.449768	-0.495073	-0.643809	-0.325825	0.250239	0.384545
CEP89	1.18273	0.27437	-0.148337	-0.63381	-0.713641	-0.485297	-0.622413											GLRX2	0.235063	0.431338	0.135029	0.31238	-0.283645	-0.797725	-0.438463		SLC2A10	0.2694	-0.418634	-0.565138	-0.692366	-0.435835	0.355928	0.79307
CERK	1.16225	0.37042	-0.174768	-0.593251	-0.725113	-0.55951	-0.650693											GLTP	0.143245	0.000483266	0.454784	0.284876	0.169926	-0.744874	-0.774294		SLC2A13	0.34355	-0.255307	-0.337158	-0.312111	0.0993265	0.0738051	0.229579
CERS4	1.92071	0.346454	-0.604366	-0.810037	-1.91313	-1.90446	-2.46029											GMEB1	0.527324	-0.0626655	0.608594	0.232934	-0.319681	-0.883355	-0.841909		SLC2A3	1.87735	-0.461945	-0.916065	-0.972622	-2.37124	-0.705611	-0.407376
CERT1	1.12464	-0.0180219	0.169588	-0.531179	-0.193998	-1.44602	-0.369592											GMEB2	0.421096	0.245291	0.509196	-0.0837936	-0.384687	-0.562954	-0.586332		SLC35B3	0.4739	0.102882	-0.4207	-0.184511	-0.21079	-0.0405583	0.102824
CFAP300	1.75948	0.149596	-0.805995	-1.00823	-1.05256	-1.11093	-1.02693											GMPPB	0.345472	0.196306	0.811425	0.163964	-0.380788	-1.22483	-0.964371		SLC38A10	0.389762	-0.0926548	0.023814	-0.0901445	-0.252165	-0.171995	0.0958635
CFD	1.6232	0.377198	0.0959961	-0.573689	-1.6405	-1.66822	-2.03191											GNB1L	1.14063	-0.0286704	0.456781	0.296219	-1.07182	-1.33379	-1.54767		SLC39A13	0.413935	-0.0816313	-0.349519	-0.507156	-0.454855	0.0357861	0.565153
CGN	2.13919	-0.343313	-0.725797	-1.3556	-1.71928	-1.93382	-2.02467											GNE	0.273471	0.0184317	0.671603	0.384746	-0.176057	-0.827406	-1.21325		SLC39A6	0.454877	-0.312597	-0.713196	-0.439894	-0.284636	0.0705332	0.683412
CHAF1B	1.31201	0.281883	-0.042065	-0.357432	-0.614205	-1.0834	-1.23674											GNG12	0.328691	-0.0172423	0.651203	0.378525	-0.321006	-0.82894	-0.937704		SLC44A2	0.55291	0.522181	-0.274715	0.0789875	-0.821259	-0.680147	0.0340673
CHAT	1.31547	-0.305591	-0.429053	-0.418659	-0.440142	-0.440142	-0.440142											GNPTG	0.456644	-0.211119	0.216245	0.153309	-0.506526	-0.318305	-0.0232157		SLC44A5	0.618658	-0.106749	-0.339298	-0.248929	-0.374614	-0.172957	0.316834
CHCHD3	1.52111	0.349905	-0.079583	-0.47199	-1.2284	-1.50519	-1.28974											GOLGA2	-0.187353	-0.463364	0.140448	0.15464	0.190485	-0.0361551	0.0904508		SLC8B1	0.530947	0.0647814	-0.0984322	-0.45088	-0.415424	0.0288939	0.102354
CHD8	0.416413	0.365762	0.0243815	-0.136467	-0.199313	-0.506292	-0.192563											GOLGA4	-0.537807	-0.266213	0.33209	0.229943	0.203126	-0.0103133	-0.145618		SLFN5	0.0652373	-0.342775	-0.418794	-0.33486	-0.17298	0.227954	0.647202
CHEK1	1.33046	0.490666	0.261505	-0.389561	-0.950022	-1.74344	-1.72878											GOLGA5	-0.160165	-0.148413	0.16947	0.172391	0.204428	-0.159548	-0.146037		SMAD3	-0.497802	-0.491854	-0.537301	-0.34425	0.0250189	0.29972	0.891831
CHEK2	1.34387	0.577377	-0.0970141	-0.273325	-0.99949	-1.54312	-1.45856											GOSR2	0.343164	0.377967	0.747952	-0.162667	-0.190067	-1.06812	-0.983732		SMPD1	1.10255	0.354848	-0.0502392	-0.652752	-1.19565	-0.906579	0.00277023
CHKA	1.40043	-0.187443	0.136829	0.0830998	-0.99679	-1.16614	-1.40918											GPANK1	-0.00164918	0.116543	0.497049	0.31633	-0.296139	-0.533096	-0.405401		SNTB1	0.0183637	-0.123037	-0.0864531	-0.0197638	-0.073561	-0.114962	0.34143
CHML	1.26472	0.299121	0.11241	-0.47141	-0.570819	-1.11146	-1.22282											GPATCH3	0.249588	-0.0476398	0.199527	0.72684	-0.502873	-0.314216	-0.915132		SNX33	0.421042	0.403455	-0.104078	-0.511692	-0.557107	-0.140703	0.163363
CHMP1A	1.42838	0.389581	-0.085966	-0.616112	-1.01527	-1.14753	-1.12711											GPBP1L1	0.182644	-0.0798729	0.315074	0.220132	-0.115915	-0.21649	-0.46091		SOAT1	1.47354	-0.158173	-1.08295	-0.758026	-0.980364	-0.325902	-0.0607023
CHN2	1.38177	-0.168879	-0.608165	-0.484627	-0.245323	-0.840264	-0.450645											GPKOW	0.202078	0.215984	0.257811	0.0178155	-0.193404	-0.3805	-0.256097		SOGA1	0.0645613	-0.102554	-0.234982	-0.270379	-0.0805316	0.244948	0.278929
CHRM3	0.803666	0.150239	-0.0440056	-0.306687	-0.335786	-0.331773	-0.359659											GPR157	1.21561	0.154603	1.12471	0.0518965	-2.86853	-2.8052	-3.89332		SOWAHC	1.09508	-0.441229	-0.399788	-0.454951	-0.49051	-0.309629	0.16494
CHRNA5	1.4482	-0.163363	-0.163207	-0.125583	-0.498507	-1.31626	-1.12249											GPR32	-0.366574	0.324658	0.557285	-0.0750482	-0.244819	-0.339104	-0.125403		SOX4	0.743798	-0.290645	-0.729841	-0.760331	-0.631066	0.135869	0.650857
CHRNB1	1.33511	0.743641	-0.221232	-0.718989	-0.874157	-1.33141	-1.34248											GPR78	-1.09736	0.417678	0.688265	-0.212665	-0.33845	-0.255381	0.129493		SP100	0.578439	-0.270568	-0.667693	-0.181792	-0.134072	-0.125758	0.421022
CHST6	0.57909	0.358585	-0.0939949	-0.203816	-0.286375	-0.300594	-0.345798											GPRC5C	0.14838	-0.634323	0.618148	0.55002	0.007989	-0.484725	-0.920742		SPARC	-0.868252	-1.42024	-1.87432	-1.53647	-0.869777	0.525811	1.79663
CHUK	1.28902	0.244275	0.0848251	-0.138698	-0.810502	-1.19085	-1.34098											GPT2	0.0357262	-0.882724	0.446092	0.546835	-0.114533	-0.0273864	-0.505359		SPATA20	0.440157	-0.178963	-0.211414	-0.531554	-0.429559	-0.0701489	0.593958
CHURC1	0.224252	0.394977	-0.115354	0.18351	-0.298389	-0.325691	-0.239512											GPX4	0.17037	-0.00701682	0.2742	0.281315	-0.426477	-0.301884	-0.152628		SPG11	0.563761	0.139572	-0.355141	-0.386532	-0.0530136	-0.49194	0.261297
CIAPIN1	1.36185	0.555365	0.166529	-0.472839	-1.14471	-1.62227	-1.55511											GRAMD2B	0.275261	0.110632	0.847669	0.444932	-0.212496	-1.23974	-1.92821		SPIDR	1.50564	0.51457	-0.0530989	-1.41895	-1.45049	-0.786833	-1.15659
CIB2	1.57681	0.0799921	0.0535096	-0.479247	-1.15082	-1.52335	-1.29866											GRB2	0.452242	-0.148253	0.149786	0.0541091	-0.429009	-0.364539	0.0873022		SPPL2B	0.674005	-0.289748	0.277941	-0.381972	-0.651822	-0.192373	0.130886
CIBAR1	1.71762	0.164343	-0.66845	-0.898416	-0.85362	-1.24528	-1.15352											GRB7	0.116513	-0.347734	0.184909	0.31826	-0.132486	0.10118	-0.392913		SRD5A3	0.668183	0.165059	-0.332227	-0.392223	-0.234209	-0.461427	0.210432
CIP2A	1.29613	0.420024	0.0433539	-0.439562	-0.697057	-1.37147	-1.20037											GREM2	-0.179174	-0.158826	0.0610068	0.23488	0.170524	-0.00492387	-0.186105		SRGAP2B	0.967792	-0.436062	-0.303166	-0.941705	-0.478783	0.102351	0.242221
CISD1	1.40132	0.407016	-0.223897	-0.113216	-1.1456	-1.25387	-1.39389											GRPEL2	0.272871	-0.281289	0.172126	0.464241	-0.124832	-0.357043	-0.386937		SRGAP2C	0.654504	-0.400281	-0.484092	-0.600117	-0.0830022	-0.00826156	0.438492
CIT	0.866451	0.459863	-0.0579553	-0.387944	-0.46398	-0.62748	-0.505769											GSK3B	-0.656679	-0.356425	0.872061	0.724704	0.197622	-0.384871	-2.40297		SRPX	0.246362	-0.501692	-0.629834	0.174425	-0.20204	-0.0616261	0.589995
CITED4	1.31758	-0.0991339	0.176518	0.149934	-1.02776	-1.38516	-1.11732											GSTA3	-2.64011	-2.38187	-0.518926	0.697633	1.28881	0.363474	-0.741299		ST3GAL2	0.847764	-0.489679	-0.218205	-0.316718	-0.583344	0.0225408	0.192089
CKAP2	1.669	0.335951	-0.184077	-0.634585	-1.3255	-1.64377	-1.66901											GSTA4	-0.363101	-1.23159	-0.124171	0.223473	0.515764	0.407569	-0.0658389		ST6GALNAC2	0.939916	0.933769	-0.305542	-1.39457	-1.20618	-1.17335	0.144077
CKAP2L	1.74146	-0.0879288	-0.629584	-0.778191	-1.05781	-0.926146	-1.06095											GTF2H5	0.365856	0.45736	0.181074	-0.0371277	-0.0186276	-0.621994	-0.753744		STAT1	0.718249	0.00525797	-0.52597	-0.46308	-0.424149	-0.369909	0.497871
CKAP5	1.49323	0.130206	0.197339	-0.621401	-0.917658	-1.39357	-1.38178											H1-2	-1.93393	-2.31277	-1.15993	0.59601	0.897522	0.860753	-0.153451		STAT2	0.15152	0.295749	-0.111114	-0.665072	-0.504354	0.0315443	0.462708
CKB	1.5532	-0.100993	-0.350617	-0.0844697	-0.654268	-0.90704	-2.07771											H2AC17	-1.35545	-0.884841	0.332221	0.754582	0.945994	-0.627234	-0.868762		STAT6	1.0973	0.307481	-0.586128	-0.909106	-0.805543	-0.486312	0.186856
CKS2	1.12574	0.756639	0.431321	-0.161011	-1.19308	-2.00257	-2.33258											H2AC19	-2.11958	-1.63793	-0.250931	0.918501	0.94588	0.284076	-0.800699		STX2	1.01889	-0.0167005	-0.430555	-0.428163	-0.583151	0.0563716	-0.335313
CLASP1	1.37971	0.021577	-0.333458	-0.657818	-0.60615	-0.64904	-0.598042											H2AC6	-0.862811	-1.16017	0.540899	0.564079	0.118568	0.0601187	-0.0875317		STXBP2	0.727488	0.392934	-0.20561	-0.930972	-0.830429	-0.352809	0.371936
CLASP2	1.43086	0.608005	-0.442212	-0.696013	-0.717343	-1.28355	-1.29513											H2AJ	0.418344	-0.490751	0.191105	0.622043	0.0751921	-0.289822	-1.3228		SULT1A2	-0.289869	-0.436969	-0.480949	-0.480949	-0.0843882	0.587137	0.646052
CLCN5	1.28779	0.182359	-0.297336	-0.451584	-0.628735	-0.60663	-0.797702											H2AW	-1.03648	-0.886895	0.250417	0.49872	0.443752	0.44255	-0.62136		SURF1	0.209865	0.108866	0.165334	-0.0559377	-0.375598	-0.187276	0.0462763
CLCN7	1.19253	0.0752566	-0.115009	-0.888291	-0.547707	-0.36617	-0.439594											H2BC11	-0.947039	-0.334048	0.655953	0.931044	0.245283	-0.591328	-1.48751		SYBU	0.497685	-0.467375	-0.528851	-0.393762	-0.193459	-0.27351	0.772912
CLDN10	1.29945	-0.319579	-0.451691	-0.392293	-0.416774	-0.378841	-0.461793											H2BC12	-1.32473	-0.826798	0.229107	0.393754	0.549123	-0.0619523	0.176218		SYNE1	0.348434	-0.717632	-1.1167	-0.837941	-0.0353138	0.551935	0.727937
CLDN11	2.38425	-0.645307	-1.67964	-1.95073	-2.3779	-2.36358	-2.45502											H2BC17	-0.994175	-0.320368	0.359586	0.349566	0.806258	-0.306564	-0.779321		SYNE4	0.112519	-0.66882	0.0329715	-0.145762	-0.0229626	0.0882677	0.395659
CLDN23	1.39312	0.486864	-0.51569	-0.751973	-1.15441	-0.813538	-0.598007											H2BC21	-0.959913	-0.792871	-0.253793	0.303145	0.958042	0.235119	-0.480915		SZT2	0.252146	0.216543	-0.190309	-0.224944	-0.027529	-0.153911	0.0497983
CLDN3	1.15067	0.856852	0.329297	-0.379121	-1.55262	-1.70625	-1.75584											H2BC4	-2.54252	-1.31134	-0.407759	0.549485	0.846882	0.520739	-0.0368875		TANC2	1.53889	-0.456097	-0.628129	-0.927996	-0.472375	-0.772431	-0.173768
CLDN6	1.38963	1.12484	0.0498501	-0.551018	-2.11659	-2.60547	-3.53108											H2BC8	-0.834597	-0.71585	-0.426473	0.29877	0.54346	0.5594	-0.112285		TAOK3	0.580559	-0.0806482	-0.138176	-0.478915	-0.0419595	-0.0415585	-0.0147695
CLEC16A	1.38065	0.114723	-0.404461	-0.693985	-0.205807	-0.802361	-1.00214											H3-3A	0.445446	0.183101	0.447537	0.295749	-0.339287	-0.935999	-0.740338		TBC1D1	0.236826	-0.496833	0.121149	-0.121567	-0.327982	0.0446727	0.353948
CLIP2	0.541202	-0.27069	-0.121307	-0.0357621	-0.0620069	-0.0264501	-0.182364											H4C11	-2.76141	-0.57809	-0.206136	0.914139	1.16995	-0.52765	-1.03609		TCEAL4	0.324274	-0.539438	-0.806623	-0.669325	-0.231458	0.366998	0.780703
CLIP3	1.83705	-0.424899	-0.423399	-1.20738	-0.883317	-1.12046	-0.995558											H4C8	-0.433607	-1.11904	-0.367622	0.167152	0.348449	0.576507	0.185064		TCF7L2	0.521347	-0.063305	-0.251876	-0.459071	-0.273157	0.0270795	0.255711
CLMP	1.45386	0.347327	0.181297	-0.352292	-0.958747	-1.88365	-1.80762											H4C9	-1.00995	-0.573978	0.0789966	0.229542	0.564395	0.0112621	0.158758		TEAD2	1.1352	-0.0399527	-0.365519	-0.753821	-0.749916	-0.204368	-0.00137318
CLN5	0.541277	0.222375	0.0652545	0.0199095	-0.499289	-0.463268	-0.176047											HAP1	-0.0373132	-0.628644	0.361707	0.70882	-0.176654	-0.037132	-0.736985		TECPR1	0.893956	-0.487967	-0.495141	-0.523953	-0.443274	-0.0341842	0.391442
CLPTM1L	0.137018	0.314206	0.502421	-0.235592	0.0724857	-0.694979	-0.470183											HBEGF	0.253388	-0.0394558	0.643901	0.218321	-0.298974	-0.49728	-0.76666		TECPR2	0.826902	0.423559	-0.449414	-0.666595	-0.562374	-0.0159501	-0.22369
CLSPN	0.810153	0.432369	0.0901754	-0.201084	-0.225007	-0.969612	-0.745347											HBP1	-0.156597	0.00329378	0.497537	0.586246	-0.172676	-0.393768	-0.891364		TESK1	0.674291	0.26741	-0.549597	-0.746372	-0.359222	-0.0949936	0.269475
CLSTN1	1.6546	0.219518	-0.514666	-0.977223	-1.07668	-1.15183	-0.848892											HCFC2	0.042843	0.201277	0.299611	0.305749	-0.229233	-0.463813	-0.367521		TET3	0.0840169	-0.227394	-0.0874597	-0.318912	-0.185198	0.140844	0.44459
CLU	1.64553	0.841042	-0.188379	-0.750495	-1.71746	-2.3561	-3.20242											HDAC5	-0.820977	-0.683316	0.224637	0.235347	0.258548	0.249226	0.111957		TGFBR1	1.22451	0.0281134	-0.697206	-0.544432	-0.721438	-0.23159	-0.179615
CLUAP1	1.35704	0.0276811	-0.686107	-0.555952	-0.747649	-0.533993	-0.266919											HDLBP	-0.129056	-0.0157039	0.310677	-0.109584	0.0468801	-0.268394	0.0921798		TIMP1	-0.0709588	-0.537127	-0.489286	-0.260643	-0.326158	0.262267	0.859763
CLUH	1.60307	0.301202	0.03158	-0.852088	-1.17156	-1.50468	-1.48407											HEATR5A	0.635051	0.073223	0.112242	0.67135	-0.279554	-0.829414	-1.57832		TIMP2	-0.0593999	-0.924635	-0.779022	-0.4192	-0.277816	0.400581	1.02719
CMBL	1.42992	0.74404	-0.461786	-0.278555	-1.51566	-1.47734	-1.42879											HERPUD1	-0.445166	-0.132585	0.815687	0.726636	-0.323938	-0.612659	-1.04241		TMC6	0.346247	-0.852073	-0.511459	-0.0770083	-0.0840687	0.44462	0.287921
CMSS1	1.10695	0.395335	0.0235023	0.0696308	-0.509092	-1.57016	-1.23259											HES1	-0.9639	-0.811636	0.668823	0.937405	0.0101224	-0.194188	-0.911496		TMCC3	1.07705	-0.0173196	-0.0320874	-0.36822	-0.740566	-0.492948	-0.250868
CMTM6	1.47881	0.391346	-0.48821	-0.618706	-1.12664	-0.976587	-0.808783											HES2	-0.0777174	-0.198893	0.64838	0.437403	0.25413	-0.559353	-1.36427		TMCO4	0.00356615	-0.0245065	-0.393684	-0.303994	-0.0970683	0.252678	0.39707
CMTM7	1.38405	0.531242	-0.460932	-0.333461	-1.0029	-1.22788	-1.00366											HEXIM1	-0.012928	-0.123923	0.395219	0.258841	0.130672	-0.224735	-0.668829		TMEM102	0.528598	0.127755	0.0117369	-0.0394997	-0.641763	-0.29195	0.0370214
CNDP2	1.77053	0.50865	-0.567874	-1.05012	-1.44529	-1.90848	-1.4175											HEY1	0.00848441	-0.00015787	0.725805	0.518673	-0.222224	-0.871129	-0.989109		TMEM132A	0.913034	-0.919842	-0.637692	-0.639627	-0.971745	-0.186941	0.937689
CNIH2	-0.226297	0.317137	0.881095	-0.0693763	-0.34496	-0.769606	-0.452869											HEYL	0.0412323	-0.17356	0.422165	0.141341	-0.090724	-0.215836	-0.249152		TMEM165	0.468124	-0.132225	-0.431133	-0.0824282	-0.291315	0.0928525	0.182042
CNN2	1.3315	0.179174	-0.361258	-1.03266	-0.738464	-0.436572	-0.423593											HKDC1	-0.252149	-0.0168501	0.164307	0.996393	-0.0749427	-0.66795	-1.06627		TMEM234	0.353287	0.406125	-0.183001	-0.192729	-0.561118	-0.478311	0.317302
CNN3	1.87011	0.779156	-0.388031	-1.18074	-1.96575	-3.36611	-3.83701											HLF	-0.271915	-0.295756	-0.174971	0.477183	0.133532	0.134343	-0.176645		TMEM263	0.28133	0.0978865	0.185876	-0.214693	-0.389381	-0.0909315	0.0184503
CNNM4	1.16457	0.337722	0.232564	-0.208746	-0.712292	-1.12363	-1.37677											HM13	-0.245565	-0.213478	0.277836	0.495556	-0.0570706	-0.186227	-0.265857		TMEM45A	-0.43177	-0.884041	-0.404141	-0.428209	-0.416202	0.459241	1.06607
CNOT6	1.36139	-0.0675025	0.134062	-0.361606	-0.618984	-1.05687	-1.09264											HMGB3	0.0722792	-0.27629	0.224383	0.548919	-0.115852	-0.540801	-0.182098		TNFRSF1A	0.502118	-0.0964709	-0.323229	-0.247293	-0.370263	-0.00953227	0.309851
CNP	1.31555	0.18377	-0.3863	-0.726648	-0.959524	-0.753725	-0.154426											HMGCR	0.478534	0.0536523	0.391687	0.317851	-0.380168	-0.426868	-1.00532		TNK2	0.445976	-0.00835259	-0.0605081	-0.428997	-0.301318	-0.198632	0.332217
CNPPD1	0.451226	0.205804	0.135189	-0.0287133	-0.507739	-0.0995999	-0.387745											HMGCS2	-0.831219	-0.868577	-0.13659	0.412472	1.15925	-0.188936	-0.891726		TNS4	1.26837	-0.0447738	-0.753354	-0.71456	-0.430973	-0.43973	-0.0892467
CNST	0.95235	0.114546	0.168551	0.05081	-0.539469	-0.640612	-1.02004											HMGN3	0.614972	-0.114835	-0.0997099	0.100813	-0.327625	-0.522661	0.0655057		TP53I11	1.93322	-1.92601	-1.7082	-1.90447	-1.54401	-0.397345	0.313169
CNTNAP2	1.89627	-0.264714	-0.667294	-1.00745	-1.10546	-1.24612	-1.21191											HMOX1	-0.865363	-0.356527	0.981222	0.88181	-0.376171	-0.630263	-1.19533		TP53I13	0.509595	-0.0261951	-0.762655	-0.265827	-0.87219	0.183548	0.576494
COBL	1.65155	0.157662	-0.0840592	-0.59708	-1.09476	-1.63219	-1.52484											HOOK3	0.484277	-0.00548542	0.816298	0.397193	-0.45207	-1.32037	-1.33767		TPGS2	0.905372	-0.0458584	-0.401941	-0.906722	-0.460951	-0.122771	0.290537
COG5	1.62643	-0.236765	-0.470013	-0.785932	-0.861544	-0.730044	-0.716245											HOPX	-1.2319	-0.30886	0.863185	0.861936	0.283216	-0.705053	-1.73641		TPM2	0.502085	0.68439	-0.842421	-0.750318	-0.664959	-0.120344	0.349212
COG8	1.20369	0.332226	-0.193603	-0.596057	-0.605478	-0.672114	-0.696783											HPCAL1	0.387701	-0.235568	0.290248	0.590665	-0.711749	-0.566669	-0.27265		TPP1	0.382181	-0.280841	0.00819308	-0.144119	-0.106969	-0.167705	0.194285
COL12A1	1.09465	0.908383	0.0949501	-0.524086	-1.06803	-1.27332	-1.5849											HRAS	0.675181	0.24799	0.0163987	0.490425	-0.76589	-0.84028	-0.615429		TPP2	-0.0889104	-0.701384	-0.70936	-0.134093	0.387817	0.312381	0.456053
COL18A1	1.0735	0.455805	0.102343	-0.52296	-0.717514	-0.694435	-0.920407											HS6ST1	0.0927314	-0.166578	0.266228	-0.00611539	-0.26955	-0.230755	0.217184		TPRN	1.57374	-0.755227	0.143051	-1.18113	-2.16658	-2.32362	0.548977
COL1A1	1.79348	0.545322	-0.510003	-1.37732	-1.34854	-1.58598	-1.93676											HSD11B2	-1.15137	-0.96973	1.18343	0.729714	0.108902	-0.704163	-1.26006		TRAF3	0.452052	-0.125677	-0.303603	-0.365571	-0.0851919	0.00387105	0.243312
COL1A2	1.6168	1.30284	-0.167028	-1.55626	-3.17463	-3.72829	-4.35089											HSD17B1	-0.0700288	-0.297537	0.362355	0.383896	0.0212061	-0.0656348	-0.571268		TRAPPC12	0.472364	0.181791	-0.200182	-0.325956	-0.0310429	-0.357791	0.0718258
COL5A1	1.34509	0.0987174	-0.000276303	-0.459602	-0.818795	-0.728747	-1.02508											HSD3B1	0.0517631	0.170302	0.378189	0.216614	-0.112628	-0.519188	-0.407753		TRIM14	1.11454	-0.189116	-0.670421	-0.709678	-0.656957	-0.64573	0.5305
COL6A1	1.40936	0.947823	0.0964248	-1.07726	-1.72916	-2.13183	-1.54796											HSP90AA1	0.389749	0.570935	0.371044	0.393009	-0.582009	-0.970469	-1.25306		TRIM25	1.00645	-0.16169	-0.613998	-0.654336	-0.571987	-0.162985	0.313188
COL9A2	0.846354	0.111398	0.377908	-0.137262	-0.30942	-0.805766	-0.904954											HSP90B1	0.36305	-0.242681	0.242216	0.148475	-0.0323998	-0.119582	-0.558022		TRIM38	0.0662714	-0.225272	-0.3446	-0.255729	-0.0334435	0.124233	0.491039
COMMD2	1.55878	0.468317	-0.182767	-0.750205	-0.839367	-1.45437	-1.88294											HSPA1A	0.0860289	0.443138	0.287105	0.722099	-0.60065	-0.608516	-1.3441		TRIM66	0.98984	-0.347466	-0.248394	-0.411857	-0.308694	-0.241769	-0.026935
COMMD7	1.1148	0.636676	0.24534	-0.16741	-1.04495	-1.32689	-1.64156											HSPA1B	0.0552009	0.538871	0.55592	0.613736	-0.659249	-0.807035	-1.72225		TRIO	0.450417	0.120451	-0.183577	-0.39684	-0.0526882	-0.120093	0.0316584
COMMD8	1.14169	0.443471	0.191075	-0.0876561	-0.601242	-1.51788	-1.54507											HSPA5	0.136373	0.296824	0.314362	0.331239	-0.0475778	-0.507307	-1.00065		TRIQK	1.45055	-0.551652	-0.817003	-0.76032	-0.569784	-0.40227	-0.00539578
COPA	0.523725	0.0976298	0.40522	-0.102869	-0.450816	-0.631855	-0.217796											HSPA8	0.308156	0.829117	0.377561	-0.0521977	-0.527155	-0.954525	-0.96653		TRPM4	1.07644	0.136083	0.206591	-1.13091	-0.874261	-0.22032	-0.362592
COPG1	0.0378117	0.0272965	-0.0201447	0.0894213	-0.00648709	-0.207973	0.0607396											HSPB1	-0.914602	-0.625726	0.470549	0.975013	0.183236	-0.246537	-1.02393		TRPM6	0.882352	-0.0845123	-0.267687	-0.201164	-0.31141	-0.285409	-0.173552
COPG2	1.29744	0.388739	0.0772957	-0.432909	-0.753425	-1.28641	-1.20469											HSPB8	-0.490698	-0.148471	0.759446	0.605501	0.201176	-0.5874	-1.48767		TRPV6	0.678746	-0.365921	-0.294306	-0.290107	-0.140862	0.0327201	0.084141
COPS7B	1.95999	-0.452722	-0.271326	-0.916868	-1.28457	-1.60663	-1.82798											HSPBAP1	0.111861	0.0839535	0.373742	0.250878	-0.0625546	-0.407282	-0.59464		TSC2	1.0801	0.294383	0.140294	-1.17779	-0.842915	-0.76834	-0.0429251
COQ3	1.1717	0.694386	0.0775089	-0.552356	-0.782585	-1.29918	-1.30669											HYOU1	0.15468	-0.0220448	0.53984	0.0540347	-0.027641	-0.333966	-0.653722		TSC22D3	-0.938709	-0.954395	-1.47857	-0.842408	-0.399892	1.18743	1.00741
COQ8B	1.05617	0.184036	-0.251487	-0.768307	-0.419649	-0.491041	-0.154746											HYPK	0.0489645	0.320513	0.439491	0.193227	-0.0172508	-0.696845	-0.707865		TSPAN10	0.00894384	-0.303063	-0.474527	-0.337912	-0.0467796	0.16902	0.659901
CORO1C	1.49301	0.298571	0.0279111	-0.451241	-1.25588	-1.39708	-1.30065											ID1	0.396409	-0.133304	0.817893	0.307277	-0.724433	-0.49752	-1.12572		TSPO	-0.188816	-1.20526	-0.247739	-0.32424	-0.45783	0.556964	0.886587
CORO7	1.49909	0.0744399	-0.187779	-0.706661	-0.763057	-1.03238	-0.858412											ID2	0.23755	0.276494	1.12947	0.10276	-0.483704	-1.60079	-1.7211		TTBK2	0.803625	0.0167321	-0.349421	-0.391184	-0.29576	-0.224192	0.0352487
COX11	1.46299	-0.0293067	0.0901398	-0.25433	-0.816954	-1.44223	-1.23506											IDH3A	0.939679	0.854288	0.665867	0.0738764	-1.5461	-2.56824	-3.01245		TTC14	0.640304	-0.00342278	-0.4419	-0.122399	-0.337756	-0.237176	0.200647
CPD	1.45589	-0.0238397	-0.543062	-0.517773	-0.33148	-0.79259	-0.953594											IDI1	0.536482	-0.114111	0.265025	0.535947	0.0251228	-0.719432	-1.51802		TTYH3	0.825864	-0.200377	-0.358962	-0.966861	-0.533936	0.0564725	0.417001
CPNE2	1.02346	1.1354	-0.400294	-0.844632	-1.00635	-1.002	-1.12424											IER2	0.160891	-0.0448279	0.437902	0.408828	0.12889	-0.600529	-1.06669		TUBB2A	1.46038	0.619586	-0.942784	-1.19407	-1.5798	-0.983658	-0.129362
CPNE3	2.04756	-0.117301	-1.08403	-1.39202	-1.41519	-1.47679	-1.48588											IER3IP1	-0.127544	-0.204644	0.599697	0.436887	-0.168001	-0.292369	-0.641277		TUBB6	0.507751	-0.0203846	-0.412827	-0.317322	-0.0510891	-0.184815	0.255224
CPNE4	1.43794	-0.311661	-0.557719	-0.452579	-0.466829	-0.589179	-0.542545											IER5L	-0.224676	-0.274197	0.891322	0.781584	-0.388375	-0.687108	-1.48067		TWF2	0.680747	0.151595	-0.159677	-0.383559	-0.650381	0.0278234	-0.0471013
CPNE7	0.859079	-0.0946146	0.000557234	-0.248555	-0.143328	-0.424748	-0.401491											IFI6	0.682019	-0.251975	0.155103	0.295508	-0.885837	-0.83164	0.153142		UBA7	-0.209675	-0.0295952	-0.000695524	0.0040551	-0.352415	-0.162016	0.561881
CPOX	1.44043	0.276451	-0.412055	-0.644683	-1.1375	-0.90034	-0.528497											IFRD1	-0.243509	-0.384903	0.467851	0.917744	-0.362497	-0.333039	-0.8741		UBC	0.241164	-0.102546	-0.160783	-0.388838	-0.327037	0.442684	0.100412
CPSF6	1.60203	0.0735412	0.152283	-0.814338	-1.27786	-0.864941	-1.88614											IFT20	-0.117198	-0.105687	-0.0430391	0.026757	0.105913	0.104351	0.0117064		UBE2L6	1.12499	-1.6373	-1.08167	-0.930452	-0.742277	-0.129526	0.991638
CPSF7	1.32199	0.441356	0.201797	-0.50998	-0.997107	-1.26302	-1.42671											IGSF9B	0.421798	-0.298646	0.463591	0.171753	-0.10787	-0.451569	-0.550489		UBXN11	0.391484	0.389533	-0.167171	-0.45955	-0.226924	-0.250084	0.0911054
CRACD	1.09865	-0.207473	-0.0931087	-0.289023	-0.320203	-0.46894	-0.488041											IL11RA	0.208497	-0.226988	0.222753	0.00609926	-0.0954688	0.0470312	-0.234806		UIMC1	1.41587	-0.193076	-0.541373	-1.00506	-0.612549	-0.437352	-0.18579
CRACR2B	0.898799	0.530511	0.425527	-0.649917	-0.546236	-0.957767	-0.968578											IL17C	-0.359048	-0.0629117	0.119312	0.521399	-0.0347868	-0.0761111	-0.292226		UNC13D	0.590041	0.0140767	0.0134938	-0.395543	-0.702213	0.122372	0.0174271
CRAT	1.38857	-0.332686	-0.269444	-0.82989	-0.551001	-0.343122	-0.464613											IL27	-0.850292	0.0913061	0.266596	0.285708	0.517613	-0.385565	-0.394115		UNC93B1	0.78752	-0.0228292	-0.180429	-0.587197	-0.942613	-0.475109	0.58671
CREB1	1.41911	-0.151762	0.254726	0.0686612	-0.950763	-1.43439	-1.75421											IL34	-0.485019	-0.297128	-0.165236	0.224806	0.0136546	0.522258	-0.0506109		UPRT	0.666867	-0.147657	-0.145785	-0.294049	-0.239089	-0.167521	0.0738401
CREB3L1	1.63618	0.4944	-0.167881	-0.783943	-1.44094	-1.31145	-2.05479											ILVBL	0.0647041	-0.0407009	0.299394	0.239393	-0.298938	-0.139068	-0.234689		USP11	0.980951	0.38361	-0.52651	-0.89311	-0.56468	-0.644153	0.230171
CRIM1	1.83788	0.284205	-0.536832	-0.9416	-1.42244	-1.58137	-1.78471											IMPA2	0.536205	-0.47464	0.150034	0.309951	-0.0637671	-0.241637	-0.559811		USP13	1.88795	-1.11874	-1.05452	-1.47665	-1.20836	-1.10398	0.137047
CROT	1.39048	0.344062	0.422585	0.00422537	-1.34022	-2.15253	-2.77708											ING1	-0.0522668	-0.308949	0.0833398	0.342085	-0.0959345	-0.00943643	-0.0407512		USP18	0.442766	-0.549846	-0.475871	-0.590859	-0.763395	-0.616393	1.22238
CRTC2	0.000240549	0.366719	-0.0688724	0.100983	-0.148188	-0.191155	-0.142031											ING2	0.257721	0.121314	0.353837	0.23052	0.0343968	-0.592785	-0.790152		USP31	0.182104	-0.224755	0.0108418	-0.091953	-0.161153	-0.0215654	0.244223
CRY2	1.03475	0.370855	-0.152668	-0.678965	-0.617825	-0.556015	-0.318148											ING3	0.416903	0.275225	0.40707	0.34116	-0.166589	-0.93981	-1.15282		USP40	0.634059	0.0284045	-0.381501	-0.262988	-0.191545	-0.260582	0.159337
CRYBG1	1.84643	-0.0602343	0.268204	-0.781043	-1.61706	-2.38786	-2.82143											INO80D	0.0965117	0.114882	0.07999	0.0584063	-0.0204103	-0.170877	-0.192072		VIRMA	-0.0794028	-0.153532	-0.33718	-0.0666049	0.11765	0.179116	0.252027
CRYZ	2.03421	0.34584	-0.905258	-1.39046	-1.98453	-2.12497	-2.08438											INPP5D	-0.159406	-0.0145735	-0.120409	0.290031	0.218345	-0.303087	-0.00267266		VKORC1	0.426721	-0.347727	0.0543604	-0.0138998	-0.378677	-0.321792	0.347071
CS	1.53207	0.577568	-0.185853	-0.724325	-0.975239	-1.72492	-1.64344											INSIG1	0.773581	-0.339695	0.621536	0.804384	-0.620425	-1.37018	-2.48965		VLDLR	0.823564	-0.468847	-0.385335	-0.180853	-0.695525	-0.0546019	0.355647
CSE1L	1.14494	0.503597	0.262427	-0.0816111	-0.684964	-1.75595	-1.69766											INSL4	-2.44235	-1.01741	0.946861	1.04019	0.487535	-0.686089	-1.67		VPS13C	0.397897	0.13754	-0.141973	-0.149648	-0.289678	-0.0632205	-0.000826532
CSMD1	1.58029	-0.767753	-0.59672	-0.946812	-0.0890575	-0.513801	-0.732578											INTS1	0.286127	-0.0133585	0.259137	0.161028	-0.172741	-0.346159	-0.319807		VPS33B	0.258214	-0.139294	-0.344891	-0.692803	-0.0924091	0.223223	0.469602
CSNK1G3	1.14977	0.0613596	0.499656	-0.21751	-0.985378	-1.1135	-1.00992											INTS6	0.125892	-0.0499618	0.0226801	0.241938	0.238168	-0.182706	-0.548169		WDR90	0.243782	-0.043008	-0.345638	-0.255493	-0.517709	-0.152334	0.698079
CSNK2A1	1.17863	0.246432	0.530782	-0.121849	-0.989747	-1.40916	-1.70699											IRF2BP2	0.162236	-0.0148834	0.791108	0.363618	-0.360128	-0.756195	-0.991251		WIPI1	-0.260888	-0.269134	-0.47045	-0.808874	0.15559	0.253562	0.796613
CSRNP3	0.776053	-0.278743	-0.135667	-0.0608095	-0.275784	-0.0938767	-0.266606											IRF3	0.250535	-0.116621	0.0327314	0.195615	-0.420002	-0.177904	0.122257		XYLT2	0.918734	-0.209123	-0.486667	-0.773249	-0.631245	0.508085	-0.187822
CSRP1	-0.11126	0.29115	0.748859	0.281143	-0.208023	-0.86218	-0.891265											ISCA1	0.582154	0.17349	0.293925	0.509123	-0.321966	-0.97012	-1.26696		YIPF3	0.359048	-0.0725608	0.147922	-0.203706	-0.292116	-0.136044	0.0887778
CSTF1	1.1874	0.531875	0.149324	-0.0197621	-1.08639	-1.54536	-1.44309											ISY1	0.0563613	0.391732	0.566916	0.445174	-0.398977	-0.731727	-1.16883		YPEL3	0.302144	-0.389056	-0.373451	-0.320331	-0.604577	0.270778	0.647502
CSTF2T	1.23936	0.324811	-0.366388	-0.565039	-0.551772	-0.874452	-0.499688											ITCH	0.663662	-0.122879	0.888645	0.342214	-0.724937	-0.951824	-1.96348		ZBTB48	0.552731	-0.0189301	-1.14733	-0.527924	-0.352212	0.173092	0.575613
CTC1	0.427313	0.0482553	-0.240374	0.0805543	-0.218914	-0.139015	-0.0740636											ITGB3	-0.469398	-0.109686	-0.0108305	0.461204	0.596785	-0.242364	-0.68031		ZCCHC2	0.528877	-0.164811	-0.34539	-0.274024	-0.475202	-0.0698314	0.463548
CTDSP2	1.56772	0.100476	-0.19106	-0.335289	-1.06481	-1.1481	-1.4514											ITGB4	0.283096	1.00866	0.430773	-0.186188	-0.343868	-1.11479	-1.76321		ZFC3H1	0.345473	0.229967	-0.307384	-0.263482	-0.33486	-0.00431555	0.170655
CTDSPL	1.98838	0.0794333	-0.351985	-0.982559	-1.76252	-2.1934	-2.53498											JADE2	0.426118	0.100094	0.444917	0.285603	-0.330168	-0.61137	-0.851082		ZFP30	0.721978	0.257064	-0.260045	-0.553211	-0.231757	-0.322386	-0.0179918
CTDSPL2	1.63994	0.0606501	0.220035	-0.691327	-1.35008	-1.43171	-1.76839											JMJD6	0.425361	0.128473	-0.027549	0.458461	-0.444821	-0.515484	-0.368548		ZFYVE9	0.89896	-0.0940258	-0.498872	-0.459527	-0.365707	-0.389901	0.291862
CTNNAL1	1.31221	1.06829	-0.399695	-0.612	-1.47824	-1.65031	-1.59933											JMY	0.0833222	0.00151489	0.0783262	0.0691969	0.0153258	-0.0372815	-0.235483		ZKSCAN1	0.538473	-0.0453641	-0.228354	-0.291876	-0.271052	-0.15508	0.240346
CTNNB1	1.10432	1.00531	0.501186	-0.605363	-1.36881	-2.1207	-2.71011											JRK	-0.313243	-0.429203	0.169323	0.339745	0.480247	-0.200513	-0.326968		ZNF318	0.98694	-0.0411951	-0.442463	-0.572858	-0.454957	-0.197576	0.0516733
CTPS1	1.25065	0.855843	0.119276	-0.311388	-1.09648	-2.25834	-2.04707											JTB	0.132156	0.370404	0.232714	0.0688516	-0.293741	-0.342065	-0.353404		ZNF638	0.150745	-0.0341541	-0.0668924	0.0232314	-0.212111	-0.132688	0.222711
CTTNBP2NL	0.988537	0.0268451	-0.408621	-0.502485	-0.253259	-0.364019	-0.117448											JUNB	-0.42012	-0.776511	0.377699	0.667797	0.180354	0.0160323	-0.651515		ZNF662	-0.0901084	-0.114454	-0.138037	-0.202581	-0.0691958	0.388663	0.133192
CTXN1	1.90452	0.0209458	-0.714304	-1.02749	-1.34251	-1.50583	-1.34002											JUND	0.21593	-0.328278	0.572894	0.451612	-0.195147	-0.30645	-0.985997		ZNFX1	0.46811	0.121017	-0.0827004	-0.396341	-0.485028	-0.353873	0.409437
CUEDC1	1.56543	0.434221	-0.927515	-0.823296	-1.14256	-0.93126	-0.687583											KCNE5	-0.730557	-0.658632	-0.259609	-0.0268469	0.492805	0.534177	0.126549		ZPLD1	-0.113041	-0.259255	-0.287574	-0.212116	0.0312887	0.298592	0.384522
CWF19L1	1.33509	0.377469	-0.267451	-0.487963	-0.572893	-1.04985	-1.06213											KCNN4	0.182966	0.348145	0.622546	0.539039	-0.267104	-1.00567	-1.88767
CWF19L2	0.246335	0.103334	0.193299	-0.00661223	-0.0973923	-0.40069	-0.138382											KCTD1	-0.134753	0.210206	0.497554	0.486332	0.313678	-0.941124	-1.49036
CXADR	1.22414	-0.0844892	-0.295202	-0.42776	-0.426198	-0.496895	-0.495146											KDELR2	0.0377816	0.0102207	0.75998	0.365533	-0.348152	-0.721367	-0.755308
CXCL16	1.3384	0.952795	-0.593548	-1.00221	-0.91774	-1.28358	-1.20549											KDM3A	0.42767	0.0465294	0.0813509	0.349227	-0.523929	-0.36239	-0.291722
CXXC5	-0.398673	0.358437	0.234487	0.26175	-0.119187	0.134376	-0.821985											KEAP1	0.0922431	0.21128	0.187467	0.376484	-0.346326	-0.486306	-0.253451
CYB561D1	1.07089	0.144554	-0.141371	-0.521919	-0.443918	-0.451664	-0.465064											KHK	-1.31074	-0.252294	1.09414	1.05684	-0.0867463	-1.45548	-2.0842
CYB5A	1.55795	0.745277	-0.331512	-0.696303	-1.26145	-1.99076	-1.74294											KIAA0040	0.495514	-0.0389623	1.02466	0.227183	-0.303496	-1.45507	-2.07848
CYB5B	1.7772	0.353567	-0.457108	-0.832798	-1.32769	-1.79209	-1.65449											KIAA0100	0.111677	0.14441	0.188759	0.238282	0.208461	-0.401189	-0.780464
CYB5D1	1.19667	0.282701	-0.187687	-0.437146	-0.630513	-0.867135	-0.555042											KIAA0513	0.602409	0.0284216	0.687736	0.214104	-0.705623	-0.795852	-0.994421
CYB5R4	1.29157	0.354732	-0.0460883	-0.116342	-0.765243	-1.45399	-1.22144											KIAA1671	0.228856	-0.549283	0.835126	0.493487	-0.0357189	-0.677138	-1.50664
CYGB	1.25283	0.316375	-0.0803778	-0.206597	-0.748072	-1.05885	-1.04719											KIF13A	0.428085	0.186975	0.51637	0.0825788	-0.195258	-0.682581	-0.914706
CYP1A1	2.10164	-1.46493	-1.39345	-1.31251	-1.05657	-1.24509	-0.599772											KIF21A	0.00470808	-0.14587	0.700548	0.523857	-0.145421	-0.730895	-0.934188
CYP20A1	0.1082	0.457561	0.211717	-0.00644096	-0.0132224	-0.482409	-0.538199											KIF2A	1.20753	-0.582997	0.992216	0.0632649	-1.18181	-1.63928	-2.1385
CYP2S1	1.83098	0.579374	-0.576281	-1.24007	-1.65339	-1.84139	-1.96007											KLB	-0.333265	-0.180652	0.483032	0.423149	-0.0127915	-0.30167	-0.353021
CYSTM1	1.42656	0.623462	0.296111	-0.436723	-1.64894	-1.80631	-2.32232											KLF4	-0.333136	-0.457079	0.603307	0.920564	-0.233095	-0.378196	-1.16659
CZIB	0.505981	0.349417	0.0744144	-0.399584	-0.18632	-0.521034	-0.121647											KLHL24	-0.279807	-0.643169	0.146729	0.884318	-0.151317	-0.11069	-0.402641
DAAM1	1.39197	0.0137033	0.0539782	-0.286568	-0.642301	-1.29525	-1.12041											KMO	-0.735705	-0.408644	-0.00910741	0.36907	0.81297	-0.0742337	-0.612094
DAB2IP	1.45928	0.126812	-0.335845	-0.572894	-1.02815	-0.856532	-0.61881											KMT2C	-0.157929	-0.276745	0.287956	0.42966	0.146833	-0.412864	-0.230827
DAGLB	-0.00783682	0.238024	0.0894383	0.0736376	-0.181087	0.0543929	-0.341431											KNOP1	0.216287	0.255067	0.105125	0.0843924	0.165059	-0.516908	-0.537507
DAPK3	0.260352	0.0357252	0.444502	0.203456	-0.470809	-0.383872	-0.36416											KPNA3	0.687857	0.108199	0.356685	0.504427	-0.317572	-1.04255	-1.6246
DARS2	1.47437	0.628282	-0.160236	-0.8765	-1.00564	-1.51286	-1.36731											KRT10	0.343705	0.105409	0.350008	0.263998	-0.263852	-0.636222	-0.507248
DBF4	1.54642	0.538792	-0.437172	-0.393779	-0.965222	-1.56422	-1.85588											KRT23	-0.244983	-0.0815241	1.20766	0.603555	-0.217105	-1.58783	-2.40303
DBF4B	1.30241	0.274988	-0.185818	-0.475138	-0.669036	-0.887533	-0.847896											KRT81	-0.438367	0.265895	0.0418162	0.0291969	0.00543638	0.129275	-0.132456
DBN1	1.55331	0.333376	-0.312023	-0.824862	-1.2759	-0.969773	-0.967101											KRT86	-0.479167	0.202115	0.258726	0.0103421	-0.0469223	0.0487123	-0.110498
DBNDD1	1.87479	0.486891	-0.327055	-1.15507	-1.91456	-2.02692	-2.5207											KRTAP1-5	-0.497524	-0.129927	0.68227	0.54406	-0.345451	-0.437231	-0.341071
DBNDD2	1.7352	0.715928	-0.387752	-1.10643	-1.41023	-2.11588	-2.37722											KRTCAP2	-0.286349	-0.0546665	0.391061	0.197124	0.05791	-0.40911	-0.0508071
DBR1	1.18478	0.33918	0.0602254	-0.401716	-0.610271	-1.02008	-0.960371											KYNU	-1.44004	-1.34439	0.207066	0.743775	0.950442	-0.243633	-0.662791
DBT	1.50026	0.205654	-0.152868	-0.73203	-0.930358	-1.02944	-0.995092											LAD1	0.886976	-0.145727	0.138378	0.273028	0.0599412	-0.755008	-1.72354
DCAF11	1.39765	0.349904	-0.371832	-0.783591	-0.828837	-0.890993	-0.655475											LAPTM4A	0.422815	-0.169644	0.029872	0.236309	-0.512482	-0.207981	0.00681901
DCAF16	1.18633	0.355373	-0.120586	-0.339388	-0.548613	-0.967286	-0.890002											LARP1B	-0.0882316	-0.361627	0.843847	0.947086	-0.2834	-1.04376	-1.99125
DCAF17	1.0438	0.302066	0.185439	-0.303613	-0.522505	-0.939245	-0.887949											LARP7	0.23669	0.0225316	0.168045	0.316545	0.075101	-0.516395	-0.546786
DCAF4	1.46211	0.308636	-0.182518	-0.67347	-1.04633	-1.11402	-0.857263											LATS2	0.423152	0.0600692	0.723739	0.221568	-0.257413	-0.938026	-1.18233
DCAF5	1.29729	-0.00559853	-0.351533	-0.75585	-0.480523	-0.584139	-0.346497											LBP	-0.361416	-0.176457	0.0703263	0.283083	0.282057	-0.213178	-0.012435
DCAF7	1.47885	-0.0330273	-0.537661	-0.581844	-0.704568	-1.03604	-0.363851											LCOR	1.24723	-1.8007	0.651613	-0.10035	-0.135875	-1.71138	-0.689906
DCBLD1	1.12226	0.703202	-0.0535221	-0.530548	-0.97624	-1.10707	-0.819611											LDHD	-0.0373242	-0.532454	0.65162	0.4255	-0.0698554	-0.369038	-0.528739
DCDC2	1.32939	0.0027393	-0.415012	-0.476284	-0.520236	-0.580708	-0.620591											LEMD1	-0.57811	-0.596436	-0.470958	0.764083	0.662511	0.0120127	-0.604275
DCLRE1A	0.976749	0.280774	-0.283188	-0.375009	-0.212916	-0.588998	-0.521477											LEP	-2.3219	-3.58545	-0.860746	0.881603	0.485345	0.972773	-0.0572828
DCP1A	0.430375	-0.00354513	0.107939	0.0421018	0.108674	-0.342671	-0.554795											LEPROT	0.488264	-0.186058	0.81397	0.346636	-0.540628	-0.928244	-1.07207
DCTD	1.45436	0.605369	-0.0943858	-0.621621	-1.2223	-1.57066	-1.37174											LGALS13	-2.0529	-1.11984	-0.174336	0.55772	0.813738	0.25273	-0.0122846
DCTN2	1.92094	0.168933	-0.585364	-1.35459	-1.35534	-1.66729	-1.61764											LGALS16	-1.25795	-0.599391	0.790784	1.39955	-0.0557379	-1.20389	-2.66734
DCTN5	1.26338	0.437611	0.303938	-0.107579	-1.31836	-1.46802	-1.6441											LGALSL	0.90595	0.0217055	0.951687	0.382395	-1.3041	-1.96224	-2.23907
DCTPP1	1.62449	0.467114	-0.0712616	-0.786822	-1.43401	-1.95277	-1.41706											LHB	-1.90023	-1.79176	-0.261248	0.646824	0.689278	0.591814	-0.114692
DCUN1D1	1.24595	0.27265	-0.332391	-0.211215	-0.569339	-0.653821	-1.14345											LIN37	-0.026713	0.0313873	0.213191	0.280478	-0.320644	-0.275976	-0.00592587
DCUN1D4	1.6049	-0.00978486	-0.265162	-0.33101	-1.06859	-1.05695	-1.39406											LMAN1	0.349601	-0.356755	0.195134	0.145668	-0.190507	-0.0768196	-0.20198
DCUN1D5	1.27072	0.581868	0.0509942	-0.271865	-1.14034	-1.27853	-1.47273											LRATD1	0.68771	-0.114569	0.64098	0.0941969	-0.533207	-0.758619	-0.845081
DDAH1	1.74784	0.765451	-0.763212	-1.17432	-1.30504	-1.92194	-2.05494											LRIF1	-0.132481	-0.60916	-0.126089	0.664678	0.206305	0.0687435	-0.457791
DDAH2	1.45542	0.43337	-0.496892	-0.51249	-1.14457	-0.967167	-0.905688											LRRC15	0.225494	0.0288942	0.40986	0.105492	-0.371781	-0.419907	-0.174827
DDB2	1.37265	0.451945	-0.66274	-0.511819	-0.790515	-1.13302	-0.565882											LRRFIP2	0.238883	-0.00619887	0.414103	0.38764	-0.22738	-0.521048	-0.661008
DDHD1	1.07507	0.336557	0.0107422	-0.202626	-0.528554	-0.871524	-0.959666											LTBP3	0.282888	0.101433	0.558224	0.321753	-0.682146	-0.570895	-0.531589
DDHD2	1.56097	-0.143224	0.234562	-0.373718	-0.932379	-1.65161	-1.50077											LUC7L3	-0.215384	0.035704	0.160949	0.526933	-0.119126	-0.302879	-0.280398
DDIAS	1.40315	0.150895	-0.179807	-0.274096	-0.859506	-1.09972	-0.950572											LURAP1L	0.0899491	-0.0433556	0.769876	0.827053	-0.689335	-1.06002	-1.37212
DDR1	1.42164	0.635996	-0.0708675	-0.493899	-1.17762	-1.59041	-1.59614											LY6D	-1.0187	-0.0627358	1.01619	0.907856	-0.382162	-0.828677	-1.64463
DDX11	1.37644	0.41045	-0.36196	-0.534926	-0.565802	-1.24743	-0.972716											LYN	1.25763	-0.156714	0.672338	0.127481	-1.20561	-1.68864	-1.82587
DDX23	1.2804	0.380768	-0.0485351	-0.899574	-0.960272	-0.510544	-0.862442											LYPD5	1.17611	-0.182499	0.624537	0.266168	-0.888493	-1.78819	-1.81037
DDX47	1.38625	0.633482	-0.248869	-0.618992	-1.09435	-1.25513	-1.13692											MAFA	-0.290476	-0.0171255	0.560555	0.301917	-0.195303	-0.457139	-0.176688
DDX49	0.424475	0.27109	0.30981	-0.0587056	-0.317535	-0.661821	-0.291579											MAFF	-0.372732	-0.208313	0.560251	0.19976	-0.0595459	-0.102432	-0.237742
DECR1	1.40013	0.239793	-0.191618	-0.701832	-0.844796	-0.687872	-0.965938											MAFK	-0.103992	-0.325521	0.659259	0.436729	0.104065	-0.389942	-0.997768
DEGS1	1.5568	0.609968	-0.627451	-0.582466	-1.23654	-1.23277	-1.44716											MAGED1	0.140254	-0.109944	0.0949944	0.0409437	-0.344373	-0.104878	0.210259
DEK	1.52487	0.496227	-0.00950817	-0.438601	-1.22606	-1.97865	-1.73995											MAGI1	1.10167	0.0392873	0.542457	0.131435	-0.941646	-1.34697	-1.47085
DENND1C	1.38799	0.555707	-0.169533	-0.450284	-0.807675	-1.368	-1.58549											MAN1A2	-0.131194	-0.431607	0.510184	0.671851	0.29089	-0.530435	-1.27788
DENND3	1.16845	0.0296492	-0.324215	-0.316544	-0.644387	-0.171132	-0.732387											MAN1C1	-1.0348	-1.64811	-0.136861	0.243096	0.616501	0.153531	0.540416
DENND6A	1.269	0.322049	-0.341548	-0.499842	-0.600509	-0.743567	-0.769097											MANF	-0.613485	0.187799	0.631831	0.573704	0.0505606	-0.662301	-0.994379
DENR	1.44759	0.215788	-0.141608	-0.307089	-0.831071	-1.25194	-1.27104											MAOA	0.244487	-0.486735	0.116109	0.471279	0.282851	-0.204137	-0.87068
DEPDC1	1.88616	0.207743	-0.463115	-1.11727	-1.21139	-2.0501	-1.79133											MAP1LC3B	0.2053	-0.230226	0.05303	0.325023	-0.0693714	-0.077862	-0.314854
DESI1	0.00437616	0.167274	0.241457	-0.0380042	0.130764	-0.166386	-0.450292											MAP1S	-0.467124	-0.634121	0.60882	0.473578	0.0656002	-0.198292	-0.320847
DESI2	1.14582	0.154181	0.297292	0.0479123	-0.873727	-1.01187	-1.43344											MAP3K13	0.393111	-0.198898	0.443034	0.459809	-0.0351418	-0.565115	-1.22127
DFFA	1.43861	0.166307	0.167796	-0.329379	-0.88135	-1.57338	-1.43785											MAP3K8	0.310423	-0.0179578	0.652102	0.500629	-0.189923	-0.990159	-1.30067
DGKD	2.24126	-0.527449	-1.10341	-1.25846	-1.84396	-2.35581	-2.17907											MAP7D2	0.183043	0.115584	0.252844	0.298979	0.285588	-0.764535	-0.857434
DHCR24	1.61304	0.0836931	-0.574477	-0.723809	-1.06366	-0.823656	-0.834287											MAPK4	0.420002	0.084964	0.281941	0.155144	0.19816	-0.667534	-1.01383
DHFR	1.15792	0.312948	0.277479	-0.123164	-0.742781	-1.60983	-1.0864											MAST4	-0.695878	-1.44745	1.15394	0.765974	-0.64974	-0.57655	-0.354187
DHPS	0.589429	-0.215832	0.0386458	0.206241	-0.459885	-0.141146	-0.286957											MATN2	-0.217989	0.235205	0.767797	0.36473	-0.937179	-0.514606	-0.41385
DHTKD1	1.45109	0.326862	-0.0562003	-0.49759	-0.866158	-1.24817	-1.42702											MBD3	0.318213	0.331325	0.738584	0.168157	-0.777451	-0.724683	-0.959148
DHX33	1.47734	0.177834	-0.241123	-0.496191	-0.717111	-1.09751	-1.13995											MBD6	0.276935	-0.449648	0.205137	0.445012	-0.579746	0.177781	-0.430868
DHX37	1.28174	0.390136	0.0992119	-0.460397	-0.757906	-1.23937	-1.16722											MC1R	-0.531874	0.385379	0.448325	0.15977	-0.179108	-0.295406	-0.28194
DIAPH2	1.38383	-0.0768652	-0.313783	-0.778374	-0.796353	-0.644151	-0.253172											MCEE	-0.191387	-0.0746303	0.232948	-0.124358	0.235277	-0.178446	0.0302911
DIAPH3	1.56169	0.806118	-0.224426	-0.778824	-1.4538	-2.00395	-2.02126											MCTS1	0.112052	0.477666	0.266874	0.410572	-0.142004	-0.807748	-0.95231
DIRAS1	1.37688	-0.154054	-0.440146	-0.516793	-0.505616	-0.568623	-0.536131											MCUR1	-0.419983	-0.368002	0.482365	0.835594	0.0662985	-0.568167	-0.799401
DIS3L	1.48847	0.503033	-0.325868	-0.825803	-0.982946	-1.19585	-1.08179											MDM2	-0.135486	0.557278	0.287849	0.291445	-0.134423	-0.595809	-0.735152
DIXDC1	0.943949	-0.0558967	-0.365302	-0.430049	-0.299072	-0.154862	-0.176771											MEA1	0.227374	0.474678	0.193549	0.0484054	-0.164433	-0.779459	-0.345325
DLAT	1.47313	0.357066	0.00880056	-0.472463	-0.883631	-1.46407	-1.68208											MED10	0.455198	0.142401	0.636778	0.381794	-0.71933	-0.827189	-1.01022
DLC1	1.97064	-0.421416	-0.720953	-1.06296	-1.31041	-1.29967	-1.18733											MED13	0.847098	-0.238876	0.60256	0.533228	-0.567853	-1.111	-1.99682
DLD	1.74883	0.483764	-0.193419	-0.981221	-1.60444	-1.92016	-1.90729											MED16	-0.0352307	0.127926	0.280378	0.0331201	-0.292495	-0.208391	0.0167475
DLG1	1.58382	0.358755	-0.423399	-0.879716	-0.901352	-1.20002	-1.11949											MED31	0.0861649	0.318052	0.0541482	0.408942	-0.148309	-0.324196	-0.678532
DLG3	1.86522	0.193836	-0.352165	-1.14429	-1.37053	-1.67207	-1.8541											MED8	0.135491	0.227621	0.4507	0.344467	-0.118738	-0.714172	-0.827005
DLGAP4	0.34724	0.0614945	0.0978096	0.339015	-0.102787	-0.822795	-0.229871											MEPCE	0.168476	0.601922	0.450367	0.0347599	-0.415621	-0.651602	-0.782525
DLGAP5	1.72091	0.531585	-0.387188	-0.794008	-1.34557	-2.04176	-1.83486											MESD	0.340908	0.189666	0.394156	0.230845	-0.0835105	-0.788757	-0.779297
DLST	1.19983	0.374387	0.44461	-0.412996	-0.823702	-1.50285	-1.40841											METRNL	-0.428341	-0.438498	0.712564	0.635705	0.0933974	-0.458431	-0.910734
DMKN	1.49838	-0.383079	-0.741269	-0.745603	-0.756467	-0.676651	-0.00612876											MFSD12	-0.62632	-0.254161	0.278949	0.474685	0.300637	-0.0184141	-0.531641
DNA2	1.35498	0.0807612	0.14659	-0.565872	-0.640054	-1.04082	-1.07626											MFSD13A	0.819635	0.274071	0.761509	0.124375	-0.673956	-1.57079	-1.85142
DNAAF5	1.4791	0.384846	-0.212523	-0.843002	-0.969789	-1.17916	-0.905548											MFSD4B	0.18778	-0.153852	0.0938672	0.706453	0.142862	-0.437461	-1.24947
DNAJB14	1.26187	-0.0525206	0.303006	-0.0401426	-1.03865	-1.00631	-1.16225											MGAT1	0.155584	0.122592	0.277119	-0.0167118	-0.280239	-0.195329	-0.151435
DNAJB5	1.11011	0.333327	-0.0114523	-0.555525	-0.396597	-0.653557	-0.961266											MGAT4A	0.0271241	-0.141695	0.475263	0.464885	-0.282032	-0.463998	-0.40205
DNAJC10	1.45647	0.22607	0.059574	-0.805506	-1.44303	-0.717154	-1.01279											MGST3	0.213773	-0.0978452	0.237484	0.300865	-0.125512	-0.412985	-0.273532
DNAJC11	1.39416	0.355129	-0.0527989	-0.613554	-0.74104	-1.26664	-1.11729											MICALL2	-0.801127	-1.22863	-0.151683	0.583073	0.674553	0.388774	-0.523341
DNAJC14	1.18419	0.314919	0.00629853	-0.515841	-0.70172	-1.05228	-0.550253											MICOS13	0.247827	0.0765344	0.288531	0.180911	-0.255255	-0.448082	-0.264913
DNAJC24	1.27986	0.012228	0.0968088	-0.0950883	-1.22396	-0.67016	-0.996616											MIDN	-0.177512	0.00640828	0.528639	0.29306	0.0173768	-0.366636	-0.608647
DNAJC6	1.31568	0.00486971	0.103425	-0.0961608	-0.660387	-1.10658	-1.32022											MIEN1	0.411835	-0.220431	0.337514	0.576091	-0.184534	-0.654732	-0.884151
DNLZ	-0.103268	0.158209	0.191056	0.185319	-0.165457	-0.183448	-0.148372											MIF	0.246538	-0.439493	0.448085	0.629367	-0.352833	-0.585419	-0.482705
DNM1	1.04923	-0.225769	-0.23301	-0.305968	-0.263783	-0.327036	-0.348131											MISP3	-1.18523	-1.0101	0.484639	1.01902	0.380528	-0.16278	-1.17516
DNMT1	1.62405	0.0444164	-0.169286	-0.148563	-0.773204	-1.77602	-2.19889											MKI67	0.372564	0.412171	0.530961	-0.239437	-0.0285782	-1.14146	-0.623688
DNMT3B	1.8596	0.650553	-0.347268	-1.56364	-1.80024	-2.36803	-2.35135											MKRN1	0.417385	0.184761	0.317485	0.267264	-0.401702	-0.404844	-0.82137
DOCK4	0.726577	-0.029042	0.483603	0.0244896	-0.466951	-0.674833	-0.737031											MLLT1	-0.0515838	0.203138	1.23893	0.323326	-0.840619	-1.2908	-1.7115
DOCK9	1.92242	-0.0129955	0.0812759	-0.868493	-1.75794	-2.32231	-3.09436											MLPH	-0.288646	-0.578149	-0.0569302	0.860136	0.098828	0.0994007	-0.754482
DOK4	1.93013	0.0916277	-0.497603	-1.5255	-1.64689	-1.75381	-1.1455											MPDU1	-0.0475974	0.425501	0.624457	0.359182	-0.301728	-0.855796	-0.996412
DOP1A	1.07389	-0.121822	0.00426532	-0.497133	-0.305417	-0.444976	-0.472745											MPP1	0.747306	0.176631	0.672662	0.378919	-0.398712	-1.50654	-2.42481
DOP1B	1.23315	0.131289	0.131083	-0.851156	-0.673729	-0.757312	-0.543719											MREG	-0.295395	0.0439862	0.860833	0.63689	-0.237942	-0.980847	-1.22265
DPAGT1	0.158514	0.417076	0.133878	-0.111695	-0.035046	-0.673102	-0.115992											MRGPRX1	0.479355	-0.132719	1.33369	0.410317	-1.1214	-2.24527	-2.52475
DPCD	1.51838	0.189214	-0.192092	-0.496835	-1.16596	-0.908223	-1.20871											MRM3	0.346288	0.175208	0.506242	0.318052	-0.319976	-0.672687	-0.988001
DPF1	0.799569	-0.00439602	0.159507	-0.312168	-0.394492	-0.299823	-0.382672											MROH8	0.83805	-0.144774	0.639132	0.0639729	-1.62471	-0.326707	-0.777233
DPF3	1.2674	0.0485115	-0.062076	-0.190209	-0.727241	-0.81339	-0.859687											MRPL14	0.332118	0.223013	0.545058	0.465531	-0.362435	-1.02836	-1.10175
DPH5	1.39478	0.526394	-0.360217	-0.475998	-1.01448	-1.47716	-0.79092											MRPL17	0.152636	0.357065	0.309327	0.159866	-0.155075	-0.854356	-0.321798
DPP4	1.1694	0.829463	0.104047	-0.405762	-0.895376	-1.46791	-2.02882											MRPL32	0.406107	0.372594	0.252698	0.323503	-0.286207	-0.729573	-0.959375
DPPA4	1.43956	-0.274833	-0.364525	-0.438939	-0.692768	-0.692351	-0.495812											MRPL34	0.44571	-0.0328478	-0.0715657	0.176924	0.00437945	-0.166366	-0.547244
DPY19L3	1.05175	0.0686271	-0.163349	-0.590446	-0.467666	-0.501416	-0.165515											MRPL53	0.479161	-0.0811345	0.27222	0.293226	-0.144608	-0.661048	-0.533937
DPYSL2	1.63473	0.23223	-0.329138	-0.569364	-1.23247	-1.35653	-1.20419											MRPL54	-0.0811886	0.10359	0.502216	0.647439	-0.200931	-0.860351	-0.794115
DPYSL5	0.80239	-0.171578	-0.194909	-0.194909	-0.194909	-0.194909	-0.194909											MRPL57	0.473951	0.0675255	0.34065	0.332504	-0.0909895	-0.789738	-0.942523
DRAM1	1.16968	0.385883	0.150784	0.264308	-1.10185	-1.18271	-2.14532											MRPS24	0.46632	0.0223669	0.105927	0.540931	-0.359539	-0.572831	-0.689688
DROSHA	0.0270431	0.153968	0.499058	-0.264665	0.20876	-0.551494	-0.349672											MRPS36	-0.208083	0.0276887	0.360456	0.148312	-0.0580782	-0.0759984	-0.297601
DSC1	0.758201	-0.00370241	-0.135277	-0.19136	-0.222025	-0.268543	-0.256031											MRPS6	-0.24726	-0.0352105	0.460329	1.01118	-0.291399	-0.896672	-1.19773
DSC3	1.64938	0.422373	-0.145124	-0.659446	-1.18246	-1.62134	-2.18563											MSMO1	0.198575	-0.454234	0.210565	0.557227	-0.065817	-0.136153	-0.669758
DSCC1	1.16724	0.588885	0.0401315	-0.400989	-0.74746	-1.26866	-1.1397											MSX2	0.461764	0.467668	0.964088	0.190114	-0.630133	-1.61658	-2.50639
DSG3	1.84404	0.513522	-0.574617	-0.932341	-1.71639	-1.91117	-2.20645											MTARC1	-0.0694786	0.324553	0.503958	0.457759	-0.0650045	-0.75078	-1.14238
DSTYK	0.854497	0.0451348	-0.2765	-0.345747	-0.334352	-0.258455	-0.122685											MTARC2	-0.520932	-0.346897	1.10837	-0.419251	0.0113714	-0.255217	-0.382326
DTL	1.25591	0.452573	-0.120149	-0.420003	-0.473496	-1.04141	-1.43533											MTHFD1L	0.249203	0.445202	0.775599	0.570484	-0.571106	-1.77052	-1.80179
DTNBP1	0.475391	0.15472	0.0408065	-0.246012	-0.233281	-0.300704	-0.0558421											MTHFS	0.297191	0.444957	0.330428	-0.0457911	-0.162835	-0.771217	-0.50504
DTX4	1.28022	0.163883	-0.567828	-0.827381	-0.756502	-0.629841	-0.0371481											MTM1	0.366484	-0.210399	0.589374	0.436333	-0.117253	-0.704835	-1.14151
DUS2	1.24725	0.430928	-0.132573	-0.694606	-0.671872	-0.738287	-0.941234											MTPAP	0.823254	0.258322	0.421505	0.179406	-0.458824	-1.18857	-1.33474
DUSP14	1.01677	0.742837	0.257265	-0.0174351	-0.963612	-1.68374	-1.75677											MTRNR2L8	-0.572753	-0.198926	0.276221	0.06199	0.0914379	0.199101	-0.0172252
DUSP16	1.17435	0.275692	0.0923016	-0.217832	-0.74549	-0.85332	-1.13098											MTUS1	0.816511	-0.0830374	0.660961	0.263848	-0.4612	-1.0909	-1.65687
DUSP6	1.87139	-0.0404811	-0.77661	-0.903726	-0.981397	-1.46806	-1.38596											MUC15	-0.0288355	-0.707092	1.16083	0.840548	-0.167064	-1.70001	-2.45632
DYM	1.31489	-0.170939	0.374978	0.0721442	-0.948415	-1.32136	-1.48418											MUC4	-0.313957	-0.33953	0.147353	0.330319	0.395616	-0.0980343	-0.33892
DYNC2I2	1.03168	0.505098	0.46961	-0.169552	-0.789996	-1.62733	-1.47198											MYCN	-0.30124	-0.0787044	0.285396	0.18461	-0.00967098	-0.0730797	-0.0856526
DYNLL2	0.42857	0.222276	0.197985	-0.0329225	-0.396669	-0.403451	-0.238991											MYDGF	-0.237446	-0.438125	0.479493	0.61288	-0.201083	-0.249522	-0.360256
DYNLRB1	0.309181	0.24878	-0.0714281	-0.0742337	-0.049706	-0.469006	-0.0252412											MYH6	-0.334167	-0.275931	-0.105745	0.0189026	0.36123	0.260297	-0.0647944
DZIP1	1.74251	-0.0784128	-0.36458	-0.906061	-0.893952	-1.12632	-1.32127											MYLIP	-0.123946	-0.427984	0.458646	0.633224	-0.0692782	-0.301956	-0.622642
DZIP3	1.15714	0.0613793	-0.295162	-0.506286	-0.400092	-0.463438	-0.465317											MYO5A	0.912139	-0.11368	0.325223	0.0130792	-0.126741	-0.784936	-1.1986
E2F2	0.813957	0.584628	0.269171	-0.453187	-0.569749	-0.836092	-0.803684											MYO6	0.351947	-0.263814	-0.0347355	0.48926	-0.115344	-0.268005	-0.401118
E2F5	1.8839	0.0228544	-0.959887	-1.01891	-1.03459	-1.49739	-1.17334											N4BP1	0.399028	0.00300121	0.910829	-0.31815	-0.155395	-1.22518	-0.574662
E2F6	1.08434	0.329372	0.150586	0.163755	-0.818857	-1.08995	-1.48906											NAA38	0.191625	0.162031	0.490418	0.395415	-0.335097	-0.772309	-0.642264
E2F7	0.866763	0.142009	0.0212873	-0.256902	-0.337062	-0.475299	-0.493549											NAB1	0.96625	-0.14048	1.26033	-0.953156	-1.37756	-1.38452	-1.123
EBNA1BP2	1.33753	0.57082	0.0568882	-0.395682	-0.97833	-1.54398	-1.57089											NABP1	0.202148	0.260799	0.441875	0.119891	-0.15287	-0.590014	-0.637938
ECHDC3	1.92332	0.0687159	-0.659617	-1.48335	-1.41474	-1.35698	-1.31444											NACA	0.478933	0.134432	0.38685	0.317524	-0.354788	-0.777862	-0.761979
ECI2	1.71652	0.919052	-0.857161	-1.64342	-1.92723	-1.70094	-1.39576											NADK	0.518497	0.0920327	0.537568	0.185163	0.0731196	-1.09667	-1.34514
ECPAS	0.141073	0.0807086	-0.0596681	0.0646023	0.0177253	-0.218207	-0.0552001											NAIF1	0.338897	-0.0381449	0.328005	-0.191679	-0.402467	-0.0681601	-0.120256
ECT2	1.53087	0.526246	0.0290513	-0.466666	-1.24719	-1.96985	-2.00177											NANS	-0.220342	-0.105353	0.653085	0.644818	-0.164105	-0.798662	-0.71637
EDC3	1.54558	0.160866	-0.0528331	-0.683514	-0.830181	-1.32667	-1.26883											NATD1	0.439947	-0.0391149	0.904634	0.101192	-0.492236	-0.691043	-1.33958
EEF1A2	1.28471	0.543279	0.527191	-0.894638	-1.52508	-1.28917	-1.43154											NBPF11	-0.0276557	-0.0307397	0.185058	-0.0706801	0.00149658	-0.0616171	-0.0118936
EEF1AKMT4	-0.224666	0.181636	0.492652	0.466237	-0.328519	-0.681311	-0.319125											NBPF12	-0.222979	-0.424031	0.0235757	0.227763	0.358546	0.0927861	-0.214555
EEF1E1	1.34764	0.470755	0.181533	-0.504656	-0.735948	-1.68576	-1.64822											NBPF14	-0.679236	-0.369319	0.0132278	0.33526	0.130874	0.193626	0.126906
EFNB2	1.56651	0.634076	-0.716206	-0.573514	-1.28241	-1.1478	-1.54331											NCBP3	0.425107	-0.210799	1.06314	0.73334	-1.28583	-1.69352	-1.63482
EFNB3	0.602307	0.00470707	-0.0685834	-0.174027	-0.170991	-0.196963	-0.187653											NCCRP1	0.079192	-0.148745	-0.0833502	0.546816	0.106758	-0.0984405	-0.675834
EGLN2	0.556442	0.136638	-0.106049	0.0275648	-0.238579	-0.125885	-0.478785											NCMAP	-0.125675	-0.288043	-0.00214469	0.102245	0.165679	0.0982625	0.000401442
EGLN3	1.53397	0.897522	-0.0165857	-0.374393	-1.9806	-2.74467	-3.66676											NCOA3	0.425446	-0.16183	1.00651	0.509131	-0.53867	-1.28055	-2.11507
EGR1	2.35753	-1.82498	-1.54775	-1.55531	-1.598	-1.6847	-1.89354											NDST2	0.312519	-0.292929	-0.145221	0.62105	-0.198683	-0.21129	-0.387342
EHD2	1.80934	0.630089	-0.554419	-1.39317	-1.6573	-1.82153	-1.80634											NDUFA13	0.256066	-0.29103	0.29875	0.518205	-0.387049	-0.324308	-0.39055
EHD4	1.32374	0.598211	0.181062	-0.514812	-1.17085	-1.58285	-1.4288											NDUFA3	0.241256	-0.405191	0.470315	0.486241	0.0320173	-0.570359	-0.78401
EHHADH	1.61534	-0.371318	-0.614101	-0.947135	-0.343398	-0.808224	-0.662415											NDUFA6	-0.191895	-0.270834	0.399812	0.487123	0.160173	-0.496362	-0.418102
EI24	1.23227	0.646505	0.168746	-0.395046	-0.908566	-1.67544	-1.49437											NDUFAF1	0.0860003	0.416913	0.205229	0.272056	-0.0287972	-0.758476	-0.573997
EID1	1.79767	0.148435	-0.380542	-1.02337	-1.42626	-1.59764	-1.14425											NDUFAF8	0.437054	-0.0342754	0.630534	0.289337	-0.38481	-0.930243	-0.716018
EID2	1.57964	-0.0380153	-0.564869	0.0693489	-0.871381	-1.29898	-1.47893											NDUFB11	0.4491	-0.117221	0.559924	0.511289	-0.509168	-0.90425	-0.794868
EIF1AX	1.17292	0.563675	0.290506	-0.0197488	-0.991366	-1.73367	-1.97631											NDUFB2	0.154516	0.284554	0.620436	0.226718	-0.399121	-0.889569	-0.592236
EIF2A	0.584319	-0.392583	-0.015394	0.519488	0.238099	-1.52583	-0.341255											NDUFB7	0.390523	-0.283927	0.292629	0.301583	-0.303841	-0.420576	-0.229054
EIF2B3	1.20836	0.584599	-0.304152	-0.0862825	-0.939197	-1.27217	-0.993659											NDUFB9	0.154961	0.330218	0.379288	0.44079	-0.384598	-0.660486	-0.804148
EIF2B4	0.380815	0.247581	0.156091	0.216202	-0.553666	-0.32399	-0.406163											NDUFS3	0.20927	0.362896	0.129856	0.467452	-0.248751	-0.723661	-0.657767
EIF2S1	1.00401	0.648428	0.293249	-0.0966943	-0.576144	-1.89779	-1.61135											NEBL	0.983511	-0.065903	0.235654	0.0999923	-0.619033	-0.442648	-1.21329
EIF4E	1.27667	0.700403	0.140423	-0.25109	-1.12777	-1.71794	-2.01072											NECTIN3	0.0196955	-0.274477	0.808842	0.889037	-0.17577	-1.15403	-2.17724
EIF4E3	1.45577	0.444217	-0.354393	-0.91676	-0.849735	-1.07386	-0.85055											NEDD4L	0.520351	0.468892	0.658349	0.0269436	-0.564434	-0.901427	-1.42296
EIF4ENIF1	1.88513	-0.30598	-0.945978	-1.27078	-1.12433	-1.29013	-0.522618											NEK1	0.58598	-0.291199	-0.239999	0.316718	0.228853	-0.369646	-0.635754
EIF5A2	1.42877	-0.115682	0.183913	-0.557198	-0.72433	-1.0794	-1.02678											NEURL1	0.32412	-0.572056	1.04126	0.358305	-0.207479	-0.798631	-1.76342
ELAC2	1.55637	0.292292	-0.120737	-0.62638	-1.13853	-1.31927	-1.27995											NFE2L3	1.01968	0.59077	0.602496	0.157403	-1.24197	-1.88277	-2.84778
ELAPOR1	1.08431	0.142984	-0.325847	-0.469106	-0.403117	-0.437077	-0.395243											NFIL3	0.191175	-0.0847952	0.240747	0.243078	-0.250241	-0.241372	-0.211609
ELAPOR2	1.13596	-0.215162	-0.207194	-0.562415	-0.301274	-0.534306	-0.159263											NFKBIA	-0.262857	0.208339	0.804258	0.738305	-0.573074	-0.817548	-1.48537
ELAVL1	1.52582	0.299927	-0.0996253	-0.438724	-1.25546	-1.30208	-1.3439											NFYB	-0.0489825	0.252415	0.400982	0.14587	-0.197358	-0.28255	-0.471737
ELF1	1.50808	0.276553	-0.0302354	-0.74206	-1.30346	-1.08004	-1.0319											NFYC	0.476795	0.263408	0.556759	0.172565	-0.210341	-1.16407	-1.00164
ELF5	1.62342	0.263504	-0.688828	-0.819555	-0.903501	-1.00541	-1.00325											NIF3L1	0.255947	0.492875	0.411651	0.309556	-0.263266	-0.998556	-1.01333
ELK3	1.38952	0.379367	-0.397593	-0.636873	-0.794971	-0.927579	-0.798383											NKIRAS1	0.322208	-0.201694	0.483808	0.71044	-0.35596	-0.495451	-1.4949
ELL2	0.964663	-0.76103	0.0293832	0.0276932	0.185213	-0.607726	-0.677736											NME1	0.831439	0.545266	0.472042	0.306601	-0.72214	-1.93513	-1.8906
ELL3	1.02593	0.153909	-0.0283878	-0.457502	-0.397066	-0.225088	-0.922907											NME7	0.576902	-0.457924	-0.0799164	0.82123	-0.289924	-0.39548	-1.03175
ELMOD1	0.937151	-0.149296	-0.174099	-0.284206	-0.340886	-0.246409	-0.245535											NOMO2	0.19702	0.131968	0.222109	0.0144267	-0.550724	-0.0878759	-0.062185
ELMOD2	0.508956	-0.072145	-0.32283	-0.0221693	0.472895	-0.18586	-0.799647											NOSIP	0.292142	0.209009	0.242304	0.365626	-0.411904	-0.529371	-0.506679
ELOVL6	1.48329	0.623047	0.225397	-0.692469	-1.98718	-1.98482	-1.42954											NPIPB12	-0.996474	0.110824	-0.274164	0.524975	0.108412	-0.644892	0.521566
ELP1	1.07407	0.748045	-0.140241	-0.223703	-0.812261	-1.02668	-1.35454											NR2F6	0.29528	-0.145206	0.541794	0.42167	-0.123377	-0.533054	-1.10705
EMB	1.63112	-0.0589341	-0.0723759	-0.562232	-0.974184	-1.27811	-1.34811											NR4A3	-0.114776	-0.249858	0.303055	0.496599	0.171853	-0.396466	-0.505051
EMILIN2	1.24916	0.684823	-0.427792	-0.673589	-1.08986	-0.937093	-0.614793											NRBF2	-0.133535	-0.631034	0.868281	0.720716	-0.179884	-0.597071	-1.23333
EML4	1.72058	0.171514	-0.45424	-0.69192	-1.10615	-1.51649	-1.26852											NRXN3	0.22437	-0.41404	0.0564886	0.436947	0.172095	-0.175593	-0.566081
EMP2	1.63775	0.450147	-0.58345	-0.935445	-1.33762	-1.23417	-0.968568											NSF	0.481614	0.312739	0.817759	0.342282	-0.824673	-1.42172	-1.3462
ENAH	2.02198	0.458814	-0.594311	-1.3585	-2.02966	-2.76718	-3.05847											NSG1	0.109143	0.18508	0.471134	0.200792	-0.213194	-0.664912	-0.404205
ENC1	1.85585	0.571996	-0.890511	-1.38177	-1.6521	-1.67995	-1.55495											NTN1	-0.29025	-0.381026	0.128934	0.0493151	0.494679	0.0183439	-0.21042
ENKD1	1.36139	-0.220983	-0.468028	-0.273837	-0.719087	-0.572325	-0.429323											NUCB2	-1.14135	-1.28363	0.0115082	0.724052	0.348472	0.10028	0.177456
ENO2	1.75921	-0.0208807	-0.4676	-0.827448	-1.04975	-1.25781	-1.18011											NUDT14	-0.0550403	-0.0984728	0.582321	0.168278	-0.534658	-0.3868	0.0388463
ENPEP	1.71121	0.732802	-0.221416	-0.812584	-1.65264	-2.26279	-3.18083											NUP50	1.21076	0.00161744	0.461155	0.246246	-0.928161	-1.59464	-1.91655
ENPP4	1.18098	0.27691	-0.419522	-0.402754	-0.404502	-0.616351	-0.715032											NUPR1	-0.227946	-0.227081	0.476228	0.505055	-0.591557	0.183685	-0.551941
ENPP5	1.0819	0.16082	-0.402933	-0.457917	-0.487102	-0.497988	-0.218688											NUS1	0.142949	0.106136	0.725585	0.557594	-0.225385	-0.946215	-1.64496
ENTPD2	1.23775	-0.00178967	-0.113976	-0.527042	-0.500106	-0.550026	-0.655506											OAF	-0.501574	-0.228147	0.3906	0.156492	0.535862	-0.0409475	-0.754877
ENTPD4	1.46182	0.630838	-0.559379	-0.995741	-1.25146	-0.913966	-0.820739											OCEL1	-0.427507	-0.237842	0.167551	0.618634	0.0832938	-0.167058	-0.322327
ENTPD5	0.840833	0.139571	-0.261061	-0.60649	-0.227796	-0.348806	-0.0337184											ODR4	0.153462	-0.211703	0.40611	0.72491	-0.568986	-0.35268	-0.763357
ENTPD6	1.31818	0.532057	0.0419196	-0.64049	-1.14505	-1.11365	-1.07334											OFD1	0.136714	0.0579531	0.215024	0.296672	0.0717786	-0.356939	-0.646672
EP400	0.424184	0.0552621	-0.0123671	-0.0413054	0.0129801	-0.254208	-0.306833											OGFOD3	0.352071	-0.278829	0.256435	0.173137	-0.263459	-0.232169	-0.163468
EPB41	1.51823	-0.00818846	-0.586592	-0.752176	-0.204206	-0.982986	-0.977988											OPHN1	0.277065	-0.54424	0.450226	0.716342	-0.0774671	-0.59567	-1.04752
EPB41L1	2.25521	-0.199323	-0.936103	-1.9203	-2.31964	-2.51828	-2.37125											OPN3	-0.0964163	0.403831	0.71092	0.214368	-0.403907	-0.855174	-0.652948
EPB41L2	1.5302	0.877206	-0.813971	-1.06451	-1.3473	-0.847633	-1.84037											ORAI1	0.361593	-0.0353601	0.711885	0.280655	-0.395274	-0.66793	-1.0089
EPB41L4B	1.61516	0.57565	-0.353129	-0.834548	-1.31625	-1.46184	-1.56516											ORMDL1	-0.241238	0.130891	0.27524	0.224572	0.332351	-0.480866	-0.504766
EPCAM	1.6017	0.856926	-0.153769	-0.441236	-1.85604	-2.63152	-3.62951											ORMDL2	0.0868335	0.177202	0.49209	0.499943	-0.0837309	-0.916424	-0.962406
EPHA1	1.50249	0.679665	-1.14906	-1.07702	-0.902322	-0.754515	-0.965154											OSER1	0.0835988	-0.00910516	0.701889	0.477831	-0.373991	-0.687598	-0.902873
EPHA2	1.70267	0.124806	-0.771738	-0.417324	-0.863554	-0.8866	-2.12285											OST4	0.217351	-0.00499164	0.308061	0.0496969	-0.286408	-0.440313	0.0155699
EPHX1	1.12992	0.309422	0.1325	-0.00998045	-0.513112	-1.16737	-1.56882											OSTC	0.0523151	-0.00881245	0.45355	0.447006	-0.186808	-0.559747	-0.557284
EPN3	1.86442	0.0948372	-0.330685	-1.34073	-0.819717	-1.83454	-1.97753											OSTF1	0.292937	0.197438	0.529268	0.245725	-0.385469	-0.732827	-0.661847
EPPK1	1.08763	0.267108	0.196027	-0.200354	-0.495351	-0.930992	-1.24605											OTUB2	0.149002	-0.353184	1.22707	0.502848	-0.452676	-1.4626	-1.96075
EPS8	1.79197	0.109856	-0.305164	-0.944337	-1.34338	-1.37227	-1.52036											OTUD3	-0.377969	-0.705555	-0.156371	0.129806	0.688666	0.249588	-0.277206
ERBIN	1.18987	0.13789	0.410879	-0.435485	-0.745733	-1.05471	-1.08409											OVOL1	0.262474	0.374696	1.08204	0.222542	-0.700839	-1.43254	-2.09296
ERC1	1.69455	-0.46261	0.0439275	-0.766111	-0.701928	-1.28641	-1.34401											P4HB	0.171271	-0.26742	0.182843	0.0602774	-0.280816	-0.0936629	0.14417
ERCC2	1.39797	-0.154622	0.126764	-0.625453	-0.989204	-0.866149	-0.569392											PABPC1	0.410311	-0.088551	0.559055	0.345709	-0.0876318	-0.804566	-1.08045
ERCC6	1.15654	0.0993573	-0.0512227	-0.0552171	-0.735115	-0.66053	-0.892993											PAFAH1B1	0.244478	0.190696	0.358481	0.40054	-0.381438	-0.540407	-0.697368
ERCC6L	1.52728	0.160475	-0.201089	-0.699282	-0.794694	-1.08972	-1.09594											PAGR1	0.311084	0.584894	0.340499	0.0504671	-0.392773	-0.84949	-0.641623
ERCC8	1.39773	0.171832	-0.287469	-0.664547	-0.540374	-0.956665	-0.772049											PAIP2	0.410092	0.13427	0.411499	0.458185	-0.367173	-0.740588	-1.01154
ERF	1.53672	0.297026	-0.386467	0.0461912	-1.39756	-1.36015	-1.72074											PAK1	0.328633	0.0417369	0.337503	0.4166	-0.368036	-0.616042	-0.537039
ERI1	1.45903	0.371806	0.0963304	-0.363702	-1.04064	-1.65643	-1.70255											PAK3	0.445743	-0.437792	0.266207	0.625694	-0.21969	-0.500078	-0.765358
ERI2	1.99861	-0.0836683	-0.683099	-1.34004	-1.30073	-1.77986	-1.53442											PALM	0.316529	0.0195123	0.527067	-0.36035	-0.141091	-0.318966	-0.299378
ERLIN2	1.28399	0.320661	-0.240661	-0.848001	-0.743381	-0.700589	-0.511674											PARM1	-0.0250757	-0.230783	-0.0321161	0.288405	0.25981	-0.0132913	-0.362836
ERO1B	1.24917	-0.167327	-0.37304	-0.242539	-0.0808363	-0.699632	-0.852521											PATJ	0.866233	0.47833	0.328857	0.225196	-0.576178	-1.20406	-1.97581
ERP27	1.40067	0.613291	-0.270224	-0.912146	-0.949617	-1.4766	-0.755546											PAWR	0.45582	-0.212882	0.63492	0.466235	-0.165916	-0.889834	-1.32108
ERRFI1	1.44954	0.615346	0.14999	-0.501827	-1.00879	-1.87614	-2.72059											PCDH1	0.375273	-0.234641	0.708696	0.688385	-0.454589	-0.738364	-1.84645
ESCO2	1.26923	-0.0258355	0.356534	-0.351984	-0.897124	-0.982235	-0.998804											PCMTD1	0.0499103	-0.579706	0.208015	0.798797	-0.231558	-0.270672	-0.473322
ESD	1.56948	0.40304	-0.394477	-0.921969	-0.855648	-1.44265	-0.998079											PCNA	0.945589	0.61087	0.382436	0.0250276	-0.776013	-1.82567	-1.47507
ESF1	0.21343	0.102082	0.089979	0.236183	0.116584	-0.564897	-0.386767											PCTP	0.223559	0.208833	0.439903	0.170448	-0.245359	-0.564536	-0.567175
ESPL1	1.54693	0.206739	-0.388918	-0.750044	-0.653705	-1.18351	-1.02982											PDCD2L	0.484413	0.216448	0.374296	0.535565	-0.348595	-0.773773	-1.62967
ESRP2	1.01729	0.745861	0.251944	-0.497803	-0.556536	-1.36309	-1.59409											PDCL3	0.382696	0.431993	0.283995	0.274395	-0.313624	-0.886369	-0.799652
ESYT1	1.25182	0.69422	-0.615005	-0.672353	-0.723931	-0.652485	-1.06332											PDE4DIP	-0.373075	-0.269331	0.586447	0.603996	0.169927	-0.568388	-0.792547
ETAA1	1.05428	0.178945	-0.266755	-0.364028	-0.427072	-0.479638	-0.469622											PDIA3	0.067928	-0.638531	0.633957	0.654003	-0.18222	-0.424345	-0.842809
ETFB	0.339389	-0.00414792	0.228265	-0.142579	-0.0235988	-0.438919	-0.0910123											PDIA4	0.175178	-0.200257	0.262401	0.00289102	-0.112906	-0.00199594	-0.191523
ETNK2	1.81816	0.265214	-0.817359	-1.22202	-1.41504	-1.13875	-1.16307											PDLIM2	-0.109246	-0.180998	0.698914	0.604459	-0.0613992	-0.728483	-1.04314
ETS1	1.38977	0.24931	-0.510188	-0.556018	-0.7612	-0.662471	-0.768847											PDXK	0.153994	-0.40138	0.0541209	0.593515	0.13321	-0.131924	-0.801551
EVI5	1.01745	0.442157	0.357459	-0.38128	-1.10002	-1.04056	-0.70026											PECAM1	-0.414216	-1.03048	-0.733931	0.218118	0.683795	0.290825	0.221377
EVPL	0.366115	0.259527	-0.0473324	-0.117242	-0.159131	-0.219799	-0.200723											PEDS1	0.136665	-0.331177	0.18659	0.289947	-0.0904679	-0.189625	-0.106196
EXOC4	1.34865	0.122857	-0.471866	-0.448389	-0.653353	-0.763429	-0.544582											PELO	-0.109064	0.0146673	0.353829	0.153097	-0.157672	-0.185761	-0.156764
EXOC5	1.79598	-0.0834028	-0.28896	-0.837916	-1.16778	-1.39454	-1.39498											PET100	-0.125492	-0.250128	0.320603	0.411009	-0.0246524	-0.391048	-0.122828
EXOC6	1.79102	-0.26585	-0.785029	0.702228	-2.08425	-2.99811	-2.84306											PFDN6	0.363309	0.317969	0.201746	0.148742	-0.123901	-0.787483	-0.491462
EXOC6B	1.27671	0.383267	0.140892	-0.385254	-0.788864	-1.22727	-1.32667											PGAP6	-0.0273441	-0.323845	0.336272	0.246125	0.102024	-0.0223129	-0.487219
EXOG	1.12583	0.42522	0.06872	-0.369159	-0.58113	-1.08357	-0.966801											PGC	-0.258698	0.361827	0.458152	0.452902	-0.143714	-0.562884	-0.851001
EXOSC2	1.36527	0.374697	0.164317	-0.614949	-0.81921	-1.39109	-1.302											PGF	-0.679871	-0.0974585	0.679286	0.519982	-0.115267	-0.310959	-0.563842
EXT2	1.53082	-0.0612743	-0.60254	-0.937561	-1.07421	-0.712648	-0.174234											PGPEP1	0.059467	0.0392252	0.217612	0.375696	-0.0933198	0.0283315	-0.96328
EYA3	1.1082	0.260011	0.105889	-0.222767	-0.671441	-0.7689	-1.00311											PGRMC2	0.578609	0.251752	0.694027	0.347647	-0.503169	-1.22176	-1.77918
EZH2	1.32251	0.25075	0.308209	-0.316642	-0.983357	-1.36817	-1.41549											PHF5A	0.392229	0.358572	0.544705	0.177339	-0.196221	-1.01238	-1.16055
F11R	0.198313	0.436872	-0.0386485	-0.056702	-0.480666	-0.200498	-0.0334887											PHKG2	0.253496	0.202636	0.55358	0.158762	-0.272369	-0.576022	-0.800157
F2R	2.15803	-0.469892	-1.12164	-1.31917	-1.64471	-1.64306	-1.66835											PHLDA2	-0.0719017	-0.637361	0.490729	0.477711	-0.0306174	-0.388927	-0.208655
F2RL1	2.04585	0.804091	-1.20736	-1.78163	-2.69525	-2.95763	-3.08623											PHLDA3	1.01951	0.389209	0.586838	0.102665	-1.06791	-1.41637	-2.08482
F3	1.35722	1.12955	-0.592261	-0.644552	-1.41895	-1.89373	-1.71732											PHLDB3	0.875045	0.0710589	0.84998	0.222031	-1.0835	-1.18464	-2.09061
FABP5	2.23012	0.202649	-1.43058	-1.78353	-2.44951	-2.62969	-2.72409											PHLPP1	0.81246	-0.113839	0.712377	0.14104	-0.569134	-0.890128	-1.4545
FABP7	1.60856	0.443842	-0.100097	0.0351448	-1.39027	-2.51863	-3.70506											PHOSPHO1	-0.658051	-1.52789	1.07184	1.1297	0.17515	-1.14597	-2.75377
FADS1	1.88668	0.0846557	-0.75774	-0.862757	-1.10888	-1.70608	-1.59835											PHPT1	0.28768	-0.0400419	0.57342	0.227122	-0.415343	-0.71987	-0.337958
FADS2	1.49447	0.845051	-0.047647	-0.893726	-1.88973	-1.97389	-1.49041											PHTF2	0.97374	-0.319238	0.526183	0.370911	-0.6102	-1.12356	-1.36873
FAF1	1.43102	0.321162	-0.0174815	-0.345112	-0.978567	-1.36802	-1.38014											PHYHIP	-1.05537	-1.05317	-0.135565	0.331516	0.653944	0.405277	-0.0432555
FAH	1.6278	0.200796	0.0117243	-0.450078	-0.858529	-2.17275	-2.01864											PHYHIPL	-0.989116	-0.605925	0.312161	0.567555	0.63869	-0.0615071	-0.73598
FAHD2B	1.42916	0.22831	-0.154965	-0.680379	-0.923687	-1.09228	-0.695927											PI4KA	0.490321	-0.149399	0.130701	0.0717188	-0.280759	-0.464253	-0.000261061
FAM102A	1.29032	0.196746	0.560066	-0.376209	-1.31559	-1.47753	-1.31326											PIAS2	1.02047	-0.503749	0.579126	-0.439619	-0.583549	-0.565096	-0.531887
FAM102B	1.20675	0.216168	-0.182261	-0.252426	-0.586037	-0.792997	-0.820969											PID1	-0.614955	-0.312404	0.755326	0.889661	-0.343704	-0.79285	-0.653403
FAM111B	0.568049	0.0858165	-0.129875	-0.168699	-0.157476	-0.194206	-0.181162											PIEZO1	-0.731021	0.51545	0.622887	0.121175	-0.448221	-0.260945	-0.371419
FAM114A2	1.29087	0.0717115	-0.569672	-0.682864	-0.414494	-0.775014	-0.199397											PIK3IP1	0.214101	0.0974606	0.402972	0.0169304	-0.382697	-0.427426	-0.111684
FAM118A	0.929116	0.334739	0.105305	0.144112	-0.340172	-1.15223	-1.27197											PIK3R4	-0.0732945	0.211743	0.0975107	0.0745074	0.229334	-0.469815	-0.194014
FAM122B	1.50114	0.0973663	-0.657644	-0.482248	-0.606411	-0.978818	-0.772194											PIM3	-1.14548	-0.741699	0.402773	0.513877	0.163106	0.194273	-0.0951829
FAM126B	1.2306	0.10361	-0.290915	-0.374668	-0.330861	-0.591592	-0.911717											PITX1	0.202395	-0.701898	0.798624	0.911212	-0.442697	-0.704798	-1.91442
FAM133B	-0.142479	0.745435	-0.153221	0.371891	-0.134783	-0.516195	-0.703102											PKIB	0.296037	0.287602	0.503053	0.537138	-0.25337	-0.985517	-1.55918
FAM13B	1.24926	0.0688625	-0.374527	-0.435603	-0.596257	-0.548781	-0.47772											PLA2G12A	1.24285	-0.162404	0.35489	0.438981	-0.634374	-1.5455	-3.0773
FAM168A	1.28001	-0.0594744	-0.0112631	-0.368441	-0.623265	-0.668884	-0.818729											PLAAT3	0.701349	0.423057	0.576494	0.528531	-0.834005	-1.52321	-2.39102
FAM169A	1.8141	-0.067856	-0.76846	-0.928168	-1.0947	-1.1168	-1.03618											PLCXD1	1.01423	0.112264	0.826199	0.00657132	-0.883141	-1.57649	-2.03387
FAM171B	0.95104	-0.250959	-0.200122	-0.136926	-0.200586	-0.289153	-0.399948											PLIN2	-1.19782	-0.784028	0.997708	0.887086	-0.302788	-0.208891	-1.11662
FAM189A2	1.54887	0.462427	-0.275753	-0.731362	-1.27383	-1.11973	-1.3431											PLIN4	0.100498	-0.31209	0.0910976	0.265687	-0.0156795	-0.0951403	-0.105284
FAM199X	1.30396	0.357985	0.100673	-0.303201	-0.977679	-1.25214	-1.18785											PLPP3	0.667902	0.153797	0.96511	0.253385	-0.586575	-1.829	-2.27125
FAM210A	1.13938	-0.0703566	0.0758428	0.348397	-0.893471	-0.842468	-1.24604											PLPP5	-0.403099	-0.0274791	0.240889	0.409335	0.245554	-0.65302	-0.102613
FAM210B	1.30125	0.122426	-0.0330209	-0.474099	-0.651557	-1.06869	-0.652055											PMAIP1	-0.0235726	-0.128496	0.480494	0.637776	-0.104952	-0.339819	-1.2166
FAM234B	1.15212	0.0171054	-0.36221	-0.421859	-0.370306	-0.43475	-0.458407											PMF1	-0.108598	0.602245	0.345826	0.267082	-0.2706	-0.907935	-0.477418
FAM241A	0.667918	-0.132852	-0.0296725	-0.0810247	-0.193304	-0.240934	-0.228759											PMFBP1	-0.704945	-0.348712	-0.0922844	0.463813	0.120763	0.262792	-0.00444691
FAM3A	0.361122	0.210574	0.212506	-0.124588	-0.435516	-0.289488	-0.112724											PNPLA2	0.218242	-0.332012	0.330699	0.0941335	-0.106177	-0.0721325	-0.256816
FAM50A	0.408667	0.306759	0.228723	-0.151664	-0.40979	-0.321384	-0.302988											PNRC1	0.494895	-0.292958	0.0987323	0.279847	-0.19559	-0.0768554	-0.581392
FAM53C	1.31334	0.244554	0.155005	-0.207317	-1.03042	-1.08196	-1.36367											POF1B	-0.261343	-0.704348	0.543798	0.758536	0.33812	-0.575779	-1.0974
FAM72B	1.31905	0.352222	-0.537815	-0.558985	-0.679934	-0.806254	-0.589009											POLD1	0.430511	-0.00965068	0.104448	0.127963	0.0778395	-0.52219	-0.435627
FAM83B	1.024	0.327843	0.109239	-0.253599	-0.607448	-0.834933	-0.793631											POLDIP3	1.14441	0.042256	0.653264	0.16274	-1.18925	-1.67816	-1.65939
FAM98A	1.76033	-0.0597292	-0.215114	-0.802968	-1.34024	-1.05806	-1.54401											POMK	-1.11888	-0.115009	0.14848	0.184559	0.413351	-0.0603589	0.111701
FAM98B	1.44356	-0.0571737	0.535587	-0.753671	-0.915149	-1.64026	-1.23369											POMP	0.377511	0.278905	0.281275	0.341208	-0.394902	-0.723711	-0.645066
FAM9C	0.944805	0.241886	-0.316866	-0.415736	-0.313038	-0.348375	-0.41567											PPAN	0.119408	0.458384	0.471708	0.368584	-0.363716	-0.797675	-0.973025
FANCG	0.329702	0.662202	-0.0524522	-0.0807664	-0.300015	-0.676306	-0.29887											PPAN-P2RY11	0.396993	0.311669	0.207578	-0.08486	-0.298371	-0.436406	-0.335826
FAR1	1.53581	-0.133269	-0.181227	-0.528453	-0.808396	-1.00365	-0.879039											PPARD	0.556667	0.256936	0.639443	-0.00265988	-0.306107	-1.03104	-1.0585
FARP1	1.25126	0.219639	-0.0739776	-0.53453	-0.542499	-0.867825	-0.785573											PPFIBP1	1.11163	-0.102698	0.43589	0.261195	-0.4623	-1.52643	-1.81788
FARP2	1.35983	0.239579	-0.315028	-0.678254	-0.943159	-0.826545	-0.434264											PPIB	-0.329449	-0.392048	0.466953	0.506909	0.100144	-0.341375	-0.362614
FARSB	1.15705	0.498714	0.0721527	-0.330984	-0.588445	-1.3435	-1.14679											PPIG	-0.00534234	-0.0501038	0.136337	0.33529	0.108831	-0.417168	-0.234737
FASTKD2	1.19489	0.425403	-0.0396458	-0.115203	-0.671099	-1.30169	-1.19114											PPM1B	0.601333	-0.0155082	0.874143	0.505153	-0.69772	-1.33841	-2.1242
FBL	1.26111	0.495954	0.131488	-0.147949	-0.937805	-1.5843	-1.55861											PPM1D	0.357651	0.0176021	0.89426	0.54459	-0.52887	-1.22228	-1.90281
FBLN2	1.58389	0.834425	-0.236342	-1.07513	-1.43475	-1.74744	-2.13398											PPM1N	-1.39511	-1.34552	-0.157968	0.538207	0.317134	0.456782	0.332836
FBN2	2.21187	-0.485015	-1.31565	-1.51244	-1.51721	-1.66521	-2.08408											PPP1R15B	0.023866	-0.0461166	0.254927	0.467793	0.0487278	-0.304265	-0.750725
FBXL14	1.15211	-0.0816343	-0.271731	0.114659	-0.669024	-0.603234	-0.65659											PPP1R3G	-0.230213	-0.0325755	0.138848	0.30596	-0.0329054	-0.110813	-0.106196
FBXL16	2.28837	0.657436	-2.40218	-3.23979	-3.45303	-3.87829	-3.58486											PPRC1	0.336068	0.204818	0.471498	0.0293258	-0.047149	-0.853717	-0.606343
FBXL2	1.20778	-0.497513	-0.462543	-0.579624	-0.205481	-0.247851	-0.188339											PRDX5	0.540655	0.0239779	0.324805	0.0431576	-0.75272	-0.493784	-0.0860441
FBXO17	1.70511	-0.143914	-0.807847	-0.708409	-0.897868	-0.91552	-0.775119											PRELID1	0.596259	0.105819	0.627065	0.41082	-0.528727	-1.20531	-1.28139
FBXO2	1.99765	0.256565	-1.26749	-1.84791	-2.48875	-0.761937	-1.51109											PREX1	-0.0795349	-1.87982	0.109654	0.93106	0.708793	-0.630967	-0.954294
FBXO21	1.67064	0.11751	-0.0974363	-0.868121	-1.23487	-1.30621	-1.25236											PRKAG2	-1.06301	0.141544	0.455966	0.599421	0.0324821	-0.424088	-0.389498
FBXO28	1.40662	0.318023	-0.105114	-0.426466	-0.830567	-1.21794	-1.19691											PRKCZ	-0.516337	-0.616198	0.451116	0.475717	0.37843	-0.0693018	-0.648972
FBXO31	1.47664	-0.0431033	0.0474759	-0.75511	-0.729056	-1.02197	-0.93034											PRLR	-0.132219	-0.489322	0.0987382	0.630195	0.424888	-0.300779	-0.731397
FBXO41	0.968407	-0.017665	-0.187926	-0.311316	-0.314083	-0.35658	-0.346772											PROSER1	-0.0960124	0.170323	0.449561	0.361812	0.0111132	-0.616492	-0.670193
FBXO44	1.6843	0.147526	-0.519309	-0.829772	-1.16472	-1.03647	-1.04516											PRPF8	-0.253872	0.0757114	0.129088	0.089537	0.0565201	-0.200375	0.0559833
FBXO5	1.35171	0.272474	0.0132122	-0.567689	-0.568022	-1.15941	-1.20477											PRR5	0.699417	0.042218	0.744863	0.521749	-0.643557	-1.36481	-2.2756
FBXW11	1.23199	0.0640853	-0.150871	0.115716	-0.777696	-0.771932	-1.14394											PRR9	0.606346	-0.836466	0.805719	0.596133	0.0909177	-1.45054	-2.13936
FBXW2	1.38973	0.356714	-0.205813	-0.229506	-0.992877	-1.10806	-1.27636											PRRC1	-0.0270417	0.250186	0.561988	0.180998	-0.224073	-0.594336	-0.513038
FCF1	1.60092	0.575974	-0.164042	-0.915834	-1.32694	-1.74729	-1.4863											PRRC2C	-0.683843	-0.298186	0.635891	0.430314	0.290778	-0.488393	-0.460612
FCHO1	1.81804	0.0316821	-0.617329	-1.36594	-1.15456	-0.981915	-1.13163											PRRG1	0.565135	-0.358708	0.490218	0.558278	-0.445971	-0.897893	-0.754665
FCHO2	1.4396	0.322998	-0.241755	-0.597141	-0.97706	-1.17622	-0.787568											PSCA	-1.27957	-0.97718	-0.130644	0.670136	0.73248	0.175822	-0.350407
FCHSD2	1.2887	0.158917	-0.126762	-0.612114	-0.706942	-0.780691	-0.565658											PSG3	-1.85273	-2.25775	-0.634254	0.188748	0.801874	0.693755	0.453265
FDPS	0.539185	-0.123183	-0.218331	0.0827536	0.0448139	0.0645093	-0.660149											PSG8	-0.690322	-0.898258	-0.309554	0.163122	0.720764	0.35474	-0.0140023
FDXR	1.63776	0.37229	0.0748123	-0.796098	-1.18693	-1.89843	-1.95923											PSMA6	0.512756	0.381615	0.62779	0.197124	-0.525661	-1.13842	-1.21785
FECH	1.71123	0.0805743	-0.296253	-0.741447	-0.998518	-1.27041	-1.55383											PSMA7	0.305618	0.349648	0.292904	0.289581	-0.425464	-0.699248	-0.552323
FEM1B	1.28907	0.333052	0.197242	-0.375449	-0.960353	-1.22459	-1.193											PSMB3	0.446774	0.322526	0.395958	0.35291	-0.463905	-1.08859	-0.741056
FER	0.452403	-0.0391644	-0.123386	0.199617	0.0282193	-0.798192	-0.00401919											PSMB4	0.443264	0.324283	0.234655	0.277077	-0.446243	-0.711128	-0.61016
FERMT1	1.10253	0.751771	-0.330755	-0.643471	-0.76305	-0.82444	-0.786902											PSMB5	0.383458	0.239128	0.336416	0.331236	-0.484959	-0.677226	-0.611172
FGD1	1.15354	-0.0104185	-0.378322	-0.386306	-0.488466	-0.476745	-0.291941											PSMB6	0.423312	0.312716	0.538949	0.265622	-0.483189	-0.932111	-0.936773
FGF1	0.721754	1.39277	-0.682671	-1.16835	-0.463981	-1.30414	-0.923856											PSMC3	0.259564	0.528574	0.431362	0.0586601	-0.369446	-0.824251	-0.663096
FGFR2	1.86598	0.374286	-0.382248	-1.10121	-1.44408	-1.99112	-2.27785											PSMD11	0.196881	0.184546	0.421945	0.756043	-0.359197	-0.968666	-1.32857
FGGY	1.14529	0.211675	-0.396275	-0.410067	-0.608144	-0.6146	-0.306683											PSMD4	0.229169	0.254614	0.0983575	0.272062	-0.170471	-0.46534	-0.426848
FHL1	2.00286	-0.22263	-0.786061	-0.974462	-1.36972	-1.59762	-1.60458											PSME4	0.397726	0.393275	0.21595	0.213759	-0.271406	-0.650281	-0.780024
FIG4	1.23886	0.278724	-0.0505095	-0.645622	-0.866799	-0.616558	-0.686507											PTDSS1	0.287306	0.0557233	0.683164	0.453029	-0.373278	-0.905919	-1.12038
FIGN	1.48159	-0.00280005	-0.223641	-0.379283	-0.718341	-0.988586	-1.08197											PTEN	-0.020269	-0.271749	0.0271417	0.555074	0.247932	-0.208549	-0.633771
FIGNL1	1.35073	0.294195	0.207787	-0.481928	-0.821596	-1.3589	-1.33366											PTGER3	-0.153016	-0.239001	-0.00740215	-0.0578822	0.172352	0.231984	-0.00520153
FIGNL2	1.13603	0.200351	-0.211183	-0.612843	-0.772349	-0.291534	-0.44805											PTGES	0.159874	0.281308	0.806817	0.401107	-0.642079	-0.994616	-1.1361
FILIP1L	1.47412	0.713792	-0.639826	-1.00677	-0.78015	-1.26333	-1.17331											PTP4A2	-0.331634	0.158643	0.673753	0.839445	-0.158735	-1.03786	-1.63626
FKBP3	1.45173	0.529831	-0.0491656	-0.562478	-0.855085	-1.77535	-1.58949											PTPN21	-0.990802	-0.594455	0.951289	0.920094	0.0984477	-0.680874	-1.66996
FKBP5	1.52617	-0.114106	-0.406321	-0.695249	-0.65904	-0.768094	-0.729282											PTRH2	0.333555	0.235736	0.329032	0.635125	-0.306623	-1.02979	-1.13662
FKTN	0.964429	0.357533	-0.355768	-0.517722	-0.385848	-0.432033	-0.3566											PUS3	0.216546	0.282608	0.267695	0.255347	-0.18165	-0.473952	-0.683921
FLNC	1.71664	0.60567	-0.634384	-1.39934	-1.25971	-1.49299	-1.33868											PWWP2B	0.353672	0.0515053	0.639501	0.347388	-0.449954	-0.72197	-0.950465
FMC1-LUC7L2	1.30311	0.405856	0.391263	-0.443656	-1.53986	-1.31934	-1.26508											PXDC1	-0.758449	-0.576141	0.273021	0.276807	0.222511	0.258452	-0.0659596
FNBP1L	1.37473	0.326197	-0.200595	-0.587889	-0.922327	-1.04489	-0.72438											QRICH2	-0.222059	0.0858788	0.289345	-0.00557296	-0.206161	-0.226527	0.191013
FNDC3B	1.50484	-0.053035	-0.225887	-0.675431	-1.03356	-0.830027	-0.586567											RAB10	0.378813	0.427581	0.416784	0.278078	-0.523967	-0.807411	-0.888002
FO393400.1	0.972966	0.0611113	0.0682287	-0.31125	-0.501955	-0.553523	-0.411226											RAB11FIP5	0.239072	0.0180243	0.332672	0.255215	-0.000692798	-0.408327	-0.733793
FOSL2	0.378643	0.0651578	0.376817	-0.189199	-0.30413	-0.417939	-0.120778											RAB31	0.98792	0.217903	0.685056	0.336871	-0.730705	-2.16508	-2.66862
FOXA3	1.06714	0.0224188	-0.2363	-0.293913	-0.399371	-0.447849	-0.447849											RAB3GAP1	0.562916	-0.045572	-0.124861	0.604568	-0.205495	-0.617555	-0.743686
FOXJ2	1.11412	0.424122	-0.121813	-0.164645	-0.73308	-0.886023	-0.889721											RAB9A	0.25245	0.0613328	1.13298	0.421407	-0.581923	-1.49944	-2.2431
FOXJ3	0.34568	-0.079698	-0.0316992	0.0501017	-0.174004	-0.109986	-0.0642946											RABIF	0.204854	0.209858	0.379609	0.428699	-0.216127	-0.665362	-0.856101
FOXK2	1.24252	-0.0220872	0.00915371	0.0296863	-0.622542	-0.850823	-1.25867											RAD51	0.719763	0.653808	0.64848	0.120066	-0.914355	-1.77478	-1.72427
FOXM1	1.84615	0.402618	-0.523142	-1.11937	-1.28307	-2.06978	-1.84975											RAI14	-0.231469	-0.585195	0.738325	0.762889	0.068946	-0.651984	-1.21359
FOXN3	1.36306	-0.377399	0.0320077	0.0808918	-0.537363	-1.00644	-1.35486											RALA	0.471768	0.0433997	0.230853	0.450734	-0.305626	-0.67973	-0.715448
FOXO3B	0.874626	0.0497467	-0.211968	-0.176418	-0.346468	-0.315625	-0.334393											RALGDS	0.0530249	0.162709	0.444422	0.27015	-0.384577	-0.374309	-0.436363
FOXO4	2.14039	0.233542	-0.400928	-1.6449	-2.70454	-3.16935	-3.76114											RANGRF	0.294276	-0.00594459	0.331642	0.5621	-0.332273	-0.543712	-0.82958
FOXP4	1.35593	0.271918	-0.190177	-0.767203	-0.660152	-1.00664	-0.647458											RAP1B	-0.114227	0.0814931	0.846224	0.737883	-0.279864	-1.1571	-1.83438
FOXRED2	1.24841	0.419355	0.0894003	-0.606556	-0.656571	-1.24933	-0.968182											RARRES1	0.362389	1.11161	0.426283	0.633322	-1.8313	-2.38073	-2.42927
FPGT	1.07214	0.509059	-0.191116	-0.572081	-0.592279	-0.761196	-0.572502											RASAL2	0.623267	0.327954	0.81353	-0.103845	-0.373181	-1.35761	-1.49799
FRAT2	-0.24777	0.383612	0.32904	0.169376	-0.250107	-0.369909	-0.221314											RASGRP2	1.4413	-0.669366	-0.209883	0.530101	-0.927464	-0.942829	-1.73254
FREM2	1.74342	-0.24508	-0.422101	-0.776109	-0.946645	-1.05737	-1.06391											RB1CC1	0.326172	-0.241802	-0.105773	0.282292	-0.134979	-0.0541179	-0.182245
FRK	0.508937	0.26883	-0.130964	-0.167927	-0.22392	-0.206714	-0.241129											RBBP6	0.0248329	-1.04221	0.246824	0.984764	0.061162	-0.216337	-1.22628
FRMD4B	0.966311	0.110441	-0.0895294	-0.205905	-0.300432	-0.666452	-0.478515											RBM18	0.383832	0.303541	0.677196	0.217348	-0.515855	-0.982814	-1.01732
FRMD6	2.11397	-0.0802085	-0.832371	-1.12855	-1.67694	-2.19116	-2.5182											RBM24	-0.814486	-1.26114	0.615357	0.682901	0.0352919	-0.202944	-0.0242487
FRRS1	0.471425	-0.678357	1.69309	-0.947134	-1.54097	-0.644585	-1.98183											RBM25	-0.379485	-0.0128553	0.365538	0.611536	0.0201649	-0.358743	-0.666593
FRS2	1.69598	-0.15503	-0.257148	-0.819127	-1.0933	-1.13423	-0.904758											RBM34	0.326367	0.245606	0.527126	0.30137	-0.303034	-1.03583	-0.76389
FSCN1	1.22171	0.198321	-0.0493754	-0.908357	-0.993844	-0.412801	-0.380886											RBM8A	0.329051	0.496163	0.294274	0.393712	-0.421945	-1.04457	-0.831072
FSD1	2.02675	-0.230807	-0.382394	-0.996059	-1.61574	-1.92436	-2.21961											RBMS1	0.180359	-0.107054	0.587864	0.549028	-0.0815049	-0.874822	-1.05337
FTO	1.44213	0.289006	0.303659	-1.4307	-0.719859	-1.68484	-0.895474											RBMS2	0.468479	-0.490294	0.392305	0.319622	0.0172778	-0.472096	-0.710724
FUCA2	0.507127	-0.255566	-0.0608575	-0.00394951	-0.260103	-0.196099	0.107323											RBX1	0.0657853	0.324386	0.496347	0.4408	-0.338856	-0.7995	-0.816027
FUT3	0.969997	-0.0923234	-0.0354079	0.397764	-1.06238	-0.256172	-1.01805											RC3H1	0.232808	0.385546	0.356084	-0.00884658	-0.226319	-0.496745	-0.553903
FUT4	1.69681	0.293234	-0.648269	-0.971641	-1.18232	-1.26289	-0.922894											RCL1	0.44363	0.241339	0.503714	0.594568	-0.156696	-1.44411	-1.91369
FXR1	1.33565	-0.021799	-0.548843	-0.473785	-0.719087	-0.676521	-0.227171											RCN1	-0.42329	0.205591	0.355944	0.339547	-0.159759	-0.389745	-0.15602
FYTTD1	1.48965	0.125642	0.314641	-0.442782	-1.14301	-1.44115	-1.73557											RDH10	0.478009	-0.298564	0.0733236	0.0878478	-0.257398	-0.163874	-0.0740362
FZD3	1.22985	0.0389982	-0.084171	-0.37291	-0.643244	-0.696252	-0.612242											RDH11	0.452906	-0.0596798	-0.0397917	0.239244	0.0726057	-0.195799	-0.751815
FZD5	1.49337	0.509216	-0.0330889	-0.472574	-1.20055	-1.59478	-1.75104											REEP1	0.859301	0.130267	0.784206	0.461447	-0.957782	-1.78894	-2.41085
FZD6	1.63337	0.214821	-0.770786	-0.648342	-1.1383	-1.00053	-0.839474											REEP3	-0.052657	-0.0883585	0.299357	0.581636	0.189709	-0.425144	-1.05048
FZR1	1.37943	0.332062	0.326909	-0.604	-1.27169	-1.0528	-1.59473											REEP5	-0.351351	-0.180033	0.493837	0.750806	-0.0853247	-0.485031	-0.772272
G2E3	1.59838	0.10014	-0.171185	-0.633642	-0.785324	-1.33088	-1.35961											RELL1	-0.131006	-0.00460527	0.993179	0.567988	-0.296005	-1.0379	-1.6646
G3BP1	1.52135	0.421091	-0.0405902	-0.000183845	-1.24314	-1.9677	-2.83417											RELT	0.269397	0.312371	0.699587	0.246467	-0.338397	-0.924341	-1.23525
G3BP2	0.917046	0.818942	-0.0157772	0.244937	-0.67331	-1.76538	-1.98701											RFK	0.639977	0.156536	0.629691	0.595562	-1.02878	-1.0905	-1.694
G6PD	1.83859	0.225876	-0.154147	-1.09197	-1.50708	-2.09111	-1.73883											RHEB	0.299037	0.299639	0.20665	0.323868	-0.191761	-0.79242	-0.555878
GAB1	1.42006	0.167205	0.561349	-0.164836	-1.44317	-2.05088	-2.15594											RHOB	0.295706	-0.0346889	0.511137	0.107957	-0.364218	-0.230097	-0.590896
GABBR1	1.24993	-0.0512423	-0.203664	-0.459249	-0.508376	-0.651882	-0.471085											RHOBTB1	-0.779675	-1.51507	0.371966	1.17969	0.245918	-0.0406686	-1.51385
GAK	0.258898	-0.0192405	0.0963144	-0.12994	-0.120024	-0.262629	0.111078											RHOBTB3	-0.463	-1.25125	0.158114	0.834171	0.11777	0.0754906	-0.291587
GALNT10	1.4996	-0.00112953	-0.540867	-0.710807	-0.7407	-0.651248	-0.644722											RHOV	-0.418112	-0.0686256	0.0460517	0.255892	0.378147	0.0622071	-0.458369
GALNT11	1.24722	0.45487	0.327446	-0.463927	-0.872294	-1.50689	-1.40521											RILP	-0.825006	-0.615689	0.188249	0.447929	0.301263	0.0799416	-0.014145
GALNT12	1.0149	0.0954613	-0.356071	-0.406371	-0.430558	-0.434361	-0.163218											RIN3	0.405031	0.00585834	0.769248	0.463972	-0.328928	-0.964694	-1.83865
GALNT18	0.736127	-0.0564303	-0.169768	-0.16378	-0.211457	-0.211457	-0.211457											RIPK2	0.591105	-0.050996	0.530032	0.473501	-0.382791	-0.853722	-1.41279
GALNT6	1.19307	0.881291	-0.421596	-0.901091	-0.983429	-0.998858	-0.777587											RIPOR2	0.375444	-0.376705	0.722771	0.546958	-0.235446	-0.774704	-1.36853
GAMT	1.32117	0.081496	0.553378	-0.464821	-1.03637	-1.35521	-1.42398											RIT2	-0.966018	-0.943671	0.526275	1.15038	0.198513	-0.53655	-1.08526
GANC	1.17127	0.355942	-0.114801	-0.754567	-0.6869	-0.554785	-0.621709											RLBP1	-0.327001	-0.370665	0.0885334	0.543538	0.299079	-0.347622	-0.164378
GAREM1	1.18121	0.525346	0.208006	-0.503175	-0.867165	-1.11653	-1.24131											RMC1	0.0413611	-0.170908	0.106357	0.325292	-0.0595394	-0.14201	-0.172373
GARNL3	0.92876	-0.357405	-0.339803	-0.381963	-0.244057	-0.233737	0.0887583											RNASEH2C	0.0116819	-0.284526	0.907282	0.649246	-0.269977	-0.982274	-1.35296
GAS2L3	0.929044	0.0697971	0.382773	-0.109952	-0.452213	-0.847645	-0.917731											RNASEK	0.219116	-0.180323	0.281006	0.208664	-0.0201238	-0.290322	-0.360402
GAS6	1.12721	0.526531	0.495101	-0.211734	-1.08144	-1.37713	-2.03077											RND3	0.755414	0.826901	0.376302	-0.194745	-0.674211	-1.54091	-1.33668
GAS7	1.28549	0.0237454	-0.213054	0.0307724	-0.80019	-0.843764	-0.915848											RNF10	0.232182	-0.329753	0.0356429	0.587292	0.00849653	-0.358973	-0.480651
GASK1B	1.19872	-0.0641746	0.0232395	-0.0941064	-0.697779	-0.743969	-0.782303											RNF11	0.90049	0.148212	0.577188	0.301684	-0.64729	-1.42331	-1.78961
GBP2	0.332345	0.207467	0.139808	-0.0687546	-0.069258	-0.682468	-0.0666739											RNF111	0.325388	0.454379	0.415553	-0.196277	-0.0903643	-0.765671	-0.637715
GCA	1.83695	0.179114	-0.65278	-0.777583	-1.32332	-1.88069	-1.30507											RNF114	0.341938	-0.259732	0.505922	0.629184	-0.184419	-0.661022	-1.25792
GCAT	0.064993	0.312034	0.22095	-0.284537	0.0375597	-0.515889	0.000317441											RNF145	0.299596	-0.504356	-0.0390758	0.608965	0.0820785	-0.322852	-0.498683
GCLC	1.09151	0.179443	0.160012	0.00867504	-0.473396	-0.997879	-1.35012											RNF149	-0.0287397	0.101208	0.503815	0.363808	-0.514549	-0.306705	-0.446584
GCNT2	1.59014	0.027552	-0.323425	-0.348941	-0.816206	-1.17204	-1.4194											RNF181	0.230122	0.0883833	0.0296625	0.109878	-0.280385	-0.333534	0.0662839
GCOM1	1.27833	0.193304	-0.223179	-0.897363	-0.261507	-0.561009	-0.928389											RNF25	-0.0530105	0.113785	0.223796	0.196361	-0.0194121	-0.503468	-0.0764892
GDAP1	1.39569	-0.00370927	-0.434654	-0.618577	-0.56035	-0.613535	-0.624802											RNMT	0.445289	-0.14325	0.0301413	0.318642	-0.0336957	-0.384355	-0.470664
GDAP2	0.890314	0.216364	0.274238	0.150328	-0.498269	-0.769086	-1.43169											ROMO1	0.345064	-0.0680462	0.51764	0.504154	-0.567126	-0.706435	-0.647993
GDF11	1.72774	-0.222245	-0.0497113	-0.79011	-1.16883	-1.37737	-1.13115											RPL22L1	0.367323	0.733423	0.331681	0.0303883	-0.31589	-1.09069	-1.01507
GEMIN4	1.13573	0.429158	0.321844	-0.249379	-0.730442	-1.24535	-1.55409											RPL27A	0.455272	-0.0302232	0.482352	0.289784	-0.401816	-0.744917	-0.563613
GEMIN5	1.32666	0.21346	-0.153	-0.530249	-0.642933	-0.911792	-0.814576											RPL28	0.440335	-0.190072	0.397297	0.270164	-0.412993	-0.533607	-0.318962
GEN1	1.0124	-0.10652	-0.0133178	0.0144821	-0.336606	-0.791472	-0.549301											RPL36A	0.339002	-0.0795639	0.281645	0.594342	-0.344863	-0.672209	-0.624859
GGA3	1.1953	0.195852	-0.000572351	-0.697984	-0.580127	-0.819649	-0.487727											RPL36A-HNRNPH2	0.60238	0.0758157	0.265318	0.435135	-0.276596	-0.644892	-1.2905
GGACT	1.46861	-0.423802	-0.317557	-0.750868	-0.519953	-0.587532	-0.459086											RPL37A	0.402429	-0.115242	0.359718	0.337791	-0.423175	-0.523816	-0.3832
GGCT	1.21538	0.420295	0.208258	-0.212235	-0.747814	-1.57429	-1.35856											RPL39	0.326817	0.0114293	0.376692	0.38761	-0.432037	-0.591065	-0.461658
GGNBP2	0.380298	-0.118529	-0.0533504	0.0685934	-0.0703318	-0.389038	0.068761											RPL4	0.497154	0.0562335	0.215646	0.464971	-0.416699	-0.611623	-0.728056
GGT1	1.46387	-0.543365	0.196548	-0.631953	-0.615856	-1.05721	-0.664283											RPL5	0.512519	0.0207112	0.119071	0.396139	-0.406735	-0.528351	-0.495513
GINS1	1.44811	0.620531	0.0633229	-0.514301	-1.23215	-1.8182	-1.83752											RPL8	0.47407	-0.0974166	0.370088	0.335405	-0.36925	-0.654467	-0.488807
GINS2	1.51287	0.302155	0.00318192	-0.617839	-0.901575	-1.36021	-1.5797											RPL9	0.528852	-0.101252	0.0507376	0.670116	-0.368353	-0.663254	-0.756619
GINS3	1.04934	0.389626	-0.0206883	-0.449046	-0.547974	-0.287196	-1.32696											RPLP2	0.47771	-0.122673	0.447079	0.382302	-0.427313	-0.662707	-0.628278
GINS4	1.67211	0.422131	-0.560553	-1.0466	-0.761636	-1.79679	-1.20589											RPN1	0.176423	-0.0493123	0.269403	0.0882951	-0.306785	-0.174804	-0.0880808
GIT1	1.22056	0.145412	-0.447295	-0.787277	-0.730013	-0.409052	-0.160493											RPN2	0.236977	-0.271665	0.0755903	0.44868	-0.349822	-0.170357	-0.150034
GJA1	2.3861	-0.130241	-1.87999	-2.09745	-2.78415	-3.06914	-3.48641											RPP38	0.443098	0.339951	0.0622815	0.33018	-0.253323	-0.704036	-0.688112
GK5	1.40728	-0.188044	-0.311174	-0.0671172	-1.04437	-0.587659	-0.838992											RPS12	0.583054	-0.0627553	0.432102	0.414899	-0.385686	-0.79825	-0.93875
GLB1	1.47408	0.331004	-0.221514	-0.795348	-1.1562	-1.34428	-0.540292											RPS14	0.5169	0.00914489	0.348844	0.390903	-0.604048	-0.688204	-0.515645
GLB1L2	1.41012	0.316934	-0.071462	-0.61526	-0.968379	-1.03805	-1.01691											RPS19BP1	0.280505	0.198037	0.4637	0.304185	-0.557115	-0.606011	-0.539987
GLI1	0.811689	-0.189843	-0.1977	-0.183971	-0.1977	-0.1977	-0.1977											RPS21	0.470914	-0.10333	0.365761	0.309318	-0.476926	-0.367762	-0.595189
GLO1	1.32488	0.218038	-0.0317295	-0.180279	-0.701942	-1.09547	-1.36507											RPS24	0.346625	0.104353	0.314682	0.310606	-0.237939	-0.629302	-0.567051
GLYR1	1.47587	0.263953	-0.218152	-0.796763	-0.702456	-1.01409	-1.08082											RPS26	0.411988	0.0599169	0.474062	0.374376	-0.396948	-0.774106	-0.742824
GMFB	1.31884	0.538724	0.17301	-0.954406	-1.02402	-1.21677	-1.03737											RPS27L	-0.0123684	0.344986	0.393219	0.077484	-0.240148	-0.566875	-0.237584
GMNN	1.07155	0.553497	0.452187	-0.234255	-0.799598	-1.68056	-1.61723											RPS28	0.446777	-0.2336	0.529844	0.625544	-0.607431	-0.752602	-0.862401
GMPS	1.40604	0.606325	-0.00361711	-0.333647	-1.09812	-1.81805	-1.80703											RPS6KA5	0.290599	-0.114144	0.934457	0.586832	-0.369099	-1.41528	-1.78289
GNA12	1.37592	0.517837	0.50558	-0.46326	-1.45616	-1.99951	-2.22921											RPS7	0.493412	-0.0237172	0.327491	0.328552	-0.368051	-0.627153	-0.565606
GNA13	1.43748	0.275543	0.00522622	-0.345706	-1.15896	-1.14728	-1.35396											RRM2	0.243811	0.713709	1.25649	-0.231726	-0.732408	-2.81255	-2.38936
GNB1	1.71591	0.353281	-0.479105	-1.02062	-1.30816	-1.39081	-1.17792											RTN3	0.434197	-0.188706	0.415759	0.867685	-0.233056	-1.14499	-1.6911
GNB4	0.830716	0.0364078	0.0649688	-0.442001	-0.226053	-0.470361	-0.256796											RXYLT1	0.483745	0.027388	0.560328	0.486411	-0.224577	-1.30103	-1.1674
GNB5	1.25199	0.0974725	-0.432188	-0.620692	-0.795413	-0.327877	-0.351022											RYBP	0.243317	-0.486391	0.328742	0.606689	0.0756392	-0.389972	-0.980427
GNG10	1.52912	0.0547768	-0.602673	-0.632468	-0.944295	-0.959582	-0.438883											S100P	-1.67863	-0.921336	-0.0893658	0.883913	0.216181	0.336381	-0.073922
GNG11	1.37678	-0.638069	-0.775331	-0.102715	-0.0778043	-0.520466	-0.736064											SAA2	-1.12443	-0.562497	-0.0261707	0.0517724	0.605625	0.179138	0.253119
GNL2	-0.185006	0.423418	0.107019	0.189472	0.135075	-0.562842	-0.345951											SAMD8	0.337655	-0.541722	1.06921	0.461163	-0.800832	-0.904653	-1.10086
GNPAT	1.54176	0.221078	-0.483465	-0.927472	-0.810169	-1.08596	-0.642776											SAP18	0.320459	0.24702	0.375817	0.450863	-0.348204	-0.832658	-0.854564
GNPNAT1	1.13089	0.212062	-0.2214	0.1718	0.0875341	-1.80281	-1.65131											SAR1A	0.565599	-0.00992995	0.386092	0.63996	-0.222256	-1.20177	-1.43535
GOLM2	1.49752	0.168905	-0.400823	-0.742243	-0.949159	-0.886874	-0.647775											SAR1B	0.261661	0.0982434	0.575522	0.772081	-0.418024	-1.14218	-1.59422
GOLT1B	0.262696	0.509949	0.227637	0.113357	0.146246	-0.818691	-1.15206											SCAMP3	0.208614	0.0100296	0.331379	0.287334	-0.110353	-0.462641	-0.500565
GOT1	1.3016	0.370705	0.0509129	-0.326902	-0.658269	-1.32535	-1.41066											SCAND1	0.206958	-0.38894	0.310519	0.675369	-0.160628	-0.548693	-0.585057
GOT2	1.47058	0.392308	-0.00262397	-0.451107	-0.991072	-1.53251	-1.56605											SCARB1	1.29743	-0.422379	0.584989	-0.213621	-0.675114	-0.972752	-1.74816
GPAM	1.58445	-0.0600207	-0.295069	-0.515969	-0.953433	-0.938855	-1.03085											SCCPDH	0.316156	0.440019	0.0710716	0.167631	-0.0902364	-0.519584	-0.766803
GPAT4	1.23241	0.641029	-0.0021932	-0.579204	-1.26339	-1.16662	-0.833617											SCIN	0.261792	-0.408865	0.439838	0.336024	-0.100005	-0.312801	-0.533272
GPATCH2L	1.49853	0.270855	-0.0633973	-0.772924	-1.19098	-1.04538	-0.990888											SCO2	0.192396	0.337508	0.477355	0.251272	-0.284447	-0.750589	-0.746844
GPC1	0.33149	0.205467	0.375404	-0.0524381	-0.447441	-0.38323	-0.27394											SDC1	-0.752515	-0.931634	0.767128	0.709094	0.259461	-0.329708	-0.855211
GPD1L	1.5371	-0.0252819	-0.362321	-0.603646	-0.854776	-0.922907	-0.739702											SDCBP	0.12388	0.314015	0.49827	0.49516	-0.273953	-0.903462	-1.04833
GPR137B	1.3782	-0.309173	0.0331034	-0.468877	-0.328706	-0.96594	-0.890245											SDE2	0.350013	0.0529171	0.219453	0.339192	-0.0620332	-0.534898	-0.711683
GPR153	1.08704	0.0185335	-0.153031	-0.297856	-0.466128	-0.468031	-0.508364											SDF2	0.379111	-0.171653	0.266337	0.39384	-0.228287	-0.388672	-0.56167
GPR155	1.16334	-0.198539	-0.376971	-0.352208	-0.430934	-0.337553	-0.317942											SDF2L1	-0.148388	-0.225708	0.733656	0.657033	-0.0801917	-0.869087	-0.972966
GPR161	0.841656	0.248143	-0.301469	-0.360512	-0.362921	-0.350145	-0.204551											SDHA	0.468042	0.0178901	0.101455	0.24284	-0.318656	-0.218564	-0.541869
GPR180	0.0472795	0.216762	0.0415922	-0.0980758	-0.119943	-0.0452368	-0.0714506											SEC11A	0.265298	0.150266	0.464005	0.400096	-0.245788	-0.876432	-0.733814
GPR4	1.04962	-0.167067	-0.388755	-0.3041	-0.298749	-0.288299	-0.262232											SEC11C	-0.232123	-0.0718956	0.60363	0.573971	0.186761	-0.763984	-1.11401
GPR87	1.00398	1.02461	-0.219444	-0.353514	-0.685294	-1.38866	-1.66798											SEC13	0.235573	0.189796	0.448368	0.175457	-0.320892	-0.594636	-0.463113
GPRC5A	1.19436	1.50814	-0.687807	-0.75127	-2.1531	-2.24028	-2.21228											SEC16A	-0.0972681	-0.219255	0.355985	0.200431	-0.0810977	-0.110613	-0.142804
GPRC5B	1.83165	0.855886	-1.11657	-1.43616	-1.78609	-1.93627	-2.00745											SEC22B	0.291627	0.0558571	0.381197	0.209976	-0.0698115	-0.586611	-0.602209
GPSM2	1.24649	0.0201206	0.238284	-0.154717	-0.598147	-1.31328	-1.08188											SEC61G	0.00663181	0.174792	0.393541	0.387891	-0.283824	-0.607297	-0.383337
GRAMD2A	1.53651	0.356272	-0.056261	-0.585415	-1.1905	-1.50717	-1.31903											SEC62	-0.596735	-0.509985	-0.12025	0.357243	0.233663	0.133228	0.217797
GRAMD4	1.56373	0.166711	-0.589099	-0.216861	-1.01304	-0.868239	-1.50301											SECISBP2L	0.341996	-0.12964	0.69524	0.220393	-0.16142	-0.713833	-0.914887
GREB1L	1.86126	0.134097	-0.468972	-0.987251	-1.52817	-1.43483	-1.61784											SELENOS	-0.0643295	-0.246375	0.290189	0.344158	-0.0905155	-0.186392	-0.167474
GRHL2	1.63444	-0.583342	-0.450408	0.0210392	-0.394605	-1.30414	-1.66326											SELENOT	0.612312	0.518647	0.803473	0.298013	-0.893807	-1.72647	-2.16132
GRHL3	1.52837	0.685362	0.112348	-0.69309	-1.46367	-1.86436	-2.55158											SEM1	0.347698	0.259784	0.259269	0.173182	-0.290044	-0.760658	-0.326167
GRIP1	1.43047	-0.197175	-0.105981	0.311814	-0.96343	-3.26182	-0.63293											SEMA3G	-0.115167	-0.169386	0.344113	0.30512	0.0337178	-0.242433	-0.297525
GRK6	1.61131	0.508312	-0.0341289	-0.903976	-1.49231	-1.6054	-1.61169											SERF2	-0.0791167	-0.402876	0.422133	0.398773	-0.349755	-0.259864	0.0269217
GRTP1	1.30673	0.488743	0.0958686	-0.630272	-0.78282	-1.09466	-1.47903											SERP1	-0.358114	-0.173003	0.927934	0.773855	-0.445183	-0.998373	-1.0428
GRWD1	1.40956	0.486445	0.210231	-0.216353	-1.32546	-1.87047	-1.98658											SERPINB12	-0.230138	-0.239498	0.00412424	0.114398	0.0253397	0.224583	0.0410498
GSDME	0.339149	0.184136	0.424783	-0.120816	-0.19383	-0.426925	-0.47656											SERPINB9	0.223324	0.24559	0.944775	0.0227713	-0.776652	-0.977525	-0.702197
GSKIP	1.443	0.435346	0.161729	-0.3898	-1.42708	-1.38158	-1.77912											SERTAD3	0.137508	0.0238691	0.129524	0.374918	-0.14507	-0.252603	-0.417154
GSR	1.84077	0.306471	-0.913885	-1.22123	-1.59968	-1.13306	-1.19847											SESTD1	-0.151426	-0.537587	0.572192	0.748459	-0.0662151	-0.527413	-0.749034
GSTCD	1.10516	0.336416	0.000488119	-0.311601	-0.616583	-0.799945	-0.853385											SGK1	-0.419716	-0.0234476	1.29288	0.721725	-0.491643	-1.65472	-2.83215
GSTM4	1.33102	0.350405	0.146591	-0.540456	-0.924004	-1.20762	-1.13684											SH2B2	-0.137679	-0.047635	0.873726	0.516085	-0.447969	-0.676265	-0.993718
GSTO1	1.6861	0.77814	-0.366023	-1.03537	-1.97644	-2.0341	-1.7125											SH3BP5	0.386869	-0.0450926	0.604753	0.103513	-0.330046	-0.641238	-0.532322
GTF2E1	1.21386	0.238972	-0.0191354	-0.191976	-0.538774	-1.20031	-0.958731											SH3D21	0.187263	-0.259094	0.10504	0.508912	0.149776	-0.417308	-0.579777
GTF2H2	1.64063	0.403844	-0.654568	-0.358946	-1.01596	-1.88633	-1.3999											SH3GLB1	0.270773	0.225225	0.177418	0.0670056	-0.205785	-0.380181	-0.302618
GTF2H2C	1.60293	0.860754	-0.387602	-0.882844	-1.89691	-1.66595	-1.96541											SHANK2	0.353257	-0.554623	0.746616	0.414035	0.111948	-0.904601	-1.26328
GTF2H3	1.46839	0.198252	0.0230354	-0.511858	-0.876652	-1.33579	-1.22655											SHD	0.60051	-0.227083	0.27469	0.880124	-0.193216	-1.05871	-2.15582
GTF2I	1.82432	0.0934424	-0.279807	-0.840337	-1.25505	-2.04637	-1.52113											SIAH1	-0.138199	-0.426051	0.86644	0.780563	-0.178631	-0.752347	-1.60422
GTF3C4	1.4093	-0.071447	0.0286451	-0.463458	-0.886736	-0.870961	-0.838272											SIAH2	0.726914	0.113357	0.837077	0.328468	-0.846516	-1.31216	-1.93118
GTF3C6	-0.108604	0.549977	0.306337	0.225365	0.0125604	-0.832015	-0.661257											SIGIRR	0.379166	0.407176	0.415845	0.423623	-0.30909	-0.828399	-1.60978
GTPBP3	1.44257	0.180217	0.026546	-0.486189	-0.827754	-1.18611	-1.27391											SIKE1	0.140977	0.121918	0.401867	0.599761	0.0921746	-1.28138	-1.01419
GTSE1	1.50349	0.468739	-0.0768546	-0.74191	-0.825157	-1.57698	-1.5771											SIL1	0.0803156	-0.129018	0.247887	0.205246	-0.366145	-0.296787	0.134919
GUF1	1.31959	0.364156	-0.189146	-0.569607	-0.562986	-1.08067	-0.953735											SIN3B	0.590351	0.242954	0.691434	0.210618	-0.58934	-1.01767	-1.39463
GULP1	1.24759	-0.096844	0.220113	0.0666778	-0.564395	-1.0035	-1.7211											SIX5	0.271044	0.0456628	0.058995	0.143542	-0.516921	-0.119876	-0.00624654
GVQW3	0.459053	0.0459933	-0.18108	0.0299405	-0.16364	-0.180737	-0.128262											SKIDA1	0.390919	-0.0466225	1.00016	0.129845	-0.621574	-0.941651	-1.13424
GXYLT2	1.13678	0.132245	-0.290008	-0.438546	-0.455784	-0.512521	-0.475511											SKIL	0.241079	-0.510603	0.503307	0.390627	-0.0347733	-0.285927	-0.757857
GYG2	1.44778	-0.0760311	-0.261573	-0.55341	-0.815809	-0.849484	-0.546244											SLC13A4	0.728199	-0.0947957	0.885523	0.365049	-0.345067	-1.60054	-2.69301
HACD2	1.46756	0.485092	-0.152795	-0.352289	-1.11481	-1.4662	-1.60711											SLC19A1	0.0639569	0.0338269	1.35332	0.506348	-0.794488	-1.79986	-3.44602
HACD3	0.982232	0.399573	0.296758	0.143773	-0.706662	-1.08709	-1.79214											SLC19A2	0.373303	-0.00908345	0.633132	0.249696	-0.143972	-0.606464	-1.28895
HACE1	1.43061	0.0187615	-0.113456	-0.262869	-0.832928	-0.895817	-1.202											SLC1A2	0.175735	-0.206391	0.173994	0.689735	0.00864812	-0.436479	-0.949966
HADH	1.21619	0.199761	0.126079	-0.146769	-0.311073	-1.33396	-1.59573											SLC22A11	-0.28735	0.224498	1.01167	0.498274	-0.176473	-1.1768	-1.96429
HAND1	2.13399	-0.202309	-1.25578	-1.40358	-1.72168	-1.71732	-1.56706											SLC25A25	0.592668	-0.0292051	0.670909	-0.0114797	-0.426481	-0.62911	-0.89645
HAPLN1	2.37291	-0.181524	-1.4096	-2.15501	-2.73899	-3.3025	-3.53453											SLC25A35	-0.728428	-0.409453	0.459682	0.636121	0.436373	-0.513711	-0.598304
HASPIN	1.25153	0.178993	0.091193	-0.411646	-0.6562	-0.90304	-0.998153											SLC26A1	-0.447847	-0.368069	-0.0115842	0.117674	0.633529	0.0510491	-0.272845
HAT1	1.22519	0.686513	0.0868412	-0.322362	-1.14703	-1.52666	-1.34992											SLC2A1	1.26905	-0.149011	0.847075	-0.0412924	-1.35619	-1.7945	-2.06742
HAUS2	1.03287	0.351995	0.201121	0.380785	-0.792488	-1.36848	-1.93625											SLC2A11	-1.02741	-0.987578	-0.113881	1.05715	0.196974	0.231093	-0.556053
HAUS4	1.31653	0.345092	-0.0762143	-0.586375	-0.643201	-1.25561	-0.822555											SLC2A12	0.280862	-0.296457	0.740208	0.634781	-0.273467	-0.978139	-1.27666
HAUS6	1.39186	0.177175	-0.230355	-0.309978	-0.752897	-0.954494	-1.06899											SLC30A3	-0.132977	-0.177967	0.1417	0.488316	0.0430187	-0.126308	-0.41186
HAVCR1	1.85056	-0.252387	-0.562363	-0.98006	-1.22595	-0.951952	-1.23283											SLC30A5	-0.225012	-0.313646	0.102745	0.403734	0.143171	-0.0552746	-0.190465
HBS1L	1.39629	0.172608	0.117571	-0.181032	-0.934708	-1.36245	-1.46744											SLC30A7	0.28579	0.231598	0.198465	0.103346	-0.274265	-0.317444	-0.404138
HDAC1	1.5773	0.243347	-0.2517	-0.776204	-1.02932	-1.08488	-1.1617											SLC31A1	0.410948	0.278863	0.628548	0.270056	-0.504933	-1.00148	-0.996654
HDAC11	1.81945	0.00405226	-0.945623	-1.04259	-1.06857	-1.17485	-0.880055											SLC31A2	0.845199	0.117698	0.567133	0.421867	-0.585459	-1.38997	-2.0044
HDGFL3	1.47804	-0.149588	-0.760474	-0.458541	-0.531888	-0.873532	-0.401045											SLC35B4	0.895766	-0.219417	0.108856	0.44979	-0.3318	-0.556681	-1.46647
HEATR1	1.47137	0.213479	-0.13954	-0.508077	-0.858054	-1.17487	-1.11375											SLC35E1	0.209972	0.339782	0.241234	0.0509381	-0.098439	-0.492828	-0.483676
HEATR3	1.14163	0.539847	-0.125611	-0.328464	-0.791136	-0.776371	-1.10421											SLC38A2	0.598339	-0.12689	0.252682	0.571813	-0.294466	-0.523592	-1.39061
HEBP2	0.424312	0.233736	0.325197	-0.106221	-0.350723	-0.65735	-0.18098											SLC38A3	-0.445753	-0.182816	0.648693	0.725192	0.272926	-0.656021	-1.63905
HECTD4	0.389025	-0.236621	-0.204729	0.0241098	0.0956393	0.0757174	-0.260526											SLC38A6	0.071248	-0.0425223	0.28764	0.3862	0.0337847	-0.470529	-0.503412
HELLS	0.961844	0.269537	0.0278639	-0.27011	-0.0041291	-1.40972	-0.679234											SLC38A9	0.454449	0.357085	0.972557	0.233953	-0.685873	-1.6507	-1.88672
HELZ	1.12174	0.0672589	0.0194844	-0.557464	-0.605817	-0.513546	-0.462964											SLC39A10	0.479716	0.368191	0.770561	0.223853	-0.548217	-1.02675	-1.90868
HEPHL1	1.45307	-0.343919	-0.39573	-0.558605	-0.516158	-0.618059	-0.547162											SLC39A7	-0.513248	-0.0662977	0.33118	0.1869	-0.19748	-0.0893741	0.18385
HERC1	0.488953	0.291204	0.447894	-0.485434	-0.454636	-0.668674	-0.0957207											SLC39A8	0.586093	-0.436406	-0.162143	0.303299	0.115315	-0.228344	-0.524156
HERC3	1.3023	0.549838	-0.0116115	-0.550571	-0.732293	-1.28065	-1.38996											SLC3A2	0.459073	0.114756	0.596379	0.547854	-0.436166	-0.930658	-1.71308
HERC6	0.919668	-0.0634745	-0.286147	-0.424222	-0.0944475	-0.459888	-0.116598											SLC40A1	-0.100378	-0.338162	1.23127	0.75544	-0.415682	-1.52868	-2.79562
HES4	0.613729	0.396633	0.261093	-0.21402	-0.901818	-1.00679	0.0840347											SLC41A1	-0.710387	-0.29075	0.450357	0.189186	0.353925	-0.162363	-0.162824
HIBCH	1.72281	0.388062	-0.738924	-1.27978	-1.14618	-1.27077	-0.962184											SLC43A2	0.382829	0.154576	1.00873	0.156248	-0.456577	-1.28258	-1.65878
HIC1	0.699452	-0.0336192	-0.204919	-0.163	-0.146557	-0.183786	-0.226681											SLC49A3	-0.452225	0.0562574	0.754579	0.450736	-0.212176	-0.675439	-0.543575
HID1	1.53665	-0.0498089	0.321779	-0.673163	-0.884562	-1.24958	-1.76855											SLC49A4	-0.396785	0.0235457	0.955152	0.638084	-0.0988095	-1.14367	-1.54565
HIF1AN	1.654	0.313061	-0.194385	-0.678912	-1.61169	-1.2233	-1.488											SLC4A2	-0.468468	-0.27875	0.169155	0.752015	0.0311998	-0.162931	-0.455316
HIVEP1	1.21839	0.013109	-0.343533	-0.477316	-0.48282	-0.586896	-0.365436											SLC52A1	0.108077	-0.0192919	1.12295	0.549774	-0.734898	-1.2356	-1.89868
HJURP	1.46057	0.385093	-0.319139	-0.458439	-1.0109	-1.30603	-0.966091											SLC52A2	-0.102875	0.0166434	-0.035068	0.268989	-0.172028	-0.0828255	0.0627736
HK1	1.12746	0.627112	0.244985	-0.0498352	-1.52535	-1.17889	-1.59696											SLC52A3	0.898527	-0.0550156	0.660238	0.0205411	-0.352072	-1.22637	-1.44332
HLCS	0.910734	0.438681	0.0439372	-0.317923	-0.518611	-0.762211	-0.635203											SLC66A1	-0.152566	0.0464919	0.547495	0.166085	-0.337589	-0.172136	-0.312662
HLTF	1.06407	-0.223791	-0.443593	-0.368477	-0.229062	-0.277875	-0.209269											SLC6A6	0.653425	-0.133999	0.259103	0.130932	0.450135	-0.958708	-1.54213
HMG20A	1.48741	0.215304	-0.259396	-0.513716	-0.634452	-1.26632	-1.18627											SLC7A1	-0.138979	-0.246385	0.323898	0.387608	0.154117	-0.420286	-0.270757
HMGA1	1.73822	0.658541	0.285581	-1.18404	-2.2353	-3.10191	-3.3599											SLC7A11	-0.211703	-1.26267	0.507934	1.29092	-0.0750966	-0.905371	-1.44347
HMGA2	1.16251	-0.145158	-0.389565	-0.389565	-0.372304	-0.359436	-0.361194											SLC7A6	1.40064	0.100922	0.705265	-0.000518071	-1.50986	-2.35889	-3.1689
HMGB1	1.17854	0.828439	-0.00218812	-0.54028	-0.797318	-1.88319	-1.22387											SLC9A1	-0.581311	0.0707077	0.513376	0.294513	0.364101	-0.395368	-0.785428
HMGB2	1.13278	0.740815	0.00704238	-0.40748	-0.560399	-1.93339	-1.19328											SLC9A2	0.434692	0.438568	0.409339	-0.166238	-0.186431	-0.73714	-0.748615
HMGN4	1.78811	0.627009	-0.443655	-1.60085	-2.05881	-1.4864	-1.55577											SLC9A7	0.930262	0.048422	0.428256	0.342583	-0.562276	-1.46515	-1.29625
HMMR	1.56277	0.613444	-0.068193	-0.875827	-1.22688	-1.73507	-1.78852											SLTM	0.314016	-0.228295	0.397541	0.228442	-0.0414711	-0.548434	-0.397945
HNRNPM	1.34465	0.379887	0.0627918	-0.305891	-0.805751	-1.55026	-1.35059											SMAD6	-0.377085	-0.105896	0.692273	0.216213	-0.059928	-0.311195	-0.399757
HOMER1	1.26094	0.262228	-0.108441	-0.730173	-0.71383	-0.717593	-0.608396											SMAD7	-0.0860865	0.19865	0.953448	0.265249	-0.084561	-0.890268	-1.78898
HOMER2	1.91211	-0.455165	-0.514342	-1.0384	-1.19415	-1.17551	-1.18364											SMIM13	0.551184	-0.369376	0.426548	0.777435	-0.375534	-0.861043	-1.39166
HOMEZ	1.20808	0.316558	-0.530244	-0.352228	-0.310483	-0.689799	-0.883037											SMIM14	-0.188855	0.0648916	0.212212	0.727459	0.0776129	-0.390637	-1.16992
HOOK1	1.12227	0.135671	-0.309389	-0.458747	-0.425013	-0.358109	-0.588825											SMIM26	0.44086	0.0736302	0.0314303	0.328312	-0.149924	-0.427622	-0.582355
HOOK2	0.0171792	0.373873	0.193593	-0.0936783	-0.00866304	-0.505588	-0.131203											SMIM4	0.262572	-0.394568	0.590534	0.764645	-0.363104	-0.959997	-0.880009
HOXB4	1.34511	-0.0177938	-0.491725	-0.618009	-0.73137	-0.54465	-0.284308											SMPDL3B	-0.219908	-0.347127	0.934705	0.670934	-0.21606	-0.787575	-1.28139
HOXC13	1.25682	0.189305	-0.225638	-0.306332	-0.690347	-0.707551	-0.800562											SNAP29	0.0386761	0.0644927	0.297046	0.412942	-0.102624	-0.48038	-0.476012
HPDL	1.76762	0.433588	-0.165773	-0.867012	-1.36114	-2.19071	-2.34778											SNRNP35	0.38694	0.210937	0.431285	0.179463	-0.0017363	-0.95622	-0.889385
HPF1	1.18832	0.685047	-0.387446	-0.5794	-0.635667	-1.33868	-0.642438											SNU13	0.50501	0.291147	0.459269	0.328838	-0.393447	-1.00742	-1.09645
HPRT1	1.77503	0.355077	-0.655671	-0.867223	-1.42769	-1.73636	-1.17244											SNX13	1.40145	-0.258511	0.246726	0.0584679	-0.598295	-1.54621	-1.7781
HPS3	1.41425	0.356705	-0.480567	-0.666724	-0.782198	-0.803685	-0.853889											SNX27	0.182088	-0.238736	0.917015	0.63812	-0.327609	-1.06756	-1.73936
HROB	0.811858	0.459586	0.2735	0.119403	-0.589421	-1.0963	-1.17776											SNX5	0.41132	0.346319	0.429215	0.4473	-0.390972	-0.912402	-1.3405
HS6ST2	1.71399	-0.31784	-0.653262	-0.616012	-0.787634	-0.970629	-0.891199											SNX8	0.639423	-0.177026	0.619124	0.519463	-0.392053	-1.09936	-1.47539
HSBP1L1	0.462014	-0.101591	-0.160631	0.208641	-0.369636	0.0181854	-0.228306											SOCS1	0.657395	0.0156439	1.2476	0.121816	-1.13006	-1.96067	-2.08623
HSD17B11	1.17033	0.226509	-0.258626	0.382295	-0.701618	-1.06444	-1.52689											SOCS3	-0.544728	0.130473	0.81607	0.228452	-0.212507	-0.235539	-0.797757
HSD17B12	1.60082	0.273797	-0.0956438	-0.437092	-1.13142	-1.54668	-1.81288											SOCS7	0.343746	-0.0118211	0.697786	0.229416	-0.396613	-0.564658	-0.974311
HSDL2	1.51873	0.174693	-0.0290046	-0.424792	-0.981413	-1.3917	-1.34651											SON	-0.57023	-1.11091	-0.300929	0.416771	0.23432	0.312437	0.377033
HSPA12B	0.925194	0.369507	-0.286508	-0.382383	-0.406389	-0.408639	-0.485493											SORBS1	-1.48816	-0.77241	0.882501	0.681023	0.652837	-0.600925	-1.39721
HSPA4L	1.48693	0.33109	-0.0158837	-0.732759	-0.812691	-1.51279	-1.22245											SP6	0.841835	0.351844	0.871305	0.135591	-0.859621	-1.70204	-2.78417
HSPBP1	1.13683	0.722241	0.233411	-0.555327	-0.900003	-1.36076	-1.43477											SPATA13	-0.415567	-0.204263	0.293344	-0.137327	0.261149	-0.0780109	0.139887
HSPD1	1.3401	0.894898	0.161806	-0.692895	-1.3551	-2.05108	-2.06299											SPCS2	0.134692	0.113208	0.471868	0.601613	-0.146557	-0.769496	-1.2305
HSPH1	0.377684	0.631149	0.0949626	0.136546	-0.557401	-0.48034	-0.76536											SPCS3	-0.705436	-0.907524	0.427857	1.19154	0.24524	-0.434053	-1.74191
HTT	1.25083	0.544981	-0.542686	-0.634539	-0.382633	-1.29584	-0.607692											SPDYA	-0.657168	0.0814495	0.408075	0.0731866	0.031316	0.108348	-0.270715
HUS1	0.93731	0.356205	0.119257	0.299588	-0.44374	-1.20725	-1.6452											SPDYC	-0.381494	-0.294212	0.0144443	0.279775	0.656333	-0.368261	-0.248132
HVCN1	1.32275	0.104142	-0.385438	-0.810152	-0.41213	-0.642368	-0.523492											SPEN	-0.0905802	-0.04286	0.296919	0.143957	0.326532	-0.247729	-0.598457
HYAL1	1.00484	-0.40788	-0.0949457	-0.0813636	-0.145007	-0.328812	-0.604905											SPHK1	-0.516496	-0.621933	0.400226	1.01155	-0.0639002	-0.303821	-0.866279
HYAL2	0.398799	0.35161	0.154242	-0.162538	-0.373144	-0.383212	-0.216767											SPINT2	0.54171	0.4854	0.660978	0.261616	-1.02682	-1.11139	-1.28378
HYDIN	0.899007	-0.0281332	-0.273639	-0.273639	-0.273639	-0.241941	-0.273639											SPIRE2	0.130655	-0.0263017	0.47083	0.313272	0.11944	-0.403239	-1.14441
IARS1	1.33175	0.595877	0.0521843	-0.54297	-1.19707	-1.34892	-1.25293											SPNS1	0.338219	-0.324287	0.414023	0.296217	-0.200402	-0.283678	-0.545839
IBA57	0.670591	0.674622	-0.0666054	-0.131695	-0.531502	-0.587629	-0.768109											SPON2	-0.68831	-1.03468	-0.529654	0.755172	0.538784	0.156446	-0.0839745
IBTK	1.38928	0.0254308	-0.751731	-0.621014	-0.400701	-0.563372	-0.547037											SPRY2	0.376143	-0.43712	0.298382	0.427191	0.192958	-0.408306	-1.0217
ICA1L	0.952888	-0.627246	-0.129975	-0.0287806	-0.286284	-0.14083	-0.32963											SPRYD7	0.124555	0.0403157	0.985021	0.488844	-0.981194	-1.45618	-0.671597
ICE1	1.32756	0.0557252	-0.415864	-0.568889	-0.51534	-0.635553	-0.54834											SPSB1	0.748313	-0.0657145	0.508228	0.289289	-0.491544	-0.713503	-1.3246
ICE2	1.26586	0.254022	0.257415	-0.646658	-0.699518	-1.34137	-0.841001											SQLE	-0.0641471	-0.164926	0.275225	0.665907	-0.0199932	-0.372442	-0.746481
ID3	0.188664	0.491133	0.173663	0.0854795	0.089896	-0.624992	-0.85447											SRA1	0.329833	0.268956	0.476307	0.0899454	-0.336259	-0.892326	-0.411479
IDE	1.67388	0.334715	-0.5918	-1.05521	-1.18221	-1.24777	-0.884607											SRP19	0.157258	0.239989	0.422574	0.252936	-0.199253	-0.604253	-0.636907
IDS	1.70716	0.285861	-0.12752	-0.86617	-1.29069	-1.82785	-1.46892											SRP72	0.362162	0.0619032	0.24338	0.220133	-0.227225	-0.449846	-0.442602
IFFO2	1.54738	0.145357	0.377433	-0.376395	-1.56893	-1.80599	-1.84314											SRPRA	0.323256	0.203886	0.596646	0.182736	-0.143853	-0.903682	-0.97086
IFNAR1	1.21321	0.0334717	-0.511751	-0.406664	-0.578849	-0.550022	-0.234884											SRPRB	0.485955	0.383325	0.7609	0.380605	-0.587605	-1.44454	-1.91131
IFT122	1.35235	-0.169751	0.0451558	-0.602342	-0.830865	-0.905275	-0.374972											SRRM1	0.301512	0.152236	0.43163	0.188772	-0.188155	-0.775694	-0.502485
IFT22	1.69473	0.171953	-0.537816	-1.02202	-0.948687	-1.30446	-0.910414											SRRM2	-1.30708	-0.0132552	0.122315	0.191656	0.301266	-0.184906	0.336308
IFT43	1.51716	0.247754	-0.828872	-0.882931	-0.653592	-0.977514	-0.511323											SRSF5	0.632373	-0.0340412	0.0386939	0.554876	-0.133255	-0.865963	-0.953075
IFT46	1.38625	0.597949	-0.808125	-0.907314	-0.681921	-1.01945	-0.618123											SSR1	0.578561	0.059695	0.567002	0.480643	-0.516156	-1.02131	-1.33756
IFT52	1.84341	-0.087991	-0.822885	-1.30474	-1.14185	-1.17444	-0.726738											SSR2	0.253771	-0.121674	0.441193	0.39459	-0.310488	-0.654123	-0.368786
IFT57	1.42384	0.228534	-0.190059	-0.740064	-0.880527	-0.845914	-0.80957											SSR3	-0.132768	-0.19481	0.576856	0.700589	-0.172206	-0.658468	-0.794772
IFT80	1.31817	0.0974799	-0.254904	-0.792428	-0.776484	-0.385168	-0.57411											SSR4	-0.0887902	-0.471923	0.157274	0.325741	-0.11641	-0.0244926	0.0902493
IFT81	0.981072	-0.0541889	-0.266354	-0.338626	-0.337904	-0.265589	-0.290408											ST3GAL1	-0.0893244	-0.504411	0.426229	0.419379	0.209048	-0.172168	-0.66523
IFT88	1.21382	0.386026	-0.517776	-0.628749	-0.782248	-0.721665	-0.250409											ST3GAL4	0.425714	0.200102	0.576328	0.165217	-0.207091	-0.736981	-1.21986
IGDCC3	0.701527	0.00876039	-0.120742	-0.164633	-0.221876	-0.242942	-0.228802											ST6GALNAC1	-0.355667	0.100032	0.898474	0.195554	-0.478411	-0.582951	-0.411057
IGF2BP1	1.49803	0.316418	0.0217574	-0.447912	-1.04034	-1.50261	-1.54466											ST8SIA4	0.311914	0.214436	0.780875	0.325114	-0.629028	-0.896919	-1.17197
IGF2BP2	1.27609	0.437661	-0.16289	-0.703204	-0.730879	-0.726269	-0.973318											STARD4	1.13379	-0.38948	-0.0723729	0.724306	-0.47232	-1.13987	-1.91885
IGF2BP3	1.47373	0.143993	-0.00184548	-0.705965	-0.924246	-1.0699	-0.992563											STAT5B	0.380727	-0.0828549	0.255467	0.192632	0.0427543	-0.408235	-0.658304
IGFBP4	1.78273	0.248793	-0.744917	-1.03063	-1.15743	-1.24088	-1.27441											STBD1	-0.0983034	-0.625029	-0.399622	0.383429	0.168915	0.134182	0.180509
IGSF9	1.58583	0.117052	-0.415462	-0.638257	-0.959313	-1.03264	-0.948167											STIMATE	0.0372553	0.169952	0.650542	0.19681	-0.262287	-0.912561	-0.381021
IL17RA	1.25384	-0.197761	0.104946	-0.716875	-0.668638	-0.429431	-0.539888											STK17A	0.604131	-0.0771544	0.205683	0.566322	-0.0516039	-0.770001	-1.52801
IL17RD	1.05881	0.0636637	-0.0857658	-0.259115	-0.471436	-0.546359	-0.539941											STK40	-0.124897	-0.174847	0.756526	0.584496	-0.0330281	-0.699433	-1.26897
IL17RE	1.37414	0.0656055	-0.31884	-0.484579	-0.938076	-0.624601	-0.568316											STKLD1	-0.880316	-0.36781	0.830753	0.220022	0.0380393	-0.024206	-0.457297
IL18	1.84544	-0.104402	-0.51905	-0.957288	-1.18114	-1.34754	-1.21974											STRA6	-0.376087	-0.829641	-0.33869	0.0855742	0.678704	0.222119	0.0673498
IL21R	0.85787	-0.187721	-0.187988	-0.163544	-0.184925	-0.288319	-0.250785											STT3B	0.446471	-0.243574	0.253565	0.507511	-0.0447156	-0.561502	-0.910977
IL27RA	0.734568	0.981278	-0.218715	-0.389829	-0.78553	-0.718805	-0.85831											STX10	0.0700139	-0.424573	0.339903	0.115556	0.242221	-0.164827	-0.356047
IL32	1.06243	1.17548	0.140128	-0.730269	-1.41874	-2.01638	-1.6133											STX11	-0.231778	-0.171559	-0.112704	0.205002	0.411633	-0.067447	-0.15445
IL4R	1.3005	0.599048	-0.376999	-0.649354	-0.647255	-1.11426	-0.959834											STX5	0.290373	0.441574	0.48041	0.0502596	-0.530637	-0.588767	-0.663813
IL6	1.18273	0.680385	-0.451442	-0.336639	-0.864969	-0.823995	-1.02844											SULT2A1	-0.101768	-0.398265	0.7772	0.563002	-0.301919	-0.443844	-0.806284
ILDR2	0.382128	-0.111505	0.364376	-0.168564	-0.139127	-0.243448	-0.24936											SUMF2	0.178741	-0.117198	0.247502	-0.133888	-0.266634	-0.18671	0.186173
ILRUN	1.50297	0.0159693	0.00469829	-0.208452	-1.01297	-1.1263	-1.58952											SUPV3L1	0.161286	0.345775	0.170085	0.279601	-0.27902	-0.392043	-0.544352
IMPACT	1.50055	0.13014	-0.709318	-0.594314	-1.01393	-0.76244	-0.479071											SURF4	0.0886023	-0.0632355	0.652285	0.447977	-0.316339	-0.640852	-0.738592
IMPDH1	1.4526	0.250298	-0.227645	-0.589066	-1.06973	-1.04025	-0.756131											SVEP1	-0.23975	-0.486773	-0.0656983	0.186453	0.401379	0.0438437	-0.00807763
INA	2.05975	0.563785	-0.830156	-1.71533	-2.24221	-2.84912	-2.88295											SWAP70	0.0280273	0.164204	0.786446	0.43563	-0.387094	-0.779106	-1.20052
INAFM2	1.38043	0.341391	0.0967233	-0.465352	-1.09502	-1.41556	-1.02055											SWSAP1	-0.169218	0.519121	0.345559	0.252895	-0.0543167	-0.674838	-0.675992
INAVA	1.09372	0.635062	-0.0337313	-0.406733	-1.19394	-0.896224	-0.71991											SYDE1	-1.10603	-1.01641	0.646469	0.665103	0.0974586	-0.0679703	-0.20722
INCENP	1.51514	0.352753	-0.0348293	-0.6903	-0.930435	-1.4848	-1.37005											SYF2	0.1467	-0.0479867	0.0566642	0.466088	-0.155028	-0.388784	-0.247464
INIP	1.28774	0.10521	0.0968211	-0.0191073	-0.61642	-1.20178	-1.55801											SYNE2	-0.00261087	0.0135123	0.27884	0.14013	0.253638	-0.444529	-0.414766
INO80	1.30348	-0.122361	0.0701789	-0.353102	-0.437576	-0.907679	-0.974503											SYNJ1	-0.0729815	-0.0498929	0.498805	0.306328	0.190946	-0.497054	-0.776808
INO80C	0.394278	0.0176317	-0.0426252	0.100597	0.133279	-0.58332	-0.207387											SYNJ2	-0.122205	0.136179	0.617289	0.908856	-0.246826	-1.15973	-1.83477
INPP5A	1.36281	0.351675	-0.11189	-0.427669	-0.789364	-1.02484	-1.27507											SYT17	0.136332	-0.492655	0.156884	0.274547	-0.228582	-0.0642031	0.078254
INTS13	0.328308	0.369036	-0.0220932	0.217398	-0.0920634	-0.608002	-0.491574											TACC2	0.0395052	-0.237768	0.25437	0.544126	0.279187	-0.369375	-1.04215
INVS	1.20751	0.221504	-0.374954	-0.522917	-0.668001	-0.594089	-0.385078											TAF12	0.242677	0.214967	0.544888	0.0100012	-0.0958363	-0.619099	-0.728656
IP6K1	1.38265	0.284128	-0.108325	-0.408089	-0.970125	-0.949397	-1.10391											TAF6L	0.0758791	0.325368	0.29647	0.349299	-0.323255	-0.561888	-0.485484
IPO4	1.02464	0.672514	0.308148	-0.487321	-0.682555	-1.32397	-1.33009											TALDO1	-0.151736	-0.265623	0.239901	0.549951	-0.132391	-0.182732	-0.269347
IPO5	1.28101	0.587576	-0.130551	-0.451454	-0.792532	-1.43449	-1.0737											TANK	0.534975	0.00611695	0.383539	0.415026	-0.345568	-0.787339	-0.882137
IPO8	1.46791	0.486793	-0.497874	-1.05583	-0.835276	-0.671539	-1.1361											TAPBPL	-0.472486	0.180926	-0.13103	0.324741	-0.0233288	-0.0585606	0.0508385
IQCB1	1.24001	0.202086	-0.0553364	-0.348121	-0.640624	-0.961319	-0.774371											TARS1	0.543507	-0.0882205	0.261855	0.540206	-0.424529	-0.481516	-1.03711
IQCJ-SCHIP1	1.34683	0.807161	-0.0547869	-0.537897	-0.975405	-1.74322	-2.01217											TAX1BP1	0.107669	-0.196357	0.0785766	0.49166	0.0308064	-0.192207	-0.533502
IQGAP2	1.72918	-1.03698	-0.18507	-0.553121	-0.771544	-0.86455	-0.996843											TBC1D20	0.406961	-0.157941	0.691646	0.536244	-0.483788	-0.909967	-1.10409
IQGAP3	1.09797	0.548912	-0.120119	-0.518942	-0.55937	-0.909716	-0.817046											TBCD	0.400362	-0.15495	0.148826	-0.0287882	-0.270365	-0.182339	-0.0251698
IRAK2	1.2194	0.27422	0.0332899	-0.242143	-0.627482	-0.956356	-1.21535											TBL1XR1	-0.528302	-0.00595921	0.702178	0.824997	-0.945821	-0.938023	-0.198957
IREB2	1.5304	-0.198254	0.0529281	-0.332926	-0.412693	-1.57444	-1.6373											TBPL1	0.144401	0.089987	0.885028	0.397887	-0.270707	-0.922779	-1.69159
IRF2BPL	0.332551	0.222104	0.320735	-0.119957	-0.467373	-0.321215	-0.182014											TBX3	-0.365895	-0.35395	0.856308	0.593102	0.112068	-0.633444	-1.33179
IRS1	1.50948	0.000625905	0.161589	-0.687431	-1.01192	-1.10394	-1.14596											TCF25	-0.0167397	-0.0980937	0.312815	0.381557	-0.409008	-0.224842	-0.114717
IRS2	0.213786	-0.206297	-0.0599912	0.200825	-0.0593932	-0.0644956	-0.075611											TCHH	-0.196008	-0.185897	-0.0252204	0.322503	0.354303	-0.188192	-0.219785
IRX4	0.864592	0.563089	0.579623	-0.367056	-0.970818	-1.09477	-1.14084											TCHHL1	-0.208603	-0.0412919	0.226653	0.203934	0.0619126	-0.141287	-0.167587
ISCA2	1.34954	0.225123	-0.372721	-0.928592	-0.823192	-0.588139	-0.405975											TCL1B	-0.857533	-1.55791	1.07858	1.11194	0.0121918	-0.92673	-1.734
ISY1-RAB43	1.42059	0.58144	-0.69035	-1.25214	-0.703268	-1.25214	-0.408952											TDRP	0.914502	0.0828604	0.692699	0.31975	-0.712582	-1.47589	-2.17262
ISYNA1	1.07845	0.371039	0.488811	-0.0212186	-0.854733	-1.40333	-1.86121											TEAD3	0.148366	0.174252	0.597623	0.0627303	-0.103674	-0.61188	-0.688168
ITGA2	1.45638	0.842138	-0.971106	-0.80274	-0.691661	-1.21609	-1.59883											TECR	0.220068	-0.15145	0.0448513	0.196027	-0.0727183	-0.116719	-0.176865
ITGA3	1.3272	1.06623	-0.396615	-0.94637	-1.72225	-1.10341	-1.51526											TEN1	0.266441	0.106032	0.476057	0.428738	-0.529337	-0.52118	-0.750901
ITGA6	1.61629	0.575432	-0.301831	-0.889339	-1.30382	-1.57961	-1.50095											TENT5A	-0.264231	0.0519662	0.555922	0.689424	-0.110418	-0.794261	-0.875738
ITGB5	1.63914	-0.0057775	0.0290091	-0.477394	-1.28439	-1.22083	-1.68482											TERF2IP	0.146842	0.154552	0.231491	0.172218	-0.0965028	-0.315275	-0.434503
ITIH5	1.64901	0.474573	-0.311813	-1.01803	-1.80383	-1.49571	-0.905454											TEX264	0.30554	0.294103	0.243262	-0.0498685	-0.0427874	-0.457434	-0.536904
ITPK1	1.12513	0.548209	0.350605	-0.434738	-0.820228	-1.35385	-1.38085											TEX30	0.519065	-0.0245623	0.350921	0.500062	-0.101932	-0.943726	-1.17614
ITPR3	1.49372	0.0155715	-0.516901	-0.832911	-0.929698	-0.660403	-0.405333											TFAP2C	-0.062779	0.23862	1.0123	0.389628	-0.307204	-1.25344	-1.69956
ITPRIPL1	1.08373	0.153369	-0.0787764	-0.225054	-0.563974	-0.676905	-0.590837											TFEB	0.33306	0.706088	0.819029	0.293138	-1.09573	-1.3387	-1.96496
IVD	1.31202	0.496156	-0.234725	-0.640862	-0.965789	-0.772804	-0.94842											TGFB1	-0.48142	-0.59817	0.335685	0.381988	-0.0131661	-0.144575	0.217183
JADE1	1.66655	0.15947	-0.0708615	-0.487734	-1.19746	-1.59802	-1.85204											TGFBR2	-0.522682	0.534796	1.20198	0.263054	-0.708891	-1.3308	-1.53415
JCAD	1.60389	0.171064	-0.813657	-1.03855	-0.918066	-0.927719	-0.466268											TGIF1	0.139954	0.0974165	0.305428	0.125662	-0.0075117	-0.345051	-0.475147
JMJD1C	0.517481	0.0629652	-0.137598	-0.158084	-0.0415584	-0.100266	-0.296503											THAP3	-0.0397706	0.06326	0.256919	0.131749	-0.301607	-0.0301981	-0.150101
JPH2	1.42728	0.381258	-0.638137	-0.692509	-0.78144	-0.795061	-0.764389											THAP4	0.308398	0.224119	0.238293	0.242178	-0.165245	-0.502726	-0.65817
JUN	1.17149	0.65028	-0.292523	-0.430135	-0.758427	-0.924873	-0.995533											THEM5	-2.22596	-1.55833	0.42066	1.25253	0.421275	-0.302617	-0.796674
KALRN	1.32965	-0.190926	0.79016	-0.368671	-0.967428	-1.551	-1.97664											THOC2	0.147603	-0.208703	0.105829	0.2108	0.0733266	-0.377443	-0.0416024
KANK2	1.23038	0.278946	-0.264697	-0.740339	-0.766626	-0.637258	-0.36085											THOC7	0.398803	0.543978	0.439966	0.290903	-0.399952	-1.2267	-1.12519
KANK4	1.68398	-0.171399	-0.504172	-1.02731	-0.799216	-0.724308	-0.93445											TIGD2	-0.144258	0.19096	0.363831	0.264835	-0.0278796	-0.354159	-0.510234
KAT2B	0.891687	0.19591	0.455933	-0.122489	-0.402328	-0.930184	-1.22597											TIMM10B	0.808214	0.265832	0.686782	0.0128377	-0.910699	-0.871207	-1.51711
KATNAL1	0.934051	0.287136	-0.125159	-0.25272	-0.522449	-0.529701	-0.465842											TIMM8A	0.360403	0.156123	0.790878	0.539181	-0.35713	-1.60245	-1.6961
KATNB1	1.68675	0.0190525	-0.428472	-1.06289	-1.32796	-0.756996	-0.847819											TIMP3	-0.344459	0.057779	0.314608	0.930749	-0.458105	-0.192525	-1.25642
KAZN	-0.150363	0.233286	0.893981	0.167569	-0.209157	-0.660663	-1.17015											TIMP4	0.920788	-0.0290224	0.111494	0.684032	-0.35585	-1.37041	-1.88042
KBTBD2	0.216821	0.258445	-0.067202	0.129403	-0.216458	-0.15678	-0.259093											TINCR	-0.250203	-0.739539	0.500032	0.928375	0.00677598	-0.49247	-0.923031
KBTBD4	0.920461	0.548736	0.297082	-0.771819	-0.701109	-0.686019	-0.752738											TIPARP	-0.0311814	-0.390058	0.789513	0.576593	-0.12955	-0.680133	-0.999291
KBTBD7	0.359958	0.0517896	-0.00493315	-0.056758	-0.094557	-0.161668	-0.16569											TJP3	0.513999	0.230185	0.0403526	0.374906	-0.247505	-0.373436	-1.12155
KBTBD8	1.36361	0.100754	-0.353625	-0.525888	-0.513549	-0.810143	-0.72163											TLCD1	-1.09408	0.0894024	0.205546	0.114118	0.65896	-0.322455	-0.228454
KCNC3	1.05931	0.29139	-0.27958	-0.31636	-0.539258	-0.454907	-0.626735											TLE2	-0.218817	0.101768	0.400449	0.108574	-0.445862	-0.268473	0.144331
KCNC4	0.944831	0.103186	-0.286345	-0.339251	-0.34328	-0.396189	-0.247499											TLE3	-0.633469	-0.123049	0.464468	0.46627	-0.133636	-0.0996519	-0.26708
KCNG1	1.41173	-0.179567	0.0851574	-0.0275593	-0.714895	-1.17917	-1.45901											TM2D3	0.207681	0.31612	0.424445	0.32079	-0.555561	-0.561624	-0.618852
KCNH2	0.681079	0.0160703	-0.137551	-0.195068	-0.167671	-0.223822	-0.223822											TM4SF1	-0.525361	-0.465698	-0.533869	0.280754	0.237917	0.502326	0.110739
KCNK1	1.76566	0.405774	-0.36253	-0.64871	-1.59486	-2.02219	-1.82613											TMBIM6	0.463343	-0.213429	-0.0643338	0.522585	-0.216361	-0.297623	-0.53211
KCNK3	0.969218	0.277184	-0.276588	-0.358335	-0.420642	-0.410941	-0.462825											TMC5	1.00956	0.44907	1.01171	-0.60132	-1.18673	-1.9006	-2.06512
KCNK5	1.49235	0.155055	-0.0787607	-0.596554	-0.893983	-1.44697	-0.836662											TMED7-TICAM2	-0.196572	0.194452	0.399386	0.370779	-0.0330234	-0.563704	-0.479636
KCTD10	1.23282	0.237129	0.170552	-0.118431	-0.780916	-1.05802	-1.46543											TMED9	-0.0641472	-0.18379	0.46146	0.336867	-0.466227	-0.247869	-0.0631642
KCTD17	1.55978	-0.316598	-0.260757	-0.653847	-0.912283	-0.895821	-0.494242											TMEM101	-0.282721	0.0417753	0.369887	0.299094	-0.296724	-0.204987	-0.0826631
KCTD9	1.54737	0.37151	-0.344065	-0.719352	-0.937494	-1.21575	-1.199											TMEM106B	0.702627	0.202093	0.405112	0.346125	-0.121766	-1.21686	-1.84916
KDELR1	0.324907	0.279841	0.22659	-0.042113	-0.417948	-0.40012	-0.17499											TMEM109	0.134042	0.0384289	0.369457	0.443994	-0.225235	-0.618098	-0.481111
KDM2B	1.0062	0.15068	0.0325624	-0.110508	-0.261354	-0.643604	-1.12725											TMEM11	0.349871	0.236962	0.34249	0.227724	-0.359873	-0.629261	-0.551362
KDM4C	1.36953	0.322113	-0.377544	-0.551182	-0.865625	-0.953388	-0.624733											TMEM120B	0.276662	-0.281247	0.21222	0.326969	0.133642	-0.317297	-0.614283
KDM7A	0.044759	0.0473746	0.572845	0.00866545	-0.017234	-0.384039	-0.541169											TMEM147	0.359324	0.0678688	0.582278	0.188053	-0.35641	-0.748201	-0.607968
KHDC1	1.19693	0.180458	-0.224109	-0.499355	-0.666043	-0.484665	-0.586825											TMEM167A	0.353028	0.150097	0.460503	0.447166	-0.278894	-0.905563	-0.955425
KHDC4	0.184013	0.358382	0.309918	-0.170533	-0.361964	-0.138668	-0.382025											TMEM167B	0.27446	-0.113498	0.308184	0.423226	-0.272604	-0.367041	-0.548253
KHDRBS3	1.43343	1.10667	-0.92043	-0.940725	-1.42253	-1.52863	-1.4087											TMEM170A	0.564159	0.191899	0.179161	0.677976	-0.537613	-0.940506	-1.19387
KHNYN	1.61026	0.132472	-0.774187	-0.895882	-0.869258	-0.818787	-0.703012											TMEM179B	0.180603	0.081502	0.394626	0.201837	-0.324279	-0.392294	-0.352649
KIAA0232	1.33148	0.201022	-0.0150737	-0.605548	-0.793371	-0.84485	-0.853883											TMEM184A	-0.407856	0.029359	0.318883	-0.0351263	-0.189912	0.0596816	0.115689
KIAA0753	1.02732	0.337108	-0.278134	-0.494083	-0.520138	-0.501783	-0.395292											TMEM208	-0.27415	-0.220873	0.465001	0.599044	-0.157873	-0.45802	-0.329785
KIAA0895	1.6957	-0.137221	-0.636051	-0.470615	-0.859931	-1.00779	-1.19108											TMEM214	0.00549448	0.0678614	0.41391	0.0456821	0.042098	-0.476457	-0.259791
KIAA0930	1.37521	-0.174768	-0.269656	-0.0609387	-1.06767	-0.661041	-0.684186											TMEM247	-0.19738	0.0969236	0.712158	0.644312	-0.0306223	-0.844587	-1.63818
KIAA1217	1.42369	0.377824	0.206849	-0.534853	-0.828305	-1.51449	-1.94166											TMEM258	0.124267	0.0363423	0.547688	0.0990916	-0.271913	-0.616833	-0.198637
KIAA1522	1.70458	0.326832	-0.158695	-1.0276	-1.35537	-1.33043	-1.68243											TMEM33	0.121826	0.0224104	0.807087	0.700438	-0.271434	-1.22355	-1.91682
KIAA1958	0.816949	-0.0868359	-0.15955	-0.245222	-0.222671	-0.259806	-0.208278											TMEM37	-0.338986	-0.260317	0.709221	0.57893	0.184287	-0.683223	-1.03857
KIAA2013	0.452652	0.124782	0.150972	-0.0050576	-0.321316	-0.315153	-0.268504											TMEM38B	1.23234	-0.141826	0.295974	0.114326	-0.635247	-1.05562	-1.6941
KIDINS220	1.31528	-0.204666	-0.378476	-0.523102	-0.518202	-0.55001	-0.326679											TMEM39A	0.386239	-0.0266808	0.475698	0.0617448	-0.313059	-0.432826	-0.4515
KIF11	1.61227	0.423464	-0.194762	-0.789879	-1.05551	-1.5718	-1.59117											TMEM59	0.495677	-0.0822173	0.169717	0.181307	-0.636569	-0.337653	-0.0708222
KIF13B	1.40742	-0.0511666	-0.302676	-0.323009	-0.667436	-0.760792	-0.856546											TMEM70	0.606878	0.023905	0.600343	0.506916	-0.729328	-1.07694	-1.16479
KIF14	1.26726	0.191708	-0.203296	-0.454554	-0.555823	-0.80377	-0.738365											TMEM80	-0.0248471	-0.0933729	0.0075046	0.253627	0.307667	-0.168548	-0.405666
KIF15	0.650823	0.406363	-0.00191837	-0.385489	0.213392	-0.70334	-0.818971											TMOD1	-0.323771	-0.240119	0.411327	0.686292	0.0874456	-0.583155	-0.545181
KIF18A	1.18749	0.3111	-0.177582	-0.351315	-0.512507	-0.843157	-0.84864											TNFAIP2	-1.51165	-0.34893	0.237915	0.443469	0.054221	0.312633	0.0630825
KIF18B	1.03318	0.404225	-0.0125435	-0.383676	-0.510731	-0.763599	-0.782476											TNFRSF10A	0.503256	0.226486	0.232827	0.472424	-0.338321	-0.68007	-1.20111
KIF1B	1.64863	-0.0952873	-0.611224	-0.79583	-0.97601	-0.740509	-0.758815											TNFRSF1B	-0.311759	-0.627397	1.0432	0.814911	-0.0660723	-0.816221	-2.29439
KIF1C	1.52109	-0.0306528	0.235802	-0.471668	-1.29244	-1.13383	-1.36481											TNFRSF21	0.779369	0.797515	0.655058	-0.109552	-0.833063	-1.96044	-2.1477
KIF20A	1.46042	0.886367	-0.052203	-1.03847	-1.27094	-2.02411	-1.79559											TNIP1	0.242027	0.355405	0.294633	0.301552	-0.312243	-0.683762	-0.6192
KIF20B	1.10412	0.368045	-0.13177	-0.229818	-0.396817	-1.00644	-0.897092											TNIP2	0.205741	0.104023	0.571762	0.260643	-0.418228	-0.613641	-0.544316
KIF23	1.43563	0.849898	-0.238747	-0.886384	-1.07687	-1.59479	-1.74156											TNNI2	-0.74308	-0.270317	0.465596	0.413636	0.00851924	-0.215664	-0.00955127
KIF24	0.557221	0.0531722	-0.0627077	-0.0942145	-0.179503	-0.210672	-0.235085											TNPO1	0.906746	-0.0109096	0.729582	0.34402	-0.649615	-1.63609	-2.0227
KIF26A	0.953424	-0.144585	0.00294734	-0.365766	-0.381415	-0.447646	-0.184633											TOM1	0.209576	0.131805	0.503976	0.0107849	-0.362182	-0.395491	-0.350797
KIF2C	1.53685	0.701411	-0.0481895	-0.778846	-1.27582	-2.02077	-1.92734											TOMM5	0.40591	0.122872	0.631408	0.415869	-0.251698	-1.20391	-1.22097
KIF3B	1.45421	-0.0153088	-0.622576	-0.719628	-0.659355	-0.58439	-0.486741											TOP1	0.455833	0.18856	0.766516	0.291595	-0.363354	-1.28602	-1.41037
KIF3C	1.41764	0.106403	0.473591	-0.714695	-1.36721	-1.07983	-1.3461											TPPP3	-0.0881162	0.0972891	0.925871	0.55642	-0.717714	-0.73451	-1.28645
KIF4A	1.6421	0.369835	-0.261269	-0.904434	-0.972216	-1.53014	-1.46578											TPRA1	0.354001	-0.014344	0.215806	-0.0022732	-0.222405	-0.263793	-0.181175
KIF5C	1.22996	-0.238984	-0.390667	-0.380618	-0.344979	-0.42198	-0.429632											TPRG1L	0.274546	-0.0721026	0.222759	0.0721747	-0.284925	-0.19122	-0.113687
KIF7	0.950117	0.21392	-0.178835	-0.336972	-0.504755	-0.548076	-0.244162											TRAPPC6A	0.32707	-0.225966	0.389972	-0.190075	-0.44631	-0.384796	0.267574
KIFC1	1.4985	0.603696	0.0905421	-0.860436	-1.06421	-1.98229	-1.69882											TREM1	-0.640216	-0.95774	-0.599393	0.286886	0.463189	0.569888	0.138147
KIFC2	1.02351	0.362062	-0.254148	-0.651122	-0.45123	-0.563142	-0.32488											TREML2	-1.28001	-1.92477	0.421696	0.785166	0.573374	0.117239	-0.53664
KIFC3	1.40743	0.402125	0.0210265	-0.492553	-0.692065	-1.61555	-1.4935											TREX1	-0.753539	0.165445	0.179355	0.211147	-0.0242473	-0.252046	0.229363
KLF5	1.35939	0.789576	-0.738019	-0.784889	-0.949067	-1.10151	-0.884394											TRIB1	0.415482	0.35981	0.774539	0.375569	-0.489771	-1.29802	-1.96477
KLF7	0.665024	-0.00903145	-0.116961	-0.209678	-0.0898965	-0.273692	-0.2059											TRIB3	0.279679	0.0781553	0.366334	0.44644	-0.429195	-0.231882	-1.04555
KLF8	1.49352	-0.10903	-0.497775	-0.774503	-0.66591	-0.63622	-0.534149											TRIM13	0.273091	0.184396	0.525609	0.518385	-0.452147	-0.736262	-1.1452
KLHDC10	1.23939	-0.116513	-0.284467	-0.268342	-0.519015	-0.657624	-0.447103											TRIM33	-0.199478	-0.637166	0.507973	0.879665	-0.0286222	-0.49285	-0.907294
KLHL18	1.12162	0.183506	0.326263	-0.19451	-0.434993	-0.972335	-1.68296											TRIR	0.365113	-0.105139	0.245499	0.229259	-0.305684	-0.412344	-0.210718
KLHL23	1.23116	0.176171	0.0111494	-0.505014	-0.598244	-0.800084	-0.797663											TRMT2A	-0.0141639	0.208168	0.469331	0.442408	-0.16458	-0.524109	-0.933366
KLHL25	0.996255	0.330285	0.190824	-0.418021	-0.575517	-0.68587	-0.822704											TRMT44	0.502073	0.0686183	0.447195	0.387192	-0.309603	-0.689165	-1.19518
KLHL26	1.2989	0.0903692	0.147801	-0.62561	-0.684334	-0.94079	-0.796676											TRPV2	-0.46449	0.142353	0.942113	0.881538	-0.695311	-0.887998	-2.00028
KLHL29	1.12404	0.279085	-0.187183	-0.64631	-0.695311	-0.654103	-0.257156											TSPAN12	0.406728	-0.304673	0.564072	0.602552	-0.511025	-0.741458	-0.816027
KLHL4	0.644778	0.11141	-0.187887	-0.140488	-0.225579	-0.215211	-0.226945											TSPAN9	0.432569	-0.10122	0.753473	0.178425	-0.70673	-0.618515	-0.65159
KLHL9	1.11273	0.0418128	-0.405963	-0.568297	-0.379056	-0.415055	-0.217649											TTR	-5.37716	-4.99729	-0.853698	1.14301	0.829007	0.699559	-0.354045
KLK6	0.949652	1.52307	0.0190673	-0.893312	-2.13628	-2.14774	-2.39779											TUBB3	0.0678372	-0.123603	0.902525	0.540705	-0.0535214	-1.26886	-1.59345
KLK7	1.0025	-0.0461898	-0.0771372	-0.202617	-0.439849	-0.44927	-0.431478											TUFT1	0.512721	0.332671	0.62592	0.0786488	-0.354995	-0.990625	-1.21906
KLRD1	0.783192	0.188186	-0.195252	-0.140287	-0.188185	-0.456415	-0.410289											TULP1	-0.310829	-0.131514	0.0655434	0.278472	0.0836768	0.107185	-0.176707
KMT5A	1.29183	0.40629	0.226754	-0.28592	-1.18329	-1.25229	-1.41198											TUSC3	-0.0480317	-0.411644	0.19818	0.557297	0.098905	-0.227636	-0.439822
KMT5C	1.17853	0.592903	0.0631693	-0.793724	-1.2452	-0.889069	-0.63298											TUT7	0.277021	-0.0404163	0.344544	0.0912649	-0.0651898	-0.344966	-0.438825
KNL1	2.06701	-0.478227	-0.910957	-1.18209	-1.4921	-1.60898	-1.19726											TVP23B	-0.336547	0.0124783	0.378455	0.436418	-0.211029	-0.223077	-0.276605
KPNA1	1.2203	0.530102	0.0895712	-0.30861	-0.818302	-1.2295	-1.47005											TWIST2	-0.441318	-0.275927	0.236175	0.428967	0.337435	-0.151098	-0.416172
KPNA2	1.07696	0.767789	0.0967528	0.201358	-1.28605	-1.86244	-1.81841											TXNDC11	-0.185353	0.0502281	0.000985824	0.148636	0.00773045	-0.109023	0.0612155
KPNA5	0.972573	0.132788	-0.0284591	0.101293	-0.65124	-0.569036	-0.792731											TYRO3	-0.931345	0.073346	1.21036	0.764771	-0.308366	-1.25118	-2.45199
KPNB1	1.46168	0.478189	0.0436988	-0.612599	-1.08092	-1.56516	-1.4849											UAP1	0.191906	-0.489487	1.11386	0.425943	-0.239992	-1.67203	-1.06735
KRAS	1.40117	0.0932171	-0.144404	0.160069	-0.781557	-1.24778	-1.90421											UBALD1	-0.35419	-0.0684689	0.358016	0.357481	0.127394	-0.165453	-0.479501
KREMEN1	1.7847	-0.0564559	-0.811984	-0.759377	-0.943063	-1.08818	-1.1776											UBALD2	-1.75788	-0.539938	0.700163	0.637091	0.129086	-0.0876436	-0.318362
KREMEN2	1.84833	0.0503697	-0.565031	-0.948337	-1.37135	-1.17703	-1.55351											UBAP1	0.449737	0.0150945	0.659005	0.302944	-0.458451	-0.708278	-1.08553
KRT14	-0.264107	1.50375	-0.283035	-0.103447	-1.05259	-0.69838	-1.05752											UBE2A	-0.0780378	0.466485	0.585566	0.436407	-0.284919	-0.782969	-1.26846
KRT17	0.95868	1.92784	-1.41045	-1.22832	-2.30013	-2.63832	-3.5573											UBE2B	-0.197269	-0.209594	0.636429	0.623609	0.0878123	-0.658102	-1.08513
KRT18	-0.374537	0.742663	0.485305	0.41266	-0.102868	-0.848962	-1.5649											UBE2H	0.568207	0.0660062	0.496518	0.50719	-0.468587	-0.984241	-1.2854
KRT80	1.48943	0.739766	0.478181	-1.05675	-1.7918	-2.40781	-2.54486											UBE2K	-0.0116405	-0.0341047	0.561276	0.464991	-0.0869518	-0.499299	-0.925342
KSR1	1.59963	0.200133	0.139083	-1.08547	-1.15326	-1.61065	-1.0861											UBE2QL1	-0.0680356	-0.135455	0.405414	0.2882	-0.124186	-0.218402	-0.29857
KYAT3	1.20969	0.386838	0.227338	-0.15411	-0.732166	-1.50734	-1.48811											UBE2W	-0.0854148	-0.353601	0.663764	0.7186	0.0054787	-0.658581	-1.29422
L1CAM	1.76185	0.772847	-0.441533	-1.37677	-2.15895	-1.66437	-2.06376											UBFD1	0.544707	-0.302063	0.686358	0.358435	-0.54455	-0.705976	-0.888165
L1TD1	1.49619	-0.16639	0.24883	-0.100981	-0.632391	-1.66847	-2.26793											UBN2	0.194183	0.0738107	0.250787	-0.022373	-0.0725048	-0.263648	-0.242979
L3MBTL3	1.34806	-0.265969	0.11592	-0.47212	-0.632588	-0.651869	-0.898049											UBR1	0.929147	-0.336917	0.186075	0.396863	-0.216847	-0.560004	-1.68469
LAGE3	-0.219486	0.084164	0.571509	0.370861	-0.228982	-0.596277	-0.345275											UBXN6	0.222211	-0.0817126	0.147951	0.178957	-0.490865	-0.104541	0.00975622
LAMA1	1.84894	0.681852	-0.373549	-1.00333	-1.92441	-2.7275	-3.20701											UBXN8	0.0793741	0.752196	0.485932	0.0553667	-0.377012	-0.922131	-0.938674
LAMA2	0.612683	0.012702	-0.347178	0.159264	-0.0188409	-0.354829	-0.339653											UCK2	-0.270037	-0.117168	0.366121	0.366077	-0.0619679	-0.393385	-0.0714493
LAMA3	-0.0167394	0.910772	-0.0386363	-0.311116	-0.400915	-0.55549	-0.129596											UFC1	-0.410288	0.195455	0.493	0.426986	0.0114177	-0.669851	-0.485733
LAMA5	0.415075	0.357878	0.122081	-0.119508	-0.433158	-0.224765	-0.358613											UGGT1	0.506101	-0.298143	-0.00434988	0.341421	-0.0888092	-0.217718	-0.509886
LAMB3	1.86987	0.831484	-1.1634	-1.58418	-1.58685	-2.09269	-2.19639											UMPS	0.513349	0.711623	1.14302	-0.296295	-1.34929	-1.53303	-2.5213
LAMC1	1.50121	0.490871	-0.163037	-0.811497	-1.23262	-1.37919	-1.02624											UNC50	0.305172	0.363495	0.0234718	0.195201	-0.18326	-0.430365	-0.527357
LAMC2	1.12236	0.866127	-0.220351	-0.921096	-1.13184	-0.858764	-0.722634											UPF2	0.239376	0.0269955	0.192453	-0.201171	0.0338999	-0.437924	0.0371844
LANCL1	1.45199	0.0675953	-0.454773	-0.720603	-0.717494	-0.63895	-0.668007											UPK2	0.0233331	0.0477266	0.663185	0.495678	-0.485805	-0.717282	-0.657077
LANCL2	-0.0459064	0.412904	0.564256	-0.0689099	-0.0891098	-0.960226	-0.297088											UQCC2	0.350277	0.411102	0.385824	-0.0923622	-0.113472	-0.847713	-0.575882
LAP3	1.27157	0.617368	0.177107	-0.70239	-1.11931	-1.4529	-1.05613											UQCC3	0.355698	-0.0688404	0.201961	0.306248	-0.265557	-0.53016	-0.224507
LAPTM5	1.42192	0.65466	-0.321702	-0.804827	-1.14073	-1.09937	-1.14073											UQCR11	0.516997	-0.0537866	0.410729	0.100992	-0.739769	-0.440363	-0.204283
LARGE2	1.7549	0.689974	0.013579	-0.90468	-2.13337	-2.84339	-3.30976											UQCRQ	0.506866	0.0165571	0.338588	0.485678	-0.250527	-0.910463	-0.915579
LARP6	1.96224	0.162242	-0.858354	-0.711187	-1.79924	-1.93874	-1.86913											USF3	-0.124086	0.0738947	0.089751	0.100967	0.0810926	-0.00299614	-0.255946
LARS2	1.21598	0.320895	0.019811	-0.639599	-0.682956	-0.978333	-0.639937											USP16	0.441542	-0.0266694	0.23795	0.292876	-0.0716384	-0.557096	-0.678906
LAS1L	1.28472	0.512951	-0.133531	-0.724622	-0.589466	-1.34381	-0.832995											USP25	1.02962	0.0183415	0.435513	0.150838	-0.521361	-1.2215	-1.48371
LASP1	1.25808	1.12225	-0.417022	-1.14046	-1.61549	-1.4716	-0.884024											USP3	0.308843	-0.34038	0.0690345	0.18738	0.0225418	-0.0863676	-0.275602
LAYN	1.70841	-0.0876942	-0.832549	-0.799994	-0.802331	-0.937351	-0.837846											USP43	-1.50619	-0.183188	0.447871	0.42008	0.259609	-0.0851622	-0.111934
LBH	1.0397	0.288392	-0.144267	-0.235723	-0.508441	-0.60544	-0.716504											USP53	0.343368	0.162467	0.320723	0.755768	-0.37526	-0.936227	-1.392
LBR	1.72557	0.3446	-0.517878	-0.633553	-1.17077	-1.70621	-1.60185											USP8	1.10379	-0.252491	0.548536	0.317778	-0.704929	-1.40555	-1.68311
LCA5	0.667428	-0.111012	-0.260992	-0.163515	-0.0982526	-0.143693	-0.121708											VAMP2	0.334665	-0.0710444	0.0868485	0.0885064	0.192147	-0.338875	-0.45694
LCMT2	1.01558	0.472239	-0.0374785	-0.584346	-0.313646	-0.886216	-0.727197											VGLL1	0.181044	0.444823	0.540123	0.180089	-0.226456	-1.37377	-0.561736
LCORL	1.19992	-0.170089	-0.20564	-0.00445418	-0.345656	-0.67954	-0.892809											VMA21	0.287731	-0.813444	0.268297	0.837219	-0.168378	-0.323472	-0.915164
LDAH	1.78204	0.0408653	-0.234742	-0.929435	-1.05119	-1.60187	-1.53441											VSIR	-0.642447	-0.377815	0.675377	0.672478	0.0596259	-0.472335	-0.652997
LDHA	1.47766	0.450242	-0.0853193	-0.190028	-1.33427	-1.72479	-1.5974											VTN	-0.593915	-0.0469758	0.366012	0.0350777	-0.0689493	-0.120915	0.242645
LDLRAD3	0.61018	0.195053	-0.0193552	-0.286103	-0.286109	-0.59813	0.058352											WBP2	0.285991	-0.15047	0.00320434	0.1206	-0.0356188	-0.0642751	-0.22037
LENG1	0.00116805	0.191531	0.0823879	0.424588	-0.17281	-0.384753	-0.316109											WDR18	0.404192	-0.236251	0.549203	0.0729693	-0.381357	-0.297862	-0.451315
LETMD1	1.3678	-0.298975	-0.330537	-0.704343	-0.51172	-0.404568	-0.433237											WDR26	0.534462	0.0291624	0.709495	0.38979	-0.367786	-1.02433	-1.64776
LHFPL2	1.81439	0.0315808	-0.746924	-0.869316	-1.14833	-1.28988	-1.12867											WDR33	1.13548	-0.115717	0.634092	0.059876	-0.701919	-1.62055	-1.53176
LHX4	0.967263	-0.0317654	-0.169963	-0.270594	-0.336101	-0.376603	-0.346707											WDR64	-0.21632	0.0361248	0.148701	0.279521	-0.066004	-0.125951	-0.12054
LIF	0.809053	0.482462	-0.241958	-0.390282	-0.338281	-0.32373	-0.616503											WEE1	0.242516	0.546569	0.623726	0.18451	-0.51986	-0.877582	-1.19318
LIG1	1.07159	0.583815	-0.18948	-0.0321055	-0.446368	-1.78918	-0.93981											WLS	1.1433	-0.136411	0.28446	0.226597	-0.20282	-1.26548	-2.26172
LIG4	1.1409	0.192809	-0.249421	-0.407641	-0.434651	-0.566858	-0.639857											WNK2	-0.370163	-0.41433	0.850749	0.585654	0.415132	-0.819215	-1.88039
LIMA1	0.225385	0.526001	-0.154653	-0.00158532	-0.214207	-0.404769	-0.190419											WNT1	-0.221425	-0.123695	0.494881	0.714224	-0.22958	-0.505935	-0.695357
LIMD1	1.19488	0.0107856	-0.306358	-0.374387	-0.642708	-0.495443	-0.370949											WNT10B	-1.31525	0.0955911	0.829288	0.694689	-0.00436142	-0.564845	-1.11626
LIMK2	1.48097	0.316593	0.135624	-0.382803	-1.19927	-1.55276	-1.63764											WNT3A	-0.44405	0.00524752	0.728966	0.402482	0.0932588	-0.665652	-0.773796
LIN28A	2.30002	-0.646087	-1.10258	-1.46357	-2.08266	-2.15231	-2.76588											WRAP73	0.508345	-0.103198	0.285649	0.400406	-0.259725	-0.408323	-0.946105
LIN54	1.35037	0.143165	0.0567527	-0.422164	-0.734597	-1.09822	-1.02506											WWC1	0.171182	-0.0387505	0.407546	0.581386	0.204804	-1.02987	-1.19918
LIPH	1.13631	0.863832	0.217335	-0.513303	-1.12279	-1.42945	-1.79448											XAGE2	-0.387181	0.729006	0.523964	0.648318	-0.403903	-1.1713	-1.42349
LITAF	2.1235	0.2784	-0.965269	-1.58688	-2.15252	-2.43143	-2.52042											XBP1	-0.286273	-0.0667752	0.366302	0.498895	-0.164044	-0.152871	-0.451942
LLGL1	1.38911	0.101751	-0.31143	-0.804549	-0.871643	-0.578444	-0.487695											XIAP	0.260026	0.331034	0.149127	0.0448651	-0.20403	-0.406035	-0.356082
LLGL2	1.26236	0.520412	-0.533703	-0.542384	-1.14512	-0.596854	-0.56493											YAF2	-0.3458	-0.136581	0.391894	0.937598	-0.061422	-0.449684	-1.37527
LMBR1	1.6166	0.108369	-0.400568	-0.624932	-0.914546	-0.956498	-1.30881											YIPF2	-0.375257	-0.253984	0.555266	0.198897	-0.237974	-0.114468	0.00221478
LMCD1	1.24531	0.242932	-0.183029	-0.121619	-0.490736	-0.888177	-1.34395											YIPF4	-0.174031	-0.132235	0.520417	0.670569	-0.0950044	-0.480478	-0.937491
LMNB1	1.38097	0.81322	0.209298	-0.595916	-1.26209	-2.33945	-2.27818											YIPF6	0.256294	-0.10907	0.507746	0.676337	-0.222906	-0.763406	-1.27731
LMNB2	1.07808	0.328754	0.536582	-0.114223	-0.896067	-1.40092	-1.54623											YPEL4	-0.445688	-0.699757	0.149489	0.300163	-0.00142439	0.629847	-0.389837
LMX1B	1.34004	-0.245425	-0.385511	-0.52652	-0.494101	-0.408069	-0.51152											YPEL5	0.42434	0.0174118	-0.0186841	0.395418	-0.274111	-0.263842	-0.54874
LNX1	0.260186	-0.0426499	0.406021	-0.0287522	0.178505	-0.425669	-0.62149											YRDC	0.308166	-0.00188748	0.545135	0.274639	-0.118701	-0.701375	-0.840827
LOXL2	2.00944	0.378178	-0.714721	-1.64	-2.23596	-2.05024	-1.78515											YTHDF2	0.857662	0.32092	0.694186	0.113099	-0.697644	-1.46741	-1.93764
LPAR1	0.819866	0.0093984	-0.258971	-0.0868817	-0.217656	-0.330047	-0.330047											YY1AP1	0.815032	0.316481	0.772766	0.135223	-0.727438	-1.5413	-2.05279
LPAR5	0.816404	0.224333	-0.260641	-0.284347	-0.333253	-0.29561	-0.310345											ZACN	-1.5258	1.0556	0.231431	-0.248375	-0.413826	-0.294186	-0.0114125
LPCAT3	1.52539	0.201048	-0.351578	-0.543353	-1.09827	-1.02799	-0.877111											ZBTB3	-0.153596	-0.0766963	0.0912762	0.0211769	0.126062	-0.110825	0.0776511
LPCAT4	0.566649	0.0701128	-0.112184	-0.178998	-0.258478	-0.150505	-0.114481											ZBTB7A	0.382048	-0.10143	0.799532	0.363538	-0.426706	-0.749004	-1.32694
LPIN1	1.0072	0.301447	-0.650533	-0.422222	0.418346	-0.856895	-1.04167											ZC2HC1C	-0.268255	-0.457023	-0.237975	0.339141	0.696321	-0.0250577	-0.463744
LPP	1.45808	0.161035	-0.429585	-0.735451	-0.713203	-0.846066	-0.677792											ZC3H11A	0.19356	-0.0129928	0.476562	0.329565	-0.127102	-0.503683	-0.745765
LRBA	1.18239	0.104513	-0.12492	0.106885	-0.502807	-0.926105	-1.21969											ZCCHC10	0.543061	-0.00630272	0.372813	0.430397	-0.306801	-0.853144	-0.881482
LRCH3	1.04919	-0.163964	-0.330689	0.23668	-1.19067	0.201824	-1.06982											ZCCHC7	-0.202094	-0.0821425	0.523487	0.0991011	-0.306085	-0.226195	0.0197834
LRFN1	1.56373	-0.127428	-0.301216	-0.498444	-0.834737	-0.87456	-0.99187											ZCCHC8	0.1614	0.0450522	0.616029	0.214177	-0.0152395	-0.599328	-0.978061
LRFN4	1.44081	0.714867	-0.827741	-0.829442	-1.26155	-1.02332	-0.716194											ZCCHC9	0.0701031	0.17037	0.381103	0.229748	0.0270533	-0.518656	-0.659852
LRMDA	0.906146	1.2178	-0.729113	-1.10359	-0.863276	-0.482571	-1.10155											ZFAND2B	-0.508766	-0.254862	0.256273	0.479332	-0.162367	-0.107961	0.0692447
LRP2	2.36783	0.268661	-1.50103	-2.89394	-4.00235	-4.49306	-4.67998											ZFAND5	0.522074	-0.0823116	0.451157	0.550454	-0.497442	-0.820805	-0.962215
LRP4	0.775961	-0.0207859	0.0501252	-0.0554643	-0.210788	-0.500871	-0.446954											ZNF114	0.347445	-0.0848267	0.885525	0.724236	-0.951538	-0.728903	-2.60042
LRP6	1.45386	-0.227037	-0.100509	-0.638798	-0.502802	-0.89034	-0.770915											ZNF121	0.195873	0.402038	0.159995	-0.121058	-0.000881728	-0.393637	-0.442581
LRP8	-0.151551	0.364392	0.258473	0.173011	0.306807	-0.444645	-0.951691											ZNF143	0.426952	0.288767	0.634162	0.390788	-0.660887	-1.06336	-1.12072
LRRC1	1.06778	0.152583	0.417213	0.125531	-0.812239	-1.17553	-1.49913											ZNF165	0.248354	0.118044	0.338923	0.402785	-0.113453	-0.427526	-1.08281
LRRC14	1.57886	-0.410991	-0.635977	-0.975513	-1.56987	0.580345	-1.85488											ZNF18	-0.0648813	0.00823033	0.433781	-0.121662	0.162977	-0.332199	-0.226954
LRRC40	1.45162	0.244103	-0.394234	-0.678306	-0.641758	-0.969328	-0.880903											ZNF264	0.235981	0.0189774	-0.101739	0.758771	-0.156583	-0.689481	-0.58236
LRRC41	0.444489	0.381052	-0.193301	-0.165218	-0.248517	-0.362107	-0.0729491											ZNF28	0.513342	-0.342715	-0.165409	0.664407	-0.359752	-0.523321	-0.264595
LRRC42	1.51047	0.407077	-0.437898	-0.578585	-1.08108	-1.00171	-1.16792											ZNF292	0.0372699	-0.178163	0.269723	0.0907332	0.227044	-0.197082	-0.364446
LRRC58	1.24006	0.165593	-0.0565485	-0.257304	-0.488407	-1.05828	-0.929438											ZNF317	0.257756	0.0307069	0.149474	0.367599	-0.211456	-0.366359	-0.426434
LRRC61	1.20365	0.100601	0.148699	0.200962	-0.981986	-1.19177	-1.24307											ZNF488	0.0650062	-0.274731	0.36917	0.408261	0.210674	-0.400319	-0.752214
LRRN1	1.87086	-0.0415859	-0.837747	-0.952004	-1.22191	-1.15514	-1.26282											ZNF524	0.0203852	-0.23238	0.05036	0.326076	-0.0513058	0.00387016	-0.18825
LRSAM1	1.19197	0.233937	-0.0664815	-0.535592	-0.555366	-0.745008	-0.695879											ZNF529	0.0245592	-0.105485	0.126695	0.50849	-0.285655	-0.212946	-0.224577
LSM1	0.314383	0.232155	0.0911805	0.0802343	-0.232113	-0.424778	-0.212299											ZNF552	-0.386841	0.0535421	0.598884	0.179806	-0.0861326	-0.488925	-0.159217
LSM8	1.46929	0.197585	-0.619397	-0.525093	-0.375085	-0.965927	-1.13449											ZNF587	0.0521897	0.13118	0.152535	0.150689	0.0685846	-0.337244	-0.310946
LSS	1.84398	-0.0691692	-0.936649	-1.23716	-1.24541	-0.906055	-0.850107											ZNF593	0.444162	0.0887268	0.182039	0.424966	-0.480018	-0.470008	-0.599268
LTA4H	1.96078	0.107646	-0.552261	-1.26614	-1.51449	-1.82951	-1.73359											ZNF600	0.196265	0.411676	0.427393	0.478039	-0.664663	-0.640388	-0.96012
LTV1	1.08119	0.566077	-0.034486	-0.0106806	-0.5443	-1.42044	-1.41348											ZNF668	0.241697	0.115208	0.369763	0.0341192	-0.37949	-0.300888	-0.255061
LUC7L	0.13497	0.319308	0.119169	0.399718	-0.483502	-0.515901	-0.26146											ZNF703	-0.595742	-0.404832	1.0257	0.646968	-0.0288501	-0.621737	-1.51022
LUZP1	1.40961	0.0549598	-0.168886	-0.811518	-0.795851	-0.605856	-0.708105											ZNF750	0.454223	0.443466	0.992941	0.00952789	-0.478474	-1.6322	-2.10227
LYPD3	0.187131	0.337165	0.491099	0.0783827	-0.492406	-0.644968	-0.346415											ZNF774	-0.181408	-0.576237	0.834165	-0.393438	-0.543198	-0.885291	0.744749
LYPLA1	1.2225	0.461972	0.166683	-0.204897	-0.864915	-1.20492	-1.66144											ZNF777	0.307634	0.103941	0.436932	-0.0992796	-0.110856	-0.506032	-0.376691
LYPLAL1	0.163141	0.0284857	-0.217465	0.302574	0.412628	-0.421658	-0.536914											ZNF778	0.812705	-0.64192	-0.363025	1.09009	-0.15523	-0.677705	-2.53038
LYRM1	1.49924	0.317771	-0.283546	-0.602806	-0.896326	-1.24081	-1.0403											ZNF81	-0.172595	0.181595	0.347585	0.0549871	-0.344721	-0.301358	0.0954387
LZTFL1	1.05645	0.134076	-0.567687	-0.21906	-0.393946	-0.478523	-0.3036											ZNF841	-0.120865	0.0541572	-0.0804642	0.385415	-0.117756	-0.218039	0.012596
LZTR1	1.36815	-0.148355	-0.370335	-0.796554	-0.799975	-0.279672	-0.379187											ZNF845	0.341062	0.193448	0.496871	-0.0694139	-0.174924	-0.534169	-0.623103
M6PR	1.57159	0.18932	0.220224	-0.509905	-1.30319	-1.81971	-1.59178											ZNHIT2	0.0101514	0.207133	0.406742	0.375055	-0.232573	-0.595635	-0.508196
MACC1	2.09047	-0.443557	-1.08249	-1.26779	-1.37646	-1.4453	-1.45033											ZNRD2	0.391706	0.203633	0.554585	0.239819	-0.4349	-0.819526	-0.784636
MACIR	0.36604	0.2842	0.186019	-0.108116	-0.348995	-0.620506	-0.010915											ZNRF1	0.10224	0.0836543	0.492792	0.600907	-0.335669	-0.785396	-0.80991
MACROH2A1	1.22061	0.596906	0.0895272	-0.364359	-0.764353	-1.39319	-1.52778											ZRANB1	0.520595	-0.122338	0.55588	0.479377	-0.428571	-0.754222	-1.16267
MAD1L1	0.534672	0.1128	-0.0923449	0.166261	0.0953378	-0.714489	-0.449725
MAD2L1	1.47828	0.522832	0.190557	-0.532564	-1.1355	-2.12378	-1.94395
MAD2L2	1.36103	0.0231161	-0.553059	-0.639164	-0.808977	-0.670836	-0.163959
MAGEA9B	1.11899	0.123435	-0.217949	-0.509526	-0.409524	-0.552116	-0.431296
MAGEB2	1.7343	0.190516	-0.63785	-0.759917	-1.01271	-1.22706	-1.41254
MAGEF1	1.49056	0.318906	-0.316079	-0.452974	-0.867025	-1.30689	-1.13166
MAGI3	1.13546	0.0650598	-0.256352	-0.314497	-0.484669	-0.561524	-0.467139
MAL2	1.70917	0.380307	-0.309981	-0.944055	-1.41033	-1.50452	-1.4206
MALT1	1.20321	0.259439	0.0205447	-0.393089	-0.641645	-0.726933	-1.0605
MAN1A1	1.07154	0.070371	-0.293815	-0.399954	-0.438524	-0.423391	-0.337959
MANBA	1.42137	0.00407	-0.154109	-0.15181	-0.910815	-1.14485	-0.900093
MANEAL	0.110765	0.308611	0.262003	-0.202339	-0.106861	-0.306235	-0.190921
MANSC1	1.38358	0.73164	-0.36978	-0.698155	-0.698576	-1.47677	-1.45565
MAP2K1	1.37998	0.310458	0.458153	-0.236229	-1.36912	-1.89983	-1.83952
MAP3K1	1.18594	0.292971	-0.170062	-0.216081	-0.670851	-0.839883	-0.828286
MAP3K21	1.00579	-0.0804983	-0.209224	-0.290397	-0.309592	-0.366344	-0.356735
MAP3K3	1.12287	-0.00769045	-0.315311	-0.662728	-0.419441	-0.245296	-0.320487
MAP3K9	0.847505	-0.0141467	-0.21188	-0.159958	-0.274468	-0.284601	-0.314401
MAP4K5	1.40788	-0.363501	0.129683	-0.485409	-0.674937	-0.983976	-0.668962
MAP7D1	0.303261	0.169632	0.221309	-0.0987187	-0.216422	-0.336958	-0.169358
MAP9	1.12285	0.0224741	-0.383084	-0.624795	-0.37794	-0.459643	-0.160819
MAPK1	1.60911	-0.0665616	-0.0330708	-0.179191	-1.13145	-1.56611	-1.55746
MAPK13	1.7277	0.519023	-0.633672	-1.30572	-1.10924	-1.39163	-1.46878
MAPK14	1.55156	0.268044	0.0691969	-0.400419	-1.34425	-1.52401	-1.66133
MAPK1IP1L	1.20668	0.319211	0.120949	-0.133855	-0.459373	-1.61187	-1.35485
MAPK3	1.3658	0.0940828	-0.577723	-0.841399	-0.849893	-0.443235	-0.256714
MAPK8	1.60103	0.202947	-1.04967	-0.447528	-0.487778	-0.981151	-1.39866
MAPK8IP1	1.91087	-0.0889771	-0.462252	-0.872747	-1.45341	-1.55151	-1.63847
MAPKAPK3	2.06458	0.304225	-0.989686	-1.68859	-1.86616	-2.21215	-1.8458
MAPKBP1	0.262377	0.217122	0.338717	-0.336859	-0.240766	-0.218963	-0.190568
MAPRE2	2.04285	0.274712	-1.0466	-1.63046	-1.95916	-1.91159	-1.55815
MARCHF2	0.421956	0.334346	0.0761404	-0.419684	-0.285377	-0.301691	-0.0501409
MARCHF8	1.00433	0.0485863	-0.333822	-0.449695	-0.443557	-0.150048	-0.326329
MARCHF9	1.77642	-0.0933223	-0.401399	-1.10826	-0.893274	-1.08914	-1.2952
MARCKSL1	1.80046	-0.25018	-0.126268	-0.593585	-1.03173	-1.98307	-1.49439
MARK4	2.02901	0.0869154	-0.80597	-1.2467	-1.57813	-1.92214	-1.91875
MARS2	1.32399	0.345497	-0.0668545	-0.489487	-0.830113	-1.07047	-0.942895
MARVELD2	1.41675	0.531571	-0.220082	-0.498757	-0.839009	-1.35142	-1.44416
MARVELD3	1.76882	0.235101	-0.237863	-0.543088	-1.71355	-1.71478	-1.88151
MAVS	0.981335	0.536355	-0.243983	-0.609986	-0.557747	-0.559723	-0.477952
MAX	1.37034	0.851473	-0.341564	-0.601989	-1.16074	-1.52783	-1.44134
MBNL1	1.23273	0.203979	-0.430611	-0.348172	-0.50573	-0.672303	-0.64682
MBNL3	1.2978	-0.10256	0.564426	0.0840706	-0.990165	-1.87687	-1.75832
MBOAT2	1.9527	0.423667	-0.896741	-1.1734	-1.607	-2.05455	-2.06978
MBOAT7	1.4216	0.57157	-0.0709477	-0.657074	-1.33507	-1.24277	-1.21786
MCAT	1.22507	0.28237	0.117165	-0.299547	-0.648908	-1.13667	-1.13144
MCCC1	1.08852	-0.0702943	-0.057991	0.0206832	-0.281445	-0.618133	-1.08413
MCCC2	1.66544	0.31233	-0.316343	-0.762887	-1.0673	-1.5161	-1.44643
MCF2L	0.791027	0.0986543	-0.316975	-0.0408043	-0.298085	-0.316975	-0.307622
MCM10	1.43223	0.29071	0.291517	-0.724245	-0.821048	-1.57211	-1.52892
MCM2	1.33119	0.337042	0.43344	-0.538492	-0.901576	-1.6274	-1.6312
MCM3	1.3308	0.526763	0.172983	-0.440045	-1.00286	-1.611	-1.50223
MCM3AP	1.26569	0.201879	0.00371957	-0.842799	-0.237769	-0.959766	-0.935004
MCM5	1.09363	0.301897	0.594693	-0.194365	-0.585647	-1.76983	-1.7887
MCM6	1.23104	0.460587	0.19065	-0.178862	-0.921787	-1.4884	-1.4438
MCM8	1.15938	0.42156	-0.0439403	-0.366267	-0.679886	-0.935847	-0.904338
MCRIP1	-0.255994	0.494325	0.53977	0.0555351	-0.616613	-0.562878	-0.101918
MCUB	1.43041	0.553858	-0.15279	-0.661235	-1.00771	-1.47183	-1.16146
MDFI	1.29466	0.593526	0.440604	-0.524178	-1.63136	-1.3777	-1.84819
MDFIC	1.25065	0.0445794	-0.287338	-0.0518846	-0.64293	-0.735801	-0.825839
MDH2	1.26515	0.454988	0.393234	-0.305051	-1.05825	-1.79009	-1.58387
MDN1	-0.00384458	0.197485	0.120477	-0.267254	0.129073	-0.212433	-0.0272353
ME2	1.38755	0.439925	-0.279134	-0.782504	-0.810397	-1.04586	-0.818297
MEAF6	1.21442	0.629294	-0.0768299	-0.273285	-0.850633	-1.39991	-1.23902
MEAK7	1.64475	0.04189	-0.179672	-0.402232	-1.0584	-1.3356	-1.60987
MECR	1.41212	0.408037	0.302784	-0.892839	-1.00545	-1.48032	-1.38368
MED12L	1.51716	0.0250144	0.465528	-0.809547	-1.23946	-1.16504	-1.73997
MED13L	0.948419	-0.0567154	-0.474611	-0.203082	-0.301704	-0.368807	-0.0973883
MED14	1.1802	0.220347	0.287186	-0.328513	-0.406353	-1.44365	-1.21718
MED18	0.428083	0.269156	0.0608361	-0.000725964	-0.0394932	-0.704286	-0.286053
MED21	1.1777	0.422362	0.283437	0.019829	-0.920987	-1.43058	-1.90152
MED22	1.29688	0.393998	0.22519	-0.544382	-1.13396	-1.15028	-1.09486
MEF2A	1.21132	-0.160111	-0.147405	-0.55435	-0.406772	-0.366445	-0.565536
MEGF8	0.208917	1.25944	0.644749	-1.19723	-1.26646	-1.09569	-0.818606
MEIOC	1.77791	-0.156726	-0.757946	-0.796115	-0.87546	-1.01988	-1.09489
MEIS3	1.69424	-0.161523	-0.668414	-0.746521	-0.812351	-0.901551	-0.889347
MELK	1.3028	0.540859	0.238132	-0.342017	-0.869171	-1.90308	-1.76191
MERTK	1.11505	0.0103847	-0.399655	-0.469693	-0.330234	-0.191984	-0.565366
MEST	1.67804	0.339589	0.130455	-0.502842	-1.27211	-2.4913	-2.81176
MET	1.56973	-0.125383	-0.423852	-0.664806	-0.827669	-0.775637	-0.758838
METAP1	1.4308	0.459797	-0.151878	-0.560334	-1.26995	-1.11103	-1.08063
METTL14	1.41421	0.397903	0.284387	-0.61272	-0.937437	-1.79579	-1.57673
METTL7A	2.05056	-0.464197	-0.809432	-0.749932	-1.37759	-1.68649	-1.88008
MEX3A	1.17114	-0.180673	-0.198943	-0.330787	-0.425104	-0.483283	-0.435586
MEX3C	1.59631	-0.0385411	-0.630229	-0.645771	-0.959041	-0.768375	-0.69907
MFGE8	1.26774	0.566257	-0.0756866	-0.590335	-1.32125	-1.19535	-0.596119
MFHAS1	1.89651	0.373457	-1.02607	-0.868531	-1.37422	-1.95206	-1.74434
MFN1	1.44031	0.224374	-0.250413	-0.161417	-1.15272	-1.28042	-0.938767
MFSD6	1.16817	0.229349	-0.0113297	-0.417644	-0.41089	-0.766197	-1.00148
MFSD8	1.68789	-0.90745	-0.236305	-0.221989	-0.912284	-0.669089	-1.40169
MFSD9	0.932243	0.66921	0.0190224	-0.108967	-0.464204	-0.907319	-1.72267
MGA	1.05375	0.110868	-0.0591225	-0.424831	-0.420043	-0.533216	-0.512477
MGST2	-0.0582674	0.156925	0.103867	0.131311	0.0963495	-0.346717	-0.153126
MIB1	1.43004	-0.101384	-0.289732	-0.497397	-0.574578	-0.72872	-0.806027
MICAL2	2.00055	0.295577	-0.719868	-2.08751	-1.5291	-1.91597	-1.65664
MICU1	1.57692	0.0425038	-0.230554	-0.802914	-0.885605	-1.05533	-0.892114
MID1	1.25821	0.567121	-0.394751	-0.61251	-0.713001	-0.921516	-0.801449
MIEF2	1.23469	0.327489	-0.153381	-0.721902	-0.738827	-0.657677	-0.614162
MIER3	1.5233	0.0612479	-0.0338789	-0.355376	-1.01368	-1.23587	-1.30819
MIF4GD	1.44377	0.439565	-0.427266	-0.78848	-0.688696	-1.15271	-0.914067
MIS18A	1.1671	0.506087	0.0252015	-0.25591	-0.645996	-1.38596	-1.12835
MIS18BP1	1.14738	0.231834	-0.314385	0.0205082	-0.310974	-1.07708	-0.965898
MISP	1.38179	0.373861	-0.157992	-0.547853	-0.977756	-0.810305	-1.18468
MITF	1.24764	-0.071664	-0.385903	-0.177109	-0.571794	-0.626773	-0.506843
MKNK2	0.543351	-0.112674	-0.00700666	0.17951	-0.217011	-0.107793	-0.510935
MLEC	0.254502	0.129258	0.305198	0.311994	0.0540895	-0.825152	-0.658109
MLF1	1.31712	0.128157	0.0994359	-0.0906782	-1.11142	-1.19474	-0.984853
MLLT11	1.42211	-0.0287673	-0.392326	-0.690353	-0.756602	-0.585959	-0.513994
MLXIP	0.995959	0.105812	0.0232712	-0.587526	-0.330551	-0.543937	-0.383416
MMGT1	1.29147	0.202622	-0.128203	-0.0816597	-0.768767	-1.02546	-1.1099
MMS19	0.610229	0.132668	-0.237326	-0.0685658	-0.374984	-0.176814	-0.121065
MMS22L	1.38128	0.223134	0.0962857	-0.525501	-0.845011	-1.14033	-1.14039
MOB1B	1.3651	0.205729	-0.291452	-0.434422	-0.610578	-0.910129	-0.925095
MOCS1	1.61627	0.472451	-0.415208	-0.726381	-0.947159	-1.49313	-1.65069
MORC2	0.331477	0.299974	-0.107091	0.0482749	-0.154248	-0.316501	-0.240461
MOV10	0.295082	0.13687	0.0717627	-0.118961	-0.0595791	-0.267405	-0.133967
MOXD1	1.52669	0.169716	-0.29069	-0.621981	-1.14857	-0.902504	-0.887368
MPC2	1.42071	0.35991	-0.609603	-0.712655	-0.403846	-1.06554	-0.888254
MPHOSPH8	0.176029	0.150209	0.0770043	0.114514	-0.179766	-0.334509	-0.0783136
MPI	1.75338	-0.375982	-0.419713	-0.583057	-1.05157	-1.13797	-0.982852
MPP2	0.974147	-0.0596772	-0.258408	-0.269142	-0.3064	-0.308463	-0.332679
MPP6	1.52255	0.0191497	-0.350117	-0.584073	-0.776519	-0.964882	-0.821211
MPP7	1.571	-0.0425219	0.105005	-0.36511	-0.817245	-1.49212	-1.821
MPRIP	0.528708	-0.2617	0.0023189	-0.0460321	-0.0725596	-0.224429	-0.0798283
MPST	1.37907	-0.0797124	-0.248966	-0.729971	-1.2017	-0.453441	-0.245928
MRAS	1.75542	0.249987	-0.922089	-0.345511	-0.746507	-1.84193	-2.03031
MRE11	0.882865	0.0322394	-0.332688	-0.699328	0.905259	-1.29433	-1.17511
MRPL24	0.471025	0.826327	0.207101	-0.321114	-0.235628	-1.20849	-0.727647
MRPL30	1.39067	0.269224	0.0438337	-0.509546	-0.680352	-1.24583	-1.34422
MRPL35	0.93512	0.494301	0.130684	0.12505	-0.361268	-1.25811	-1.74961
MRPL4	1.4736	0.416559	0.147237	-0.416872	-1.28508	-1.6359	-1.73929
MRPL50	0.960589	0.490371	0.160617	-0.0934812	-0.447295	-1.25936	-1.17488
MRPS25	0.886399	0.402582	0.523108	0.123021	-0.624919	-1.46293	-1.77448
MRPS27	1.2261	0.655355	0.139057	-0.409544	-0.758674	-1.6231	-1.66228
MRRF	1.25348	0.48951	0.0579166	-0.426281	-0.707619	-1.552	-1.07895
MRS2	1.14218	0.34754	0.229138	0.0450639	-0.855294	-1.24961	-1.54248
MRTFB	1.15547	0.128292	-0.272018	-0.456463	-0.363421	-0.519561	-0.62683
MSANTD3	1.43379	0.411435	0.0309158	-0.412177	-0.940465	-1.47001	-1.67464
MSANTD4	0.836099	0.223535	-0.255896	-0.440504	-0.0882047	-0.385811	-0.383064
MSH2	1.52413	0.377587	-0.111293	-0.683971	-0.990278	-1.41882	-1.32522
MSH6	1.61364	-0.00018812	-0.425842	-0.741091	-1.1453	-1.1323	-0.537591
MSI1	0.824143	-0.133285	0.00784459	-0.32731	-0.30187	-0.20824	-0.254122
MSI2	1.84746	0.241366	-0.340111	-0.776904	-1.22067	-2.04493	-2.52108
MSRB1	1.27736	0.310703	0.131006	-0.626547	-1.11555	-0.897032	-0.75038
MST1R	1.2877	0.502422	-0.558961	-0.825991	-0.788451	-0.737402	-0.473223
MSX1	1.33019	-0.227647	-0.35838	-0.277941	-0.497727	-0.637233	-0.565666
MTF2	1.19769	0.165687	-0.158219	-0.162179	-0.390433	-1.20594	-0.740866
MTFR1	1.14917	0.108834	0.186512	-0.0581545	-0.431176	-1.02771	-1.42224
MTFR2	1.14505	0.435734	0.0937215	-0.332438	-0.414507	-1.42565	-1.14555
MTHFD1	1.44491	0.489867	-0.236786	-0.812614	-0.611032	-1.61649	-1.07587
MTHFR	0.868983	0.229726	-0.377976	-0.365356	-0.217007	-0.320423	-0.332724
MTMR6	1.38521	0.26706	-0.152125	-0.313256	-0.844299	-1.07722	-1.15562
MTMR7	1.6448	-0.0688637	-0.369809	-0.828402	-0.865415	-0.879625	-1.02874
MTMR9	1.2455	0.222968	-0.556238	-0.616134	-0.504124	-0.598746	-0.388448
MTR	1.29147	0.00338343	-0.271228	-0.604357	-0.38649	-0.665681	-0.581801
MTRES1	0.574452	0.0380084	0.0416713	-0.0996862	0.201451	-0.457005	-0.636436
MTREX	1.28428	-0.0286397	0.357758	-0.0262881	-0.751939	-1.5099	-1.41224
MTRF1L	1.29841	0.527146	-0.176806	-0.469066	-0.919357	-1.17622	-0.940651
MUC1	1.56802	0.564662	-0.646126	-0.593098	-1.12837	-1.3221	-1.3339
MUC3A	1.63717	0.447616	-0.201959	-1.12589	-1.08079	-1.31804	-1.62493
MXI1	1.30705	-0.224884	-0.410535	-0.267081	-0.55136	-0.484413	-0.536422
MYBBP1A	1.26761	0.701332	-0.164428	-0.607569	-0.676878	-1.42146	-1.25521
MYBL2	1.70872	1.13274	-0.418066	-1.60458	-2.11925	-3.17093	-3.05785
MYC	0.945053	0.579018	0.584074	-0.612156	-0.586222	-1.55401	-1.24822
MYEF2	1.05937	0.00512179	-0.191037	-0.50427	-0.133183	-0.587495	-0.407156
MYEOV	1.58653	-0.106784	-0.927264	0.134364	-0.870962	-0.990344	-1.34197
MYH10	1.80946	0.11287	-0.712388	-1.12985	-1.16894	-1.44483	-0.904671
MYH14	1.9059	0.34412	-0.801053	-1.43158	-1.42625	-1.58356	-1.58737
MYH9	1.41981	0.470223	-0.234305	-0.807776	-0.98496	-1.18593	-0.803299
MYL12A	0.662065	0.163621	-0.151087	-0.264897	-0.361948	-0.361522	0.0118867
MYL6	0.399676	0.714871	0.061564	-0.00449003	-0.665909	-0.674267	-0.430468
MYL9	1.15941	1.55382	-0.645748	-1.14575	-1.6447	-1.89171	-2.73707
MYLK	1.26019	1.14159	0.260856	-1.88468	-1.43014	-1.81736	-1.8643
MYO18A	1.01177	0.10787	-0.267951	-0.863305	-0.516167	-0.346655	0.0567959
MYO1B	1.72155	0.541957	-0.979318	-1.55962	-1.44593	-1.43192	-0.595101
MYO1D	2.22181	0.0295076	-1.10398	-1.8526	-1.89791	-2.62534	-2.81585
MYO7A	2.16236	-0.0383867	-0.488385	-1.52008	-2.21908	-2.77888	-2.96772
MYO9A	1.28252	-0.19903	-0.164602	-0.532606	-0.493184	-0.552968	-0.472568
MYOCD	0.719251	-0.146685	-0.0551499	-0.0844303	-0.188385	-0.249366	-0.276058
MYOF	1.74179	0.260892	-0.19546	-0.908442	-1.31189	-1.54167	-1.71333
MYORG	0.78598	0.915846	0.168362	-0.534419	-0.703827	-1.08953	-1.02624
MYRF	1.10605	-0.0851926	-0.245871	0.0867647	-0.482716	-0.505203	-0.787617
N4BP2	1.11353	-0.147616	-0.246655	-0.306725	-0.342599	-0.405621	-0.437024
N4BP2L2	0.632984	-0.0941398	-0.0640418	-0.159656	-0.29522	-0.0120251	-0.227804
NAA11	1.34486	-0.020741	-0.217772	-0.231074	-0.514994	-0.713473	-1.14344
NAA15	1.27609	0.390794	0.23113	-0.213893	-0.861523	-1.61232	-1.49952
NAA30	1.10485	0.207498	0.133316	0.191272	-0.934613	-0.931585	-1.29155
NAA35	1.39935	0.282811	-0.160529	-0.433213	-0.793793	-1.02478	-1.1779
NAA40	1.40087	0.29477	-0.144039	-0.692233	-0.93254	-0.958076	-0.810571
NAA50	1.40661	0.139625	0.350936	0.0698515	-1.27804	-1.7581	-2.22261
NABP2	1.27803	0.568847	-0.190677	-0.757839	-0.75829	-1.20343	-0.7404
NACAD	1.03133	0.830352	0.498013	-1.0414	-1.16332	-1.24149	-1.28478
NACC1	1.23117	0.443403	0.271354	-0.489629	-0.883944	-1.21271	-1.32148
NADSYN1	1.49359	0.269193	-0.0813977	-0.731149	-0.749411	-1.09623	-1.43898
NAF1	1.3099	0.369315	0.113059	-0.393556	-0.835868	-1.2164	-1.33772
NANOS1	1.26438	0.26061	0.0562036	0.025755	-0.811038	-1.2271	-1.53576
NANP	1.32822	0.10527	-0.22907	-0.35821	-0.638561	-0.744009	-0.887294
NAV2	1.35597	0.121145	-0.36439	-0.85346	-0.853456	-0.531352	-0.363842
NAXE	1.21101	0.476475	0.44933	-0.218896	-0.959491	-1.90675	-1.79534
NBEAL2	1.25827	0.635319	-0.129942	-0.736084	-0.935046	-0.942397	-1.00869
NBPF26	0.154931	0.00708481	0.254306	-0.194598	0.0131186	-0.282123	-0.0238318
NCAPD2	1.83046	0.24528	-0.220685	-1.24376	-1.27121	-1.92385	-1.73755
NCAPD3	0.870037	0.639204	0.0662108	-0.158379	-0.71862	-1.56057	-0.463689
NCAPG	1.59574	0.617366	-0.145728	-0.708456	-1.09035	-2.26173	-2.00362
NCAPG2	1.54904	0.273545	-0.244483	-0.517903	-0.997452	-1.36711	-1.20439
NCAPH	1.37417	0.680255	0.170169	-0.610891	-0.97644	-2.01207	-1.89295
NCDN	1.40199	0.234909	0.0529679	-0.709578	-0.926625	-1.04164	-0.944116
NCF4	0.0532633	0.326054	-0.322558	0.120809	0.226952	-0.302207	-0.250774
NCK2	1.22299	0.37493	0.269965	-0.132846	-1.04012	-1.27911	-1.50317
NCLN	0.138582	0.00362908	0.300696	-0.0422288	0.0363689	-0.108866	-0.432608
NCOA7	1.24431	0.486338	-0.692617	-0.762425	-0.448551	-0.880122	-0.423291
NCOR1	1.35333	-0.424893	-0.243638	-0.49138	-0.426374	-0.437025	-0.596521
NDC1	1.484	0.447253	0.0540039	-0.429129	-1.10607	-1.73005	-1.7736
NDC80	1.2034	0.873797	-0.0331156	-0.50899	-0.83932	-1.87459	-1.50197
NDE1	1.41618	0.573908	-0.69122	-0.364289	-0.78005	-1.16855	-1.25406
NDOR1	1.17924	0.278449	0.0831809	-0.601945	-0.533014	-0.87177	-0.819275
NDRG2	1.27906	0.394226	-0.358691	-0.473564	-0.692718	-1.00936	-0.636114
NDRG4	1.61215	0.0931825	-0.874725	-0.81916	-0.65149	-0.844245	-0.809791
NDST1	1.26312	0.258532	-0.436423	-0.552652	-0.756208	-0.561257	-0.487816
NDUFA1	0.401443	0.132652	0.227429	0.00497725	-0.300044	-0.451418	-0.209044
NECTIN1	2.0838	0.218442	-0.781935	-1.40164	-2.12899	-2.43833	-2.15771
NECTIN2	1.23631	0.923722	-0.257702	-0.460888	-1.58711	-1.10459	-1.37251
NEDD1	1.51168	0.23704	-0.19434	-0.544661	-0.815191	-1.35608	-1.14719
NEDD9	1.4588	0.363108	0.110222	-0.403356	-1.13746	-1.60021	-1.53479
NEIL3	0.935956	0.409469	-0.0278514	-0.295947	-0.361915	-0.75902	-0.750978
NEK2	1.71819	0.520761	-0.559495	-0.895088	-1.15376	-1.63637	-1.79743
NEK4	1.26888	-0.108939	0.289233	-0.784275	-0.778447	-1.14405	-0.277762
NEK6	1.80219	0.00963412	-0.412447	-1.05826	-1.64425	-1.20605	-0.940979
NEK9	1.34427	-0.0251027	-0.589101	-0.750724	-0.592595	-0.495546	-0.240035
NEMF	0.486389	-0.0261874	-0.0765666	0.0455519	0.0268284	-0.410882	-0.20801
NEMP1	1.11352	0.311103	-0.0242947	-0.204713	-0.663184	-0.834086	-0.856771
NEMP2	0.78916	0.456963	-0.202638	-0.17823	-0.104363	-0.646732	-0.791869
NETO2	1.11205	-0.047034	-0.454521	0.0680268	-0.103743	-0.621986	-0.965435
NFATC2	1.00814	0.225593	-0.226245	-0.403515	-0.422319	-0.444569	-0.458924
NFATC3	1.18727	0.233264	0.157204	-0.268594	-0.711827	-0.84144	-1.2062
NFATC4	1.08099	-0.132625	-0.339122	-0.32512	-0.317361	-0.339122	-0.339122
NFE2L2	1.20751	0.143739	0.0668581	0.049617	-0.633948	-1.0377	-1.42698
NFIC	0.961538	0.007676	0.175925	-0.237268	-0.363465	-0.600405	-0.661144
NFKBIL1	0.454293	0.0156399	-0.0416046	0.0360119	-0.447081	-0.0659942	-0.099544
NFRKB	1.55616	0.0292565	-0.221682	-0.418525	-0.869479	-1.16134	-1.18898
NHLRC2	1.05492	0.144655	0.073414	-0.143613	-0.503354	-0.76305	-0.824298
NID1	1.44263	0.23404	-0.0484842	-0.650326	-1.06358	-1.13467	-0.816703
NIFK	1.20139	0.547611	0.213502	-0.563516	-1.00653	-1.46363	-0.882946
NIPA1	1.48065	0.162316	-0.212657	-0.483383	-0.824507	-0.974022	-1.19043
NIPA2	1.25099	0.163397	0.380344	-0.129839	-1.03862	-1.17095	-1.50009
NIPAL3	0.240701	0.237884	0.385045	-0.16258	-0.110177	-0.428182	-0.376745
NIPSNAP1	1.45342	0.210633	-0.517518	-0.802174	-0.878054	-0.639208	-0.630371
NIPSNAP2	0.323125	0.453612	0.196089	-0.175647	-0.344702	-0.516449	-0.214278
NISCH	1.33438	-0.204928	-0.402352	-0.674155	-0.525665	-0.518808	-0.260446
NKAP	0.43981	0.147666	-0.30357	0.106889	-0.139753	-0.312183	-0.0961075
NLE1	1.39018	0.395617	0.0658791	-0.793118	-0.931972	-1.16291	-1.09293
NLGN2	1.37719	0.117623	-0.50002	-0.64009	-0.797478	-0.520161	-0.522811
NLGN4X	1.08493	-0.00214597	-0.401214	-0.378233	-0.225989	-0.462323	-0.371862
NLN	1.59003	0.244529	-0.459885	-0.782826	-0.954245	-1.17136	-0.898729
NLRP2	1.29542	0.956996	0.219975	-0.764499	-1.47418	-1.96532	-2.09015
NLRP7	2.34691	-0.139476	-1.52023	-1.97433	-2.59991	-2.96176	-3.20549
NME3	0.340823	0.057159	0.470266	-0.0132178	-0.506396	-0.436865	-0.194057
NMNAT2	2.02777	-0.339485	-0.160584	-1.1091	-1.82607	-1.93612	-2.11816
NMT2	1.02884	0.00077941	-0.321622	-0.159827	-0.200108	-0.517182	-0.525837
NNT	1.12893	0.18466	-0.386818	-0.19382	-0.346866	-0.779241	-0.581187
NOB1	1.34606	0.245951	0.219949	-0.508144	-1.10997	-1.13219	-1.04512
NOC3L	1.56095	0.224951	-0.0461442	-0.742116	-0.899519	-1.312	-1.41282
NOCT	1.34492	0.496371	-0.198847	-0.717266	-1.11192	-0.944338	-0.76776
NOL10	1.16453	0.473005	0.0441779	-0.265582	-0.667707	-1.29097	-1.09155
NOLC1	1.18032	0.47888	0.408051	-0.274571	-0.848088	-1.72529	-1.60596
NOTCH1	1.05696	0.474229	-0.0302003	-0.342612	-0.517684	-0.845202	-0.979192
NOTCH3	1.60896	0.73196	-0.164392	-1.18936	-1.51935	-1.65371	-1.77936
NPAS2	1.51073	0.129278	-0.578876	-0.614385	-0.558583	-0.973057	-0.874035
NPDC1	1.31811	0.330915	0.0821483	-0.351629	-1.09306	-1.07933	-1.10631
NPEPPS	1.49352	0.0618529	-0.00944093	-0.545325	-0.849276	-1.0505	-1.23832
NPHP1	1.14795	-0.043655	-0.447658	-0.248467	-0.355183	-0.460991	-0.452971
NPM1	1.37191	0.460488	0.419117	-0.337838	-1.14226	-2.01528	-2.27157
NPM2	2.04011	-1.17589	0.235038	-1.6521	-1.23782	-1.75715	-2.12242
NPM3	1.44729	0.227738	0.110988	-0.454648	-1.08071	-1.35786	-1.2195
NPPB	1.60103	0.687932	-0.902656	-0.318343	-1.23886	-1.29466	-2.41744
NQO1	0.979839	1.16391	0.0823683	-0.432752	-1.19415	-1.85351	-1.86908
NR1H3	1.47722	0.872322	-0.269863	-0.541943	-1.46606	-1.8331	-2.14307
NR2C2	1.01971	0.103443	0.211524	0.00923575	-0.358969	-0.843435	-1.33359
NR2F2	1.47232	0.757539	-0.0817468	-0.609976	-1.40128	-1.74652	-1.95462
NRBP1	0.317444	0.316381	0.0592124	-0.101954	-0.411044	-0.31952	-0.0268015
NRIP3	1.022	-0.0402054	-0.103283	-0.23054	-0.280426	-0.502408	-0.547402
NRK	1.16902	0.061516	-0.378778	-0.388854	-0.327525	-0.568416	-0.506836
NRP1	1.19622	0.373509	0.256213	-0.102356	-0.985185	-1.34791	-1.36128
NRP2	1.41665	0.921278	-0.491825	-0.886213	-1.28663	-1.26652	-1.47864
NSD1	1.48614	0.0106419	-0.294291	-0.590156	-0.770469	-0.797066	-0.863234
NSD2	1.87129	0.102853	-0.626139	-0.847345	-1.28013	-1.66947	-1.56628
NSL1	1.50458	0.297518	-0.216772	-0.500147	-1.01256	-1.21041	-1.19028
NSMF	1.62691	0.221854	-0.277423	-0.858484	-1.21244	-1.19396	-0.999923
NSRP1	0.371851	0.0725182	-0.072836	0.0604758	0.0685628	-0.318268	-0.303727
NSUN7	1.24309	0.0507371	-0.317511	-0.43719	-0.524894	-0.57089	-0.539702
NT5C2	1.71966	0.20315	-0.488519	-0.823059	-0.940522	-1.24754	-1.57781
NT5DC1	1.34073	0.494326	-0.248526	-0.599236	-0.689807	-0.927031	-1.28345
NTAN1	1.48852	0.796879	0.0407827	-0.858117	-1.48132	-2.02687	-1.87428
NTAQ1	1.74322	-0.139642	-0.279925	-0.792256	-0.813604	-1.66187	-1.12542
NUBPL	1.46572	0.272071	-0.250871	-0.70969	-0.833465	-1.01254	-0.938565
NUCKS1	0.111939	0.219435	-0.261473	0.199124	-0.0796878	-0.23784	-0.0313119
NUDCD1	1.33726	0.332978	-0.111161	-0.562742	-0.830643	-0.990314	-0.87522
NUDCD2	1.71339	0.0830311	-0.300442	-0.845174	-0.475665	-1.75281	-1.85227
NUDT11	1.34588	-0.274934	-0.287848	-0.414758	-0.572519	-0.507335	-0.542817
NUDT12	1.14778	0.184171	-0.0619951	-0.645842	-0.450764	-0.706125	-0.501363
NUDT4	1.26903	0.437249	-0.0259082	-0.0642013	-0.694895	-1.28596	-1.89189
NUDT4B	1.68849	-0.622491	0.070807	-0.0930312	-0.831825	-1.7919	-1.7919
NUDT6	1.27958	0.0237894	-0.431563	-0.413774	-0.517876	-0.738512	-0.384932
NUF2	1.09015	0.798461	-0.0172062	-0.496257	-0.661211	-1.36906	-1.26807
NUFIP2	1.1735	0.108503	0.560624	-0.155347	-0.770258	-1.3182	-1.70776
NUP107	1.29212	0.289344	0.0686451	-0.409133	-0.691632	-1.27937	-1.01131
NUP160	1.76213	-0.118692	-0.422423	-0.711354	-0.965147	-1.37953	-1.2059
NUP188	1.61501	0.261213	-0.158357	-0.833871	-0.778155	-1.62358	-1.42014
NUP210	1.21179	0.179807	0.0714598	-0.366301	-0.583405	-0.770703	-1.08633
NUP35	1.1863	0.697605	0.387731	-0.310103	-1.13637	-1.93431	-1.88343
NUP37	1.08352	0.844826	0.140631	-0.255236	-1.00198	-1.67375	-1.59176
NUP42	1.33186	0.370948	-0.545835	-0.615632	-0.0926509	-0.955693	-1.32733
NUP43	1.39948	0.425331	-0.0455561	-0.563974	-0.894143	-1.24375	-1.27454
NUP62	1.48982	0.149288	0.116335	-0.61328	-0.863096	-1.4876	-1.18973
NUSAP1	1.47158	0.722063	-0.23853	-0.647287	-0.768631	-2.10634	-1.87883
NVL	0.589211	0.00479808	0.0321162	-0.375751	-0.204846	-0.376734	0.0857237
NXN	1.81693	0.663247	-0.454644	-1.02095	-1.85596	-2.23212	-2.46216
NXPE3	1.46458	-0.0625157	-0.623879	-0.576163	-0.586025	-0.630841	-0.61944
NYNRIN	1.34706	0.0223523	-0.335853	-0.497971	-0.589437	-0.629021	-0.669279
OARD1	0.414393	0.109352	-0.0793119	-0.208392	0.161978	-0.571856	-0.0218959
OAT	1.50112	0.525565	-0.242435	-0.712543	-1.3214	-1.28831	-1.10549
OBI1	1.09781	0.411756	-0.1256	-0.369559	-0.764767	-0.714029	-0.64252
OBSCN	0.623161	0.10584	-0.044644	-0.278945	-0.276845	-0.180109	-0.181346
OCLN	1.57368	0.681376	0.0102011	-0.988667	-1.36107	-1.8082	-2.09654
ODC1	1.23831	0.618516	0.360623	-0.126646	-1.29609	-1.83282	-2.2002
OGDHL	1.19644	-0.0668767	-0.193794	-0.43301	-0.47322	-0.49683	-0.495058
OGFOD1	1.32555	0.56689	0.0349899	-0.539753	-1.04815	-1.25927	-1.32696
OIP5	1.28884	0.662596	0.00403272	-0.216937	-1.01722	-1.59017	-1.81422
OLA1	1.43118	0.764917	-0.0671247	-0.635743	-1.17002	-1.91108	-1.7583
OLFML1	1.64613	-0.293201	-0.953914	-0.322661	-0.589437	-0.640544	-1.21062
OLFML2A	1.15593	0.10563	-0.336802	-0.404801	-0.421732	-0.484997	-0.540374
OLFML3	1.72269	0.833009	-0.719025	-1.33291	-1.62435	-1.74764	-1.77857
OLR1	0.524693	1.84097	-0.640204	-1.16905	-1.32945	-1.78101	-2.29595
OPA1	1.64677	0.169694	-0.420146	-0.779154	-0.632974	-1.34948	-1.4092
OPTN	1.29832	0.193261	-0.427799	-0.421899	-1.23218	-0.625529	-0.262663
ORAI2	1.55642	0.0522276	-0.344303	-0.882479	-0.933167	-0.925073	-0.640673
ORC1	1.13512	0.319691	0.352809	-0.220373	-0.743668	-1.30715	-1.25554
ORC5	1.24	0.602635	0.137417	-0.409374	-1.06011	-1.48276	-1.22015
OSBPL10	1.25758	0.100346	0.234083	-0.137074	-1.14776	-0.981463	-1.01827
OSBPL11	1.14979	0.13393	0.175364	-0.0413492	-0.625811	-1.04391	-1.15249
OSBPL3	1.75397	0.227653	-0.96168	-0.352519	-1.15701	-1.14605	-1.94759
OSBPL5	1.085	-0.181977	-0.110831	-0.511852	-0.433839	-0.309666	-0.281665
OSBPL8	1.49686	-0.0513165	-0.435882	-0.409182	-0.696257	-0.860993	-0.855606
OSGIN2	1.24513	0.199889	-0.454119	-0.331393	-0.476231	-0.599128	-0.792706
OTOG	0.901348	-0.13322	-0.0211428	-0.296412	-0.316246	-0.311317	-0.301148
OTUD7B	1.26845	-0.018598	-0.29401	-0.486721	-0.554275	-0.568419	-0.475649
OVOL2	1.52951	0.305826	-0.46407	-0.718271	-0.862734	-0.954555	-1.06394
OXSR1	1.3367	0.334837	-0.148516	-0.335266	-0.995056	-1.0836	-0.876599
OXTR	-0.102336	1.30401	-0.356651	-0.402995	-0.509882	-0.532964	-0.580667
P2RY2	1.59229	-0.411423	-0.515442	-0.333118	-0.614823	-0.794265	-0.97203
P2RY6	1.25708	0.618971	0.0533133	-0.68055	-0.706981	-1.32405	-1.32004
PABPN1	0.208282	0.0550391	0.410801	-0.100283	0.0372699	-0.586471	-0.232111
PACSIN1	1.02472	-0.0379983	-0.217835	-0.320865	-0.348183	-0.372548	-0.371475
PACSIN2	0.996257	0.288331	0.599335	0.0288526	-0.896029	-1.31123	-1.69714
PAFAH1B3	1.35343	0.585015	0.228894	-0.658195	-1.35098	-1.5303	-1.31864
PAGE4	1.71303	0.0218584	-0.694301	-0.46302	-0.935162	-1.27097	-1.23309
PAICS	1.48231	0.467693	0.106855	-0.610485	-1.02402	-1.84029	-1.64257
PAK1IP1	0.979259	0.725292	0.266477	-0.238831	-0.623407	-1.68499	-1.45454
PAK2	1.4321	0.35762	-0.33094	-0.517014	-1.00804	-0.93953	-0.977583
PAK6	1.58233	0.823524	-0.157846	-0.797572	-1.69032	-2.04894	-2.23421
PALLD	1.39696	0.202787	-0.558541	-0.74782	-0.803822	-0.805004	-0.329277
PALM2AKAP2	1.83181	-0.277366	-0.768806	-0.94145	-0.819085	-1.09712	-1.07944
PALM3	1.63364	0.317642	-0.448539	-0.614793	-0.968095	-1.2456	-1.59055
PAM16	0.129165	0.0498213	0.169062	0.0450285	-0.237147	0.0592818	-0.277877
PAPOLA	1.15439	0.175051	0.711454	-0.187183	-1.03637	-1.61537	-1.66477
PAPOLG	1.135	0.131739	-0.180066	-0.308702	-0.464515	-0.57189	-0.687988
PAPSS1	1.53073	-0.0036606	-0.476546	-0.879905	-1.04052	-0.776482	-0.356271
PAQR4	1.39642	0.315712	-0.117748	-0.409314	-0.917283	-1.21609	-1.03401
PAQR8	0.85609	-0.183157	-0.216553	-0.281581	-0.305266	-0.215967	-0.0656259
PARG	1.36371	0.216625	-0.180698	-0.621585	-0.650332	-0.95313	-0.789236
PARP1	1.50251	0.489431	-0.271555	-0.537462	-0.980187	-1.62445	-1.27196
PARP11	0.870044	0.151498	0.208513	-0.352927	-0.554778	-0.550109	-0.397185
PARP4	1.42283	0.287227	-0.684602	-1.05673	-0.850286	-0.785875	-0.21588
PARP8	1.55055	0.158018	-0.471491	-0.748919	-1.15126	-1.10069	-0.46959
PARPBP	1.50192	0.32752	-0.0612541	-0.595906	-0.894602	-1.32733	-1.48808
PATL1	1.19457	0.402223	0.11278	-0.370415	-0.690299	-1.10966	-1.14661
PATZ1	1.20434	0.495823	-0.407716	-0.635382	-0.583353	-0.973858	-0.491226
PAX9	0.893885	-0.105904	-0.224915	-0.265197	-0.173975	-0.295002	-0.280324
PAXBP1	1.04723	0.0718396	0.0799234	-0.067332	-0.396904	-0.713524	-0.995064
PAXIP1	1.17086	0.0382597	-0.0207594	-0.227112	-0.454899	-0.904105	-0.69505
PBK	1.6632	0.506627	-0.154434	-0.733047	-1.17979	-2.12043	-2.05535
PBX1	1.45996	-0.150847	-0.442039	0.0453033	-0.725262	-1.05008	-1.02194
PBX2	1.34197	0.639208	-0.232379	-0.719178	-0.964371	-1.0425	-1.14914
PBX3	0.916774	-0.151626	-0.308187	-0.0514326	-0.32746	-0.359916	-0.212412
PC	1.45722	0.0724723	0.181347	-0.597923	-1.10346	-1.01431	-1.15977
PCBP4	1.62783	-0.139503	-0.351578	-0.879603	-0.890247	-0.777956	-0.85798
PCDHGB5	0.763903	-0.00951719	-0.198804	-0.222007	-0.209438	-0.171382	-0.274064
PCF11	0.466839	0.0843327	-0.161477	0.206808	0.148186	-0.406091	-0.628958
PCLAF	1.62619	0.420122	0.175654	-0.540957	-1.28589	-2.65632	-2.40009
PCMTD2	1.55566	0.0536476	-0.399685	-0.738966	-0.774357	-0.75551	-1.03428
PCOLCE	1.33818	0.432058	-0.117187	-0.568509	-0.857846	-1.1785	-0.908751
PCYT1A	1.22244	0.432578	0.0664978	-0.167005	-0.926385	-1.07606	-1.40128
PDCD6IP	1.48841	-0.0317978	-0.0411802	-0.652114	-0.435379	-1.3475	-1.073
PDE12	1.45111	0.386584	0.0235167	-0.470886	-0.949862	-1.48533	-1.53237
PDE4A	1.07971	0.108792	-0.336037	-0.543212	-0.542393	-0.389588	-0.185031
PDE4D	1.06731	-0.0432217	0.00721973	-0.285484	-0.0345326	-0.885193	-0.75939
PDE7A	1.48953	-0.122048	0.104332	-0.449665	-0.963699	-0.962413	-1.18441
PDGFA	1.23791	0.973091	-0.0037811	-0.762819	-1.19827	-1.5753	-1.6425
PDGFC	1.11856	0.0752862	-0.323856	-0.282411	-0.388227	-0.565419	-0.485693
PDK2	1.48619	-0.0502352	-0.134809	-0.556481	-0.631117	-0.754801	-1.3087
PDLIM1	1.50119	1.19757	-0.199791	-1.01028	-2.06944	-2.90696	-2.86775
PDLIM3	1.17827	1.07717	0.225511	-0.628725	-1.29334	-1.93111	-2.82737
PDLIM4	1.58448	0.535428	-0.0243706	-1.18772	-1.45482	-1.10405	-1.73992
PDP1	1.25909	-0.0960181	-0.509066	-0.46082	-0.644983	-0.339254	-0.300903
PDP2	1.04793	0.12029	-0.187752	-0.503219	-0.480211	-0.210581	-0.554435
PDS5A	1.49787	-0.15307	-0.175902	-0.348365	-0.702928	-0.930211	-1.09967
PDSS1	1.13677	0.699113	-0.0239659	-0.608455	-0.47159	-1.41369	-1.17894
PDSS2	1.31216	0.305543	-0.0152034	-0.468906	-0.691865	-0.892265	-1.28231
PDZD7	1.16053	-0.238457	-0.290458	-0.713869	-0.480866	-0.0428937	-0.317653
PDZD8	1.69842	0.0913013	-0.582279	-0.894005	-1.0101	-1.03561	-1.00328
PEAK1	1.33954	0.506451	-0.14489	-0.696751	-0.931829	-0.959133	-1.03275
PEAR1	0.990945	0.0581265	-0.287196	-0.336577	-0.321218	-0.355437	-0.362228
PECR	1.52735	-0.00562203	-0.39593	-0.532882	-0.741311	-0.904099	-0.895396
PEDS1-UBE2V1	2.06158	-0.54423	-1.02221	-1.3558	-1.3558	-1.3558	-1.07312
PEG10	1.78434	-0.105232	-0.0519088	-0.409659	-1.04929	-2.35322	-2.12436
PEG3	2.01241	0.10639	-1.03347	-0.488999	-1.53168	-2.43567	-2.66968
PER1	1.20787	-0.62121	0.14157	-0.0686599	-0.364115	-0.777439	-0.682847
PER3	1.1798	-0.0468929	-0.323437	-0.443906	-0.409829	-0.461109	-0.409119
PEX16	1.39368	0.242997	-0.234579	-0.768725	-0.703942	-0.751347	-0.877638
PEX19	1.67964	-0.0394179	0.000155669	-1.19095	-0.75791	-1.31393	-1.35189
PEX2	1.31937	0.532865	-0.0998366	-0.65174	-0.877371	-0.979527	-1.19601
PEX26	1.33958	0.560991	-0.0294782	-0.897994	-0.823659	-1.17574	-1.08966
PEX5	1.2471	0.0671955	-0.165429	-0.407323	-0.747934	-0.635725	-0.527135
PFAS	1.52488	0.301863	-0.244709	-0.676778	-0.931457	-1.26894	-1.0565
PFDN5	0.46685	0.138297	0.237389	-0.108717	-0.382918	-0.314066	-0.251917
PFKM	2.05961	-0.513016	-0.876731	-1.22781	-1.27763	-1.32245	-1.52865
PFKP	1.58448	0.848685	-0.114729	-0.958018	-1.69078	-2.23588	-2.06022
PGAM1	1.35785	0.394261	0.209821	-0.31176	-1.06478	-1.49493	-1.60978
PGAM5	1.08736	0.495235	0.430104	-0.119733	-0.872098	-1.52701	-1.71516
PGAP1	1.07627	0.177603	-0.101585	-0.646775	-0.687267	-0.327967	-0.373284
PGD	1.5542	0.585989	-0.247517	-0.818942	-1.25349	-1.43897	-1.45502
PGGT1B	1.52401	0.336228	-0.376051	-0.302444	-1.17125	-1.40626	-1.12371
PGM2L1	1.25531	-0.141247	-0.556173	-0.576427	-0.480875	-0.324771	-0.250875
PHACTR2	1.22734	0.29817	-0.474978	-0.726648	-0.559422	-0.678625	-0.318417
PHB	1.34014	0.515855	0.258631	-0.675568	-0.84525	-1.71978	-1.49102
PHF19	1.52296	0.428344	0.0914449	-0.756032	-1.31038	-1.54915	-1.40345
PHF3	1.37105	-0.1407	-0.379922	-0.457189	-0.557387	-0.55868	-0.619287
PHF6	1.44786	0.237444	-0.340983	-0.658986	-0.840129	-0.868721	-0.826219
PHF8	1.07232	0.230527	0.252071	-0.312398	-0.501779	-0.968085	-0.97061
PHKA1	1.30581	0.294568	-0.256075	-0.524327	-0.73055	-0.73202	-0.826544
PHLDA1	1.23469	0.44684	-0.681742	-0.52371	-0.38931	-0.598597	-0.886957
PHLDB1	1.33472	0.0829737	-0.357594	-0.797191	-0.557172	-0.491051	-0.574608
PHLPP2	1.08072	0.0582198	-0.276387	-0.290669	-0.396164	-0.457904	-0.48878
PHYH	1.47972	-0.140084	-0.0743613	-0.367369	-0.590744	-0.935633	-1.35173
PI4K2A	1.3569	0.391462	-0.0215469	-0.594342	-0.868727	-1.09616	-1.10773
PI4K2B	1.4057	0.168854	-0.154834	-0.507695	-0.775507	-0.999588	-0.887715
PIAS1	1.53578	-0.0673875	-0.18394	-0.375324	-0.926154	-0.835735	-1.29194
PIAS3	1.32802	0.317718	-0.343696	-0.824972	-0.718735	-0.719514	-0.565703
PIFO	1.59658	0.177322	-0.857595	-0.667826	-0.952602	-1.00148	-0.627177
PIGO	-0.117835	0.41775	0.00255053	-0.117743	0.0803277	-0.203189	-0.162778
PIGP	0.188342	0.194623	-0.0315274	-0.100789	0.13695	-0.509758	0.00474773
PIK3C2A	1.93437	-0.407705	0.210211	-1.36406	-1.60146	-1.50191	-2.35033
PIK3CA	0.367253	0.266832	0.0205329	0.0527383	-0.346364	-0.37965	-0.151701
PIK3CD	0.998786	0.646652	-0.382048	-0.514223	-0.51216	-0.620775	-0.696328
PIK3R1	1.34599	0.269384	0.0866353	-0.183554	-0.988889	-1.28938	-1.33191
PIK3R3	1.64703	0.428821	-0.482394	-0.827364	-1.16697	-1.42414	-1.23569
PIKFYVE	1.01665	-0.107548	-0.313711	-0.258607	-0.306937	-0.297948	-0.346685
PIM2	1.47998	0.265815	-0.518676	-0.517491	-0.923715	-0.9806	-0.79155
PIMREG	1.68153	0.052236	-0.361916	-0.778723	-0.984978	-1.28553	-1.06195
PINX1	1.1193	0.530624	0.0497722	-0.339754	-0.445146	-1.16914	-1.40143
PIP4K2B	1.39746	0.395056	-0.474826	-0.808383	-1.01269	-0.800223	-0.534964
PIP5K1B	1.37796	0.334905	-0.347522	-0.540325	-0.569938	-0.915199	-1.11329
PIR	0.441081	-0.143569	-0.109031	0.1718	-0.0742255	-0.35787	-0.0690589
PITPNA	1.25064	0.22379	0.205862	-0.0917429	-0.751523	-1.34575	-1.42068
PITPNC1	1.15752	0.126674	-0.103057	0.0750376	-0.766812	-0.745547	-0.974572
PITPNM2	0.412256	-0.186726	0.0260778	-0.0244527	-0.0951261	-0.179889	-0.0435822
PIWIL3	1.42298	-0.424341	-0.547617	-0.454878	-0.237185	-0.53388	-0.688211
PJA1	1.8461	0.00386698	-1.08637	-1.30007	-1.21766	-1.00797	-0.742305
PKD2	1.11925	0.343431	-0.405246	-0.818737	-0.587502	-0.448655	-0.253915
PKIA	1.57827	-0.0529491	0.336765	-0.537385	-1.23381	-1.62848	-1.5172
PKM	1.42613	0.682998	-0.0404655	-0.597058	-1.40774	-1.52787	-1.51395
PKMYT1	1.02496	0.707122	-0.00830693	0.0568822	-0.459257	-1.74797	-1.87307
PKN2	1.46653	0.186183	-0.548114	-0.856651	-0.415543	-0.800558	-0.89252
PKN3	1.04817	0.587571	0.0900451	-0.571251	-0.693765	-0.775167	-1.03097
PKP4	1.56028	-0.223595	-0.849522	-0.663557	-0.754961	-0.730424	-0.298889
PLA2G4A	1.17427	-0.183989	-0.330721	-0.359364	-0.385361	-0.435562	-0.352353
PLA2R1	0.908198	-0.394473	-0.180799	0.00571581	-0.405631	-0.422938	-0.0357297
PLAGL1	1.15101	-0.0317793	-0.529276	-0.376822	-0.436391	-0.305315	-0.340409
PLAUR	1.35017	0.93146	-0.211238	-0.778076	-1.28785	-1.33906	-1.77798
PLCD3	1.95153	0.359848	-1.13097	-1.89488	-2.04609	-1.71361	-0.795016
PLCG1	1.50774	0.288765	-1.07227	-0.665846	-0.769997	-0.567962	-0.816344
PLCG2	0.988901	-0.447385	-0.0638807	-0.361935	0.122649	-0.498244	-0.414174
PLCXD3	1.31647	0.178607	-0.387582	-0.477928	-0.672757	-0.648568	-0.666533
PLD1	1.31128	0.393732	-0.264612	-0.643493	-0.812038	-0.868091	-0.702365
PLD2	1.25196	0.562895	-0.466701	-0.949747	-0.667716	-0.983819	-0.387152
PLD5	1.34808	0.197524	-0.139716	-0.315041	-0.913045	-1.01819	-0.807885
PLEKHA1	1.3045	0.136103	-0.473526	-0.485453	-0.877432	-0.497415	-0.426815
PLEKHA3	1.53769	0.0363726	-0.631399	-0.653189	-0.315318	-1.45912	-0.684176
PLEKHA5	0.577592	-0.18519	-0.176129	-0.0445421	0.0820835	0.0218768	-0.515369
PLEKHA6	1.33082	0.779885	0.187599	-0.705581	-1.01399	-1.71896	-2.20726
PLEKHA7	1.58008	0.502926	-0.545206	-0.970736	-1.08813	-1.09192	-1.12658
PLEKHB1	1.13826	-0.0695883	-0.36192	-0.433778	-0.21299	-0.434728	-0.464142
PLEKHF2	1.39762	0.550377	-0.0322066	-0.545413	-1.25811	-1.28364	-1.29021
PLEKHG1	1.28812	-0.0286563	-0.33601	-0.636549	-0.392381	-0.657272	-0.422469
PLEKHG3	1.29753	0.147069	-0.0621782	0.125863	-1.04206	-1.05788	-1.25275
PLEKHH2	0.8429	-0.0647996	-0.290256	-0.17854	-0.222968	-0.274201	-0.208884
PLEKHH3	1.38264	0.569029	-0.583768	-0.521924	-1.06193	-0.613432	-1.27672
PLK1	1.61043	0.748365	-0.0851279	-0.897747	-1.29657	-2.47842	-2.31671
PLK3	1.21527	1.08169	-0.367743	-1.00147	-1.29209	-0.994235	-1.40815
PLK4	1.23546	0.34633	0.0544258	-0.153444	-0.732947	-1.09225	-1.45061
PLP2	1.39357	0.262423	-0.305977	-0.219393	-0.73222	-1.0256	-1.27852
PLPP2	1.8418	-0.111007	-0.712263	-0.930166	-1.39425	-1.07844	-0.999003
PLS1	2.11143	0.0181792	-0.552026	-1.06736	-2.01634	-2.7581	-3.15996
PLS3	1.99114	0.233336	-1.12127	-1.49636	-1.799	-1.80053	-1.11917
PLXNA1	1.37764	0.204344	-0.0789698	-0.730299	-0.52836	-0.99404	-0.987136
PLXNA2	1.25875	0.315894	-0.284806	-0.149097	-0.460161	-0.954542	-1.33369
PLXNB1	1.47172	0.642616	0.0326068	-0.85172	-1.35046	-1.44253	-1.60714
PLXND1	-0.145462	0.194885	0.54395	0.0430747	-0.505638	-0.461236	0.0458605
PMEL	1.3927	0.643715	0.053392	-0.211474	-1.4629	-1.78708	-1.95415
PNISR	0.369951	-0.223608	-0.0658758	0.264822	-0.0090083	-0.245824	-0.222116
PNMA2	1.49514	-0.14645	-0.503684	-0.643103	-0.663061	-0.669048	-0.574482
PNO1	1.3095	0.490431	0.145868	-0.454496	-0.804531	-1.46695	-1.53061
PNP	1.40189	0.556439	0.166201	-0.557226	-0.947696	-1.96209	-1.68937
PNPLA4	1.3865	0.303693	-0.211162	-0.875064	-0.462872	-1.24665	-0.748506
PNPO	0.960183	0.631323	-0.0716904	-0.742259	-0.482063	-0.872675	-0.526894
PNPT1	1.86383	-0.144421	-0.670897	-0.93119	-1.12544	-1.61979	-0.945498
POC1A	1.23732	0.540125	0.165456	-0.481307	-0.88627	-1.42076	-1.19787
POC1B	1.78624	0.15753	-0.709213	-0.980418	-1.08145	-1.24603	-1.24181
PODXL	2.3085	-0.0786939	-1.73326	-2.23064	-2.263	-2.45494	-2.35951
[truncated: 1,135 more rows]
