# Supplementary material for: The transcriptional regulatory network modulating human trophoblast stem cells to extravillous trophoblast differentiation
Source: Nat Commun. 2024 Feb 12;15:1285. doi: 10.1038/s41467-024-45669-2 (PMC10861538; doi:10.1038/s41467-024-45669-2)
Supplement: Supplementary file 6 — Supplementary Data 3 [file 41467_2024_45669_MOESM6_ESM.xlsx]

## Sheet: H3K27ac_TSC
Supplementary Data 3. Super-enhancer loci and associated genes
Chromosome	Start	End	Rank	Closest_Gene	Proximal_Genes	Overlap_Genes
chr7	2707398	2871261	1	GNA12	GNA12	AMZ1,GNA12
chr3	57939504	58116658	2	FLNB	SLMAP,FLNB	FLNB
chr17	43266061	43299797	3	RNU2-1	LINC00854	RNU2-1
chr19	920389	994969	4	WDR18	CNN2,ABCA7,GRIN3B,TMEM259,R3HDM4,MED16	WDR18,KISS1R,ARID3A
chr17	27455959	27604478	5	KSR1	TBC1D3P5,LGALS9	KSR1
chr17	77354466	77495824	6	2023-09-09		SEPT9,MIR4316
chr22	21420345	21496779	7	TMEM191C	RIMBP3C,RIMBP3B	HIC2,TMEM191C,PI4KAP2
chr7	47438288	47607132	8	TNS3	LINC01447,C7orf65	TNS3
chr1	27422396	27608715	9	WASF2	FGR,GPR3,CD164L2,FCN3,WASF2	AHDC1,WASF2
chr22	36300707	36486672	10	MYH9	FOXRED2,APOL1,MIR6819,EIF3D	TXN2,MYH9
chr4	40475743	40633586	11	RBM47		RBM47,MIR4802
chr11	12673367	12895187	12	TEAD1		TEAD1
chr14	102516590	102678517	13	RCOR1	ANKRD9	MIR4309,RCOR1
chr22	28882511	29050540	14	ZNRF3	KREMEN1,C22orf31	ZNRF3-AS1,ZNRF3
chr16	29589816	29615907	15	SLC7A5P1	SPN	MIR3680-1,SLC7A5P1
chr9	134323079	134423396	16	RXRA		RXRA,MIR4669
chr22	44684379	44829594	17	ARHGAP8	PRR5	PRR5,PRR5-ARHGAP8,ARHGAP8
chr16	21501312	21522887	18	MIR3680-1		SLC7A5P2,SMG1P3,MIR3680-1
chr4	40992687	41226653	19	APBB2	UCHL1,APBB2	UCHL1-AS1,APBB2
chr16	87820795	87873551	20	MIR6775	LOC102724467	MIR6775,SLC7A5
chr19	38629516	38737552	21	ACTN4	MAP4K1,LGALS7	EIF3K,CAPN12,ACTN4
chr20	47296262	47393526	22	ZMYND8	ZMYND8	ZMYND8,LOC100131496
chr12	124410251	124580754	23	NCOR2		NCOR2
chr3	134277134	134375538	24	MIR6827	RYK	AMOTL2,MIR6827
chr2	69530490	69687729	25	AAK1	SNORA36C	AAK1
chr17	81008438	81120469	26	BAIAP2	CHMP6,AATK-AS1,MIR3065,MIR1250,MIR657,MIR338	BAIAP2,AATK,BAIAP2-AS1
chr19	19364403	19490922	27	MIR640	SUGP1,NDUFA13,MAU2,CILP2,YJEFN3,TSSK6	GATAD2A,MIR640
chr11	73221248	73335868	28	P2RY6	P2RY2,P2RY6,RELT	P2RY6,ARHGEF17,P2RY2
chr10	112949178	113106249	29	TCF7L2	TCF7L2	TCF7L2
chr10	21278335	21465296	30	RNU6-15P	CASC10,MIR1915	RNU6-15P
chr10	93376725	93483357	31	MYOF	MYOF,CEP55	MYOF
chr16	89287822	89424103	32	LOC100287036	LOC101927817	LOC100287036,ANKRD11
chr1	112792507	112883966	33	LINC01356	AKR7A2P1	LINC01356
chr2	231604097	231682783	34	C2orf57	PTMA,MIR1244-2,C2orf57
chr12	7905682	7995351	35	SLC2A3	SLC2A14,FOXJ2	SLC2A3
chr1	202003981	202137192	36	GPR37L1	ELF3,PTPRVP,MIR6740,ARL8A,PTPN7,TIMM17A	RNPEP,ARL8A,ELF3,GPR37L1
chr17	856564	977103	37	NXN	TIMM22,MIR3183	NXN
chr14	49959718	50064419	38	LINC01588		LINC01588,LINC01599,MIR6076
chr9	131591163	131755415	39	RAPGEF1		RAPGEF1
chr11	126317836	126417024	40	ST3GAL4	SRPR,FOXRED1,TIRAP	DCPS,ST3GAL4-AS1,ST3GAL4
chr16	68728218	68837709	41	CDH1	TANGO6	CDH1,MIR7641-2
chr19	4038941	4100354	42	ZBTB7A		MAP2K2,ZBTB7A,PIAS4
chr9	107210604	107342898	43	RAD23B		RAD23B
chr5	168286863	168428340	44	WWC1	WWC1	WWC1
chr4	182189529	182298022	45	TENM3	MIR1305,LOC90768	TENM3
chr19	17060393	17157832	46	MYO9B	MYO9B,HAUS8,CPAMD8	MYO9B,HAUS8
chr1	21893617	21975223	47	HSPG2	CELA3B,LINC00339,CELA3A	HSPG2
chr1	24672928	24831842	48	CLIC4		CLIC4,SRRM1
chr9	124251765	124321430	49	NEK6	LOC100129034	NEK6
chr11	12109773	12281189	50	MIR6124	MICAL2,MICALCL	MICAL2,MIR6124
chr5	14139990	14284987	51	TRIO		TRIO
chr3	49443229	49540558	52	DAG1	DAG1,AMT,BSN,NICN1,TCTA,BSN-AS2,RHOA	DAG1
chr12	120215176	120266860	53	PXN	SIRT4,PXN,RNU4-1,GCN1,PXN-AS1,RPLP0,RNU4-2	PXN
chr19	3643240	3724683	54	PIP5K1C	TBXA2R,MRPL54,CACTIN,APBA3,RAX2,CACTIN-AS1,PIP5K1C	PIP5K1C,TJP3
chr1	93563813	93640338	55	LOC100129046		BCAR3,LOC100129046
chr17	47500907	47560051	56	NPEPPS	MRPL45P2	NPEPPS
chr10	132382036	132422715	57	PWWP2B	LRRC27,C10orf91,PWWP2B	PWWP2B
chr10	80435024	80524486	58	TSPAN14	LOC102723703,SH2D4B,FAM213A,LOC101929574	TSPAN14
chr10	8045230	8123746	59	GATA3	GATA3	GATA3-AS1,GATA3
chr7	55018432	55157494	60	EGFR	EGFR-AS1	EGFR
chr11	75279751	75352590	61	MIR326	TPBGL,RPS3,SNORD15A,ARRB1	ARRB1,MIR326
chr11	122655399	122817919	62	UBASH3B	CRTAM	UBASH3B
chr3	129586265	129675359	63	PLXND1	H1FOO	PLXND1,TMCC1
chr16	72983337	73071396	64	ZFHX3	HCCAT5	ZFHX3
chr1	214349067	214527259	65	PTPN14		PTPN14
chr20	32665165	32779616	66	COMMD7	DNMT3B,MAPRE1,C20orf203,COMMD7	COMMD7,DNMT3B
chr11	65468537	65510795	67	MALAT1	SCYL1,LTBP3,NEAT1,MIR612	MALAT1
chr8	143932077	143977438	68	PLEC	GRINA,SPATC1	PLEC,PARP10,MIR661
chr21	33605632	33742273	69	ITSN1	DONSON	CRYZL1,ITSN1
chr13	97163009	97281226	70	MBNL2	MBNL2	MBNL2,LINC00456
chr19	53585639	53630555	71	LOC284379	MIR512-2,MIR519E,ZNF331,MIR512-1,DPRX,MIR498,MIR515-1,MIR520E,MIR1323	LOC284379
chr22	20502266	20586041	72	MED15	MED15,KLHL22	MED15
chr1	43520593	43604156	73	PTPRF	KDM4A	PTPRF
chr19	47578657	47670567	74	GLTSCR1	ZNF541,EHD2	GLTSCR1
chr17	75292288	75406477	75	GRB2	LOC100287042,MRPS7,MIF4GD,SLC25A19,GGA3	GRB2,MIR3678
chr14	99509180	99605868	76	CCDC85C	HHIPL1,SETD3	CCNK,CCDC85C
chr15	72155947	72207198	77	GRAMD2	SENP8,MYO9A,PKM	GRAMD2,PKM
chr20	62346258	62382789	78	LAMA5	LAMA5-AS1,CABLES2,RBBP8NL,RPS21,MIR4758,ADRM1	LAMA5,LAMA5-AS1
chr16	85512310	85574967	79	GSE1	GSE1
chr8	141006214	141096680	80	PTK2	DENND3,PTK2
chr19	33004646	33081751	81	RHPN2	FAAP24,CEP89	GPATCH1,RHPN2
chr10	3044949	3101932	82	PFKP	PITRM1-AS1	PFKP
chr10	77825773	77920186	83	DLG5	DLG5-AS1	DLG5
chr1	204057410	204132680	84	SOX13	LINC00303,ETNK2,REN,LOC101929441	ETNK2,SOX13
chr18	9473714	9544870	85	RALBP1		RALBP1
chr3	172034865	172182325	86	FNDC3B		FNDC3B
chr17	38250085	38288330	87	MRPL45	MRPL45	LOC440434
chr19	15246731	15334101	88	BRD4	EPHX3,NOTCH3,AKAP8	BRD4
chr10	43336990	43421967	89	FXYD4	ZNF487	HNRNPF,FXYD4
chr20	56550920	56636331	90	TFAP2C	FAM209A,FAM209B,GCNT7	TFAP2C
chr11	118906959	118930677	91	BCL9L	CXCR5,UPK2,FOXR1	BCL9L,MIR4492
chr22	42902741	43034440	92	PACSIN2	LOC100506679,ARFGAP3	PACSIN2
chr6	7105355	7178094	93	RREB1		RREB1
chr20	31661132	31724575	94	ABALON	TPX2,BCL2L1,COX4I2	ABALON,BCL2L1
chr1	94088956	94131635	95	ABCA4		ABCA4
chr19	43731417	43785941	96	SMG9	LYPD5,ZNF283,IRGC	SMG9,KCNN4
chr17	43239398	43251726	97	RNU2-1	TMEM106A,LINC00854	RNU2-1
chr19	38818698	38870754	98	HNRNPL	NFKBIB,SIRT2,LGALS7B,RINL,LGALS4,LGALS7,CCER2	HNRNPL,ECH1,RINL
chr3	10141484	10221164	99	IRAK2	BRK1,FANCD2OS,TATDN2	VHL,IRAK2
chr10	8271347	8314926	100	LINC00708	LINC00708
chr16	85594002	85660388	101	GSE1	GINS2,GSE1	GSE1
chr17	75674818	75742750	102	ITGB4	SMIM5,SAP30BP,GALK1,SMIM6,UNK,H3F3B,RECQL5,MIR4738	SAP30BP,ITGB4
chr2	10707250	10814947	103	ATP6V1C2	ATP6V1C2,PDIA6,NOL10	PDIA6,ATP6V1C2
chr11	16857487	16961345	104	PLEKHA7		PLEKHA7
chr7	73815474	73855974	105	CLDN4	WBSCR28,CLDN3	CLDN4,WBSCR27
chr6	35467454	35498940	106	MIR7111	FANCE	TEAD3,RPL10A,MIR7111,TULP1
chr3	15261058	15378239	107	SH3BP5	EAF1,METTL6	SH3BP5,SH3BP5-AS1
chr1	205273400	205327573	108	NUAK2	TMCC2,LEMD1-AS1,KLHDC8A	NUAK2
chr13	98459416	98607414	109	STK24	STK24	STK24
chr18	3592598	3666312	110	DLGAP1-AS2		DLGAP1,DLGAP1-AS2,DLGAP1-AS1
chr11	78338706	78418544	111	GAB2	LOC101928865	GAB2
chr17	47840735	47890336	112	SP6	MRPL10,OSBPL7,LRRC46,SP2,SCRN2	SP6,SCRN2
chr14	63610804	63728528	113	WDR89		WDR89,SGPP1
chr14	23140371	23210053	114	SLC7A8	C14orf119,CEBPE,SLC7A8,RNF212B,ACIN1	SLC7A8
chr13	46581260	46692072	115	LRCH1		LRCH1
chr16	75229612	75273258	116	BCAR1	CTRB2,CTRB1,BCAR1,LOC100506281	BCAR1
chr2	174003065	174067628	117	SP3	SP3
chr19	858368	902086	118	MED16	LPPR3,ELANE,ARID3A,AZU1,PRTN3,KISS1R,MIR3187	RNU6-1,RNU6-9,CFD,MED16,R3HDM4
chr3	128476630	128506887	119	GATA2	DNAJB8,DNAJB8-AS1,LOC90246	GATA2,GATA2-AS1
chr9	94842148	94937962	120	MIR2278	MIR2278	C9orf3
chr3	128221554	128281808	121	EEFSEC		EEFSEC
chr10	103111207	103255821	122	NT5C2	NT5C2,INA	NT5C2,RPEL1
chr7	100237004	100272890	123	GATS	SPDYE3,PVRIG	GATS
chr19	2146892	2215677	124	DOT1L	SF3A2,PLEKHJ1,AP3D1,MIR6789,AMH,JSRP1,MIR4321,MIR1227	AP3D1,DOT1L
chr20	53578692	53660356	125	ZNF217	LOC101927770	ZNF217
chr21	42919723	42949771	126	ERVH48-1	NDUFV3,WDR4,MIR5692B,PKNOX1	ERVH48-1
chr3	128404418	128458379	127	DNAJB8-AS1	DNAJB8,GATA2,DNAJB8-AS1,LOC90246,GATA2-AS1	EEFSEC
chr7	107932201	108005116	128	LAMB1	DLD	LAMB1
chr3	159760942	159860862	129	SCHIP1		IQCJ-SCHIP1,SCHIP1,IQCJ-SCHIP1-AS1
chr14	104665709	104709203	130	INF2	ADSSL1,SIVA1,INF2	MIR4710,INF2
chr10	69310829	69392839	131	HK1	TACR2	HK1
chr17	1427378	1493059	132	CRK	PITPNA-AS1,YWHAE,INPP5K,CRK	CRK,MYO1C
chr1	1415224	1442313	133	TMEM88B	AURKAIP1,MRPL20,VWA1,ATAD3B,ATAD3C,LOC148413,CCNL2,LOC102724312	LOC102724312,TMEM88B,VWA1,ANKRD65
chr21	31884955	31953546	134	HUNK		HUNK
chr17	78861880	78936361	135	CEP295NL	CEP295NL,USP36,LGALS3BP	CEP295NL,TIMP2
chr7	5395330	5452552	136	TNRC18	MIR589	TNRC18
chr2	237685477	237755815	137	LRRFIP1	RBM44	LRRFIP1
chr2	11092368	11130422	138	FLJ33534	C2orf50,PQLC3	FLJ33534
chr8	130342816	130454149	139	ASAP1	ASAP1-IT1	ASAP1
chr8	38029978	38108853	140	ASH2L	ASH2L,STAR	ASH2L,EIF4EBP1
chr12	45213753	45301655	141	ANO6		ANO6,PLEKHA8P1
chr11	64354633	64388592	142	MIR1237	RPS6KA4,MIR7155,ESRRA,TRMT112,PRDX5	MIR1237,CCDC88B,RPS6KA4
chr19	52643835	52702678	143	ZNF83	ZNF611,ZNF83,ZNF137P	ZNF83
chr10	11810203	11922149	144	PROSER2-AS1		PROSER2,PROSER2-AS1,UPF2
chr9	127504274	127569986	145	FAM129B	STXBP1	FAM129B
chr19	44844161	44896175	146	TOMM40	APOE,BCAM,TOMM40,APOC1,APOC1P1,APOC4-APOC2,APOC2	PVRL2,TOMM40
chr10	47395069	47424506	147	ZNF488	ZNF488,RBP3
chr19	53763646	53793903	148	MIR371A	MIR517C,MIR516B2,MIR518A2,MIR519A1,MIR526A2,MIR516B1,NLRP12,MIR1283-2,MIR516A1,MIR521-1,MIR518D,MIR520D,MIR527,MIR521-2,MIR519A2,MIR522,MIR516A2,MIR518E,MIR520H,MIR517B,MIR520G,MIR518A1	MIR371B,NLRP12,MIR373,MIR371A,MIR372
chr11	123130546	123221329	149	CLMP		CLMP
chr15	92797577	92844785	150	ASB9P1	LINC01578,ASB9P1
chr1	183262800	183340575	151	NMNAT2		NMNAT2
chr1	1342696	1362728	152	DVL1	AURKAIP1,PUSL1,TAS1R3,MIR6727,ACAP3,LOC148413,CPTP,CCNL2,MRPL20,MIR6808,MIR6726,CPSF3L	MXRA8,DVL1
chr17	41762489	41801672	153	JUP	FKBP10,HAP1,P3H4,JUP,NT5C3B,KLHL10	JUP
chr2	169320638	169365807	154	LRP2		LRP2
chr8	42458439	42519258	155	SLC20A2	SMIM19	SLC20A2
chr20	50507550	50588875	156	MIR645	PTPN1,MIR1302-5	MIR645,PTPN1,FAM65C
chr14	73717388	73776222	157	MIR4505	PNMA1,LOC100506476	ELMSAN1,MIR4505
chr14	75542460	75654199	158	FLVCR2	TTLL5	FLVCR2,C14orf1,MIR7641-2,BATF,LOC102724153
chr6	47092797	47190441	159	ADGRF1
chr1	31100800	31175942	160	PUM1	PUM1
chr7	51207503	51351097	161	COBL		COBL
chr1	150546470	150575830	162	MIR4257	ADAMTSL4,ECM1,FALEC,MCL1	ADAMTSL4,MCL1,MIR4257,ADAMTSL4-AS1
chr8	127794079	127834592	163	MIR1204		MIR1204
chr17	1153140	1268951	164	ABR	ABR,TUSC5,BHLHA9	ABR
chr16	75046306	75120932	165	LDHD	LDHD,ZFP1	ZNRF1,LDHD
chr1	111188742	111239327	166	DENND2D	CEPT1,DRAM2,CHIAP2,CHI3L2	CHI3L2,DENND2D
chr12	7810171	7867183	167	SLC2A14	NANOG,SLC2A14,NANOGNB	SLC2A14
chr10	102751162	102835021	168	WBP1L	BORCS7,ARL3,SFXN2,AS3MT	WBP1L,CYP17A1
chr17	38447507	38492572	169	ARHGAP23		ARHGAP23
chr10	62001277	62117393	170	ARID5B		ARID5B
chr11	46276649	46370131	171	DGKZ	CHRM4,MIR4688,MDK,DGKZ	DGKZ,CREB3L1
chr5	172101873	172169106	172	STK10	EFCAB9	STK10
chr1	36234875	36328190	173	SH3D21	EVA1B	EVA1B,SH3D21,THRAP3
chr17	82823131	82891239	174	ZNF750		ZNF750,TBCD
chr19	52715284	52750094	175	ZNF611	ZNF83,ZNF600	ZNF611
chr4	7910628	7980608	176	AFAP1	MIR95,AFAP1	LOC389199,ABLIM2,AFAP1
chr1	204274747	204323260	177	PLEKHA6	LINC00628	PLEKHA6
chr1	41305714	41388494	178	FOXO6		FOXO6
chr15	40238557	40268647	179	PAK6	PAK6,PLCB2,ANKRD63	PAK6,C15orf56
chr9	129459836	129503890	180	LINC00963		LINC00963
chr1	16138341	16185272	181	EPHA2	ARHGEF19	EPHA2
chr13	91171121	91247316	182	LINC00379		LINC00379
chr19	16435769	16478100	183	EPS15L1	EPS15L1,CALR3,C19orf44	EPS15L1
chr2	70092627	70143635	184	LOC100133985	PCBP1,PCBP1-AS1,C2orf42	LOC100133985
chr9	33096625	33186127	185	B4GALT1-AS1	SMU1	B4GALT1-AS1,B4GALT1
chr1	62278212	62339049	186	KANK4		KANK4
chr14	68598682	68689626	187	ZFP36L1
chr8	37838636	37925407	188	RAB11FIP1	ADRB3,RAB11FIP1,GOT1L1	BRF2,RAB11FIP1,ADGRA2
chr16	3003669	3025635	189	CLDN9	LOC100128770,PAQR4,PKMYT1,MMP25-AS1,IL32,MMP25,LINC00514,LOC101929613,KREMEN2,HCFC1R1,CCDC64B	CLDN9,THOC6,CLDN6,TNFRSF12A,HCFC1R1
chr1	27097922	27168038	190	SLC9A1		SLC9A1
chr14	92503677	92595850	191	RIN3		RIN3
chr17	73278134	73312635	192	CDC42EP4	C17orf80,CPSF4L,FAM104A	CDC42EP4
chr12	6253013	6342808	193	PLEKHG6	LTBR,SCNN1A	TNFRSF1A,PLEKHG6
chr3	4976094	5027962	194	BHLHE40-AS1	BHLHE40-AS1	BHLHE40-AS1,BHLHE40
chr10	71806143	71892727	195	PSAP	C10orf54,PSAP,CDH23,MIR7152	CDH23,PSAP
chr22	30287060	30337785	196	TBC1D10A	RNF215,LIF,KIAA1656,OSM,CCDC157	GATSL3,TBC1D10A,SF3A1
chr19	13833168	13856287	197	MIR23A	NANOS3,C19orf57,ZSWIM4,MIR181D,MIR181C,CC2D1A	LOC284454,MIR27A,MIR24-2,MIR23A
chr22	39200204	39245089	198	PDGFB	CBX7	PDGFB
chr8	143012757	143029192	199	LY6E	C8orf31,CDC42P3	LOC100133669,LY6E
chr20	47415743	47524560	200	NCOA3		NCOA3
chr16	89441012	89523039	201	ANKRD11	RPL13,ANKRD11,LOC101927817,SNORD68	LOC101927817,ANKRD11,SPG7
chr20	44116646	44190636	202	JPH2	OSER1-AS1,OSER1	JPH2
chr3	127767475	127831914	203	MGLL		MGLL
chr12	2930657	3004998	204	TEAD4		TEAD4,TULP3
chr11	64840338	64889893	205	EHD1	GPHA2,ATG2A,MEN1,MAP4K2,PPP2R5B,MIR6749,MIR192,MIR6750,MIR194-2	CDC42BPG,EHD1
chr5	36605992	36670924	206	SLC1A3	SLC1A3	SLC1A3
chr14	102044664	102100121	207	HSP90AA1	WDR20	HSP90AA1,DYNC1H1
chr13	45360822	45396734	208	TPT1-AS1	TPT1,SLC25A30-AS1,SNORA31	TPT1-AS1,SLC25A30
chr16	4347764	4408481	209	VASN	CORO7,GLIS2-AS1,DNAJA3,GLIS2	CORO7-PAM16,PAM16,CORO7,VASN
chr22	37884675	37916720	210	MICALL1	MIR658,MIR659,C22orf23,ANKRD54,EIF3L,POLR2F	EIF3L,MICALL1,MIR5096
chr7	101901597	102040400	211	CUX1		CUX1
chr10	80157836	80209054	212	ANXA11	ANXA11,PLAC9	ANXA11,LINC00857
chr8	28347529	28421801	213	ZNF395	PNOC	ZNF395
chr3	46926053	47010248	214	CCDC12	PTH1R,NRADDP	CCDC12,NBEAL2
chr7	73153962	73171930	215	GTF2IP4	NCF1B	GTF2IP1,GTF2IP4
chr15	90386953	90452138	216	IQGAP1	ZNF774,GABARAPL3	IQGAP1
chr2	73979643	74091601	217	TET3	DGUOK-AS1	TET3,DGUOK-AS1
chr1	200886567	200918815	218	C1orf106	GPR25	C1orf106
chr20	50707246	50767094	219	PARD6B	BCAS4,FAM65C	PARD6B
chr22	38274828	38322717	220	CSNK1E	TMEM184B	CSNK1E,LOC400927-CSNK1E
chr19	10716877	10752678	221	MIR638	DNM2,MIR4748,QTRT1	DNM2,MIR638
chr5	76781791	76840211	222	F2RL1	S100Z	F2RL1
chr1	91864274	91943430	223	TGFBR3	BRDT	TGFBR3
chr10	79227903	79299147	224	PPIF	PPIF	ZMIZ1
chr5	122737611	122794301	225	SNX2	LOC101927379	SNX2
chr12	6141977	6229329	226	CD9	VWF	CD9
chr1	209354052	209435769	227	MIR205HG		MIR205HG,MIR205
chr19	16071746	16125050	228	RAB8A	LINC00905,CIB3,HSH2D	RAB8A,TPM4
chr9	69151697	69224540	229	TJP2		TJP2
chr20	354735	386535	230	TRIB3	RBCK1,SOX12,NRSN2-AS1	TRIB3,NRSN2
chr8	101421930	101505516	231	GRHL2		GRHL2
chr16	66345029	66385004	232	CDH5	BEAN1,LINC00920	CDH5
chr1	28718543	28785603	233	YTHDF2	OPRD1,GMEB1	YTHDF2
chr19	510382	536089	234	CDC34	GZMM,BSG,ODF3L2,SHC2,MADCAM1	CDC34,TPGS1
chr1	155682937	155710429	235	DAP3	DAP3,YY1AP1	YY1AP1,DAP3
chr19	17289851	17319767	236	MRPL34	GTPBP3,ANKLE1,BABAM1,ANO8,NR2F6,USHBP1	DDA1,ABHD8,MRPL34
chr19	7773019	7809969	237	CLEC4GP1	EVI5L,CD209,CLEC4G,CLEC4M	CLEC4GP1
chr17	45044214	45109210	238	NMT1	MIR6784,HEXIM1,ACBD4,PLCD3	NMT1,DCAKD
chr2	36329783	36420922	239	CRIM1		CRIM1,LOC100288911
chr19	33273584	33323108	240	CEBPA	SLC7A10	CEBPA-AS1,CEBPA
chr14	51601151	51675188	241	FRMD6-AS1	FRMD6-AS2,FRMD6	FRMD6-AS1,FRMD6
chr9	88502632	88546068	242	NXNL2		NXNL2
chrX	259924	283781	243	PLCXD1	LINC00685,GTPBP6	PLCXD1
chr14	61461138	61570831	244	LOC101927780		LOC101927780,FLJ22447,PRKCH
chr11	62456533	62514896	245	AHNAK	SCGB1A1	AHNAK
chr10	100342304	100387401	246	OLMALINC	PKD2L1	OLMALINC,SCD
chr12	122859756	122948069	247	VPS37B	OGFOD2,HIP1R,ARL6IP4	ABCB9,HIP1R,VPS37B
chr1	8154586	8243062	248	LOC102724539		LOC102724539
chr9	129549722	129611392	249	NTMT1	NTMT1,C9orf50,ASB6	NTMT1
chr20	36062427	36123666	250	EPB41L1	LINC00657,EPB41L1	EPB41L1
chr1	23528663	23601148	251	ID3	ASAP3,LOC101928163,MDS2	ID3,E2F2
chr10	112738134	112816275	252	LOC103344931	LOC103344931	VTI1A
chr19	7952861	8033823	253	ELAVL1	TGFBR3L,MAP2K7,SNAPC2,CTXN1,CCL25,TIMM44	ELAVL1
chr10	95221425	95295721	254	PDLIM1		ACSM6,PDLIM1
chr11	64267146	64286311	255	GPR137	FKBP2,TRMT112,PRDX5,DNAJC4,TRPT1,NUDT22,VEGFB,PPP1R14B,BAD,TEX40,GPR137,ESRRA,KCNK4	BAD,GPR137,PLCB3
chr10	47986445	47995096	256	CTGLF12P	CTGLF12P
chr17	4832917	4881996	257	MINK1	VMO1,C17orf107,MINK1,PLD2,CHRNE,GLTPD2,PSMB6	MINK1
chr22	39341313	39389369	258	SYNGR1	RNU86,RPL3,SNORD83A,SNORD43,SNORD83B,TAB1,LOC100506472	SYNGR1
chr14	68501458	68579126	259	ZFP36L1		RAD51B
chr3	42013051	42101566	260	TRAK1	TRAK1	TRAK1
chr7	100791808	100838034	261	EPHB4	SLC12A9,SRRT,TRIP6,MIR6875	EPHB4,ZAN
chr19	17233709	17250508	262	NR2F6	USE1,ANKLE1,BABAM1,OCEL1	USHBP1,NR2F6
chr9	110058639	110153417	263	AKAP2	AKAP2	AKAP2,PALM2-AKAP2
chr1	18886774	18951923	264	ALDH4A1	MIR4695,TAS1R2	ALDH4A1,MIR1290,IFFO2
chr10	8399988	8454581	265	LINC00708
chr19	54939195	54970515	266	NLRP7	NCR1	NLRP2,NLRP7
chr1	23436335	23508573	267	ASAP3	LOC101928163,TCEA3	ASAP3,E2F2
chr1	114457996	114552061	268	TRIM33	BCAS2	TRIM33
chr2	191618307	191698163	269	NABP1		NABP1,LOC105747689
chr12	24907116	24983748	270	BCAT1	BCAT1,C12orf77	BCAT1
chr6	42425045	42461328	271	TRERF1	TRERF1	TRERF1
chr12	124905207	124941680	272	MIR5188	SCARB1,DHX37	MIR5188,UBC
chr17	42545291	42564154	273	HSD17B1	MLX,FAM134C,PSMC3IP,MIR5010,COASY,TUBG1,NAGLU	COASY,HSD17B1
chr1	42922816	42963636	274	SLC2A1-AS1		SLC2A1-AS1,SLC2A1
chr19	40301682	40367924	275	C19orf47	MIR641,AKT2,PRX,MIR6796,C19orf47,PLD3,HIPK4	PLD3,C19orf47
chr7	6361927	6444824	276	RAC1	KDELR2,FAM220A	RAC1,DAGLB
chr13	73033349	73098435	277	KLF5	RNU6-66P	KLF5
chr13	19762265	19814615	278	PSPC1	ZMYM5,PSPC1	PSPC1
chr8	97781446	97863130	279	LAPTM4B	MATN2	LAPTM4B
chr9	88309979	88363212	280	SPIN1	SPIN1
chr19	1581325	1618918	281	UQCR11	MBD3,MEX3D	TCF3,UQCR11,MBD3
chr17	41519311	41541358	282	KRT19	MIR6510,KRT35,KRT36,KRT15,LINC00974,KRT9,KRT13,KRT14	KRT19
chr11	432535	472355	283	PTDSS2	RNH1,PKP3,SIGIRR	PTDSS2,ANO9
chr19	37950597	38026065	284	SIPA1L3	WDR87	SIPA1L3
chr12	52143357	52201384	285	KRT80	OR7E47P,KRT80,LINC00592,KRT7,C12orf80	KRT80
chr12	50508770	50620579	286	DIP2B		DIP2B
chr12	122388351	122471607	287	CLIP1	CLIP1	CLIP1,CLIP1-AS1,ZCCHC8
chr19	29815969	29873859	288	CCNE1	URI1	CCNE1
chr13	113817216	113844541	289	GAS6-AS1	GAS6-AS2	GAS6-AS1,GAS6
chr18	7103892	7175169	290	LAMA1		LAMA1
chr12	46210114	46270029	291	SLC38A1	SLC38A1	SLC38A1
chr12	53351987	53390668	292	SP1	SP7,AAAS,AMHR2	SP1
chr16	81497125	81535851	293	MIR7854		MIR7854,CMIP
chr9	131372556	131433576	294	PRRC2B		PRRC2B
chr17	62120770	62189580	295	MED13
chr19	41158277	41226991	296	CYP2S1	HNRNPUL1,CYP2F1	CYP2S1,AXL
chr12	124663988	124746695	297	NCOR2
chr11	102223619	102288294	298	BIRC3	BIRC3	YAP1
chr16	8848993	8885401	299	CARHSP1		CARHSP1,PMM2
chr17	78364592	78397724	300	PGS1	PGS1,SOCS3	LOC101928674,PGS1
chr15	63018993	63083820	301	TPM1	TPM1,LACTB	TPM1
chr19	9035786	9079871	302	OR1M1	OR1M1,OR7G2,OR7G3,OR7G1
chr1	160994160	161026562	303	F11R	ARHGAP30,TSTD1,USF1,ITLN2	F11R
chr7	101814136	101888247	304	CUX1		CUX1
chr2	105368915	105407524	305	FHL2	TGFBRAP1,C2orf49	FHL2
chr11	57761314	57800629	306	CTNND1	CTNND1,BTBD18,TMX2,C11orf31,MED19	CTNND1,TMX2-CTNND1
chr17	38866773	38890943	307	LASP1	LASP1,SNORA21,CWC25,RPL23,MIR6779,MIR4727,C17orf98,LINC00672	LASP1
chr2	207745614	207807776	308	FZD5		CCNYL1,FZD5,MIR4775
chr7	158779241	158830486	309	ESYT2	WDR60	ESYT2
chr4	88133558	88163714	310	ABCG2		ABCG2
chr16	70679794	70715616	311	MTSS1L	VAC14-AS1	VAC14,MTSS1L
chr17	29140085	29186342	312	MYO18A	MYO18A	MYO18A
chr18	48105486	48162400	313	ZBTB7C		ZBTB7C
chr4	40649847	40724164	314	RBM47	NSUN7,RBM47
chr18	9577340	9648169	315	PPP4R1		PPP4R1-AS1,PPP4R1
chr11	9203803	9265803	316	DENND5A	TMEM41B	DENND5A
chr11	62551298	62574982	317	MIR6747	MTA2,ROM1,TUT1,AHNAK,EML3,B3GAT3	EEF1G,MIR3654,MIR6747
chr14	22804872	22826851	318	SLC7A7	MMP14,LRP10,OXA1L,MRPL52	SLC7A7
chr19	3541531	3580207	319	MFSD12	MFSD12,TBXA2R,GIPC3,FZR1,DOHH,CACTIN-AS1,CACTIN	C19orf71,HMG20B,MFSD12
chr22	37501227	37570655	320	CARD10	MFNG,GGA1	CDC42EP1,CARD10,LGALS2
chr20	53711325	53760001	321	SUMO1P1
chr19	52854883	52904185	322	ZNF320	ZNF28,ZNF321P,ZNF468,ZNF888	ZNF468,ZNF320
chr8	38777133	38848613	323	TACC1		TACC1
chr1	33218942	33265924	324	ZNF362	TRIM62	ZNF362
chr7	22664135	22709945	325	LOC401312	LOC541472,IL6	LOC401312
chr2	240447484	240462358	326	MIR149		MIR149,PP14571,GPC1
chr15	89750575	89794378	327	MESP2		MESP2,ANPEP,MESP1
chr14	65225326	65268384	328	LOC100128233	LOC100128233
chr4	143335334	143388571	329	MIR3139	GAB1	GAB1,MIR3139
chr3	48462559	48480164	330	SHISA5	PLXNB1,TMA7,CCDC51,SHISA5	SHISA5,ATRIP,TREX1
chr5	116492985	116581281	331	SEMA6A	SEMA6A-AS1	SEMA6A
chr17	31486969	31526034	332	RAB11FIP4	MIR4725,MIR4724,MIR365B,MIR193A	RAB11FIP4
chr6	42099361	42150641	333	C6orf132	TAF8,GUCA1B,GUCA1A	C6orf132
chr12	50229304	50262775	334	MIR1293	LIMA1	MIR1293,LIMA1
chr3	14401497	14481313	335	SLC6A6	LINC01267,SLC6A6	SLC6A6
chr16	88754052	88776723	336	PIEZO1	CDT1,CTU2,LOC339059,RNF166,MIR4722,LOC100289580,APRT	PIEZO1
chr6	47232968	47321797	337	TNFRSF21		TNFRSF21
chr2	47003413	47045020	338	MCFD2		TTC7A
chr5	173291796	173332031	339	STC2	MIR8056	STC2
chr19	8194011	8260901	340	CERS4	CD320,FBN3	CERS4
chr6	34966925	35048919	341	ANKS1A		ANKS1A
chr1	156114212	156131281	342	LMNA	SEMA4A,LMNA,MEX3A	LMNA
chr21	42953362	42976375	343	PKNOX1	ERVH48-1,PKNOX1,MIR5692B	PKNOX1
chr17	28737464	28753150	344	TRAF4	SNORD4B,RAB34,TLCD1,PROCA1,SNORD42A,SNORD4A,SNORD42B,RPL23A	TRAF4,NEK8
chr20	49667495	49722729	345	B4GALT5		B4GALT5
chr6	129641385	129711406	346	ARHGAP18		ARHGAP18
chr16	81578526	81607470	347	MIR6504	MIR7854,MIR6504	CMIP
chr6	158754735	158796745	348	MIR3918	EZR-AS1	EZR,SYTL3,MIR3918
chr8	22973872	23021327	349	RHOBTB2	TNFRSF10B,LOC286059,PEBP4	TNFRSF10B,RHOBTB2
chr1	25832338	25896130	350	AUNIP	MTFR1L,LOC646471,MIR3917,STMN1,SEPN1	PAQR7,MTFR1L,AUNIP,STMN1
chr13	113528486	113549703	351	TFDP1	TFDP1,DCUN1D2	TMCO3
chr17	17008019	17032641	352	MPRIP	TNFRSF13B,MPRIP
chr12	105294845	105363518	353	C12orf75		C12orf75,KCCAT198
chr1	167852843	167910723	354	ADCY10	DCAF6,MPC2,ADCY10	ADCY10
chr17	2374358	2409172	355	MNT	SNORD91A,TSR1,SNORD91B	LOC284009,SGSM2,MNT
chr15	60349779	60413275	356	ANXA2		ANXA2
chr10	68517697	68571871	357	TET1	DNA2	TET1,SLC25A16
chr10	22598035	22685811	358	PIP4K2A		PIP4K2A
chr1	28504618	28530723	359	RCC1	SNORA44,SNORD99,SNORA61,SNHG3,TRNAU1AP	SNORA73B,RCC1,SNHG3,SNORA73A
chr22	31237072	31292712	360	LIMK2	PIK3IP1-AS1	LIMK2,PIK3IP1
chr6	27171917	27261107	361	PRSS16	HIST1H2AH,HIST1H4I,MIR3143,HIST1H2BK,HIST1H2BJ,HIST1H2AG	PRSS16
chr1	159899102	159926237	362	TAGLN2	VSIG8,C1orf204,LINC01133,IGSF9,SLAMF9	TAGLN2,MIR4259,CFAP45
chr6	111258816	111303919	363	KIAA1919		KIAA1919,REV3L
chr17	48955655	49024308	364	IGF2BP1	UBE2Z,SNF8,IGF2BP1	IGF2BP1,GIP
chr11	736226	756002	365	TALDO1	PIDD1,PANO1,EPS8L2,TMEM80,SLC25A22,LOC171391,DEAF1,CEND1,PDDC1	TALDO1
chr20	3794839	3815123	366	LOC101929125	CENPB,C20orf27,AP5S1,MAVS,SPEF1	CDC25B,LOC101929125
chr11	20020442	20061323	367	NAV2-AS2		NAV2,NAV2-AS2
chr22	41830458	41865793	368	SREBF2	CCDC134,SREBF2,MIR33A,SHISA8	SREBF2
chr3	53224142	53272748	369	TKT		TKT
chr17	82518794	82568784	370	FOXK2		FOXK2
chr7	73734612	73750376	371	ABHD11	MIR4284,ABHD11,STX1A,CLDN3	ABHD11,ABHD11-AS1
chr11	102109475	102192023	372	YAP1	YAP1	YAP1
chr22	49937069	49971785	373	PIM3	IL17REL,CRELD2,ALG12	MIR6821,PIM3
chr10	3880896	3927452	374	MIR6078
chr16	1673615	1722046	375	MAPK8IP3	MIR3177,NME3,MAPK8IP3	MAPK8IP3,CRAMP1,HN1L
chr1	28243007	28315121	376	SESN2	PTAFR,MED18,ATPIF1,DNAJC8	SESN2
chr2	233350423	233432529	377	DGKD	SAG	DGKD
chr16	81121539	81147115	378	GCSH	C16orf46,GCSH	PKD1L2
chr2	9797639	9848681	379	TAF1B		TAF1B
chr9	40105777	40111876	380	ANKRD20A2
chr11	920291	966007	381	AP2A2	CHID1	AP2A2
chr7	76282611	76319717	382	HSPB1	YWHAG	SRRM3,HSPB1
chr14	76952736	77009123	383	IRF2BPL	LOC283575,IRF2BPL
chr2	231701780	231718363	384	PTMA	PTMA	PTMA,MIR1244-2
chr2	113138424	113212982	385	PSD4	IL1RN,PAX8-AS1	PSD4
chr7	23429902	23487602	386	IGF2BP3	TRA2A,RPS2P32	IGF2BP3
chr1	27650719	27719566	387	IFI6	FGR,AHDC1,FAM76A	IFI6
chr1	36368962	36442173	388	LSM10	EVA1B,CSF3R,MRPS15	OSCP1,STK40,LSM10
chr1	11969149	12023966	389	MFN2	TNFRSF8,MIR6729,KIAA2013	PLOD1,MIIP,MFN2
chr6	37119204	37166005	390	PIM1	PIM1
chr19	29661022	29691045	391	PLEKHF1	C19orf12	PLEKHF1
chr8	134835278	134886984	392	LOC101927845	MIR30D,MIR30B	NCRNA00250,LOC101927845
chr8	11844687	11888057	393	CTSB	FDFT1,CTSB	CTSB
chr1	44796609	44816166	394	TCTEX1D4	PTCH2,SNORD38A,RPS8,SNORD38B,SNORD55,BEST4,SNORD46	BTBD19,TCTEX1D4,PLK3
chr11	72756133	72792042	395	MIR4692	ARAP1,ATG16L2	MIR4692,STARD10
chr7	503189	543392	396	HRAT92	PDGFA,LOC101927000	HRAT92,PDGFA
chr18	59680589	59722886	397	CCBE1		CCBE1
chr17	4313423	4367500	398	UBE2G1	ANKFY1	UBE2G1
chr7	16643856	16681724	399	BZW2	BZW2	BZW2,ANKMY2
chr8	130481715	130542504	400	ASAP1	ASAP1
chr2	47058140	47090713	401	C2orf61		TTC7A,C2orf61
chr13	43018690	43073564	402	DNAJC15	LINC00400,EPSTI1	DNAJC15
chr1	151968292	151996870	403	S100A10	NBPF18P,S100A11	S100A10
chr13	106466079	106536548	404	EFNB2	ARGLU1	EFNB2
chr19	10870124	10892923	405	CARM1	TMED1,YIPF2,C19orf52,MIR6793,C19orf38	CARM1
chr2	46383859	46439383	406	LOC101805491	TMEM247	EPAS1,LOC101805491
chr14	90499396	90519056	407	LINC00642	LINC00642
chr9	121597757	121695302	408	DAB2IP	DAB2IP	DAB2IP
chr14	23055659	23082951	409	ACIN1	C14orf119,PSMB5,PSMB11,C14orf93,CEBPE	ACIN1,CDH24
chr12	52936146	52954575	410	KRT18	KRT8	KRT18,KRT8
chr3	32816013	32870149	411	TRIM71		TRIM71
chr9	112265094	112349793	412	PTBP3	HSDL2	PTBP3
chr7	66586775	66651481	413	KCTD7	KCTD7,LOC100996437,RABGEF1,GS1-124K5.11	GS1-124K5.11,KCTD7
chr10	125892303	125917141	414	FANK1	DHX32	FANK1
chr12	14896661	14970767	415	ERP27	LINC01489,PDE6H,MGP	ARHGDIB,ERP27
chr17	81484086	81520222	416	ACTG1	MIR3186,FSCN2,ACTG1,FAAP100,NPLOC4	ACTG1
chr3	11661645	11721653	417	VGLL4	VGLL4	VGLL4
chr10	119650370	119689452	418	BAG3	INPP5F	BAG3
chr5	132414165	132501301	419	IRF1	IL5,SLC22A5,LOC553103,MIR3936	C5orf56,IRF1
chr5	16835745	16919871	420	MYO10		MYO10
chr19	13149916	13172848	421	IER2	LYL1,TRMT1,NACC1	IER2,STX10
chr9	69101712	69135616	422	TJP2	TJP2	TJP2
chr15	74405387	74434746	423	MIR6881	UBL7-AS1,CYP11A1,UBL7,LOC729739	SEMA7A,MIR6881
chr12	24837536	24892653	424	BCAT1		BCAT1
chr14	22833847	22853842	425	MMP14	SLC7A7,REM2,LRP10,MRPL52	MMP14,MRPL52
chr20	63623963	63642914	426	LOC100505771	RTEL1,STMN3,HELZ2	LOC100505771,STMN3,GMEB2
chr16	4885888	4945968	427	PPL	SEC14L5,UBN1,GLYR1	PPL
chr12	123480769	123543555	428	RILPL1	TMED2,SNRNP35,RILPL2,LOC101927415	MIR3908,RILPL1
chr9	109053168	109122038	429	TMEM245	CTNNAL1,MIR32,FRRS1L	TMEM245
chr14	90784391	90828887	430	TTC7B		TTC7B
chr8	19287063	19346289	431	SH2D4A	LOC100128993	SH2D4A
chr16	70368954	70441980	432	ST3GAL2	FUK,LOC100506083,RNU6-23P	DDX19A,ST3GAL2
chr3	37899487	37952297	433	MIR26A1	ITGA9-AS1,VILL,MIR26A1	CTDSPL
chr9	129737364	129763329	434	PTGES	TOR1B,PRRX2-AS1	PTGES
chr19	52922303	52947339	435	ZNF321P	ZNF320,ZNF888,ZNF816,ZNF702P	ZNF321P,ZNF816-ZNF321P
chr20	18137299	18199707	436	CSRP2BP		CSRP2BP,PET117
chr12	120078798	120124934	437	RAB35	RAB35,MIR4498	CCDC64,RAB35
chr1	208165787	208256566	438	PLXNA2		PLXNA2
chr15	40044287	40136288	439	BMF	BUB1B,SRP14,SRP14-AS1	SRP14-AS1,BMF
chr11	318261	356429	440	IFITM3	ATHL1,B4GALNT4,PKP3,IFITM5,NLRP6,IFITM2,IFITM1	IFITM3
chr2	232355215	232397408	441	ALPP	ALPPL2	ECEL1P2,ALPP
chr7	22548748	22588181	442	LOC100506178	STEAP1B	LOC100506178
chr12	121792042	121807018	443	LINC01089		RHOF,SETD1B,LINC01089
chr3	48422501	48437387	444	PLXNB1	TMA7,ATRIP,CCDC51,SHISA5,TREX1	PLXNB1,CCDC51
chr12	54382215	54394349	445	ZNF385A	ITGA5,GPR84,LOC102724050,MIR148B	LOC102724050,ZNF385A
chr14	34025716	34065363	446	EGLN3
chr12	8787585	8838716	447	A2ML1	A2ML1	A2ML1
chr7	73789751	73812399	448	CLDN4	CLDN4,WBSCR27,WBSCR28,CLDN3
chr2	169389341	169427767	449	LRP2	LRP2
chr1	32962021	33027077	450	RNF19B		RNF19B,AK2
chr7	129925195	129988631	451	UBE2H	UBE2H	UBE2H
chr1	42989098	43055324	452	SLC2A1	SLC2A1-AS1,SLC2A1
chr9	33374563	33460652	453	AQP7	MIR6851,NOL6	AQP3,AQP7
chr13	98954436	98982108	454	DOCK9	RNU6-83P	DOCK9
chr5	174571991	174636564	455	MSX2
chr16	19391783	19448514	456	TMC5	TMC5	TMC5
chr2	84875384	84927124	457	TMSB10	TRABD2A,KCMF1	TMSB10,TRABD2A
chr19	47109898	47158636	458	SAE1	SAE1	SAE1,ZC3H4
chr7	6834884	6875037	459	CCZ1B	CCZ1B
chr3	49361358	49413317	460	RHOA	GPX1,AMT,USP4,NICN1	TCTA,RHOA
chr9	6756365	6808112	461	KDM4C		KDM4C
chr18	58846400	58904184	462	ZNF532		ZNF532
chr9	41353631	41359413	463	MIR4477B
chr18	48530092	48595601	464	CTIF	CTIF	CTIF
chr19	46825355	46876069	465	AP2S1	ARHGAP35,SLC1A5	SNAR-E,AP2S1
chr9	66264893	66270590	466	LOC642929
chr13	110596417	110640774	467	CARKD	RAB20,CARKD	CARKD
chr20	38110972	38198573	468	TGM2		TGM2
chr7	1451630	1474589	469	MICALL2		INTS1,MICALL2
chr19	10612528	10630113	470	SLC44A2	ILF3-AS1,AP1M2,CDKN2D,ILF3,KRI1	SLC44A2
chr19	2021055	2065286	471	MKNK2	IZUMO4,MKNK2,MOB3A,BTBD2	MKNK2
chr19	52518074	52537090	472	ZNF808	ZNF701	ZNF808
chr4	138998881	139051859	473	NOCT	ELF2	NOCT
chr20	62804469	62820237	474	COL9A3	TCFL5,MRGBP,LINC00659,DPH3P1	OGFR,COL9A3,OGFR-AS1
chr11	559241	572714	475	MIR210	IRF7,LRRC56,RASSF7,PHRF1,HRAS,LOC143666	MIR210HG,RASSF7,LMNTD2,MIR210
chr8	143731293	143742504	476	FAM83H-AS1	MAPK15,ZNF707,BREA2,CCDC166	FAM83H-AS1,MIR4664,FAM83H
chr14	55070292	55132202	477	LGALS3	SOCS4,LGALS3,WDHD1,MAPK1IP1L	LGALS3
chr18	11941551	11995474	478	IMPA2	MPPE1	IMPA2
chr6	17676850	17729180	479	NUP153		NUP153
chr10	125124038	125163146	480	CTBP2	CTBP2	CTBP2
chr1	144545724	144567963	481	SRGAP2-AS1
chr4	10087280	10123031	482	WDR1	SLC2A9,MIR3138	WDR1
chr7	48066256	48114864	483	UPP1	C7orf57,UPP1,SUN3	UPP1
chr2	240227352	240259276	484	OTOS
chr4	147730985	147796740	485	MIR4799	PRMT9	ARHGAP10,MIR4799
chr7	102272885	102335956	486	MIR4285	LOC100289561,SPDYE6	MIR4285,SH2B2,CUX1
chr1	229196527	229239311	487	MIR4454	RAB4A,MIR4454
chr3	138805105	138848284	488	PIK3CB	PIK3CB
chr10	97517796	97554091	489	ANKRD2	ANKRD2,MMS19,HOGA1,C10orf62	UBTD1
chr10	84491487	84543163	490	CCSER2		CCSER2
chr11	1953221	1979928	491	MRPL23	TNNT3,MRPL23-AS1,H19,LINC01219,HOTS,MIR675	MRPL23
chr1	227885180	227918285	492	MIR5008	MIR5008,WNT9A
chr18	46155241	46202005	493	C18orf25		C18orf25
chr2	218279131	218298847	494	TMBIM1	AAMP,MIR6810,GPBAR1,PNKD	PNKD,MIR6513,TMBIM1
chr14	61326957	61390668	495	PRKCH	TMEM30B	PRKCH
chr1	26339970	26360683	496	AIM1L	UBXN11,ZNF683,CD52	AIM1L
chr22	31617721	31677400	497	PISD		SFI1,PISD,MIR7109
chr16	29654690	29726003	498	QPRT	SLC7A5P1,C16orf54	SPN,QPRT
chr6	34234081	34252578	499	MIR6835	HMGA1,C6orf1	MIR6835,HMGA1,C6orf1
chr1	62175347	62209169	500	L1TD1		L1TD1
chr3	13504715	13577989	501	FBLN2	FBLN2,HDAC11-AS1	FBLN2,HDAC11
chr3	196739856	196799823	502	RNU6-42P	CEP19,PIGX	RNU6-42P,PAK2
chr19	55050557	55083958	503	RDH13	PPP1R12C,RDH13,GP6,MIR7975	EPS8L1,RDH13
chr10	3754267	3786872	504	KLF6	KLF6	KLF6
chr21	41750107	41797040	505	RIPK4	MIR6814,LINC00479,LINC00112	RIPK4
chr15	84699217	84751108	506	SEC11A	SEC11A,WDR73,NMB	ZNF592,SEC11A
chr3	192841289	192909878	507	MB21D2		MB21D2
chr17	82228232	82243355	508	SLC16A3	CSNK1D,CCDC57	SLC16A3,CSNK1D,MIR6787
chr1	70351061	70377257	509	HHLA3	HHLA3,CTH	HHLA3,ANKRD13C
chr15	83439179	83521674	510	SH3GL3	SH3GL3	SH3GL3
chr9	127958496	127984965	511	FAM102A	ST6GALNAC4,PIP5KL1,DPM2,FAM102A	FAM102A
chr17	28216922	28251742	512	PYY2		PPY2P,PYY2
chr1	200623992	200673033	513	LOC101929224	KIF14	DDX59,LOC101929224
chr7	98280404	98306558	514	BRI3	TECPR1	BRI3,BAIAP2L1
chr6	73563878	73603331	515	EEF1A1	EEF1A1	SLC17A5
chr17	17060040	17127179	516	MPRIP		MPRIP
chr2	36440948	36517592	517	FEZ2		CRIM1
chr16	31113055	31142970	518	PRSS8	ZNF668,ZNF646,VKORC1,PRSS53,FUS,PRSS36,BCKDK	KAT8,PRSS36,PRSS8
chr17	75806749	75849164	519	UNC13D	MIR4738,UNK,GALK1,TRIM65,TRIM47,H3F3B	UNK,UNC13D,WBP2
chr17	31447186	31471883	520	RAB11FIP4	RAB11FIP4	RAB11FIP4
chr3	133532216	133598555	521	CDV3	CDV3	CDV3
chr19	46192479	46227614	522	DKFZp434J0226	IGFL2,IGFL1	DKFZp434J0226
chr22	37154241	37199872	523	C1QTNF6	TMPRSS6,C1QTNF6,RAC2,SSTR3,IL2RB	C1QTNF6
chr5	138741088	138799365	524	CTNNA1	CTNNA1	CTNNA1
chr11	129823046	129866166	525	TMEM45B		TMEM45B,NFRKB
chr6	151229266	151308439	526	AKAP12	LOC102723831,AKAP12	AKAP12
chr2	218849985	218915419	527	WNT10A	MIR9500,CDK5R2,PRKAG3	LINC01494,WNT10A,WNT6
chr11	77130858	77198724	528	MYO7A	OMP	MYO7A
chr7	139421610	139473047	529	LOC100129148		C7orf55-LUC7L2,LOC100129148,KLRG2,LUC7L2
chr19	48468406	48503686	530	CYTH2	GRWD1,KCNJ14,CYTH2,SULT2B1	CYTH2,LMTK3
chr17	77246823	77289620	531	2023-09-09	2023-09-09	2023-09-09
chr17	75076936	75099887	532	SLC16A5	NT5C,ATP5H,KCTD2,ARMC7	SLC16A5
chr1	151179745	151223025	533	PIP5K1A	PIP5K1A,PSMD4,TNFAIP8L2-SCNM1,SCNM1,LYSMD1,TMOD4,SEMA6C,VPS72	VPS72,PIP5K1A
chrX	1242319	1274534	534	CSF2RA	CSF2RA,MIR3690,CRLF2	CSF2RA
chr9	69374531	69413105	535	FAM189A2		FAM189A2
chr14	35330755	35381335	536	NFKBIA	PSMA6,NFKBIA
chr3	184144336	184178968	537	DVL3	HTR3E,ABCF3	AP2M1,EIF2B5,DVL3
chr17	49963890	49998587	538	DLX4		DLX4,DLX3
chr14	54639272	54700841	539	SAMD4A		SAMD4A
chr11	65274570	65338001	540	CDC42EP2	SLC25A45,FRMD8,TIGD3	POLA2,DPF2,CDC42EP2
chr11	72141964	72201059	541	FOLR1	ANAPC15,PHOX2A,FOLR2,LAMTOR1,FOLR3,INPPL1	FOLR1
chr15	40422161	40472357	542	BAHD1	KNSTRN,IVD,BAHD1	BAHD1,CHST14
chr10	8348376	8384830	543	LINC00708
chr15	65869148	65916975	544	RAB11A		MEGF11,RAB11A
chr17	4159947	4195897	545	CYB5D2	CYB5D2,ZZEF1	ANKFY1,MIR5096
chr19	49745307	49787396	546	AP2A1	MIR6800,MED25,MIR6799,AP2A1,FUZ	AP2A1,TSKS
chr11	102007662	102030438	547	C11orf70	C11orf70
chr12	10153477	10195412	548	OLR1	GABARAPL1,OLR1,CLEC7A	TMEM52B,OLR1
chr10	24681904	24737984	549	ARHGAP21		ARHGAP21
chr15	74376670	74393507	550	CYP11A1	CYP11A1,SEMA7A,MIR6881,LOC729739
chr22	39462452	39476893	551	MGAT3-AS1	ATF4,MIEF1,MGAT3,LOC100506472	MGAT3,MGAT3-AS1
chr5	174679955	174737877	552	MSX2	MIR4634	MSX2
chr16	84555550	84622198	553	COTL1	KLHL36	COTL1
chr11	94730210	94781749	554	AMOTL1		AMOTL1
chr9	129001385	129040726	555	SH3GLB2	DOLPP1	SH3GLB2,NUP188,FAM73B
chr13	51974807	52012789	556	ATP7B	ALG11,UTP14C,ATP7B	ATP7B,ALG11
chr19	40417245	40447911	557	SERTAD1	SPTBN4,PRX,MIR6796,HIPK4	BLVRB,SERTAD1,SERTAD3
chr11	62536331	62548141	558	AHNAK	EEF1G,TUT1,MIR6747	AHNAK
chr2	222847870	222919905	559	ACSL3		ACSL3
chr22	40618485	40683989	560	MKL1		MCHR1,MKL1
chr8	8771518	8826947	561	MFHAS1		MFHAS1
chr5	172395732	172455137	562	SH3PXD2B		SH3PXD2B
chr17	4938526	4952118	563	PFN1	ENO3,CAMTA2,GP1BA,KIF1C,C17orf107,MIR6865,CHRNE,INCA1,MIR6864,SPAG7	SLC25A11,ENO3,RNF167,PFN1
chr13	110518453	110582380	564	RAB20	CARKD,COL4A2-AS1	RAB20
chr2	101237089	101268086	565	CNOT11	RNF149,MIR5696,SNORD89	CNOT11
chr6	10409482	10421606	566	TFAP2A	MIR5689,LINC00518	TFAP2A,TFAP2A-AS1
chr1	155954011	155982089	567	ARHGEF2	RXFP4,RIT1,SCARNA4,SSR2,MIR6738,KIAA0907,SNORA80E	ARHGEF2
chr1	223870408	223918105	568	TP53BP2	TP53BP2
chr10	125034937	125103764	569	MIR4296	CTBP2,MIR4296	CTBP2
chr5	174417869	174465215	570	LINC01411		LINC01411
chr18	48989958	49021941	571	MIR4744	MIR4744,SMAD7
chrX	19754764	19854305	572	SH3KBP1		SH3KBP1
chr21	10111682	10124386	573	BAGE
chr14	96424134	96488077	574	LOC730202	PAPOLA,LOC730202	AK7
chr1	31922159	31957836	575	PTP4A2	PTP4A2	PTP4A2
chr20	34330832	34399808	576	ITCH	ITCH,AHCY	ITCH
chr5	142211682	142246460	577	SPRY4-IT1
chr22	21555894	21627142	578	UBE2L3	YDJC,PI4KAP2,MIR301B,MIR130B,CCDC116,SDF2L1,PPIL2	UBE2L3
chr5	36415273	36454636	579	RANBP3L
chr13	99179600	99230554	580	UBAC2	UBAC2,GPR18	UBAC2-AS1,UBAC2
chr17	60372571	60422023	581	USP32	C17orf64	USP32
chr14	61924999	61976227	582	SYT16	SYT16
chr14_GL000225v1_random	158372	177852	583
chr19	50722930	50781757	584	GPR32	MGC45922,SNORD88C,LOC105372441,KLK15,SNORD88B,SHANK1,KLK1,C19orf48,ACPT,SNORD88A	GPR32,CLEC11A
chr3	130093146	130114275	585	FAM86HP		ALG1L2,FAM86HP
chr19	1239780	1254979	586	MIDN	C19orf24,CIRBP,CIRBP-AS1,STK11,CBARP,EFNA2	ATP5D,MIDN
chr6	158025610	158084196	587	SYNJ2	SYNJ2-IT1	SYNJ2
chr2	105850968	105888018	588	NCK2		NCK2
chr4	105108157	105154999	589	TET2		TET2
chr1	27330685	27367474	590	SYTL1	TMEM222,ACTG1P20,MAP3K6,GPR3,CD164L2,FCN3,RNU6-48P	TMEM222,SYTL1,MAP3K6
chr11	2233674	2273112	591	ASCL2	TSPAN32,C11orf21	ASCL2
chr9	35020305	35051476	592	C9orf131	FANCG,DNAJB5-AS1,VCP,PIGO,C9orf131,DNAJB5	C9orf131
chr10	24223301	24265023	593	MIR603	MIR603,KIAA1217	KIAA1217
chr9	131302466	131334889	594	PPAPDC3	FAM78A	PPAPDC3
chr9	133855202	133915456	595	VAV2		VAV2
chr7	100469125	100506452	596	NYAP1	MEPCE,PPP1R35,ZCWPW1,AGFG2,C7orf61,TSC22D4	TSC22D4,NYAP1
chr14	34618579	34664003	597	SNX6	CFL2	SNX6
chr4	8524818	8583326	598	GPR78	CPZ	GPR78
chr9	72518239	72561154	599	TMC1		TMC1
chr8	30266851	30296148	600	RBPMS
chr7	74450226	74486461	601	GTF2IRD1		GTF2IRD1
chr19	2522036	2579852	602	GADD45B	GADD45B	GNG7
chr14	103010121	103077946	603	CDC42BPB	TNFAIP2,EXOC3L4	CDC42BPB
chr18	48915090	48961386	604	SMAD7		SMAD7
chr7	5548505	5560177	605	ACTB	FSCN1,FBXL18,LOC221946,ACTB
chr8	22579106	22601409	606	C8orf58	C8orf58,SORBS3,BIN3-IT1,CCAR2	PDLIM2,C8orf58
chr2	25954843	26018639	607	KIF3C	RAB10	KIF3C
chr10	133257689	133280611	608	ADAM8	UTF1,MIR202,ADAM8,ZNF511,TUBGCP2,MIR202HG,VENTX	TUBGCP2,ADAM8
chr3	12629939	12703706	609	RAF1		RAF1
chr19	45716366	45758119	610	BHMG1	MIR642B,QPCTL,DMWD,DMPK,GIPR,SIX5,SNRPD2,MIR642A	FBXO46,BHMG1
chr1	26375391	26422226	611	LIN28A	AIM1L,ZNF683,DHDDS,LOC101928324	LIN28A
chr19	56090676	56154085	612	ZNF787	ZSCAN5B,LOC101928886,ZNF444,GALP	ZNF444,ZNF787
chr10	110446773	110510414	613	DUSP5		DUSP5
chr17	7833931	7845745	614	KDM6B	CYB5D1,CHD3,TMEM88,NAA38	KDM6B
chr15	74854761	74874187	615	SCAMP2	CPLX3,MIR6882,LMAN1L,FAM219B,MPI,ULK3	SCAMP2
chr6	36422871	36457187	616	KCTD20	ETV7	KCTD20,PXT1
chr20	63678258	63701004	617	TNFRSF6B	ZGPAT,LIME1,STMN3,ARFRP1,SLC2A4RG	RTEL1,RTEL1-TNFRSF6B,TNFRSF6B,ARFRP1
chr22	10741348	10749703	618	LOC102723780
chr7	2631318	2665647	619	TTYH3	AMZ1	TTYH3
chr1	1057287	1081141	620	RNF223	C1orf159,ISG15,AGRN	RNF223
chr1	154998845	155013950	621	ZBTB7B	CKS1B,PBXIP1,SHC1,DCST2,PYGO2,LENEP,ADAM15,EFNA4,MIR4258,FLAD1,LOC100505666,ZBTB7B,DCST1	ZBTB7B
chr7	99365146	99398448	622	ARPC1B	ARPC1A,BUD31,PTCD1,CPSF4	PDAP1,ARPC1A,ARPC1B
chr7	157279009	157318763	623	DNAJB6	DNAJB6
chr7	1503635	1544960	624	MAFK	PSMG3,MICALL2,PSMG3-AS1	TMEM184A,INTS1,MAFK
chr8	142978559	142998007	625	CDC42P3	LY6E,C8orf31	CDC42P3,LOC100133669
chr22	37741000	37763469	626	TRIOBP	GCAT,H1F0	TRIOBP,MIR5096
chr10	541320	573200	627	MIR5699		DIP2C
chr1	1302544	1312244	628	ACAP3	MXRA8,SCNN1D,MIR6727,TAS1R3,DVL1,MIR6726,MIR6808,CPTP,UBE2J2,CPSF3L	ACAP3,PUSL1,CPSF3L
chr22	32779832	32865306	629	TIMP3		TIMP3,SYN3
chr20	63830398	63868169	630	ABHD16B	DNAJC5,TPD52L2,ZBTB46,ZBTB46-AS1	ABHD16B,TPD52L2
chr7	805088	837332	631	SUN1	GET4	SUN1
chr13	109242463	109274926	632	MYO16-AS1
chr2	37643279	37673036	633	CDC42EP3	CDC42EP3	CDC42EP3
chr8	30408177	30464001	634	RBPMS-AS1	RBPMS,RBPMS-AS1	RBPMS
chr16	57617955	57654391	635	ADGRG1	DRC7,ADGRG1,ADGRG3	ADGRG1
chr1	94611267	94661564	636	F3		LINC01057
chr4	6727185	6774092	637	KIAA0232	S100P,BLOC1S4,KIAA0232,MRFAP1L1
chr16	14301355	14321813	638	MIR365A	LOC105447648	MIR193B,MIR365A
chr12	56045406	56087664	639	ERBB3	IKZF4,ZC3H10,ESYT1,SUOX,RPS26,PA2G4,RPL41	ERBB3
chr1	45314966	45332630	640	HPDL	MUTYH,LINC01144,TOE1	HPDL,MUTYH
chr2	46939670	46987582	641	MCFD2	MCFD2,TTC7A	TTC7A,MCFD2
chr19	5553106	5578383	642	TINCR	SAFB,SAFB2	TINCR
chr11	67054253	67082243	643	RHOD	SYT12,RHOD,MIR6860,KDM2A	RHOD
chr10	103645640	103697674	644	SH3PXD2A-AS1	SH3PXD2A-AS1	SH3PXD2A
chr2	113235100	113249273	645	PAX8-AS1	PAX8	PAX8-AS1,PAX8
chr5	43168390	43223795	646	NIM1K	ZNF131	ZNF131,NIM1K
chr5	154754418	154795646	647	MIR378H	MIR378H	LARP1
chr6	52536886	52577874	648	TRAM2		TRAM2,TRAM2-AS1
chr17	7132643	7169897	649	ASGR1	ACADVL,ASGR2,DLG4,ASGR1
chr12	89316577	89355789	650	DUSP6	DUSP6	DUSP6
chr3	48497763	48518527	651	SHISA5	SHISA5,UCN2,MIR6823,TREX1	SHISA5,PFKFB4
chr2	23397106	23437165	652	KLHL29		KLHL29
chr1	22250157	22297550	653	MIR4418		MIR4418
chr22	42732234	42746162	654	A4GALT	A4GALT
chr6	35302455	35368722	655	PPARD	ZNF76,PPARD	DEF6,PPARD
chr6	3224682	3267319	656	PSMG4	PSMG4,LOC100507194	PSMG4,TUBB2B
chr10	75209969	75236016	657	VDAC2	VDAC2	VDAC2,COMTD1
chr6	150853123	150894215	658	MTHFD1L		MTHFD1L
chr10	110394488	110431226	659	DUSP5
chr14	68702715	68763474	660	ZFP36L1	ZFP36L1
chr5	174326772	174384866	661	LINC01411		LINC01411
chr5	134502035	134528687	662	LOC101927934		JADE2,LOC101927934
chr12	3033623	3105601	663	TSPAN9	TSPAN9	TEAD4,TSPAN9
chr19	15824909	15838181	664	UCA1	OR10H5,CYP4F24P,LOC102724279,OR10H1	UCA1
chr12	96412215	96471786	665	CDK17	CDK17,CFAP54
chr17	28716925	28730806	666	SNORD4B	PROCA1,TRAF4,RAB34	RAB34,SNORD42A,SNORD4B,SNORD42B,TLCD1,RPL23A,SNORD4A,NARR,NEK8
chr8	143034919	143048212	667	C8orf31	LY6E,LOC100133669,CDC42P3	MIR1302-7,C8orf31
chr1	26853413	26878592	668	SFN	GPATCH3,NUDC,GPN2,NR0B2	ZDHHC18,SFN
chr3	33054830	33101738	669	TMPPE	CRTAP,GLB1	TMPPE,GLB1
chr3	24144797	24199913	670	LOC101927854	LINC00691	LOC101927854,THRB
chr17	40471322	40557960	671	TNS4	CCR7,IGFBP4	CCR7,TNS4
chr22	45469854	45518972	672	FBLN1		FBLN1
chr22	24189938	24212432	673	SUSD2	POM121L9P,GGT5,SUSD2
chr15	98851231	98906615	674	MIR4714		IGF1R
chr10	3451616	3502797	675	LOC105376360		LOC105376360
chr2	71034668	71073063	676	NAGK	OR7E91P,TEX261	NAGK
chr22	29772049	29822385	677	UQCR10	UQCR10,ZMAT5,ASCC2	ASCC2
chr5	57137995	57220851	678	GPBP1		GPBP1
chr9	63703493	63708941	679	FRG1JP
chr12	32856331	32901850	680	PKP2		PKP2
chr11	119832054	119876233	681	LOC102724301
chr9	129317449	129363747	682	LINC01503	LINC01503,LOC101929331	C9orf106,LINC01503
chr3	150367777	150420978	683	TSC22D2	TSC22D2,LINC01214	TSC22D2
chr12	12868117	12901530	684	GPRC5A	MIR614,GPRC5D	RPL13AP20,GPRC5A
chr17	27322862	27364383	685	WSB1	MIR4522,WSB1
chr8	102786887	102817375	686	AZIN1	AZIN1,AZIN1-AS1
chr1	39176785	39233727	687	MACF1		MACF1
chr2	234961855	235029193	688	SH3BP4		SH3BP4
chr6	21708589	21766851	689	CASC15		CASC15
chr22	20916148	20958207	690	CRKL	THAP7,AIFM3,THAP7-AS1,LZTR1	LOC101928891,CRKL
chr14	103688314	103737388	691	XRCC3		KLC1,ZFYVE21,PPP1R13B,XRCC3
chr8	125429091	125513440	692	TRIB1		TRIB1
chr18	31240531	31305360	693	DSG1	DSG1,DSG1-AS1
chr16	10282082	10342266	694	ATF7IP2	ATF7IP2
chr19	48954085	48969769	695	FTL	DHDH,LHB,NUCB1-AS1,MIR6798,GYS1,RUVBL2,BAX,LOC101059948	BAX,FTL,GYS1
chr9	92705895	92761245	696	BICD2	IPPK,ANKRD19P,BICD2	BICD2
chr8	127835915	127857421	697	PVT1	MIR1204,PVT1
chr8	8994634	9042598	698	ERI1	MIR4660	ERI1
chr19	18368850	18388852	699	GDF15	ISYNA1,LRRC25,LSM4,SSBP4	PGPEP1,MIR3189,GDF15
chr20	45319756	45358444	700	SDC4	SYS1,SYS1-DBNDD2,MATN4,DBNDD2,RBPJL,TP53TG5	SDC4
chr19	38755399	38793934	701	LGALS7	LGALS4,ECH1,CAPN12	LGALS7B,LGALS7
chr7	138648332	138671277	702	SVOPL		SVOPL
chr1	10377623	10428070	703	PGD	PEX14,APITD1-CORT,CORT,DFFA,PGD	KIF1B,PGD
chr12	122804341	122847103	704	HIP1R	VPS37B	CCDC62,HIP1R
chr19	42196669	42221319	705	DEDD2	DEDD2,CIC,ERF,GSK3A	DEDD2,ZNF526
chr1	7981677	8027169	706	ERRFI1	TNFRSF9	ERRFI1,PARK7
chr5	172854612	172907779	707	ERGIC1		ERGIC1
chr6	3155377	3177464	708	TUBB2A	BPHL,LOC100507194	TUBB2A
chr15	58520290	58555896	709	LOC101928694	LOC101928694	LIPC
chr6	3408498	3448978	710	SLC22A23	SLC22A23	SLC22A23
chr19	43494776	43530221	711	PHLDB3	ZNF575,XRCC1,PINLYP,LYPD3	ETHE1,PHLDB3
chrX	7191605	7253216	712	STS	PUDP,MIR4767	STS
chr17	81857785	81873122	713	P4HB	ANAPC11,FAM195B,ALYREF,ARHGDIA,PCYT2,NPB,PPP1R27,SIRT7	P4HB,ARHGDIA
chr14	77023254	77060176	714	LOC283575	CIPC,LOC102724190	IRF2BPL,LOC283575
chr1	183016225	183057282	715	LAMC1		LAMC1
chr9	121267784	121290364	716	GSN-AS1	GSN	GSN-AS1,GSN
chr11	59171659	59202038	717	DTX4	LOC101927204,FAM111A,MPEG1	DTX4
chr1	81678647	81725397	718	ADGRL2		ADGRL2
chr22	21399673	21407273	719	HIC2	RIMBP3C,RIMBP3B,HIC2
chr12	52964290	52978559	720	KRT8	KRT18,EIF4B,KRT8
chr1	152022744	152051774	721	S100A11	LOC100131107,TCHHL1,NBPF18P,S100A10	S100A11
chr16	84702109	84754951	722	USP10	USP10	USP10
chr12	122705649	122715551	723	HCAR3	DENR,HCAR2,HCAR1	HCAR3
chr10	69425709	69484902	724	TSPAN15	TACR2	TSPAN15
chr11_KI270721v1_random	3836	25307	725	MRPL23		MRPL23
chr16	2512934	2524897	726	AMDHD2	CEMP1,MIR3178,TBC1D24,NTN3,PDPK1,MIR6768	ATP6V0C,AMDHD2
chr4	3926978	3956616	727	FAM86EP	FAM86EP	FAM86EP
chr7	99098550	99144726	728	SMURF1	SMURF1	SMURF1
chr8	22366827	22404983	729	SLC39A14	PPP3CC	SLC39A14
chr17	37475192	37510795	730	DUSP14		TADA2A,DUSP14
chr11	67301647	67318252	731	SSH3	ADRBK1,POLD4	ANKRD13D,SSH3,LOC100130987
chr12	52895517	52908942	732	KRT8	KRT18,KRT8,KRT78	KRT8
chr17	57846348	57900240	733	MRPS23		CUEDC1,MRPS23
chr14	68779672	68798562	734	ZFP36L1		ZFP36L1
chr6	27518409	27569791	735	ZNF184	ZNF184
chr4	128685222	128737835	736	JADE1
chr17	65515175	65543439	737	AXIN2		AXIN2
chr17	59828798	59858002	738	MIR21	RPS6KB1,TUBD1	MIR21,VMP1
chr11	64433099	64443979	739	LOC100996455	LOC100996455
chr4	52816245	52865864	740	RASL11B	LOC152578	RASL11B
chr16	30102344	30119004	741	GDPD3	ALDOA,PPP4C,YPEL3,TBX6	MAPK3,GDPD3
chr7	5524666	5534293	742	ACTB	FBXL18,MIR589	ACTB,LOC221946
chr14	81382043	81454044	743	STON2		STON2,LOC100506700
chr14	89408270	89458749	744	FOXN3-AS1		FOXN3,FOXN3-AS1
chr1	155124193	155140746	745	SLC50A1	EFNA1,KRTCAP2,TRIM46,SLC50A1,EFNA3	SLC50A1,DPM3,EFNA1
chr12	120280532	120293710	746	RNU4-2	SIRT4,PXN,PLA2G1B	RNU4-2,RNU4-1
chr11	107819558	107860629	747	SLC35F2		SLC35F2
chr21	43710503	43740862	748	PDXK	RRP1,CSTB	PDXK
chr11	118985346	119001013	749	CCDC84	SLC37A4,TRAPPC4,CCDC84,UPK2,RPL23AP64,FOXR1,RPS25,MIR3656	CCDC84
chr11	73156329	73202964	750	FCHSD2	P2RY2,FCHSD2
chr7	149195198	149236389	751	ZNF282	LOC155060,ZNF212,ZNF783,ZNF398	ZNF282
chrX	9822145	9884257	752	SHROOM2		SHROOM2
chr17	4472016	4516635	753	SPNS2	GGT6,MYBBP1A	SPNS2,SPNS3
chr9	92969695	92990488	754	FGD3	LOC101927954	FGD3
chr8	23521653	23571732	755	SLC25A37		SLC25A37
chr17	31914488	31941952	756	SUZ12	UTP6	SUZ12
chr8	17485566	17512478	757	SLC7A2	SLC7A2	SLC7A2
chr2	54467394	54534175	758	RPL23AP32	SPTBN1	SPTBN1,RPL23AP32
chr10	68592624	68634148	759	TET1		TET1
chr8	129902327	129954498	760	FAM49B	FAM49B	FAM49B
chr12	50197258	50227742	761	LIMA1	MIR1293,CERS5	LIMA1
chr16	20897834	20954974	762	LYRM1	LYRM1	LYRM1,DNAH3,DCUN1D3
chr19	18309647	18324491	763	LSM4	MIR3188,JUND,KIAA1683,PGPEP1	LSM4
chr17	5025092	5058351	764	SLC52A1	CAMTA2,ZFP3,LOC102724009,INCA1	SLC52A1,KIF1C
chr18	70274902	70311346	765	SOCS6	LOC101927481	SOCS6
chr4	6934209	6974443	766	TBC1D14	TBC1D14	TBC1D14
chr7	98348924	98401576	767	BAIAP2L1		BAIAP2L1
chr15	77524877	77569929	768	LINGO1
chr1	242986941	243020312	769	LINC01347
chr12	52920266	52930896	770	KRT8	KRT8,KRT18	KRT8
chr7	135167532	135184807	771	C7orf49	C7orf49,MIR6509,STRA8,TMEM140	WDR91,C7orf49
chr10	47481408	47486952	772	ANXA8	FAM25G,ANXA8,AGAP9	ANXA8
chr10	34969068	35006269	773	CUL2
chr2	172431412	172466314	774	ITGA6		ITGA6
chr16	30353466	30371643	775	CD2BP2	MYLPF,SEPT1,SMG1P2,ZNF771,ZNF48,SMG1P5	CD2BP2,TBC1D10B
chr17	77306133	77334338	776	2023-09-09	2023-09-09	2023-09-09
chr1	1826285	1878949	777	GNB1	NADK,CALML6,GNB1,TMEM52	GNB1
chr14	63745289	63782437	778	SGPP1	SGPP1
chr1	36134508	36167627	779	TRAPPC3	MAP7D1,COL8A2,TRAPPC3,ADPRHL2	TRAPPC3,MAP7D1
chr2	219627227	219665169	780	SLC4A3	SLC4A3,STK11IP	SLC4A3
chr12	101853477	101909520	781	DRAM1	GNPTAB	DRAM1
chr3	13822863	13861221	782	WNT7A		WNT7A
chr22	40499841	40548843	783	LOC101927257	MKL1	LOC101927257,MKL1
chr19	6735886	6746835	784	TRIP10	TRIP10,SH2D3A,VAV1,C3	MIR6791,TRIP10,GPR108
chr1	109194102	109241201	785	SARS	CELSR2,PSRC1	KIAA1324,SARS
chr22	17620896	17645395	786	ATP6V1E1	LOC101929372,BCL2L13,ATP6V1E1	ATP6V1E1,BCL2L13
chr19	2450966	2479356	787	LMNB2	TIMM13,MIR7108	LMNB2,GADD45B
chr15	90638540	90650352	788	LINC01585	LINC01585	CRTC3-AS1,CRTC3
chr22	17942004	18002213	789	MIR648	FLJ41941,MICAL3	MICAL3,MIR648
chr6	43607910	43638790	790	GTPBP2	MRPS18A,XPO5,POLH,RSPH9	GTPBP2,MAD2L1BP,POLH
chr3	141070575	141106174	791	SPSB4		SPSB4
chr18	21288312	21341562	792	GREB1L		GREB1L
chr2	9867294	9915236	793	TAF1B	GRHL1	TAF1B
chr3	11236927	11257260	794	HRH1	ATG7	HRH1
chr16	84873309	84895376	795	CRISPLD2		CRISPLD2
chr4	187994202	188025116	796	ZFP42		ZFP42
chr6	28920673	28958211	797	LINC01556	ZNF311,HCG14	TRIM27,LINC01556
chr3	47778822	47805816	798	SMARCC1	MIR1226	DHX30,SMARCC1
chr11	391856	407709	799	PKP3	B4GALNT4,SIGIRR,PTDSS2,ANO9	SIGIRR,PKP3
chr2	54999374	55056481	800	RTN4	RTN4	RTN4
chr8	8845959	8893960	801	MFHAS1		MFHAS1
chr7	44605746	44640390	802	OGDH	DDX56,TMED4	OGDH
chr8	613195	632109	803	TDRP		ERICH1
chr19	56954644	56976670	804	MIMT1
chr19	53865390	53899477	805	PRKCG	CACNG7,NLRP12	MYADM,PRKCG
chr10	30418324	30447813	806	MAP3K8	MIR7162,GOLGA2P6	MAP3K8
chr21	36165515	36211467	807	DOPEY2	CBR3,LOC100133286,CBR3-AS1	DOPEY2
chr3	14196247	14235241	808	LSM3	XPC	LSM3
chr12	19421732	19446690	809	AEBP2	AEBP2	AEBP2
chr11	61970721	62050605	810	FTH1	FTH1,BEST1
chr2	131069697	131132562	811	PLEKHB2	PLEKHB2	PLEKHB2,FAM168B
chr17	2064876	2095087	812	SMG6	DPH1,RTN4RL1,HIC1,MIR132,MIR212,OVCA2	SMG6
chr1	234598470	234621047	813	IRF2BP2	LOC101927787,LINC00184	IRF2BP2
chr9	134624753	134664131	814	COL5A1		COL5A1
chr11	117070436	117099580	815	SIK3	PAFAH1B2	SIK3
chr20	56778982	56834171	816	TFAP2C
chr1	93814358	93848400	817	MIR760	DNTTIP2	MIR760,BCAR3
chr17	75008823	75036760	818	KCTD2	HID1-AS1,ATP5H,HID1,ICT1,KCTD2,CDR2L	ICT1,KCTD2
chr2	201115146	201152239	819	CFLAR	CASP10,FAM126B,CFLAR,NDUFB3	CFLAR-AS1,CFLAR
chr12	122693278	122703309	820	HCAR2	DENR,HCAR3,HCAR1	HCAR2
chr16	19086409	19138688	821	ITPRIPL2	LOC102723385,SYT17,COQ7,ITPRIPL2	ITPRIPL2
chr20	17555450	17596439	822	DSTN	BFSP1	DSTN,BFSP1
chr22	20840593	20887494	823	SNAP29	CRKL	SNAP29,PI4KA
chr1	151535144	151557865	824	MIR554	TUFT1	CGN,TUFT1,MIR554
chr12	119153419	119184570	825	HSPB8		SRRM4,HSPB8
chr1	31548543	31589516	826	TINAGL1	LINC01225,TINAGL1,LINC01226,HCRTR1	TINAGL1
chr3	150724592	150764207	827	LOC101928105	ERICH6-AS1,ERICH6	SIAH2,LOC101928105
chr7	131508168	131558254	828	PODXL		PODXL
chr1	224202447	224219912	829	LOC101927143	MIR320B2,DEGS1	LOC101927143,LOC101927164
chr12	92133375	92163500	830	BTG1	C12orf79	C12orf79,BTG1
chr11	12493812	12526075	831	PARVA		PARVA
chr3	46102096	46131027	832	XCR1
chr2	96879318	96892326	833	FAM178B	LOC101927053,ANKRD39,ANKRD23,SEMA4C	FAM178B
chr6	39184004	39226547	834	KCNK5		KCNK5
chr22	40709297	40744115	835	MCHR1	MCHR1
chr17	75524527	75565833	836	LLGL2	CASKIN2,MIR6785,LLGL2,MYO15B	LLGL2,TSEN54
chr11	2179107	2213703	837	MIR4686	MIR483,IGF2,MIR4686,INS,TH,IGF2-AS
chr3	185768705	185816275	838	MIR548AQ	MIR548AQ,IGF2BP2	IGF2BP2
chr19	48795034	48813534	839	BCAT2	FGF21,IZUMO1,FUT1	BCAT2,HSD17B14
chr2	191554917	191598171	840	NABP1
chr19	21118099	21170093	841	ZNF431	ZNF714	ZNF714,ZNF431
chr22	45156921	45189277	842	NUP50	KIAA0930,NUP50-AS1,MIR1249	NUP50-AS1,NUP50
chr9	27406785	27438468	843	IFNK		MOB3B
chr2	237574756	237615057	844	RAB17	LRRFIP1,PRLH,RAB17	RAB17
chr4	2535324	2603416	845	FAM193A	FAM193A
chr11	59536813	59566621	846	OR4D9	OR4D9,OSBP,MIR3162,OR4D11
chr8	143210100	143224897	847	GPIHBP1	LY6H,ZFP41,GLI4	GPIHBP1
chr1	151508250	151519378	848	CGN	TUFT1,POGZ,MIR554	CGN
chr17	15946761	15995549	849	ADORA2B	TTC19	ADORA2B,ZSWIM7
chr2	88408078	88459191	850	FOXI3		FOXI3
chr2	26749613	26772829	851	SLC35F6	CENPA	SLC35F6
chr2	227465421	227520173	852	AGFG1	AGFG1	AGFG1,MIR5703
chr1	153605899	153615185	853	S100A16	S100A1,S100A13,S100A2,CHTOP,SNAPIN	S100A16,S100A14
chr19	53645551	53665983	854	MIR512-2	MIR520A,MIR519D,MIR526A1,MIR519E,MIR519C,MIR517A,MIR518B,MIR498,MIR520F,MIR524,MIR515-1,MIR1323,MIR1283-1,MIR523,MIR520C,LOC284379,MIR520B,MIR519B,MIR518F,MIR512-2,MIR518C,MIR512-1,DPRX,MIR526B,MIR525,MIR520E
chr5	138691995	138726965	855	CTNNA1	CTNNA1
chr13	110286098	110320261	856	COL4A1	MIR8073	COL4A1,COL4A2
chr7	2298119	2321895	857	SNX8	MIR6836,EIF3B	SNX8
chr7	155202280	155219440	858	INSIG1
chr22	39290585	39304907	859	SNORD83B	RNU86,RPL3,SNORD83B,PDGFB,SNORD43,SNORD83A,SYNGR1
chr22	39513974	39533161	860	ATF4	CACNA1I,MIEF1,MGAT3-AS1,MGAT3,RPS19BP1	MIEF1,ATF4,RPS19BP1
chr8	38343380	38383877	861	WHSC1L1	LETM2	WHSC1L1
chr1	8104623	8138677	862	LOC102724539
chr14	49861576	49903144	863	ARF6	NEMF	ARF6,RN7SL2
chr13	110472948	110504107	864	COL4A2-AS1		COL4A2-AS1,COL4A2
chr1	39104766	39159326	865	MACF1		MACF1
chr14	68450252	68488799	866	ZFP36L1		RAD51B
chr20	49742103	49790456	867	SLC9A8	SLC9A8,B4GALT5
chr12	51317049	51327999	868	BIN2	SMAGP,BIN2,CELA1	BIN2
chr5	74852218	74901476	869	FAM169A		FAM169A
chr1	16888884	16914593	870	CROCC	CROCC	RNVU1-18
chr20	50132973	50155687	871	TMEM189-UBE2V1	CEBPB-AS1,CEBPB,UBE2V1,LINC01273	TMEM189-UBE2V1,TMEM189
chr10	86966475	86976705	872	AGAP11	SNCG,FAM25A,MMRN2	ADIRF,AGAP11
chr10	5582021	5597006	873	CALML3-AS1
chr11	129278580	129324193	874	BARX2
chr8	17333775	17410206	875	MTMR7		MTMR7
chr1	29225886	29284201	876	PTPRU	SRSF4,PTPRU	PTPRU,MECR
chr19	1097530	1108294	877	GPX4	POLR2E,HMHA1	GPX4,SBNO2
chr2	241540940	241585103	878	BOK-AS1	STK25	BOK-AS1,THAP4,BOK
chr6	6958647	6978852	879	RREB1
chr5	131252278	131287225	880	CDC42SE2	CDC42SE2	CDC42SE2
chr8	17647359	17716912	881	MIR548V		MTUS1,MIR548V
chr19	2085047	2097628	882	MOB3A	MKNK2	MOB3A,IZUMO4
chr16	30177133	30206214	883	CORO1A	LOC613037	SULT1A4,CORO1A,BOLA2,SLX1A-SULT1A3,LOC388242,SLX1B,LOC606724
chr18	22166666	22194847	884	GATA6		GATA6-AS1,GATA6
chr2	62194261	62223237	885	MIR5192		B3GNT2,MIR5192
chr3	46045214	46084349	886	XCR1	FYCO1,XCR1
chr1	31626049	31652902	887	PEF1	TINAGL1,PEF1	HCRTR1,PEF1,COL16A1
chr17	81658333	81672225	888	OXLD1	TSPAN10,NPLOC4,HGS,ARL16,PDE6G,MRPL12,SLC25A10,MIR6786,OXLD1	OXLD1,CCDC137
chr16	84986450	85019119	889	ZDHHC7	KIAA0513	ZDHHC7
chr17	42007627	42035942	890	NKIRAS2	DNAJC7,CNP	DNAJC7,NKIRAS2,ZNF385C
chr7	100916011	100934167	891	MUC3A	ACHE,MIR6875,SRRT,UFSP1,MUC3A,MUC12,TRIP6
chr2	229937127	229981160	892	FBXO36	TRIP12	FBXO36
chr13	20994082	21054907	893	LATS2	LINC00367	LATS2
chr19	10238257	10253598	894	MRPL4	ICAM1,ICAM4,DNMT1,S1PR2,ICAM5,MRPL4,MIR4322	MRPL4
chr12	52214118	52244583	895	KRT7	KRT80,C12orf80,KRT81	LINC00592,KRT7
chr7	101154460	101165417	896	MIR4653	SERPINE1,NAT16,MOGAT3	AP1S1,MIR4653,VGF
chr17	32784143	32840271	897	MYO1D		MYO1D
chr1	183432132	183464374	898	SMG7-AS1	SMG7,NMNAT2	SMG7-AS1
chr7	74132084	74183409	899	EIF4H	LIMK1,LAT2,MIR590	EIF4H
chr17	65026928	65065201	900	GNA13	LOC100507002	GNA13
chr10	46394360	46399589	901	LINC00842	FAM25BP,ANXA8L1,HNRNPA1P33	LINC00842
chr6	158703296	158712450	902	MIR3918		SYTL3
chrX	103427712	103464822	903	NGFRAP1
chr3	125898744	125923963	904	FAM86JP	ALG1L,LOC101927056,ROPN1B	FAM86JP
chr19	52992659	53038111	905	ERVV-1	ERVV-2,ZNF816	ZNF702P,ERVV-1
chr16	87931258	87986691	906	BANP	BANP	BANP,CA5A
chr3	189823415	189869813	907	MIR944	TP63	TP63,MIR944
chr7	100335504	100344893	908	PMS2P1	STAG3L5P-PVRIG2P-PILRB,PILRB,PILRA,SPDYE3,MIR6840,PVRIG2P	PMS2P1,STAG3L5P,STAG3L5P-PVRIG2P-PILRB
chr14	105481081	105500305	909	C14orf80	CRIP2,TMEM121	C14orf80,CRIP1
chr1	23366231	23386771	910	ZNF436	HNRNPR	ZNF436,ZNF436-AS1,TCEA3
chr9	77864073	77905987	911	GNAQ		GNAQ
chr16	25031263	25067571	912	LOC554206	LCMT1,ARHGAP17,LCMT1-AS1	LOC554206
chr16	66475828	66487436	913	BEAN1-AS1	BEAN1	BEAN1,BEAN1-AS1
chr13	112708673	112725562	914	ATP11A	ATP11A,ATP11A-AS1	ATP11A
chr12	51814166	51870103	915	FIGNL2	ANKRD33,ACVRL1	FIGNL2
chr2	26032728	26095909	916	RAB10		RAB10
chr17	50132917	50161566	917	PPP1R9B	PDK2,SGCA,COL1A1,SAMD14,HILS1	PPP1R9B
chr21	34863672	34891044	918	RUNX1		RUNX1
chr10	5483049	5514727	919	CALML5	CALML3,NET1,CALML3-AS1	CALML5,CALML3-AS1
chr21	44843685	44882897	920	PTTG1IP	LINC01424,SUMO3,ITGB2,ITGB2-AS1,UBE2G2,PTTG1IP	PTTG1IP
chr12	55894924	55940613	921	WIBG	CDK2,RAB5B,PMEL,DGKA	DGKA,WIBG
chr3	24295917	24323544	922	LOC101927854		THRB
chr7	26080694	26110538	923	NFE2L3	NFE2L3
chr22	40996389	41022999	924	RBX1	RBX1
chr10	32938554	32985805	925	ITGB1	ITGB1	ITGB1
chr10	25689275	25725346	926	LINC00836	LINC00836	LINC00836
chr19	4115293	4146562	927	MAP2K2	CREB3L3,ANKRD24,ZBTB7A,SIRT6	MAP2K2
chr1	1018741	1027179	928	AGRN	HES4,ISG15,PERM1,AGRN,RNF223	AGRN
chr2	96866256	96877896	929	SEMA4C	LOC101927053,ANKRD39,ANKRD23	FAM178B,SEMA4C
chr16	11289865	11334290	930	MIR548H2	PRM2,SOCS1,TNP2,PRM1,PRM3,RMI2	MIR548H2
chr2	131661496	131682926	931	LINC01087	LINC01087,C2orf27A
chr8	95178591	95229956	932	LINC01298	PLEKHF2,C8orf37,C8orf37-AS1	LINC01298
chr9	128406853	128423301	933	CERCAM	ODF2,URM1,MIR219B,MIR219A2	CERCAM,MIR1268A
chr19	16818437	16837135	934	SIN3B	SIN3B	SIN3B
chr5	17216387	17252586	935	BASP1		LOC285696,BASP1
chr1	43357658	43370292	936	MIR6734	MPL,MED8,SZT2,ELOVL1	MIR6734,CDC20,ELOVL1
chr2	173936020	173972818	937	SP3		SP3
chr4	118414993	118443397	938	PRSS12
chr4	78548390	78569979	939	ANXA3		ANXA3
chr12	104254985	104310008	940	TXNRD1	TXNRD1	TXNRD1,EID3
chr1	112687563	112707718	941	RHOC	PPM1J,FAM19A3,MOV10	MOV10,RHOC
chr2	10011584	10030624	942	KLF11	KLF11,CYS1
chr13	77933218	77981335	943	EDNRB	EDNRB,LINC00446	EDNRB,LINC01069
chr9	113572586	113621900	944	RGS3		RGS3
chr8	127869948	127901350	945	PVT1	TMEM75	PVT1
chr11	9442422	9475888	946	LOC644656	ZNF143,SNORA23	ZNF143,IPO7,LOC644656
chr1	51607210	51661591	947	OSBPL9		OSBPL9
chr6	33344240	33394753	948	KIFC1	CUTA,TAPBP,PHF1,SYNGAP1,ZBTB22,DAXX,MIR5004,RGL2	KIFC1
chr19	14034473	14063554	949	PALM3	LOC113230,MIR1199,RFX1,C19orf67,RLN3,SAMD1,PRKACA	IL27RA,PALM3
chr2	191292893	191343082	950	MYO1B	MYO1B	MYO1B
chr8	27666493	27697577	951	MIR3622A	MIR3622A,MIR3622B	SCARA3
chr13	33206575	33235825	952	STARD13	STARD13-AS,STARD13	STARD13
chr5	54517184	54548452	953	SNX18		SNX18
chr22	36032960	36066601	954	RBFOX2	RBFOX2
chr15	75814932	75872173	955	UBE2Q2	FBXO22	UBE2Q2
chr10	47458514	47463894	956	ANXA8	FAM25G,ANXA8
chr4	84579446	84599161	957	CDS1		CDS1
chr5	10549687	10608185	958	ANKRD33B	LOC101929412	ANKRD33B
chr17	45146360	45173368	959	HEXIM2	MIR6784,HEXIM2,PLCD3,ACBD4,FMNL1	HEXIM1,HEXIM2
chr2	98730179	98773003	960	LOC101927070		LOC101927070,MGAT4A
chr16	1293779	1313154	961	UBE2I	TSR3,BAIAP3,UBE2I,GNPTG,TPSD1	UBE2I
chr14	64702740	64737314	962	PLEKHG3	MIR7855	PLEKHG3
chr3	195894536	195915118	963	TNK2	TNK2,MIR6829	TNK2
chr19	40790929	40826387	964	EGLN2	MIA,C19orf54,SNRPA,CYP2A6	MIA-RAB4B,RAB4B,RAB4B-EGLN2,EGLN2
chr3	196106626	196144248	965	LINC00885	TFRC	LINC00885
chrX	68388088	68434384	966	OPHN1		OPHN1
chr1	181099331	181142542	967	IER5	IER5,LOC101928973
chr2	9377283	9424282	968	ITGB1BP1		ASAP2,CPSF3,ITGB1BP1
chr18	49520449	49572578	969	LIPG	RPL17-C18orf32,RPL17,SNORD58B,SNORD58A,MIR1539,C18orf32,SNORD58C	LIPG
chr6	27806451	27816479	970	HIST1H3H	HIST1H2AL,HIST1H2AK,HIST1H2BN,HIST1H4K,HIST1H4J,LOC100131289	HIST1H2AI,HIST1H3H,HIST1H2BM,HIST1H2BL,HIST1H2AJ
chr16	24966322	25009702	971	ARHGAP17	LOC554206,ARHGAP17	ARHGAP17
chr12	57126921	57142917	972	LRP1	LRP1-AS,STAT6,NEMP1,NAB2	LRP1
chr10	52999214	53032367	973	MBL2
chr5	172677968	172715113	974	MIR5003	MIR5003,NEURL1B,LOC101928093	NEURL1B
chr11	47183065	47204907	975	PACSIN3	NR1H3,ACP2,ARFGAP2,MIR6745,PACSIN3,DDB2	PACSIN3
chr16	53413382	53435842	976	RBL2	LOC102723373,LOC643802	RBL2
chr20	56974310	57014684	977	BMP7-AS1
chr9	6576525	6619083	978	GLDC		GLDC
chr11	71784457	71797229	979	FAM86C1	DEFB108B,FAM86C1,ALG1L9P,ZNF705E	FAM86C1,ALG1L9P
chr13	99071547	99088618	980	DOCK9	RNU6-83P	DOCK9,DOCK9-AS2
chr1	24293103	24335819	981	GRHL3		GRHL3
chr1	156396170	156423580	982	MIR9-1	RHBG	MIR9-1,C1orf61
chr22	41443124	41458891	983	TOB2	ACO2,PHF5A	TOB2
chr3	12736482	12765105	984	TMEM40	TMEM40,CAND2	TMEM40
chr19	18436220	18448501	985	ISYNA1	MIR3189,LRRC25,SSBP4,ISYNA1	ISYNA1,ELL
chr22	38214302	38243532	986	MAFF	PLA2G6,TMEM184B	MAFF,TMEM184B
chr7	66086511	66124705	987	CRCP	CRCP	ASL,CRCP
chr15	90051532	90103125	988	IDH2	MIR3174	IDH2,ZNF710
chr10	121490301	121529244	989	FGFR2		FGFR2
chr4	88608330	88660348	990	HERC3	FAM13A-AS1,RNU6-33P,NAP1L5	HERC3
chr1	31025648	31071647	991	PUM1	PUM1	PUM1
chr1	146376352	146388106	992	NUDT4P1		RNVU1-18
chr3	48594538	48616531	993	UQCRC1	UCN2,MIR711,MIR6824,CELSR3,MIR6823,SLC26A6,CELSR3-AS1,MIR4793,PFKFB4,TMEM89	COL7A1,UQCRC1
chr7	24962200	24981929	994	OSBPL3		OSBPL3
chr17	42669429	42681611	995	PLEKHH3	CNTNAP1,MIR6780A,TUBG2	PLEKHH3,CCR10
chr12	56667919	56690309	996	PTGES3	NACA,BAZ2A,ATP5B,SNORD59B,SNORD59A	PTGES3
chr3	120080058	120120119	997	GSK3B		GSK3B
chr14	75169445	75186887	998	TMED10	NEK9	TMED10
chr15	22863489	22914196	999	CYFIP1	NIPA2	NIPA2,CYFIP1
chr2	739832	741082	1000	TMEM18
chr1	200743589	200785828	1001	CAMSAP2		CAMSAP2
chr18	9706223	9744346	1002	RAB31		RAB31
chr11	71452183	71489937	1003	MIR6754	KRTAP5-7,KRTAP5-8,FLJ42102,DHCR7	NADSYN1,MIR6754
chr18	3436547	3456502	1004	TGIF1	TGIF1,GAPLINC	TGIF1
chr15	41954762	41973575	1005	EHD4	EHD4-AS1	PLA2G4E-AS1,EHD4
chr10	119509734	119540463	1006	RGS10		RGS10
chr8	100933145	100953856	1007	YWHAZ		YWHAZ
chr11	64403411	64411884	1008	MIR1237	RPS6KA4,LOC100996455,MIR1237
chr12	123120165	123164873	1009	PITPNM2	PITPNM2,LOC100507091	MPHOSPH9
chr10	598061	627833	1010	MIR5699	PRR26,MIR5699	DIP2C
chr12	121572386	121602648	1011	KDM2B	ORAI1	MIR548AQ,KDM2B
chr1	236097104	236132108	1012	GPR137B	NID1,GPR137B
chr17_GL000205v2_random	85479	90188	1013	MGC70870	MGC70870
chr19	6198045	6240492	1014	MLLT1		MLLT1
chr17	83078635	83110375	1015	METRNL	B3GNTL1	METRNL
chr15	74614271	74658335	1016	CLK3		CLK3,EDC3
chr3	120134887	120161375	1017	GSK3B	GSK3B
chr5	149527024	149564834	1018	CSNK1A1	CSNK1A1,ARHGEF37	CSNK1A1
chr21	6368862	6373571	1019	CBS
chr17	1365776	1400923	1020	YWHAE		YWHAE
chr11	72409251	72435567	1021	CLPB	CLPB	CLPB
chr2	219680999	219692138	1022	SLC4A3
chr12	93368884	93391373	1023	NUDT4	NUDT4	NUDT4,LOC643339
chr11	67238871	67278280	1024	ADRBK1	ANKRD13D,SSH3,LOC100130987	KDM2A,ADRBK1
chr1	144960393	144984287	1025	SRGAP2B		SRGAP2B
chr6	30679204	30701449	1026	NRM	IER3,TUBB,DHX16,C6orf136,FLOT1	NRM,MDC1,PPP1R18
chr11	65416322	65428361	1027	NEAT1	SLC25A45,FRMD8,MIR612	NEAT1
chr9	36163157	36194851	1028	CCIN	CLTA,GLIPR2	GLIPR2,CCIN,CLTA
chr17	80528395	80570182	1029	RPTOR	RPTOR	RPTOR
chr20	62921014	62940361	1030	DIDO1	SLC17A9	DIDO1,GID8
chr4	2740669	2764597	1031	TNIP2	TNIP2,SH3BP2	TNIP2
chr10	5528276	5563968	1032	CALML3-AS1	CALML3,CALML5,CALML3-AS1
chr16	67845482	67865038	1033	CENPT	THAP11,PSKH1,RANBP10,NRN1L,EDC4,TSNAXIP1	CENPT,NUTF2
chr8	30381331	30393853	1034	RBPMS-AS1	RBPMS	RBPMS,RBPMS-AS1
chr16	57670444	57713863	1035	DRC7	ADGRG3,ADGRG1,KATNB1	ADGRG3,DRC7
chr20	50237641	50263860	1036	LINC01272	LINC01272,CEBPB,CEBPB-AS1,LINC01270
chrX	130080265	130126444	1037	ELF4	AIFM1,RAB33A	ELF4
chrX	115732430	115735556	1038	PLS3
chr4	110164536	110212625	1039	ELOVL6		ELOVL6
chr11	64239613	64247925	1040	FKBP2	BAD,DNAJC4,NUDT22,PLCB3,TRPT1,FERMT3,KCNK4,GPR137,VEGFB	FKBP2,PPP1R14B
chr19	42874480	42901179	1041	PSG1	PSG6,PSG10P,PSG7	PSG1
chr1	229090612	229109720	1042	MIR4454
chr8	94637753	94659018	1043	ESRP1	ESRP1	ESRP1,LOC100288748
chr1	26295561	26307471	1044	UBXN11	UBXN11,CEP85,SH3BGRL3,AIM1L,CD52	UBXN11
chr2	42545141	42571829	1045	MTA3		MTA3
chr20	19757242	19787419	1046	RIN2
chr9	136988343	137000684	1047	CLIC3	LCNL1,ABCA2,FBXW5,C9orf139,FUT7,NPDC1,LCN12,C8G,PTGDS	C9orf142,CLIC3
chr19	19095296	19121460	1048	TMEM161A	MEF2B,TMEM161A	SLC25A42,TMEM161A
chr1	28339872	28373659	1049	PHACTR4	MED18	PHACTR4
chr16	81695883	81758338	1050	PLCG2	LOC100129617,PLCG2	CMIP
chr13	46455262	46480109	1051	LINC01198	RNU6-68P	LINC01198
chr2	43031938	43046704	1052	LOC102723854		LOC102723854
chr15	71964353	71994979	1053	SENP8		MYO9A
chr7	128428966	128461221	1054	HILPDA	METTL2B,IMPDH1	HILPDA
chr11	803114	816430	1055	RPLP2	TSPAN4,POLR2L,CRACR2B,PNPLA2,PANO1,CD151,SLC25A22,LOC171391,CEND1,PDDC1	RPLP2,PIDD1,SNORA52
chr17	28807475	28847772	1056	FAM222B	ERAL1,MIR451A,FLOT2,MIR144,FAM222B,MIR451B,MIR4732	FAM222B
chr19	38261017	38271928	1057	SPINT2	DPF1,C19orf33,KCNK6,YIF1B,PPP1R14A	SPINT2
chr17	57915685	57955799	1058	CUEDC1	CUEDC1,VEZF1	CUEDC1
chr7	137261616	137269977	1059	PTN		PTN
chr7	100887118	100897963	1060	UFSP1	ACHE,MIR6875,SRRT,SLC12A9,TRIP6	UFSP1,ACHE,SRRT
chr3	125107648	125144484	1061	MIR5092	MIR5092	SLC12A8
chr10	47743736	47757522	1062	FAM35DP		SYT15
chr18	47880842	47932017	1063	SMAD2	SMAD2	SMAD2
chr12	26081785	26118309	1064	BHLHE41	RASSF8,BHLHE41
chr4	6991278	7035141	1065	TBC1D14	TADA2B,GRPEL1,CCDC96	LOC100129931,TBC1D14
chr15	66354551	66370524	1066	TIPIN	MAP2K1,TIPIN,SCARNA14	TIPIN
chr5	145924536	145982173	1067	SH3RF2		SH3RF2
chr19	11729850	11740217	1068	ZNF823	ZNF823,ZNF441	ZNF823
chr1	94903284	94928976	1069	CNN3		LOC729970,CNN3
chr13	40954361	41001181	1070	ELF1	SUGT1P3,TPTE2P5	ELF1
chr7	131602979	131654098	1071	PODXL	PODXL
chr12	57085401	57097677	1072	NAB2	LRP1,LRP1-AS,STAT6,NEMP1,MYO1A	NAB2,STAT6
chr6	36660426	36693065	1073	CDKN1A	MIR3925,RAB44	CDKN1A,PANDAR
chr14	22974104	22983405	1074	AJUBA	PRMT5,MIR4707,HAUS4,LOC101926933,C14orf93	AJUBA
chr13	60136650	60168356	1075	DIAPH3-AS2	DIAPH3	DIAPH3-AS2,DIAPH3
chr9	121717837	121749193	1076	DAB2IP		DAB2IP
chr1	201459774	201469886	1077	PHLDA3	CSRP1,TNNI1	PHLDA3
chr14	74940024	74957075	1078	PGF	EIF2B2,PGF,RPS6KL1	PGF
chr14	105075557	105094456	1079	LOC102723354	GPR132	LOC102723354
chr10	46374658	46378315	1080	ANXA8L1	FAM25BP,ANXA8L1,HNRNPA1P33,LINC00842	ANXA8L1
chr11	67670368	67696491	1081	ALDH3B2	TBX10,NUDT8,ACY3	ALDH3B2
chr19	11129402	11168482	1082	SPC24	LDLR,MIR6886	KANK2,SPC24,LDLR
chr19	7404544	7429232	1083	ARHGEF18	LOC100128573,ARHGEF18	ARHGEF18
chr1	234955289	235012959	1084	LOC101927851		LOC101927851
chr11	45921392	45935315	1085	GYLTL1B	C11orf94,PEX16,MAPK8IP1	PHF21A,GYLTL1B
chr1	228139286	228153173	1086	GUK1	MRPL55,IBA57-AS1,GUK1,IBA57,C1orf35,MIR3620	GUK1,GJC2
chr4	15649313	15695667	1087	FAM200B	FBXL5,BST1	FBXL5,FAM200B
chr1	154967571	154977620	1088	SHC1	PMVK,PBXIP1,SHC1,ZBTB7B,PYGO2,LENEP,FLAD1	SHC1,CKS1B,MIR4258
chr3	136179881	136197605	1089	MSL2		MSL2
chr5	149438810	149457684	1090	MIR145	MIR143HG,MIR143,MIR145
chr10	102117067	102137322	1091	PPRC1	PPRC1,LDB1,NOLC1	LDB1,PPRC1
chr5	177458615	177474104	1092	DBN1	F12,DOK3,PRR7,PDLIM7,DDX41,PRR7-AS1,GRK6	DBN1
chr11	59753650	59792852	1093	STX3	MRPL16,OR10V1,OR10V2P	STX3
chr1	115167955	115220699	1094	TSPAN2
chr16	2148314	2164353	1095	TRAF7	CASKIN1,MIR6511B1,MLST8,MIR3180-5,MIR4516,MIR6511B2,PKD1,BRICD5	RAB26,SNHG19,TRAF7,SNORD60
chr19	46713708	46734243	1096	PRKD2	FKRP,MIR320E	PRKD2,STRN4
chr10	46584261	46598114	1097	SYT15	GPRIN2	SYT15
chrUn_GL000216v2	103285	106792	1098
chr6	73645453	73662508	1099	SLC17A5	CD109,LOC101928489	SLC17A5
chr2	46284825	46327000	1100	EPAS1		EPAS1
chr10	13699621	13734613	1101	PRPF18		FRMD4A
chr8	127904624	127928832	1102	PVT1	MIR1205,TMEM75	PVT1
chr17	57512698	57558496	1103	LOC101927557	LOC101927539	MSI2,LOC101927557
chr16	81071486	81107706	1104	GCSH	ATMIN,GCSH	PKD1L2,GCSH,C16orf46
chr1	94044049	94069570	1105	ABCA4		ABCA4
chr1	87317590	87337863	1106	LMO4	LINC01364	LMO4
chr5	36151154	36169369	1107	SKP2	MIR580	LMBRD2,SKP2
chr11	10646919	10670184	1108	MRVI1	MRVI1	MRVI1
chr2	74833663	74868554	1109	HK2	LINC01291	HK2
chr16	29815236	29830260	1110	MVP	CDIPT,MVP,KIF22,MAZ,CDIPT-AS1,ZG16	PRRT2,MVP,PAGR1
chr5	34694918	34752502	1111	RAI14	RAI14	RAI14
chr9	71726793	71769794	1112	TMEM2	TMEM2	TMEM2
chr9	92069675	92103928	1113	SPTLC1	LINC00475,LOC100128076,SPTLC1	SPTLC1
chr2	64636368	64654898	1114	SERTAD2	LOC339807	SERTAD2
chr4	110457982	110488298	1115	ENPEP		ENPEP
chr22	36869944	36889889	1116	NCF4	CSF2RB,NCF4	NCF4
chr19	49486604	49500021	1117	SNORD35A	FLT3LG,RPL13A,PIH1D1,MIR150,FCGRT,RCN3,ALDH16A1,SLC17A7	SNORD35A,SNORD33,RPS11,SNORD32A,SNORD35B,RPL13A,SNORD34
chr10	42635283	42648238	1118	ZNF33B	ZNF33B,LINC01518	ZNF33B
chr9	34013673	34050106	1119	UBAP2		UBAP2
chr1	203624414	203652318	1120	ATP2B4	ATP2B4	ATP2B4
chr17	10105198	10141671	1121	GAS7		GAS7
chr5	116693792	116711138	1122	LOC102467223
chr4	4160757	4181274	1123	OTOP1	OTOP1
chr10	71322883	71358599	1124	SLC29A3	CDH23	SLC29A3
chr19	53744242	53762368	1125	MIR527	MIR517C,MIR516B2,MIR519D,MIR526A1,MIR518A2,MIR526A2,MIR517A,MIR516B1,MIR523,MIR524,MIR371A,MIR518D,MIR371B,MIR520D,MIR373,MIR518B,MIR521-2,MIR520C,MIR520B,MIR518E,MIR518F,MIR520H,MIR372,MIR517B,MIR520G,MIR526B,MIR525,MIR518A1,MIR519B,MIR518C	MIR516A1,MIR1283-2,MIR522,MIR519A1,MIR521-1,MIR516A2,MIR527,MIR519A2
chr1	56565545	56595935	1126	PPAP2B	PRKAA2	PPAP2B
chr14	104748228	104775692	1127	SIVA1	LINC00638,ADSSL1,ZBTB42	AKT1,SIVA1
chr15	72222428	72238312	1128	PKM	PKM,GRAMD2,PARP6	PKM
chr2	218387568	218407208	1129	CTDSP1	CATIP-AS2,MIR6810,CATIP,CTDSP1,VIL1,CATIP-AS1	SLC11A1,CTDSP1,MIR26B
chr19	47716262	47747495	1130	GLTSCR2	SNORD23,SEPW1,GLTSCR2-AS1	GLTSCR2,EHD2
chr10	84313498	84361789	1131	CCSER2	LINC00858	CCSER2
chr19	4195278	4243497	1132	EBI3	CREB3L3,SIRT6,SHD,CCDC94	EBI3,ANKRD24
chr3	42808596	42847964	1133	ACKR2	LOC729083,CCDC13,HIGD1A,CYP8B1	ACKR2
chr6	113982574	114023548	1134	HDAC2	HDAC2,HS3ST5	LOC101927768
chr12	114625497	114644222	1135	TBX3	TBX3
chr10	132442768	132453155	1136	C10orf91	PWWP2B	C10orf91
chr21	38787250	38821654	1137	ETS2	LINC00114,LOC101928398	ETS2
chr19	48397928	48438669	1138	GRIN2D	KDELR1,CYTH2,SYNGR4,GRWD1,KCNJ14,TMEM143	GRIN2D
chr15	62781314	62814004	1139	MIR190A	MIR190A	TLN2
chr11	70202928	70248693	1140	FADD	MIR548K,PPFIA1	FADD
chr3	42115331	42135995	1141	TRAK1	TRAK1	TRAK1
chr3	195611714	195638945	1142	SDHAP2	LINC00969,SDHAP2,APOD
chr20	811949	845750	1143	FAM110A	SLC52A3	FAM110A
chr1	143719572	143736745	1144	RNVU1-17	RNVU1-17	RNVU1-18
chr17	19237165	19266053	1145	EPN2	EPN2,EPN2-IT1,SNORD3C,EPN2-AS1,SNORD3A	EPN2
chr6	168666145	168695906	1146	SMOC2		SMOC2
chr11	62875283	62891122	1147	SLC3A2	SNORD29,SNHG1,RNU2-2P,SNORD27,SNORD30,SNORD26,SNORD31,WDR74,CHRM1,SNORD22,SNORD28,SLC3A2,STX5,SNORD25	SLC3A2
chr2	63840398	63871850	1148	UGP2		UGP2
chr11	12540048	12607203	1149	TEAD1
chr17	81921947	81930433	1150	MAFG	ANAPC11,MYADML2,ALYREF,PYCR1,SIRT7,PCYT2,NPB,ASPSCR1,NOTUM	MAFG,MAFG-AS1
chr3	122761408	122800465	1151	HSPBAP1		DIRC2,HSPBAP1
chr20	4130773	4172546	1152	SMOX	LINC01433,SMOX	SMOX
chr19	1025404	1031251	1153	CNN2	HMHA1,ABCA7,GRIN3B,TMEM259,WDR18	CNN2
chr11	67710769	67738701	1154	ALDH3B2	ALDH3B2
chr11	119680843	119724393	1155	PVRL1	LOC102724301	PVRL1
chr6	8157543	8243482	1156	EEF1E1
chr9	124123134	124144846	1157	LHX2
chr13	29831295	29862630	1158	UBL3	LINC00297	UBL3
chr11	13205158	13226444	1159	ARNTL
chr16	29804594	29812593	1160	MAZ	KIF22,MVP,MAZ,PAGR1,ZG16	KIF22,PRRT2,MAZ
chr8	8429796	8480185	1161	SGK223	SGK223
chr20	53675338	53693741	1162	ZNF217
chr11	117137538	117175907	1163	PAFAH1B2	SIDT2,LOC100652768,TAGLN,SIK3	PAFAH1B2
chr5	150107512	150145759	1164	CSF1R	CDX1,SLC6A7,CSF1R	PDGFRB,CSF1R
chr11	65174254	65208172	1165	CAPN1	SYVN1,MIR6751,SPDYC,SLC22A20	CAPN1
chr16	30677468	30702779	1166	LOC730183	TMEM265,PRR14,SNORA30,PHKG2,FBRS	LOC730183,SRCAP
chr5	134465191	134485225	1167	LOC101927934	LOC101927934,JADE2,LOC102546229
chr16	89818916	89843619	1168	SPIRE2	TCF25,FANCA	SPIRE2
chr2	42089844	42142000	1169	EML4	PKDCC,EML4,LOC102723824
chr6	27822332	27834009	1170	HIST1H4K	HIST1H2AL,HIST1H3I,HIST1H2AK,HIST1H2BM,HIST1H2AJ,HIST1H2BN,HIST1H2AI,HIST1H4L,HIST1H2BL,HIST1H1B,HIST1H3H	HIST1H4J,HIST1H4K
chr8	47640045	47696074	1171	CEBPD	CEBPD	SPIDR
chr21	22187391	22239453	1172	LINC00308
chr2	127064373	127101437	1173	BIN1		BIN1
chr19	2949718	2980192	1174	TLE6	ZNF57,TLE2,ZNF77	TLE6
chr19	49857146	49871269	1175	PNKP	TBC1D17,MIR6800,PTOV1,FUZ,MED25,IL4I1,MIR4749,PTOV1-AS1,MIR4750	AKT1S1,PTOV1-AS2,PTOV1,PNKP
chr22	50274216	50308475	1176	PLXNB2	PPP6R2,MAPK11,TUBGCP6,DENND6B,HDAC10,MAPK12	PLXNB2
chr15	85307626	85348388	1177	MIR7706	MIR7706,AKAP13
chr2	227684019	227722321	1178	SLC19A3		SLC19A3
chr16	315856	348564	1179	AXIN1	LOC100134368,NME4,AXIN1,MRPL28,RGS11,PDIA2,TMEM8A,ARHGDIG	AXIN1
chr9	34989080	35007710	1180	DNAJB5	PHF24,C9orf131,DNAJB5	DNAJB5,DNAJB5-AS1
chr18	7053834	7089924	1181	LAMA1		LAMA1
chr20	29496192	29498016	1182	FRG2EP
chr2	85230435	85265621	1183	TGOLN2		TCF7L1
chr4	88177154	88212088	1184	ABCG2	ABCG2	ABCG2
chr8	13100588	13135078	1185	DLC1		DLC1
chr9	93431785	93474967	1186	FAM120AOS		FAM120A,FAM120AOS
chr2	110732043	110749620	1187	ACOXL		ACOXL
chr6	34651026	34704369	1188	C6orf106		C6orf106
chr16	84498631	84519490	1189	TLDC1		TLDC1
chr19	3504966	3522953	1190	FZR1	HMG20B,MFSD12,C19orf71,FZR1,DOHH,SMIM24	FZR1
chr16	385439	415602	1191	DECR2	RAB11FIP3,AXIN1,NME4,MRPL28,TMEM8A	LOC100134368,NME4,DECR2
chr20	3839586	3855916	1192	MAVS	PANK2,CDC25B,AP5S1,MAVS,LOC101929125	MAVS
chr11	96068429	96122446	1193	MTMR2		MAML2
chr21	31786775	31804648	1194	SCAF4
chr5	141495036	141526157	1195	PCDHGC5	PCDHGC5,PCDHGC3,LOC100505658,PCDHGC4	PCDHGB5,PCDHGB1,PCDHGC4,PCDHGA1,PCDHGA6,PCDHGB2,PCDHGA2,PCDHGA4,PCDHGB3,PCDHGC3,PCDHGA3,PCDHGA11,PCDHGA8,PCDHGA10,PCDHGA12,PCDHGA9,PCDHGB6,PCDHGA7,PCDHGC5,PCDHGB7,DIAPH1,PCDHGA5,PCDHGB4
chr2	64766914	64790829	1196	LOC101927438
chr9	5435825	5455338	1197	CD274		CD274,PLGRKT
chr16	4458616	4482814	1198	NMRAL1	HMOX2,CORO7,NMRAL1,DNAJA3	HMOX2,NMRAL1
chr16	22189691	22239966	1199	EEF2K		EEF2K
chr5	150636660	150657113	1200	SYNPO	MYOZ3,RBM22	SYNPO
chr7	134421984	134474265	1201	AKR1B1		AKR1B1
chr17	62847558	62871906	1202	2023-03-10	2023-03-10
chr2	28376993	28410115	1203	FOSL2		FOSL2,FLJ31356
chr2	54549741	54576720	1204	SPTBN1	RPL23AP32	SPTBN1
chr19	5908040	5918049	1205	CAPS	FUT5,NDUFA11	RANBP3,VMAC,CAPS
chr10	63491872	63524998	1206	REEP3	JMJD1C-AS1,JMJD1C	REEP3
chr1	26692054	26706152	1207	ARID1A		ARID1A
chr22	38176117	38188074	1208	PLA2G6	PLA2G6,MAFF	PLA2G6
chr15	77495976	77510741	1209	HMG20A
chr1	147750266	147763424	1210	GJA5		GJA5
chr8	10782523	10819017	1211	MIR1322	LOC101929229,MIR1322,PINX1	PINX1
chr19	16568146	16588844	1212	SLC35E1	CHERP	SLC35E1,MED26
chr15	75443471	75462789	1213	SIN3A		SIN3A
chr9	129138580	129149352	1214	PPP2R4	IER5L,CRAT	PPP2R4
chr20	50011826	50041408	1215	TRERNA1	SNAI1	TRERNA1
chr7	152450345	152471442	1216	LINC01003	KMT2C,FABP5P3	LINC01003
chr1	244815960	244838984	1217	COX20	HNRNPU,COX20,HNRNPU-AS1	COX20
chr16	69396347	69444497	1218	CYB5B	TERF2,TMED6	CYB5B
chr17	7259065	7266876	1219	CLDN7	EIF5A,GABARAP,ACADVL,SLC2A4,DLG4,GPS2,PHF23,MIR324,CTDNEP1,YBX2,CLDN7,DVL2	ELP5,CLDN7
chrX	7110046	7148704	1220	MIR4767	PUDP	MIR4767,PUDP
chr15	92899521	92923903	1221	MIR3175	LINC01578	CHD2,MIR3175
chr6	157986105	158008966	1222	SYNJ2-IT1	SYNJ2	SYNJ2-IT1,SYNJ2
chr1	93660253	93682299	1223	BCAR3	BCAR3	BCAR3
chr17	1761068	1794460	1224	SERPINF1	MIR22HG,SERPINF2,MIR22,WDR81,RPA1	SERPINF1,SMYD4
chr12	132489355	132510038	1225	FBRSL1		FBRSL1
chr9	37920742	37954104	1226	SLC25A51	SLC25A51	SHB
chr12	122719681	122734690	1227	HCAR1	DENR,CCDC62,HCAR2,HCAR3	HCAR1
chr6	26019630	26036189	1228	HIST1H4B	HIST1H3C,HIST1H1A,HIST1H1C,HIST1H2BB	HIST1H4A,HIST1H3B,HIST1H4B,HIST1H2AB,HIST1H3A
chr18	50128690	50165377	1229	MIR4320	MIR4320	MYO5B
chr7	151075356	151083781	1230	FASTK	ASIC3,AGAP3,ABCB8,CDK5,FASTK	SLC4A2,TMUB1,FASTK
chr1	29173647	29203224	1231	SRSF4	TMEM200B,PTPRU	SRSF4,MECR
chr19	10758652	10775390	1232	MIR4748	DNM2,MIR199A1,MIR4748,MIR638	DNM2
chr3	12286474	12308476	1233	PPARG	PPARG	PPARG
chr12	12803235	12846479	1234	DDX47	MIR613,RPL13AP20,APOLD1,GPRC5A	DDX47
chr19	55586159	55606702	1235	FIZ1	ZNF580,U2AF2,SBK2,SBK3,ZNF865,ZNF581,ZNF579,ZNF784,CCDC106	FIZ1,ZNF524
chr17	1709854	1718588	1236	MIR22	MIR22HG,SERPINF2,PRPF8,WDR81,SERPINF1	WDR81,MIR22HG,TLCD2,MIR22
chr11	69405715	69450684	1237	LINC01488	LINC01488
chr4	168789396	168814034	1238	PALLD	PALLD	PALLD
chr19	18272311	18283441	1239	KIAA1683	PDE4C,LSM4,JUND,LOC729966,KIAA1683	KIAA1683,MIR3188,JUND
chr2	138487975	138514966	1240	SPOPL		SPOPL
chr15_KI270727v1_random	85185	93038	1241
chr14	102713039	102742303	1242	TRAF3	TRAF3	RCOR1
chr16	87769474	87807800	1243	LOC102724467	KLHDC4,MIR6775	LOC102724467
chr16	74987362	75031754	1244	ZNRF1	WDR59	ZNRF1
chr7	77679414	77744255	1245	APTR		APTR,RSBN1L
chr3	50235323	50266356	1246	GNAI2	HYAL1,SEMA3B,IFRD2,MIR6872,MIR5787,GNAT1,HYAL3,NAT6,SLC38A3,SEMA3B-AS1,LSMEM2	GNAI2
chr16	10923188	10993440	1247	CLEC16A	CIITA	CIITA,DEXI,CLEC16A
chr15	89358798	89386221	1248	MIR9-3	MIR6766,POLG	LINC00925,MIR9-3
chr19	50313892	50334325	1249	KCNC3	POLD1,NR1H2,NAPSA	KCNC3,NAPSB
chr11	9594591	9621031	1250	WEE1	WEE1,SWAP70
chr9	81664836	81696342	1251	TLE1	TLE1	TLE1,LOC101927502
chr8	37517837	37567759	1252	LINC01605	LINC01605	LINC01605
chr6	27888701	27899569	1253	HIST1H2BO	HIST1H2AL,HIST1H3I,HIST1H4L,OR2B2,HIST1H1B	HIST1H3J,HIST1H2BO,HIST1H2AM
chr7	149141816	149158036	1254	ZNF398	ZNF282,ZNF425	ZNF398
chr1	153563928	153580355	1255	S100A2	S100A6,S100A13,S100A4,S100A5,S100A1,S100A3,S100A14,LOC101928034,S100A16	S100A2
chr11	120007361	120026554	1256	TRIM29
chr6	21586997	21630839	1257	SOX4	CASC15	SOX4
chr22	39308170	39321182	1258	SNORD83A	RPL3,SYNGR1	SNORD83B,RPL3,SNORD83A,SNORD43,RNU86
chr8	98814018	98840953	1259	STK3		STK3
chr19	770551	784989	1260	PTBP1	LPPR3,AZU1,MISP,PTBP1,MIR4745,MIR3187
chr2	85557942	85581228	1261	VAMP8	MAT2A,USP39,PARTICL,RNF181,VAMP5,C2orf68,TMEM150A,GGCX	GGCX,VAMP8
chr4	182897665	182918445	1262	DCTD	DCTD	DCTD
chr15	91939479	91957332	1263	SLCO3A1		SLCO3A1
chr6	32967826	32974868	1264	BRD2	HLA-DMA,HLA-DOA,HLA-DMB	BRD2
chr14	100055047	100076811	1265	EVL	MIR342,MIR151B	EVL
chr5	173855039	173900375	1266	CPEB4	CPEB4	CPEB4
chr1	151892996	151926582	1267	THEM4	THEM5	THEM4
chr17	58005535	58025014	1268	SRSF1	VEZF1,SRSF1	SRSF1
chr6	10516113	10543399	1269	GCNT2	GCNT2	GCNT2
chr8	479982	540209	1270	TDRP		TDRP
chr6	106532997	106564228	1271	AIM1		AIM1
chr12	64623024	64681106	1272	MIR548Z	RASSF3,MIR548C,MIR548Z	RASSF3
chr1	11791271	11822858	1273	MTHFR	C1orf167,LOC102724659,NPPB,NPPA,NPPA-AS1	MTHFR,CLCN6
chr16	56850166	56876394	1274	SLC12A3	MIR6863	SLC12A3,MIR138-2
chr12	49234694	49269823	1275	TUBA1C	TUBA1A,PRPH	TUBA1C
chr6	158908731	158939922	1276	C6orf99	C6orf99	C6orf99
chr22	19170759	19180739	1277	SLC25A1	DGCR14,DGCR2,SLC25A1,TSSK2,GSC2	LINC01311,SLC25A1,CLTCL1
chr17	82586250	82614324	1278	WDR45B	WDR45B	FOXK2
chr12	124605607	124638352	1279	NCOR2	NCOR2
chr8	8362794	8391439	1280	SGK223		SGK223
chr10	74164309	74197637	1281	ADK	AP3M1	ADK
chr7	142478331	142509097	1282	MTRNR2L6
chr6	7531377	7561996	1283	DSP	SNRNP48	DSP
chr8	41809964	41845366	1284	ANK1	ANK1	ANK1
chr17	39448716	39487003	1285	CDK12	FBXL20,CDK12	CDK12,MED1
chr13	45498520	45546884	1286	COG3		COG3,ERICH6B
chr7	140610781	140642072	1287	DENND2A	ADCK2,DENND2A
chr9	36558137	36589612	1288	MELK	MELK	MELK
chr19	40734947	40757374	1289	C19orf54	MIA,MIA-RAB4B,ADCK4,EGLN2,RAB4B-EGLN2,NUMBL	C19orf54,ITPKC,SNRPA
chr22	19843413	19856094	1290	C22orf29		C22orf29,GNB1L
chr1	151289700	151317569	1291	ZNF687	PSMD4,GBAT2,RFX5	ZNF687,PI4KB
chr11	108544056	108574379	1292	EXPH5	KDELC2,EXPH5	EXPH5
chr9	88385644	88411460	1293	SPIN1		SPIN1
chr8	670981	700179	1294	ERICH1	ERICH1-AS1	ERICH1
chr3	42152397	42186039	1295	TRAK1		TRAK1
chr10	119074152	119104969	1296	EIF3A	FAM45A,SNORA19,NANOS1	FAM45A,EIF3A
chr19	48986728	48996515	1297	GYS1	CGB2,MIR6798,LHB,SNAR-G1,CGB5,CGB1,CGB,FTL,GYS1,BAX,LOC101059948,SNAR-G2	GYS1,RUVBL2
chr9	137604829	137615936	1298	ARRDC1	ZMYND19,DPH7,EHMT1	ARRDC1-AS1,ARRDC1
chr3	9846000	9885943	1299	CIDEC	CRELD1,IL17RC,RPUSD3,IL17RE,TTLL3,JAGN1,CIDEC	CIDEC
chr11	47254340	47270926	1300	NR1H3	NR1H3,ACP2,DDB2,MADD	NR1H3,LOC101928943,MADD
chr19	48530031	48589652	1301	SULT2B1	SEC1P,LMTK3,SPACA4,SPHK2,RPL18,FAM83E,DBP	SULT2B1
chr12	32666337	32697090	1302	DNM1L	DNM1L	DNM1L
chr6	108710662	108739928	1303	LINC00222	LINC00222
chr20	25381090	25399249	1304	ABHD12	GINS1	ABHD12
chr16	28519616	28545018	1305	NUPR1	CLN3,NUPR1,SGF29,APOBR,IL27	NUPR1
chr18	74495657	74517204	1306	CNDP2	CNDP1,FAM69C	CNDP2
chr17	75976731	75988244	1307	ACOX1	FBF1,CDK3,EVPL	ACOX1,TEN1,TEN1-CDK3
chr2	9941004	9987564	1308	GRHL1		GRHL1
chr5	2747510	2759133	1309	C5orf38	C5orf38,IRX2	C5orf38,IRX2
chr1	156471537	156497320	1310	MEF2D	C1orf61	MEF2D
chr10	87202923	87213158	1311	NUTM2A	NUTM2A
chr7	157336364	157359150	1312	DNAJB6		DNAJB6
chr10	3118706	3139862	1313	PITRM1-AS1	PITRM1-AS1	PITRM1,PFKP
chr1	67682829	67707184	1314	GADD45A	GADD45A	GNG12,GADD45A
chr2	43193268	43227887	1315	ZFP36L2		LINC01126,ZFP36L2
chr1	156744923	156752337	1316	HDGF	CRABP2,RRNAD1,ISG20L2,PRCC,MRPL24	HDGF
chr12	55964178	55977272	1317	RAB5B	CDK2,WIBG,DGKA,IKZF4,SUOX,PMEL	PMEL,RAB5B,CDK2
chr19	54424597	54452675	1318	LENG8-AS1	TTYH1,CDC42EP5,LENG9	LENG8,LENG8-AS1,TTYH1
chr17	7473364	7485856	1319	ZBTB4	FGF11,TMEM102,CHRNB1,C17orf74	SLC35G6,POLR2A,ZBTB4
chr2	85396280	85420741	1320	CAPG	SH2D6,CAPG,RETSAT,ELMOD3	CAPG
chr4	8181329	8202247	1321	SH3TC1	ABLIM2	SH3TC1
chr12	124369488	124393615	1322	MIR6880	MIR6880	NCOR2
chr16	3156972	3164297	1323	CASP16P	ZNF205,CASP16P,OR1F1,ZNF213,ZNF213-AS1,ZNF205-AS1
chr1	54402694	54412499	1324	SSBP3		SSBP3
chr16	67959460	67973510	1325	SLC12A4	LCAT,CTRL,DPEP3,SLC12A4,LOC100131303,PSMB10,DPEP2,DUS2	SLC12A4
chr11	61459689	61495250	1326	PPP1R32	MIR4488,CPSF7,SDHAF2,LRRC10B	PPP1R32
chr7	143379727	143389880	1327	MIR6892	FAM131B,EPHA1-AS1,EPHA1	ZYX,MIR6892
chr2	130179547	130188409	1328	SMPD4	MED15P9,SMPD4,CCDC74B,TUBA3E	SMPD4,MZT2B
chr1	32097693	32134490	1329	KPNA6	MIR5585,TXLNA	KPNA6,TMEM39B
chr2	20568880	20602047	1330	HS1BP3-IT1	HS1BP3	HS1BP3-IT1
chr10	102448976	102456872	1331	C10orf95	RPARP-AS1,ACTR1A,TMEM180,FBXL15,PSD,SUFU,CUEDC2,MIR146B	C10orf95,RPARP-AS1
chr7	77531931	77556753	1332	PTPN12	PTPN12	PTPN12
chr19	1899899	1911414	1333	SCAMP4	CSNK1G2-AS1,CSNK1G2,KLF16,ABHD17A	ADAT3,SCAMP4
chr9	137666215	137695280	1334	EHMT1	ARRDC1-AS1	EHMT1
chr1	22981148	23010847	1335	C1orf234	MIR3115,MIR4419A,KDM1A,LACTBL1	C1orf234
chr13	76964618	76980214	1336	CLN5	IRG1,FBXL3,BTF3P11,CLN5
chr18	31189468	31226643	1337	DSC1	DSC1
chr16	81163469	81214895	1338	PKD1L2	BCO1,PKD1L2	PKD1L2
chr12	108800705	108817213	1339	SSH1	MIR619	SSH1
chr18	6556091	6579216	1340	LINC01387		LINC01387
chr9	124693782	124721646	1341	MIR181B2	MIR181A2,NR6A1	NR6A1,MIR181B2,MIR181A2HG
chr20	62605495	62628694	1342	SLCO4A1	SLCO4A1,SLCO4A1-AS1,MIR133A2
chr11	129731054	129767254	1343	TMEM45B	TMEM45B
chr1	203983537	204005046	1344	LINC00303	LINC00303
chr9_KI270719v1_random	89061	92840	1345
chr22	39171067	39186186	1346	CBX7	CBX7
chr5	71561054	71582087	1347	MCCC2	MCCC2	BDP1
chr2	237917598	237951785	1348	UBE2F	UBE2F
chr7	155290659	155317744	1349	INSIG1		INSIG1
chr19	1268915	1277169	1350	C19orf24	ATP5D,CBARP,MIDN,EFNA2	CIRBP-AS1,CIRBP,C19orf24
chr19	48871795	48882401	1351	PPP1R15A	NUCB1,PLEKHA4,HSD17B14,NUCB1-AS1	PPP1R15A,TULP2
chr8	127733907	127749080	1352	MYC	MIR1204	CASC11,MYC
chr7	99429165	99441888	1353	PTCD1	BUD31,CPSF4,ATP5J2,PDAP1,ZNF789	CPSF4,PTCD1,ATP5J2-PTCD1
chr9	2014152	2029177	1354	SMARCA2	SMARCA2	SMARCA2
chr6	139509356	139540698	1355	LOC645434	LOC645434
chr7	76938082	76978489	1356	DTX2P1-UPK3BP1-PMS2P11	DTX2P1-UPK3BP1-PMS2P11
chr14	95650647	95680963	1357	TCL6	TCL1B,TCL1A	TCL6
chr6	121396569	121446233	1358	GJA1		GJA1
chr7	157395745	157414628	1359	LOC101927914		DNAJB6
chr1	32712414	32746427	1360	KIAA1522	SYNC,KIAA1522	KIAA1522
chr7	100673091	100694756	1361	GIGYF1	TFR2,POP7,ZAN,EPO,ACTL6B	GIGYF1,GNB2
chr1	94846882	94885175	1362	SLC44A3	CNN3,SLC44A3,LINC01057,LOC729970	SLC44A3
chr16	14357552	14379407	1363	LOC105447648	MIR365A	LOC105447648
chr2	131486048	131494566	1364	MIR4784	TUBA3D,CCDC74A,LOC401010	MZT2A,MIR4784,LOC150776
chr4	759991	783615	1365	LOC100129917	CPLX1	LOC100129917,PCGF3
chr1	43423162	43455047	1366	MIR6735	MED8,HYI	SZT2,MIR6735,HYI
chr11	1825320	1835820	1367	SYT8	TNNI2,LSP1,MIR4298,SYT8,MIR7847	SYT8
chr9	127926337	127940146	1368	PIP5KL1	ST6GALNAC6,ST6GALNAC4,FAM102A,AK1	DPM2,PIP5KL1
chr15	21356128	21359740	1369	CXADRP2	CXADRP2
chr12	56628021	56637605	1370	BAZ2A	ATP5B,SNORD59A,SNORD59B	BAZ2A
chr19	9784147	9800328	1371	ZNF846	PIN1,ZNF846,UBL5,FBXL12
chr17	1980993	2013339	1372	RTN4RL1	DPH1,HIC1,MIR132,MIR212,OVCA2	RTN4RL1
chr6	26195017	26206584	1373	HIST1H2BF	HIST1H4G,HIST1H3E,HIST1H2BE,HIST1H4D,HIST1H2BG,HIST1H2AE,HIST1H2BD,HIST1H4F,HIST1H1E,HIST1H1D,HIST1H2BH,HIST1H3F	HIST1H4E,HIST1H2BF,HIST1H3D,HIST1H2AD
chr1	26771288	26810444	1374	PIGV	ZDHHC18	ARID1A,PIGV
chr19	1929622	1949016	1375	CSNK1G2	CSNK1G2-AS1,SCAMP4,ABHD17A,ADAT3	CSNK1G2
chr5	151239060	151274764	1376	GM2A	CCDC69,SLC36A3,GM2A	GM2A
chr19	1163463	1174727	1377	SBNO2	STK11,SBNO2	SBNO2
chr6	139367463	139388828	1378	CITED2		CITED2
chr14	54555844	54577124	1379	SAMD4A	CGRRF1,SAMD4A	SAMD4A
chr12	8018167	8039063	1380	FOXJ2	NECAP1,C3AR1	FOXJ2
chr10	3941763	3973517	1381	MIR6078	MIR6078
chr17	58658830	58698755	1382	TEX14	TEX14	RAD51C,TEX14
chr18	9895559	9934107	1383	VAPA	TXNDC2,VAPA	VAPA
chr19	45113485	45167221	1384	NKPD1	TRAPPC6A,GEMIN7,BLOC1S3,ZNF296	PPP1R37,TRAPPC6A,NKPD1
chr8	80083933	80108233	1385	TPD52	TPD52	TPD52
chr11	57666380	57682048	1386	ZDHHC5	YPEL4,MED19,TMX2,MIR130A,CLP1	ZDHHC5
chr11	703547	711702	1387	EPS8L2	DEAF1,TALDO1	TMEM80,EPS8L2
chr14	101947290	101981430	1388	DYNC1H1		DYNC1H1
chr3	196866981	196896787	1389	SENP5	NCBP2,NCBP2-AS2,SENP5	SENP5
chr17	48047488	48061163	1390	NFE2L1	SNX11,CBX1,COPZ2,MIR152	NFE2L1
chr10	126754321	126788914	1391	DOCK1
chr19	43147890	43166867	1392	PSG5	PSG5,PSG4
chr9	36269764	36298972	1393	GNE	GNE	GNE
chr2	15926646	15945870	1394	MYCN	MYCN	MYCNUT,MYCN,MYCNOS
chr5	54437679	54460081	1395	HSPB3		HSPB3
chr19	42250468	42259935	1396	ERF	DEDD2,GSK3A,ZNF526,PRR19,PAFAH1B3,CIC,ERF	ERF
chr3	12424457	12446887	1397	TSEN2	TSEN2	PPARG
chr10	75102613	75117608	1398	DUSP13	DUSP13,DUPD1	DUSP13,SAMD8
chr7	151056429	151064636	1399	SLC4A2	ASIC3,AGAP3,ABCB8,ATG9B,FASTK,TMUB1	SLC4A2,CDK5
chr9	19201942	19240714	1400	DENND4C	DENND4C	DENND4C
chr4	102702292	102737907	1401	MANBA	LOC102723704	MANBA
chr19	46346458	46375851	1402	PPP5C	HIF3A,CCDC8,PPP5C	PPP5C
chr1	116621431	116661288	1403	IGSF3	MIR320B1,C1orf137	IGSF3
chr3	69231101	69252508	1404	LMOD3		FRMD4B
chr7	74967344	74972569	1405	GATSL2		GATSL2
chr22	37776623	37808286	1406	H1F0	MIR658,GALR3,TRIOBP,ANKRD54,EIF3L,MIR659	GCAT,H1F0,MIR5096
chr12	68786659	68818052	1407	LOC100130075	MDM2,SLC35E3	MDM2,LOC100130075
chr13	102691359	102714104	1408	METTL21C	CCDC168	METTL21C
chr11	57635656	57645809	1409	MIR130A	SERPING1,ZDHHC5,CLP1	MIR130A,YPEL4
chr2	26339263	26358253	1410	ADGRF3	DRC1,ADGRF3	EPT1,ADGRF3
chr19	17333237	17343271	1411	GTPBP3	ABHD8,MRPL34,DDA1,GTPBP3,PLVAP	GTPBP3,ANO8
chr11	64316147	64325785	1412	PRDX5	RPS6KA4,BAD,GPR137,TEX40,CCDC88B,ESRRA,KCNK4,MIR1237,PRDX5,MIR7155	ESRRA,PRDX5,TRMT112
chr6	30868742	30887150	1413	DDR1	MIR4640,GTF2H4,DDR1,VARS2,SFTA2,LINC00243	DDR1
chr5	59092870	59137799	1414	PDE4D		PDE4D
chr15	68016353	68031434	1415	PIAS1	PIAS1
chr7	66739044	66749824	1416	RABGEF1	RABGEF1	RABGEF1
chr1	45509082	45539760	1417	PRDX1	TESK2,PRDX1,NASP,AKR1A1,CCDC163P	PRDX1,MMACHC
chr5	138509515	138546317	1418	ETF1	ETF1,HSPA9,SNORD63,EGR1	ETF1
chr17	64765243	64787563	1419	MIR6080		PLEKHM1P,LOC146880,MIR6080
chr18	48825013	48880614	1420	SMAD7		CTIF
chr5	133029038	133064320	1421	HSPA4	ZCCHC10	HSPA4
chr19	58498386	58525189	1422	SLC27A5	UBE2M,MZF1-AS1,ZNF324B,ZNF446,ZNF324,MZF1,TRIM28,CHMP2A,MIR6807	ZBTB45,SLC27A5
chr5	179810933	179824349	1423	SQSTM1	LTC4S,MGAT4B,C5orf45,MIR1229	SQSTM1
chr14	99440620	99484231	1424	SETD3		CCNK,SETD3
chr2	28709268	28736732	1425	PPP1CB	PPP1CB
chr7	105000171	105015861	1426	KMT2E-AS1	LINC01004	KMT2E,KMT2E-AS1
chr19	49124388	49152329	1427	HRC	SNRNP70,C19orf73,LIN7B,TRPM4	PPFIA3,HRC
chr17	45397841	45422087	1428	ARHGAP27	ARHGAP27	ARHGAP27
chr19	34171342	34186512	1429	LSM14A	LSM14A	LSM14A
chr1	998335	1009453	1430	HES4	PLEKHN1,NOC2L,PERM1,AGRN,ISG15,KLHL17	HES4
chr1	203860392	203890484	1431	SNRPE	SNRPE	SNRPE
chr8	12434785	12440125	1432	LOC100506990	FAM90A25P	LOC100506990,FAM86B2
chr9	128859228	128893041	1433	CCBL1	ENDOG,PHYHD1,CCBL1,C9orf114	CCBL1,LRRC8A
chr19	45398166	45410377	1434	PPP1R13L	CD3EAP,ERCC1,ERCC2,MIR6088	ERCC1,CD3EAP,PPP1R13L
chr11	45804576	45841116	1435	SLC35C1	MAPK8IP1,DKFZp779M0652,CRY2	SLC35C1
chr20	5017912	5034994	1436	SLC23A2	SLC23A2
chr11	69635828	69646740	1437	CCND1	ORAOV1	CCND1
chr4	188141937	188163585	1438	TRIML1	TRIML2	TRIML1
chr1	156892308	156898775	1439	PEAR1	INSRR,MIR765,NTRK1,LRRC71	PEAR1
chr8	144786175	144797125	1440	MIR6850	ZNF251,ZNF517,ZNF7	ZNF34,RPL8,MIR6850

## Sheet: H3K27ac_EVTD3
Chromosome	Start	End	Rank	Closest_Gene	Proximal_Genes	Overlap_Genes
chr19	49010310	49067082	1	SNAR-G1	FTL,MIR6798,SNRNP70,LIN7B,GYS1,KCNA7	CGB5,SNAR-G1,CGB,CGB8,LHB,NTF4,LOC101059948,CGB2,CGB1,RUVBL2,CGB7,SNAR-G2
chr19	922621	994745	2	WDR18	CNN2,ABCA7,GRIN3B,TMEM259,R3HDM4,MED16,KISS1R	WDR18,ARID3A
chr7	47399533	47593689	3	TNS3	LINC01447	TNS3
chr9	134323735	134424595	4	RXRA		RXRA,MIR4669
chr16	85472219	85570821	5	GSE1	GSE1
chr20	47301396	47393856	6	ZMYND8	ZMYND8	ZMYND8,LOC100131496
chr6	35467264	35500887	7	TEAD3	FANCE	TEAD3,RPL10A,MIR7111,TULP1
chr22	21399560	21471170	8	HIC2	RIMBP3C,RIMBP3B,PI4KAP2	HIC2,TMEM191C
chr19	38629581	38737289	9	ACTN4	MAP4K1,LGALS7	EIF3K,CAPN12,ACTN4
chr1	112804879	112883276	10	LINC01356	AKR7A2P1	LINC01356
chr10	8045239	8123847	11	GATA3	GATA3	GATA3-AS1,GATA3
chr15	74354237	74401968	12	CYP11A1	SEMA7A,MIR6881,CCDC33	LOC729739,CYP11A1
chr14	102516633	102611318	13	MIR4309	ANKRD9	MIR4309,RCOR1
chr17	27455950	27604940	14	KSR1	TBC1D3P5,LGALS9	KSR1
chr10	8271602	8315047	15	LINC00708	LINC00708
chr19	17060566	17179660	16	MYO9B	MYO9B,USE1,HAUS8,CPAMD8,OCEL1	MYO9B,HAUS8
chr12	52895910	52978519	17	KRT8	EIF4B,KRT8,KRT78	KRT18,KRT8
chr19	42874010	42935258	18	PSG6	PSG10P,PSG7	PSG1,PSG6,PSG7
chr16	66342617	66416913	19	CDH5	BEAN1	CDH5,LINC00920
chr7	2756543	2874093	20	GNA12	GNA12	GNA12
chr3	128474289	128505979	21	GATA2-AS1	DNAJB8,DNAJB8-AS1,LOC90246	GATA2,GATA2-AS1
chr19	3664920	3701052	22	PIP5K1C	TJP3,CACTIN,PIP5K1C	PIP5K1C
chr12	120213760	120266265	23	PXN	SIRT4,PXN,RNU4-1,GCN1,PXN-AS1,RPLP0,RNU4-2	PXN
chr2	73981249	74094421	24	TET3	DGUOK-AS1	TET3,DGUOK-AS1
chr22	30287245	30338313	25	TBC1D10A	RNF215,LIF,KIAA1656,OSM,CCDC157	GATSL3,TBC1D10A,SF3A1
chr3	57996121	58117690	26	FLNB	FLNB	FLNB
chr19	53585556	53641647	27	LOC284379	MIR512-2,MIR1283-1,MIR498,MIR519E,ZNF331,MIR519C,MIR520E,MIR512-1,MIR520A,MIR515-1,MIR520F,MIR1323	DPRX,LOC284379
chr1	148551689	148580048	28	NBPF14		NBPF14
chr10	112949135	113076064	29	TCF7L2	TCF7L2	TCF7L2
chr14	74939882	75012220	30	PGF	PGF,RPS6KL1,MLH3	PGF,EIF2B2
chr3	128221249	128282994	31	EEFSEC		EEFSEC
chr22	49935083	49971913	32	PIM3	IL17REL,CRELD2,ALG12	MIR6821,PIM3
chr11	2197171	2272890	33	ASCL2	IGF2,MIR4686,INS,C11orf21,TSPAN32,TH	ASCL2
chr2	113137163	113212467	34	PSD4	IL1RN,PAX8-AS1	PSD4
chr20	50215808	50288802	35	LINC01272	CEBPB-AS1,CEBPB,LINC01273,LINC01271,LINC01270	LINC01272
chr22	36870233	36930900	36	CSF2RB	NCF4,LL22NC01-81G9.3	NCF4,CSF2RB
chr17	75292364	75406091	37	GRB2	LOC100287042,MRPS7,MIF4GD,SLC25A19,GGA3	GRB2,MIR3678
chr10	132395530	132422584	38	PWWP2B	PWWP2B,C10orf91	PWWP2B
chr10	112712430	112816259	39	LOC103344931	LOC103344931	VTI1A
chr4	8524837	8595629	40	GPR78	CPZ	GPR78,CPZ
chr7	73777989	73846997	41	CLDN4	ABHD11,WBSCR28,ABHD11-AS1,CLDN3	CLDN4,WBSCR27
chr2	69537356	69676773	42	AAK1	SNORA36C	AAK1
chr5	172074740	172189952	43	STK10	EFCAB9	STK10
chr11	118907262	118930640	44	BCL9L	CXCR5,UPK2,FOXR1	BCL9L,MIR4492
chr3	134308613	134375635	45	MIR6827		AMOTL2,MIR6827
chr19	50735071	50783646	46	GPR32	MGC45922,SNORD88C,LOC105372441,KLK15,CLEC11A,SNORD88B,SHANK1,KLK1,C19orf48,ACPT,SNORD88A	GPR32
chr1	145372125	145395306	47	NBPF20		NBPF20
chr3	129585963	129675180	48	PLXND1	H1FOO	PLXND1,TMCC1
chr3	128403787	128458816	49	DNAJB8-AS1	DNAJB8,GATA2,DNAJB8-AS1,LOC90246,GATA2-AS1	EEFSEC
chr4	40550559	40632650	50	RBM47	RBM47,MIR4802	RBM47
chr1	1343477	1369596	51	MXRA8	AURKAIP1,PUSL1,TAS1R3,MIR6727,ACAP3,LOC148413,CPTP,CCNL2,MRPL20,MIR6808,MIR6726,CPSF3L	MXRA8,DVL1
chr3	15268340	15364915	52	SH3BP5	SH3BP5-AS1	SH3BP5
chr2	191563966	191697969	53	NABP1		NABP1,LOC105747689
chr19	43057664	43085312	54	PSG2	PSG11	PSG2
chr19	29811071	29873965	55	CCNE1	URI1	CCNE1
chr19	45427562	45485886	56	FOSB	CD3EAP,VASP,PPP1R13L,PPM1N,ERCC1	RTN2,MIR6088,FOSB
chr9	131624615	131715712	57	RAPGEF1		RAPGEF1
chr10	80448673	80526880	58	TSPAN14	LOC102723703,SH2D4B,FAM213A,LOC101929574	TSPAN14
chr3	16657181	16806123	59	DAZL
chr11	126345450	126416966	60	ST3GAL4		DCPS,ST3GAL4-AS1,ST3GAL4
chr20	53579075	53693058	61	ZNF217	LOC101927770	ZNF217
chr6	47092312	47171939	62	ADGRF1	ADGRF1
chr1	2085861	2137730	63	PRKCZ		PRKCZ
chr19	4050442	4092197	64	ZBTB7A	PIAS4	MAP2K2,ZBTB7A
chr5	14139236	14228894	65	TRIO		TRIO
chr4	182195479	182266419	66	TENM3	MIR1305	TENM3
chr2	231604033	231681927	67	C2orf57	PTMA,MIR1244-2,C2orf57
chr19	43147754	43187369	68	PSG5	PSG4	PSG5
chr12	50503602	50622800	69	DIP2B		DIP2B
chr9	127520965	127584975	70	FAM129B	STXBP1	FAM129B
chr19	43001263	43029215	71	PSG11		PSG11
chr19	13832927	13856346	72	MIR23A	NANOS3,C19orf57,ZSWIM4,MIR181D,MIR181C,CC2D1A	LOC284454,MIR27A,MIR24-2,MIR23A
chr1	120821832	120848429	73	RNVU1-19	PPIAL4A,RNVU1-19
chr3	49442171	49494133	74	DAG1	DAG1,AMT,NICN1,TCTA,RHOA	DAG1
chr11	64267313	64286421	75	GPR137	FKBP2,TRMT112,PRDX5,DNAJC4,TRPT1,NUDT22,VEGFB,PPP1R14B,BAD,TEX40,GPR137,ESRRA,KCNK4	BAD,GPR137,PLCB3
chr9	129459318	129503799	76	LINC00963		LINC00963
chr14	90783073	90829406	77	TTC7B		TTC7B
chr17	49963645	49998344	78	DLX4		DLX4,DLX3
chr9	107240460	107294932	79	RAD23B		RAD23B
chr15	92797451	92841906	80	ASB9P1	LINC01578,ASB9P1
chr1	205273788	205327968	81	NUAK2	TMCC2,LEMD1-AS1,KLHDC8A	NUAK2
chr3	120134877	120183034	82	GSK3B	GSK3B	GPR156
chr12	53352230	53422130	83	SP1	PRR13,PCBP2-OT1,PCBP2,SP7,AAAS,AMHR2	SP1
chr15	41557852	41622271	84	TYRO3	MGA,LTK,RPAP1	TYRO3
chr20	56566041	56647010	85	TFAP2C	FAM209A,FAM209B,GCNT7	TFAP2C
chr22	38274793	38321878	86	CSNK1E	TMEM184B	CSNK1E,LOC400927-CSNK1E
chr19	47578518	47671317	87	GLTSCR1	ZNF541,EHD2	GLTSCR1
chr15	72156289	72200867	88	GRAMD2	SENP8,MYO9A,PKM	GRAMD2,PKM
chr4	7936653	7980732	89	AFAP1	MIR95,AFAP1	LOC389199,ABLIM2,AFAP1
chr19	42734923	42774780	90	PSG8	LOC100289650	PSG8,PSG3
chr13	46581208	46688622	91	LRCH1		LRCH1
chr20	63622278	63642675	92	LOC100505771	RTEL1,STMN3,HELZ2	LOC100505771,STMN3,GMEB2
chr1	183261604	183340440	93	NMNAT2		NMNAT2
chr8	613197	637767	94	TDRP		ERICH1
chr1	155124093	155141109	95	SLC50A1	EFNA1,KRTCAP2,TRIM46,SLC50A1,EFNA3	SLC50A1,DPM3,EFNA1
chr20	62617080	62658975	96	SLCO4A1	NTSR1,SLCO4A1-AS1	SLCO4A1
chr2	174003387	174066221	97	SP3	SP3
chr12	123489955	123552473	98	RILPL1	TMED2,SNRNP35,DDX55,LOC101927415	MIR3908,RILPL1
chr3	46079155	46132353	99	XCR1
chr2	231006640	231070820	100	C2orf72	SPATA3-AS1,PSMD1	PSMD1,C2orf72,SPATA3
chr19	13149855	13172948	101	IER2	LYL1,TRMT1,NACC1	IER2,STX10
chr1	155682605	155705163	102	DAP3	DAP3,YY1AP1	YY1AP1,DAP3
chr6	10398174	10421441	103	TFAP2A-AS1	MIR5689,LINC00518	TFAP2A,TFAP2A-AS1
chr1	150547268	150580495	104	ADAMTSL4-AS1	ADAMTSL4,ENSA,ECM1,FALEC,MCL1	ADAMTSL4,MCL1,MIR4257,ADAMTSL4-AS1
chrX	115727909	115735562	105	PLS3
chr19	15272675	15334075	106	BRD4	EPHX3,AKAP8	BRD4
chr19	18291121	18345180	107	LSM4	PDE4C,MIR3189,JUND,LOC729966,MIR3188,GDF15,KIAA1683	PGPEP1,LSM4
chr12	124905226	124952797	108	MIR5188	SCARB1,BRI3BP	DHX37,MIR5188,UBC
chr17	41761202	41801652	109	JUP	GAST,HAP1,P3H4,JUP,NT5C3B,KLHL10,FKBP10	JUP
chr17	18942753	19005418	110	SLC5A10	GRAP	SLC5A10,FAM83G
chr19	42830600	42854183	111	PSG10P	LOC100289650,PSG1	PSG10P
chr12	96363251	96434235	112	CDK17	CDK17	CDK17
chr4	88133518	88163049	113	ABCG2		ABCG2
chr2	98725815	98779021	114	LOC101927070		LOC101927070,MGAT4A
chr19	10704460	10775265	115	MIR638	DNM2,MIR199A1,MIR4748	MIR638,QTRT1,DNM2
chr16	315559	353623	116	AXIN1	LOC100134368,DECR2,NME4,AXIN1,MRPL28,RGS11,PDIA2,TMEM8A,ARHGDIG	AXIN1
chr11	9528597	9579710	117	WEE1		WEE1
chr11	65415640	65459092	118	MIR612	MALAT1,SLC25A45,FRMD8	NEAT1,MIR612
chr22	21489353	21514645	119	PI4KAP2	TMEM191C,UBE2L3	PI4KAP2
chr17	47840690	47890289	120	SP6	MRPL10,OSBPL7,LRRC46,SP2,SCRN2	SP6,SCRN2
chr12	122388388	122472754	121	CLIP1	CLIP1	CLIP1,CLIP1-AS1,ZCCHC8
chr14	92488780	92587410	122	RIN3		SLC24A4,RIN3
chr19	17233695	17250985	123	NR2F6	USE1,ANKLE1,BABAM1,OCEL1	USHBP1,NR2F6
chr17	73278184	73329056	124	CDC42EP4	C17orf80,CPSF4L,FAM104A	CDC42EP4
chr2	9797391	9848758	125	TAF1B		TAF1B
chr10	68515580	68565890	126	SLC25A16	DNA2	TET1,SLC25A16
chr6	3785429	3844647	127	FAM50B	PXDC1,FAM50B
chr19	43731455	43785332	128	SMG9	LYPD5,ZNF283,IRGC	SMG9,KCNN4
chr13	19766154	19814809	129	PSPC1	ZMYM5,PSPC1	PSPC1
chr1	41314802	41372848	130	FOXO6		FOXO6
chr8	143730521	143742483	131	FAM83H-AS1	MAPK15,ZNF707,BREA2,CCDC166	FAM83H-AS1,MIR4664,FAM83H
chr10	47395554	47422419	132	ZNF488	ZNF488,RBP3
chr1	36299310	36356681	133	EVA1B	EVA1B,LSM10	SH3D21,EVA1B,STK40,THRAP3
chr10	8396094	8440431	134	LINC00708
chr19	43247326	43269600	135	LOC284344	PSG4,PSG9	LOC284344,PSG9
chr3	4976105	5027642	136	BHLHE40-AS1	BHLHE40-AS1	BHLHE40-AS1,BHLHE40
chr1	43512935	43558899	137	PTPRF		PTPRF
chr7	73730189	73750453	138	ABHD11	MIR4284,ABHD11,STX1A,DNAJC30,CLDN3,WBSCR22	ABHD11,ABHD11-AS1
chr11	12672977	12733431	139	TEAD1		TEAD1
chr2	240446653	240462823	140	MIR149		MIR149,PP14571,GPC1
chr14	68607143	68689100	141	ZFP36L1
chr11	735066	755999	142	TALDO1	PIDD1,PANO1,EPS8L2,TMEM80,SLC25A22,LOC171391,DEAF1,CEND1,PDDC1	TALDO1
chr1	31920654	31964104	143	PTP4A2	KHDRBS1,PTP4A2	PTP4A2
chr11	78350147	78418735	144	GAB2	GAB2,LOC101928865	GAB2
chr20	50032904	50088722	145	TRERNA1	UBE2V1,SNAI1	UBE2V1,TRERNA1,TMEM189-UBE2V1
chr14	104665467	104700506	146	MIR4710	ADSSL1,INF2	MIR4710,INF2
chr3	48465210	48517548	147	SHISA5	SHISA5,PLXNB1,TMA7,UCN2,CCDC51,PFKFB4,MIR6823	SHISA5,ATRIP,TREX1
chr18	3381821	3456011	148	TGIF1	TGIF1,GAPLINC	TGIF1
chr10	100345179	100383131	149	OLMALINC	PKD2L1	OLMALINC,SCD
chr1	23435804	23508681	150	ASAP3	LOC101928163,TCEA3	ASAP3,E2F2
chr5	149270422	149307911	151	AFAP1L1	GRPEL2-AS1,GRPEL2	AFAP1L1
chr19	19364510	19414341	152	GATAD2A	MAU2,SUGP1,MIR640	GATAD2A
chr16	75058242	75122272	153	LDHD	LDHD,ZFP1	ZNRF1,LDHD
chr4	40650257	40724011	154	RBM47	NSUN7,RBM47
chr22	40979042	41029424	155	RBX1	RBX1
chr14	65224730	65268372	156	LOC100128233	LOC100128233
chr22	44684577	44759589	157	PRR5-ARHGAP8	PRR5	PRR5,PRR5-ARHGAP8,ARHGAP8
chr22	20507568	20585910	158	MED15	MED15,KLHL22	MED15
chr10	93405926	93482693	159	MYOF	MYOF,CEP55	MYOF
chr14	63638296	63728528	160	WDR89		WDR89,SGPP1
chr17	82856525	82891113	161	ZNF750	ZNF750	TBCD
chr14	35330729	35405778	162	NFKBIA	PSMA6	NFKBIA
chr12	50229493	50262840	163	MIR1293	LIMA1	MIR1293,LIMA1
chr19	2149272	2187527	164	DOT1L	SF3A2,PLEKHJ1,AP3D1,MIR6789,MIR1227	AP3D1,DOT1L
chr10	69312194	69353536	165	HK1		HK1
chr2	237690977	237745035	166	LRRFIP1		LRRFIP1
chr7	16644683	16681855	167	BZW2	BZW2	BZW2,ANKMY2
chr5	174679082	174737913	168	MSX2	MIR4634	MSX2
chr14	75571305	75650241	169	FLVCR2	TTLL5,BATF,C14orf1	LOC102724153,FLVCR2,MIR7641-2
chr7	140610265	140684695	170	ADCK2	NDUFB2,NDUFB2-AS1,DENND2A	ADCK2
chr19	858886	886519	171	CFD	LPPR3,ELANE,ARID3A,AZU1,PRTN3,R3HDM4,KISS1R,MIR3187	CFD,MED16
chr4	152930053	152999021	172	FHDC1		FHDC1
chr11	12376971	12452703	173	PARVA		PARVA
chr7	66586694	66629561	174	GS1-124K5.11	KCTD7,LOC100996437,GS1-124K5.11	GS1-124K5.11,KCTD7
chr8	143012278	143029162	175	LY6E	C8orf31,CDC42P3	LOC100133669,LY6E
chr6	35302496	35404718	176	PPARD	FANCE,ZNF76,PPARD	DEF6,PPARD
chr17	47500949	47539254	177	NPEPPS	MRPL45P2	NPEPPS
chr19	16811747	16837195	178	SIN3B	SIN3B	NWD1,SIN3B
chr17	76242984	76279586	179	UBALD2	RNF157	QRICH2,UBALD2
chr11	65770112	65784686	180	AP5B1	OVOL1-AS1,SNX32,OVOL1,RNASEH2C	AP5B1
chr7	73153944	73176000	181	GTF2IP4	NCF1B	GTF2IP1,GTF2IP4
chr16	85607120	85651599	182	GSE1	GINS2,GSE1	GSE1
chr10	5442641	5521988	183	CALML5	CALML3-AS1,CALML3,TUBAL3	CALML5,CALML3-AS1,NET1
chr1	23554216	23601519	184	ID3	E2F2,LOC101928163,MDS2	ID3
chr17	77254717	77292201	185	2023-09-09	2023-09-09	2023-09-09
chr22	42651871	42745787	186	A4GALT	POLDIP3,CYB5R3,ATP5L2,RNU12	A4GALT
chr19	33277700	33323232	187	CEBPA		CEBPA-AS1,CEBPA
chr14	75254546	75303617	188	FOS		LINC01220,FOS
chr14	68915308	68956883	189	ACTN1	ACTN1-AS1	ACTN1
chr19	3049993	3071412	190	AES	TLE2,GNA11	AES,MIR1268A
chr12	51316200	51351955	191	BIN2	SMAGP,SLC4A8,BIN2,GALNT6	CELA1,BIN2
chr11	9729542	9778179	192	SBF2-AS1		SWAP70,SBF2-AS1,LOC440028
chr13	97177050	97230329	193	MBNL2	MBNL2	MBNL2,LINC00456
chr6	44199803	44249811	194	SLC29A1	SLC29A1,SLC35B2,TMEM151B,TCTE1,CAPN11,NFKBIE,HSP90AB1,MIR4647	SLC29A1,HSP90AB1
chr14	77473914	77551236	195	ISM2	VIPAS39,AHSA1	SPTLC2,ISM2
chr1	156103963	156131224	196	LMNA	LAMTOR2,RAB25,SEMA4A,LMNA,MEX3A	LMNA
chr2	46381540	46461413	197	LOC101805491	TMEM247	EPAS1,LOC101805491
chr16	24966330	25067562	198	ARHGAP17	LCMT1,ARHGAP17,LCMT1-AS1	ARHGAP17,LOC554206
chr7	100791383	100837779	199	EPHB4	SLC12A9,SRRT,TRIP6,MIR6875	EPHB4,ZAN
chr19	510450	536117	200	CDC34	GZMM,BSG,ODF3L2,SHC2,MADCAM1	CDC34,TPGS1
chr10	43393443	43422007	201	HNRNPF	ZNF487,FXYD4	HNRNPF
chr11	67670323	67696869	202	ALDH3B2	TBX10,NUDT8,ACY3	ALDH3B2
chr1	146982640	146992806	203	NBPF12		NBPF12
chr7	1503299	1544962	204	MAFK	PSMG3,MICALL2,PSMG3-AS1	TMEM184A,INTS1,MAFK
chr7	5411536	5430858	205	TNRC18		TNRC18
chr7	158802001	158830524	206	ESYT2	WDR60	ESYT2
chr16	66475071	66488106	207	BEAN1-AS1	BEAN1	BEAN1,BEAN1-AS1
chr6	87090929	87177281	208	ZNF292		CGA,ZNF292
chr4	143335318	143427876	209	MIR3139	GAB1	GAB1,MIR3139
chr12	121792821	121806962	210	LINC01089		RHOF,SETD1B,LINC01089
chr3	107980327	108041307	211	CD47	CD47
chr2	231695753	231718297	212	PTMA	PTMA	PTMA,MIR1244-2
chr8	38070626	38109627	213	ASH2L	ASH2L,EIF4EBP1,STAR	ASH2L
chr17	81976736	82008208	214	ASPSCR1	PYCR1,MYADML2,MAFG-AS1,GPS1,LRRC45,DCXR,RAC3,STRA13,RFNG,ASPSCR1,MAFG,NOTUM	ASPSCR1
chr6	151353338	151401460	215	ZBTB2		AKAP12,ZBTB2
chr2	9946694	9988776	216	GRHL1		GRHL1
chr14	23140605	23210690	217	SLC7A8	C14orf119,CEBPE,SLC7A8,RNF212B,ACIN1	SLC7A8
chr22	39230449	39245920	218	PDGFB		PDGFB
chr1	200624553	200673062	219	LOC101929224	KIF14	DDX59,LOC101929224
chr16	70679553	70715587	220	MTSS1L	VAC14-AS1	VAC14,MTSS1L
chr17	2392292	2409463	221	MNT		LOC284009,MNT
chr19	52990847	53014024	222	ZNF702P	ERVV-1,ERVV-2,ZNF321P,ZNF816	ZNF702P
chr1	202004217	202081276	223	ELF3	GPR37L1,TIMM17A,ELF3,MIR6740	RNPEP,ELF3
chr10	77837923	77874139	224	DLG5		DLG5
chr3	127808807	127827453	225	MGLL		MGLL
chr15	90859506	90886131	226	FURIN	UNC45A,FES,HDDC3,MAN2A2	FES,FURIN
chr18	31189435	31279440	227	DSC1	DSG1,DSC1
chr19	16074069	16099761	228	TPM4	LINC00905,HSH2D,RAB8A	TPM4
chr7	23448803	23487556	229	IGF2BP3	TRA2A,RPS2P32	IGF2BP3
chr1	204406502	204450212	230	PPP1R15B	PLEKHA6,LINC00628	PPP1R15B,PIK3C2B
chr15	90386867	90439478	231	IQGAP1	ZNF774,GABARAPL3	IQGAP1
chr11	20015618	20062303	232	NAV2-AS2		NAV2,NAV2-AS2
chr5	134501060	134533256	233	JADE2		JADE2,LOC101927934
chr19	3551096	3576127	234	MFSD12	MFSD12,TBXA2R,GIPC3,C19orf71,FZR1,CACTIN-AS1	HMG20B,MFSD12
chr16	81499317	81560595	235	MIR7854		MIR7854,CMIP
chr6	53140076	53171965	236	GCM1		GCM1
chr2	171210614	171272985	237	TLK1	TLK1	TLK1
chr22	32684053	32755146	238	TIMP3	TIMP3	SYN3
chr17	4311686	4374477	239	UBE2G1	ANKFY1	UBE2G1
chr1	229197366	229239276	240	MIR4454	RAB4A,MIR4454
chr22	41815124	41865752	241	SREBF2	CCDC134,SREBF2,MIR33A,SHISA8	CCDC134,SREBF2
chr17	31909617	31942598	242	SUZ12	UTP6	SUZ12
chr1	181077484	181142472	243	IER5	MR1,LOC101928973	IER5
chr8	42467695	42504804	244	SLC20A2	SMIM19	SLC20A2
chr7	151680658	151729070	245	PRKAG2	PRKAG2	PRKAG2
chr17	45144770	45164883	246	HEXIM2	MIR6784,HEXIM2,PLCD3,ACBD4	HEXIM1,HEXIM2
chr11	12466329	12525978	247	PARVA		PARVA
chr14	22835464	22851450	248	MMP14	SLC7A7,REM2,LRP10,MRPL52	MMP14
chr19	46192081	46265365	249	IGFL1	IGFL2,HIF3A	IGFL1,DKFZp434J0226
chr1	42978091	43036321	250	SLC2A1	SLC2A1	SLC2A1-AS1
chr19	1580279	1593630	251	MBD3	UQCR11,MBD3,MEX3D	MBD3
chr16	68731236	68824542	252	CDH1	TANGO6	CDH1,MIR7641-2
chr19	1244072	1257242	253	MIDN	C19orf24,CIRBP,CIRBP-AS1,STK11,CBARP,EFNA2	ATP5D,MIDN
chr3	138822504	138848432	254	PIK3CB
chr20	53723331	53760053	255	SUMO1P1
chr17	42545313	42564149	256	HSD17B1	MLX,FAM134C,PSMC3IP,MIR5010,COASY,TUBG1,NAGLU	COASY,HSD17B1
chr22	41255918	41308979	257	RANGAP1	MIR6889,CHADL	ZC3H7B,RANGAP1
chr8	140984770	141028894	258	PTK2	PTK2	PTK2
chr3	196107061	196147732	259	LINC00885	TFRC	LINC00885
chr7	101092149	101140454	260	SERPINE1	MIR4653,VGF,AP1S1,NAT16,TRIM56	SERPINE1
chr3	122743246	122800092	261	HSPBAP1		DIRC2,HSPBAP1
chr3	54863218	54907238	262	CACNA2D3-AS1	LRTM1	CACNA2D3-AS1,CACNA2D3
chr18	9473898	9533051	263	RALBP1		RALBP1
chr22	39462533	39477361	264	MGAT3-AS1	ATF4,MIEF1,MGAT3,LOC100506472	MGAT3,MGAT3-AS1
chr10	110395168	110427411	265	DUSP5
chr6	7129153	7178019	266	RREB1		RREB1
chr2	10731520	10794864	267	ATP6V1C2	ATP6V1C2,PDIA6,NOL10	PDIA6,ATP6V1C2
chr9	6591153	6649841	268	GLDC		GLDC
chr10	71755040	71773916	269	C10orf54	C10orf105,CDH23,MIR7152	CDH23,C10orf54
chr14	49963560	50014910	270	LINC01588		LINC01588,LINC01599,MIR6076
chr16	87850244	87872492	271	SLC7A5	MIR6775	SLC7A5
chr10	97527930	97576338	272	ANKRD2	ANKRD2,MMS19,HOGA1,C10orf62	UBTD1,ANKRD2
chr14	76952366	77009530	273	IRF2BPL	LOC283575,IRF2BPL
chr16	28524521	28545318	274	NUPR1	CLN3,NUPR1,SGF29,APOBR,IL27	NUPR1
chr1	160994257	161036560	275	F11R	ARHGAP30,TSTD1,USF1,ITLN2	F11R
chr1	151179503	151216193	276	PIP5K1A	PIP5K1A,PSMD4,TNFAIP8L2-SCNM1,SCNM1,LYSMD1,TMOD4,SEMA6C,VPS72	VPS72,PIP5K1A
chr19	18359078	18388930	277	GDF15	ISYNA1,LRRC25,LSM4,SSBP4	PGPEP1,MIR3189,GDF15
chr11	62467124	62511527	278	AHNAK	SCGB1A1	AHNAK
chr12	122885868	122947872	279	VPS37B	OGFOD2,ARL6IP4	ABCB9,VPS37B
chr3	12271405	12341730	280	PPARG	PPARG	PPARG
chr2	28680748	28737321	281	PPP1CB	PPP1CB
chr2	113227845	113242455	282	PAX8-AS1	PAX8	PAX8-AS1,PAX8
chr12	50732258	50791693	283	ATF1		DIP2B,ATF1
chr2	240232861	240258403	284	OTOS
chr2	28376771	28409401	285	FOSL2		FOSL2,FLJ31356
chr1	12131176	12175854	286	MIR7846	MIR4632	MIR7846,TNFRSF1B,TNFRSF8
chr19	42694587	42715935	287	PSG3	PSG3,PSG8
chr19	53642661	53666100	288	MIR512-2	MIR520A,MIR519D,MIR526A1,MIR519E,MIR519C,MIR517A,MIR518B,MIR498,MIR520F,MIR524,MIR515-1,MIR1323,MIR1283-1,MIR523,MIR520C,LOC284379,MIR520B,MIR519B,MIR518F,MIR512-2,MIR518C,MIR512-1,DPRX,MIR526B,MIR525,MIR520E
chr11	118975975	119000998	289	CCDC84	SLC37A4,TRAPPC4,CCDC84,UPK2,RPL23AP64,RPS25,MIR3656	CCDC84,FOXR1
chr2	16611747	16656135	290	FAM49A		FAM49A
chr1	28718765	28762380	291	YTHDF2	OPRD1	YTHDF2
chr11	57761304	57800619	292	CTNND1	CTNND1,BTBD18,TMX2,C11orf31,MED19	CTNND1,TMX2-CTNND1
chr7	129936233	129984508	293	UBE2H	UBE2H	UBE2H
chr17	1190426	1254601	294	ABR	TUSC5,ABR,BHLHA9
chr19	2445182	2463403	295	LMNB2	GADD45B,TIMM13,MIR7108	LMNB2
chr8	143933465	143977265	296	PLEC	GRINA,SPATC1	PLEC,PARP10,MIR661
chr14	34201876	34260393	297	SPTSSA
chr7	99359784	99393072	298	ARPC1B	ARPC1A,BUD31,PTCD1,PDAP1,CPSF4	ARPC1A,ARPC1B
chr22	37903093	37919160	299	MICALL1	POLR2F,C22orf23,MIR6820	MICALL1,MIR5096
chr5	16885336	16914212	300	MYO10		MYO10
chr19	777671	803465	301	PTBP1	LPPR3,ELANE,AZU1,PRTN3,MISP,MIR3187,MIR4745,PTBP1	PTBP1
chr14	61336815	61390757	302	PRKCH		PRKCH
chr12	68777495	68833120	303	LOC100130075	MDM2,SLC35E3	MDM2,LOC100130075
chr3	112360022	112422357	304	CD200		CD200
chr12	6272178	6338409	305	PLEKHG6	LTBR,SCNN1A	TNFRSF1A,PLEKHG6
chr10	62075412	62118058	306	ARID5B		ARID5B
chr16	81573997	81603374	307	MIR6504	MIR7854,MIR6504	CMIP
chr3	125125292	125162079	308	MIR5092		SLC12A8,MIR5092
chr17	17009071	17032458	309	MPRIP	TNFRSF13B,MPRIP
chr5	38629848	38676915	310	LIFR	LIFR,LINC01265	LIFR-AS1
chr11	559475	571927	311	MIR210	IRF7,LRRC56,RASSF7,PHRF1,HRAS,LOC143666	MIR210HG,RASSF7,LMNTD2,MIR210
chr10	21304010	21400264	312	RNU6-15P		RNU6-15P
chr1	151577175	151626050	313	SNX27	TUFT1,MIR554	SNX27,TUFT1
chr11	64840018	64868963	314	CDC42BPG	ATG2A,MEN1,MAP4K2,MIR6749,MIR192,MIR6750,MIR194-2	CDC42BPG,EHD1
chr19	52720769	52742579	315	ZNF611	ZNF83,ZNF600	ZNF611
chr16	89821947	89843651	316	SPIRE2	TCF25,FANCA	SPIRE2
chr11	122702617	122781494	317	UBASH3B		UBASH3B
chr2	171132781	171196327	318	TLK1		TLK1
chr8	38343480	38383925	319	WHSC1L1	LETM2	WHSC1L1
chr9	33128543	33186497	320	B4GALT1-AS1		B4GALT1-AS1,B4GALT1
chr7	137952879	138008926	321	CREB3L2		LOC100130880,CREB3L2
chr10	71829729	71878971	322	PSAP	CDH23,PSAP,MIR7152	PSAP
chr9	34991933	35037019	323	DNAJB5	FANCG,PHF24,DNAJB5-AS1,C9orf131,VCP,DNAJB5	DNAJB5
chr22	37884647	37899806	324	MICALL1	ANKRD54,EIF3L,MIR659,MICALL1,MIR658	EIF3L,MIR5096
chr12	92136490	92173163	325	BTG1	C12orf79	C12orf79,BTG1
chr10	3757198	3786915	326	KLF6	KLF6	KLF6
chr5	36150996	36171437	327	SKP2	MIR580	LMBRD2,SKP2
chr7	102273400	102336868	328	MIR4285	LOC100289561,SPDYE6	MIR4285,SH2B2,CUX1
chr9	93415872	93454168	329	FAM120A		FAM120A,FAM120AOS
chr6	6958724	6981583	330	RREB1
chr22	38176307	38199647	331	PLA2G6	PLA2G6,MAFF	PLA2G6
chr19	2949686	2980684	332	TLE6	ZNF57,TLE2,ZNF77	TLE6
chr16	28486042	28506745	333	APOBR	CLN3,NUPR1,SGF29	CLN3,APOBR,IL27
chr14	68785473	68798556	334	ZFP36L1		ZFP36L1
chr10	3880974	3927866	335	MIR6078
chr11	123166454	123219607	336	CLMP		CLMP
chr4	140137139	140170218	337	MAML3		MAML3
chr15	74405871	74434827	338	MIR6881	UBL7-AS1,CYP11A1,UBL7,LOC729739	SEMA7A,MIR6881
chr7	99095683	99144610	339	SMURF1	SMURF1	SMURF1
chr1	146120916	146129069	340	NBPF10		NBPF10
chr19	52647911	52702185	341	ZNF83	ZNF611,ZNF83	ZNF83
chr2	20207027	20255595	342	SDC1		SDC1,PUM2
chr1	149486357	149495408	343	PPIAL4C
chr9	69096954	69132224	344	TJP2	TJP2	FXN,TJP2
chr22	20821840	20886519	345	PI4KA	CRKL,SERPIND1	SNAP29,PI4KA
chr17	82228262	82243724	346	SLC16A3	CSNK1D,CCDC57	SLC16A3,CSNK1D,MIR6787
chr19	15824679	15837581	347	UCA1	OR10H5,CYP4F24P,LOC102724279,OR10H1	UCA1
chr17	28741713	28751252	348	TRAF4	SNORD4B,RAB34,TLCD1,PROCA1,SNORD42A,SNORD4A,SNORD42B,RPL23A	TRAF4,NEK8
chr1	154999288	155013626	349	ZBTB7B	CKS1B,PBXIP1,SHC1,DCST2,PYGO2,LENEP,ADAM15,MIR4258,FLAD1,LOC100505666,ZBTB7B,DCST1	ZBTB7B
chr17	28717022	28732803	350	SNORD4B	PROCA1,TRAF4,RAB34	RAB34,SNORD42A,SNORD4B,SNORD42B,TLCD1,RPL23A,SNORD4A,NARR,NEK8
chr1	117360749	117376741	351	MAN1A2		MAN1A2
chr2	105369816	105407259	352	FHL2	TGFBRAP1,C2orf49	FHL2
chr7	1451688	1474133	353	MICALL2		INTS1,MICALL2
chr8	102786750	102811267	354	AZIN1
chr1	31150058	31175339	355	NKAIN1
chr7	100266262	100272742	356	GATS	SPDYE3,PVRIG	GATS
chr9	89738906	89771713	357	UNQ6494
chr11	46294692	46357877	358	DGKZ	CHRM4,MIR4688,MDK,DGKZ	DGKZ,CREB3L1
chr22	37166823	37199416	359	C1QTNF6	SSTR3,IL2RB,C1QTNF6,RAC2	C1QTNF6
chr18	70275299	70309896	360	SOCS6	LOC101927481	SOCS6
chr22	42954030	43019004	361	PACSIN2	LOC100506679,PACSIN2	PACSIN2
chr16	89895680	89911095	362	MC1R	MC1R,TUBB3,DEF8	TCF25
chr11	57654035	57694599	363	ZDHHC5	C11orf31,YPEL4,MED19,TMX2,MIR130A,CLP1	CLP1,ZDHHC5
chr1	234598458	234620877	364	IRF2BP2	LOC101927787,LINC00184	IRF2BP2
chr19	7773011	7809572	365	CLEC4GP1	EVI5L,CD209,CLEC4G,CLEC4M	CLEC4GP1
chr16	75229529	75257184	366	BCAR1	CTRB2,CTRB1,BCAR1,LOC100506281	BCAR1
chr22	35341340	35384849	367	HMOX1	MIR3909,MCM5,TOM1,MIR6069	HMOX1,TOM1
chr1	167713632	167745068	368	MPZL1		MPZL1
chr11	76598601	76671177	369	LRRC32		LRRC32
chr13	51971834	52012913	370	ATP7B	ALG11,UTP14C,ATP7B	ATP7B,ALG11
chr9	131371710	131414176	371	PRRC2B	PRRC2B
chr19	45570246	45585380	372	OPA3	GPR4	OPA3
chr20	47415596	47473472	373	NCOA3	NCOA3
chr2	96865596	96890677	374	SEMA4C	LOC101927053,ANKRD39,ANKRD23,CNNM3	FAM178B,SEMA4C
chr1	145306210	145315903	375	RNVU1-14	RNVU1-14	NBPF20
chr17	78365108	78379722	376	PGS1	LOC101928674,PGS1,SOCS3	LOC101928674,PGS1
chr19	40301697	40366810	377	C19orf47	MIR641,AKT2,PRX,MIR6796,C19orf47,PLD3,HIPK4	PLD3,C19orf47
chr1	87317592	87346548	378	LMO4	LINC01364	LMO4
chr17	60372512	60412417	379	USP32	C17orf64	USP32
chr6	137864001	137883677	380	LOC100130476	TNFAIP3	TNFAIP3,LOC100130476
chr4	88608265	88660404	381	HERC3	FAM13A-AS1,RNU6-33P,NAP1L5	HERC3
chr1	231013373	231066515	382	FAM89A	ARV1,TTC13	FAM89A,MIR1182
chr20	63678224	63700045	383	TNFRSF6B	ZGPAT,LIME1,STMN3,ARFRP1,SLC2A4RG	RTEL1,RTEL1-TNFRSF6B,TNFRSF6B,ARFRP1
chr6	111258947	111303971	384	KIAA1919		KIAA1919,REV3L
chr8	100946207	100953924	385	YWHAZ		YWHAZ
chr1	144418790	144430155	386	RNVU1-15	RNVU1-15,PPIAL4D	NBPF15
chr17	75675223	75702250	387	RECQL5	SMIM5,ITGB4,SMIM6,SAP30BP,RECQL5	SAP30BP
chr6	139509157	139547662	388	LOC645434	LOC645434
chr18	22168787	22194561	389	GATA6		GATA6-AS1,GATA6
chr14	50028767	50065419	390	LINC01588	LINC01588	LINC01599
chr2	15745519	15768804	391	LOC101926966
chr5	174610327	174636225	392	MSX2
chr1	144545945	144561125	393	SRGAP2-AS1
chr1	111189275	111216561	394	DENND2D	CEPT1,DRAM2,CHI3L2	DENND2D
chr1	216648066	216677697	395	ESRRG		ESRRG
chr1	7987642	8027862	396	ERRFI1	PARK7,TNFRSF9	ERRFI1
chr11	75314018	75352500	397	MIR326	RPS3,SNORD15A,ARRB1	ARRB1,MIR326
chr20	34329521	34390775	398	ITCH	ITCH,AHCY	ITCH
chr18	9607178	9652497	399	PPP4R1-AS1		PPP4R1-AS1,PPP4R1
chr19	47109960	47155600	400	SAE1	SAE1	SAE1,ZC3H4
chr1	116629486	116661222	401	IGSF3	MIR320B1,C1orf137	IGSF3
chr9	5432443	5455605	402	PLGRKT		CD274,PLGRKT
chr14	73728427	73772435	403	MIR4505	PNMA1,LOC100506476	ELMSAN1,MIR4505
chr16	53413486	53438722	404	RBL2	LOC102723373,LOC643802	RBL2
chr10	112619278	112681471	405	MIR4295		VTI1A,MIR4295
chr1	229622701	229647844	406	URB2		URB2,TAF5L
chr10	30417982	30448667	407	MAP3K8	MIR7162,GOLGA2P6	MAP3K8
chr19	29661647	29691026	408	PLEKHF1	C19orf12	PLEKHF1
chr2	15898148	15922156	409	MYCNUT	MYCN,MYCNOS	MYCNUT
chr15	34030037	34061010	410	AVEN	PGBD4,EMC7	AVEN,CHRM5
chr20	31661196	31728282	411	ABALON	TPX2,BCL2L1,COX4I2	ABALON,BCL2L1
chr11	2738077	2755605	412	KCNQ1OT1	KCNQ1OT1	KCNQ1
chr10	8181005	8225690	413	LINC00708	LINC00708
chr14	102052404	102099624	414	HSP90AA1	WDR20	HSP90AA1
chr2	71031658	71072871	415	NAGK	OR7E91P,TEX261	NAGK
chrX	259899	283680	416	PLCXD1	LINC00685,GTPBP6	PLCXD1
chr6	47232919	47310320	417	TNFRSF21		TNFRSF21
chr5	385858	416397	418	EXOC3-AS1	EXOC3-AS1,EXOC3	AHRR
chr1	148522038	148536903	419	PPIAL4G	PPIAL4G	NBPF14
chr8	27619744	27652485	420	SCARA3	MIR3622B,CLU,MIR3622A,MIR6843	SCARA3
chr1	6612181	6626342	421	PHF13	ZBTB48,KLHL21	PHF13,THAP3
chr12	56046726	56088586	422	ERBB3	IKZF4,ZC3H10,ESYT1,SUOX,RPS26,PA2G4,RPL41	ERBB3
chr7	5549232	5575612	423	FSCN1	FSCN1,FBXL18,LOC221946,ACTB
chr10	125891684	125917028	424	FANK1	DHX32	FANK1
chr8	38829883	38867542	425	PLEKHA2	PLEKHA2	TACC1
chr1	26274588	26307369	426	SH3BGRL3	UBXN11,LOC101928303,CEP85,AIM1L,CD52	CEP85,UBXN11,SH3BGRL3
chr17	44086449	44111790	427	HDAC5	G6PC3,HDAC5,C17orf53,LSM12	HDAC5
chr12	7905761	7946146	428	SLC2A3	SLC2A14	SLC2A3
chr1	42173623	42241915	429	GUCA2A	GUCA2B,GUCA2A	FOXJ3
chr5	43168451	43223194	430	NIM1K	ZNF131	ZNF131,NIM1K
chr12	123103459	123163177	431	PITPNM2	LOC100507091	PITPNM2,MPHOSPH9
chr16	89993881	89997035	432	DBNDD1	CENPBD1,AFG3L1P,DBNDD1,GAS8,DEF8,GAS8-AS1	AFG3L1P
chr22	41443156	41459076	433	TOB2	ACO2,PHF5A	TOB2
chr22	39198974	39216675	434	PDGFB	PDGFB,CBX7
chr18	11941644	11995343	435	IMPA2	MPPE1	IMPA2
chr19	1097493	1114491	436	GPX4	POLR2E,HMHA1	GPX4,SBNO2
chr3	12978282	12995119	437	IQSEC1	IQSEC1	IQSEC1
chr15	71964385	71978002	438	SENP8		MYO9A
chr7	155290715	155317946	439	INSIG1	BLACE	INSIG1
chr2	187509343	187559454	440	TFPI		TFPI
chr20	50187101	50197737	441	CEBPB-AS1	LINC01273,TMEM189-UBE2V1	CEBPB,CEBPB-AS1
chr17	62132890	62189415	442	MED13
chr16	89343103	89411184	443	LOC101927817	LOC100287036,LOC101927817	ANKRD11
chr20	45319759	45348935	444	SDC4	SYS1,SYS1-DBNDD2,MATN4,RBPJL,TP53TG5	SDC4
chr1	16888813	16914592	445	CROCC	CROCC	RNVU1-18
chr16	21510692	21522494	446	SLC7A5P2	SMG1P3,MIR3680-1	SLC7A5P2
chr7	2687553	2737652	447	AMZ1		AMZ1,GNA12
chr6	3742849	3757410	448	PXDC1		PXDC1
chr1	114503254	114552044	449	TRIM33	BCAS2	TRIM33
chr19	52922389	52947474	450	ZNF321P	ZNF320,ZNF888,ZNF816,ZNF702P	ZNF321P,ZNF816-ZNF321P
chr2	218279203	218298798	451	TMBIM1	AAMP,MIR6810,GPBAR1,PNKD	PNKD,MIR6513,TMBIM1
chr1	149058521	149065976	452	NBPF9	NBPF9	NBPF9
chr22	18807404	18819754	453	GGT3P	GGT3P
chr6	11085589	11144178	454	ERVFRD-1	ELOVL2-AS1,ELOVL2	SMIM13,ERVFRD-1
chr5	122737756	122784698	455	SNX2	LOC101927379	SNX2
chr16	73030313	73070988	456	ZFHX3	HCCAT5	ZFHX3
chr9	88510621	88536114	457	NXNL2		NXNL2
chr17	81658288	81671573	458	OXLD1	TSPAN10,NPLOC4,HGS,ARL16,PDE6G,MRPL12,SLC25A10,MIR6786,OXLD1	OXLD1,CCDC137
chr10	24684726	24728930	459	ARHGAP21		ARHGAP21
chr6	150853226	150868534	460	MTHFD1L		MTHFD1L
chr14	77023226	77045883	461	IRF2BPL	LOC102724190	IRF2BPL,LOC283575
chr6	32967837	32974016	462	BRD2	HLA-DMA,HLA-DOA,HLA-DMB	BRD2
chr11	9594451	9623078	463	WEE1	WEE1,SWAP70
chr3	120080654	120120824	464	GSK3B		GSK3B
chr7	101814233	101841832	465	CUX1		CUX1
chr22_KI270734v1_random	34368	47736	466
chr12	124663885	124686577	467	NCOR2
chr20	33722431	33735200	468	ZNF341	E2F1,NECAB3,PXMP4,ZNF341	ZNF341
chr21	33677436	33742803	469	ITSN1	CRYZL1	ITSN1
chr6	158800666	158821949	470	EZR-AS1	OSTCP1,MIR3918,C6orf99	EZR,EZR-AS1
chr16	57782475	57831894	471	LOC388282	MIR6772,KATNB1	KIFC3,LOC388282
chr21	31786690	31811966	472	SCAF4
chr17	41521435	41549731	473	KRT19	MIR6510,KRT35,KRT36,KRT15,KRT9,KRT13,KRT14	LINC00974,KRT19
chr8	143038188	143047419	474	C8orf31	LY6E,LOC100133669,CDC42P3	MIR1302-7,C8orf31
chr12	54411076	54433764	475	LOC102724050	GPR84,ZNF385A,GTSF1	LOC102724050,ITGA5
chr2	227465488	227521183	476	AGFG1	AGFG1	AGFG1,MIR5703
chr21	32699592	32757995	477	PAXBP1-AS1	SYNJ1,PAXBP1,C21orf62-AS1	PAXBP1-AS1,PAXBP1,SYNJ1
chr13	40779300	40814249	478	SLC25A15	MRPS31	MIR621,SLC25A15,TPTE2P5
chr1	154967477	154977695	479	SHC1	PMVK,PBXIP1,SHC1,ZBTB7B,PYGO2,LENEP,FLAD1	SHC1,CKS1B,MIR4258
chr12	105293770	105353514	480	KCCAT198		C12orf75,KCCAT198
chr21	42928924	42943483	481	ERVH48-1	NDUFV3,WDR4,MIR5692B,PKNOX1,ERVH48-1
chr7	155198179	155270170	482	INSIG1	INSIG1
chr17	43524949	43549689	483	ETV4	DHX8,ETV4	DHX8,ETV4
chr9	129103245	129146861	484	PPP2R4	IER5L,CRAT,DOLPP1	CRAT,PPP2R4
chr9	35721723	35733343	485	CREB3	MIR6852,TPM2,RGP1,GBA2,CA9,MSMP	TLN1,MIR6853,CREB3
chr1	26327760	26360642	486	AIM1L	UBXN11,SH3BGRL3,ZNF683,CD52	AIM1L
chr19	2028391	2062454	487	MKNK2	IZUMO4,MKNK2,MOB3A,BTBD2	MKNK2
chr11	64239531	64248061	488	FKBP2	BAD,DNAJC4,NUDT22,PLCB3,TRPT1,FERMT3,KCNK4,GPR137,VEGFB	FKBP2,PPP1R14B
chr1	36403938	36442339	489	LSM10	CSF3R,LSM10,MRPS15,STK40	OSCP1
chr7	98280462	98295256	490	BRI3	TECPR1	BRI3,BAIAP2L1
chr1	204286360	204323882	491	PLEKHA6	LINC00628	PLEKHA6
chr2	46284586	46340510	492	EPAS1		EPAS1
chr3	184154609	184178069	493	AP2M1	EIF2B5,ABCF3	AP2M1,DVL3
chr19	52519618	52539083	494	ZNF808	ZNF701	ZNF808
chr1	1427567	1438892	495	LOC102724312	MRPL20,VWA1,ANKRD65,ATAD3B,ATAD3C,LOC148413,CCNL2,LOC102724312	LOC102724312,TMEM88B,VWA1
chr15	63037097	63054480	496	TPM1	TPM1	TPM1
chr17	28218373	28256923	497	PPY2P		PPY2P,PYY2
chr14	23056380	23081620	498	ACIN1	C14orf119,PSMB5,PSMB11,C14orf93,CEBPE	ACIN1,CDH24
chr3	142075904	142120334	499	TFDP2	TFDP2	TFDP2
chr19	45716328	45750133	500	BHMG1	MIR642B,QPCTL,DMWD,DMPK,GIPR,SIX5,SNRPD2,MIR642A	FBXO46,BHMG1
chr1	147751029	147763419	501	GJA5		GJA5
chr4	86919492	86960452	502	AFF1	AFF1,C4orf36	AFF1,LOC100506746
chr3	133549988	133599313	503	CDV3	CDV3	CDV3
chr5	66860824	66911113	504	MAST4	MAST4	MAST4
chr20	3830929	3903912	505	MAVS	CENPB,AP5S1,CDC25B,MIR103A2,MIR103B2,MAVS,LOC101929125,SPEF1	MAVS,PANK2
chr17	7833971	7845699	506	KDM6B	CYB5D1,CHD3,TMEM88,NAA38	KDM6B
chr16	48373705	48413368	507	SIAH1	LOC100507577,SIAH1	SIAH1
chr10	3452268	3501000	508	LOC105376360		LOC105376360
chr12	68606445	68640033	509	SNORA70G	RAP1B,NUP107,LOC100507250	SNORA70G,RAP1B
chr14	55076314	55132052	510	LGALS3	SOCS4,LGALS3,WDHD1,MAPK1IP1L	LGALS3
chr17	29146677	29180702	511	MYO18A	MYO18A	MYO18A
chr19	10239148	10253282	512	MRPL4	ICAM1,ICAM4,DNMT1,S1PR2,ICAM5,MRPL4,MIR4322	MRPL4
chr17	81509861	81519495	513	ACTG1	FSCN2,ACTG1,FAAP100,NPLOC4	ACTG1
chr5	38589224	38609657	514	LIFR	LIFR,MIR3650	LIFR-AS1,LIFR
chr7	76282579	76319429	515	HSPB1	YWHAG	SRRM3,HSPB1
chr9	128414143	128424437	516	CERCAM	ODF2,URM1,MIR219B,MIR219A2	CERCAM,MIR1268A
chr22	39519011	39532788	517	ATF4	CACNA1I,MIEF1,MGAT3-AS1,MGAT3,RPS19BP1	ATF4,RPS19BP1
chr2	70132268	70143405	518	LOC100133985	PCBP1,LOC100133985,PCBP1-AS1,C2orf42
chr6	41718299	41743577	519	TFEB	TOMM6,PRICKLE4,TFEB,FRS3	TFEB,PGC
chr15	40228771	40274747	520	C15orf56	PAK6,PLCB2,INAFM2,ANKRD63	PAK6,C15orf56
chr10	47986475	47994900	521	CTGLF12P	CTGLF12P
chr17	75975204	75989145	522	ACOX1	FBF1,CDK3,EVPL	ACOX1,TEN1,TEN1-CDK3
chr1	23366612	23381214	523	ZNF436	HNRNPR	ZNF436,ZNF436-AS1,TCEA3
chr12	32879270	32901884	524	PKP2		PKP2
chr19	5902255	5917291	525	CAPS	FUT5	NDUFA11,RANBP3,VMAC,CAPS
chr9	36542605	36589639	526	MELK	MELK	MELK
chr19	43200156	43206085	527	PSG4	PSG5,LOC284344	PSG4
chr19	29760016	29776897	528	CCNE1	C19orf12,CCNE1
chr15	60390456	60413188	529	ANXA2		ANXA2
chr17	78879324	78902642	530	CEP295NL	CEP295NL,USP36	CEP295NL,TIMP2
chr7	66739119	66752791	531	RABGEF1	RABGEF1	RABGEF1
chr17	65528930	65561887	532	AXIN2		AXIN2
chr5	34624738	34669189	533	RAI14	RAI14	RAI14
chr11	940801	987203	534	AP2A2	CHID1,MUC6	AP2A2
chr8	133605087	133646026	535	ST3GAL1	ST3GAL1
chr5	69234565	69254384	536	CDK7	MRPS36,CENPH	CDK7
chrX	115888150	115888792	537	DANT2		DANT2
chr12	6166465	6197153	538	CD9	VWF,CD9
chr16	29594342	29596655	539	SLC7A5P1	SLC7A5P1
chr17_GL000205v2_random	77994	90234	540	MGC70870	MGC70870
chr20	62349870	62379984	541	LAMA5	LAMA5-AS1,CABLES2,RBBP8NL,RPS21,MIR4758,ADRM1	LAMA5,LAMA5-AS1
chr10	133261434	133280934	542	ADAM8	UTF1,MIR202,ADAM8,ZNF511,TUBGCP2,MIR202HG,VENTX	TUBGCP2,ADAM8
chr7	80127826	80154236	543	GNAI1		GNAI1
chr15	92875818	92894975	544	LINC01578	CHD2,MIR3175	LINC01578
chr1	109197140	109240786	545	SARS	CELSR2,PSRC1	KIAA1324,SARS
chr17_GL000205v2_random	125327	140743	546	MGC70870
chr2	101230004	101267467	547	CNOT11	RNF149,MIR5696,SNORD89	CNOT11
chr1	184408035	184482331	548	C1orf21		C1orf21
chr1	94089974	94127620	549	ABCA4		ABCA4
chr13	76964431	76977521	550	IRG1	IRG1,FBXL3,BTF3P11,CLN5
chr12	120191801	120203570	551	GCN1	PXN,MIR4498	PXN-AS1,RPLP0,GCN1
chr6	37118974	37165958	552	PIM1	PIM1
chr1	200743617	200785990	553	CAMSAP2		CAMSAP2
chr1	148104064	148110497	554	NBPF11	NBPF11	NBPF11
chr19	2085052	2097213	555	MOB3A	MKNK2	MOB3A,IZUMO4
chr1	120459425	120473793	556	NBPF8	PFN1P2,NBPF8	NBPF8
chr4	6749305	6774053	557	KIAA0232	BLOC1S4,KIAA0232,MRFAP1L1
chr1	159904330	159940592	558	TAGLN2	VSIG8,C1orf204,CFAP45,LINC01133,IGSF9,SLAMF9,MIR4259	TAGLN2,IGSF9
chr1	212558114	212610797	559	ATF3	ATF3,FAM71A,LOC101929565	ATF3
chr1_KI270711v1_random	7867	12963	560
chr11	73156112	73177273	561	FCHSD2	P2RY2,FCHSD2
chr2	20100235	20154170	562	LAPTM4A	LAPTM4A
chr7	135167965	135184686	563	C7orf49	C7orf49,MIR6509,STRA8,TMEM140	WDR91,C7orf49
chr5	131251783	131285297	564	CDC42SE2	CDC42SE2	CDC42SE2
chr13	99195633	99205817	565	UBAC2-AS1	UBAC2	UBAC2-AS1,UBAC2
chr1	183430452	183464379	566	SMG7-AS1	SMG7,NMNAT2	SMG7-AS1
chr1	161077480	161093701	567	PVRL4	DEDD,KLHDC9,ARHGAP30,USF1,NIT1,TSTD1,PFDN2	PVRL4
chr2	128274794	128307842	568	HS6ST1		HS6ST1
chr16	29610668	29614879	569	SLC7A5P1	SPN	SLC7A5P1
chr10	8348283	8381447	570	LINC00708
chr9	133855018	133902492	571	VAV2		VAV2
chr7	5525880	5533285	572	ACTB	FBXL18,LOC221946,MIR589	ACTB
chr19	1063386	1083137	573	HMHA1	POLR2E,SBNO2,GPX4,TMEM259,CNN2	HMHA1,ABCA7
chr17	4832912	4867624	574	MINK1	VMO1,C17orf107,MINK1,PLD2,CHRNE,GLTPD2,PSMB6	MINK1
chr6	56377387	56400783	575	COL21A1
chr3	172119380	172173830	576	FNDC3B		FNDC3B
chr12	54358407	54394171	577	ZNF385A	COPZ1,ITGA5,LOC102724050,MIR148B	LOC102724050,ZNF385A,GPR84
chr6	129648316	129710984	578	ARHGAP18		ARHGAP18
chr1	228720592	228748473	579	RHOU		RHOU
chr19	11065070	11096780	580	LDLR	LDLR,MIR6886	LDLR
chr9	124122182	124144863	581	LHX2
chr3	32835874	32870084	582	TRIM71		TRIM71
chr1	39184179	39223669	583	MACF1		MACF1
chr6	139367166	139384659	584	CITED2		CITED2
chr20	48887486	48960773	585	ARFGEF2		ARFGEF2
chr3	13822893	13855851	586	WNT7A		WNT7A
chr10	52999000	53032265	587	MBL2
chr9	136988426	137001438	588	CLIC3	LCNL1,ABCA2,FBXW5,C9orf139,FUT7,NPDC1,LCN12,C8G,PTGDS	C9orf142,CLIC3
chr14	102774881	102812131	589	TRAF3	TRAF3	TRAF3
chr3	125881507	125923923	590	FAM86JP	ALG1L,LOC101927056,ROPN1B	FAM86JP,LOC101927056
chr9	36268547	36298385	591	GNE	GNE	GNE
chr1	155957412	155982811	592	ARHGEF2	RXFP4,RIT1,SCARNA4,SSR2,MIR6738,KIAA0907,SNORA80E	ARHGEF2
chr9	69152471	69190270	593	TJP2	TJP2	TJP2
chr9	94911935	94932174	594	MIR2278		C9orf3
chr18	54234629	54265128	595	POLI	SNORA37,MBD2,POLI
chr1	155158362	155168648	596	KRTCAP2	EFNA1,KRTCAP2,TRIM46,MUC1,SLC50A1,DPM3,MIR92B,MTX1,THBS3
chr7	26080552	26110049	597	NFE2L3	NFE2L3
chr16	66603936	66622454	598	CMTM3	CMTM1,CMTM2	CMTM4,CMTM3
chr17	5025104	5058421	599	SLC52A1	CAMTA2,ZFP3,LOC102724009,INCA1	SLC52A1,KIF1C
chr19	10861922	10889243	600	CARM1	TMED1,YIPF2,MIR199A1,MIR6793,C19orf52	C19orf38,CARM1
chr1	27136194	27167625	601	SLC9A1		SLC9A1
chr2	27180253	27213138	602	ATRAID	PREB,TCF23,PRR30,SLC30A3,CAD	ATRAID,SLC5A6
chr19	55050516	55081992	603	RDH13	PPP1R12C,RDH13,GP6,MIR7975	EPS8L1,RDH13
chr17	4942967	4953908	604	PFN1	ENO3,CAMTA2,GP1BA,KIF1C,C17orf107,MIR6865,SLC25A11,CHRNE,INCA1,MIR6864,SPAG7	ENO3,RNF167,PFN1
chr5	14101653	14125170	605	TRIO	TRIO
chr10	119074186	119117868	606	FAM45A	FAM45A,SNORA19,SFXN4,NANOS1	FAM45A,EIF3A
chr2	237935689	237968623	607	UBE2F-SCLY	UBE2F	UBE2F-SCLY,UBE2F
chr8	22577970	22601206	608	PDLIM2	C8orf58,SORBS3,BIN3-IT1,CCAR2	PDLIM2,C8orf58
chr10	102762572	102834657	609	WBP1L	BORCS7,ARL3,SFXN2,AS3MT	WBP1L,CYP17A1
chr5	69133750	69160709	610	CCNB1	SLC30A5,CCNB1,CENPH
chr1	11997315	12023910	611	MIIP	TNFRSF8,MIR6729	MIIP,MFN2
chr10	21415462	21465102	612	MIR1915	CASC10,MIR1915
chr1	152028688	152049473	613	S100A11	LOC100131107,TCHHL1,NBPF18P,S100A10	S100A11
chr4	37665682	37699697	614	RELL1		RELL1
chr22	10741300	10749691	615	LOC102723780
chr12	26084675	26126822	616	BHLHE41	RASSF8	BHLHE41
chr4	6687825	6699157	617	S100P	BLOC1S4,LOC93622,MRFAP1,MRFAP1L1	S100P
chr18	58848237	58904263	618	ZNF532		ZNF532
chr9	123903004	123947272	619	DENND1A		DENND1A
chr11	59171687	59201485	620	DTX4	LOC101927204,FAM111A,MPEG1	DTX4
chr7	77530658	77558154	621	PTPN12	PTPN12	PTPN12
chr17	30946476	30979778	622	RNF135	TEFM	ADAP2,RNF135,DPRXP4
chr12	55965714	55984556	623	RAB5B	CDK2,WIBG,DGKA,IKZF4,SUOX,PMEL	PMEL,RAB5B,CDK2
chr21	6368846	6373588	624	CBS
chr17	58648574	58696281	625	TEX14	TEX14	RAD51C,TEX14
chr10	24237812	24264870	626	MIR603	MIR603,KIAA1217	KIAA1217
chr16	10291099	10343743	627	ATF7IP2	ATF7IP2
chr7	48067651	48098073	628	UPP1	C7orf57,UPP1,SUN3	UPP1
chr11	1829278	1840805	629	SYT8	LSP1,MIR4298,SYT8,MIR7847	TNNI2,SYT8
chr11	71240216	71258011	630	SHANK2	SHANK2
chr2	10002877	10030613	631	KLF11	KLF11,CYS1
chr19	5553102	5578386	632	TINCR	SAFB,SAFB2	TINCR
chr17	64420460	64445307	633	MIR1273E	MILR1,PECAM1	MIR1273E
chr15	70426832	70470786	634	SALRNA3
chr7	74132677	74179039	635	EIF4H	LIMK1,LAT2,MIR590	EIF4H
chr19	1406152	1444017	636	RPS15	GAMT,MUM1,APC2,NDUFS7,PCSK4,REEP6,C19orf25	RPS15,DAZAP1
chr11	12540109	12633108	637	TEAD1	TEAD1
chr4	37976217	38022743	638	PTTG2	PTTG2	TBC1D1
chr11	12166012	12216469	639	MIR6124	MIR6124	MICAL2
chr1	245787836	245823744	640	SMYD3		SMYD3
chr1	24741291	24763209	641	CLIC4		CLIC4
chr2	240432920	240444150	642	GPC1	MIR149,PP14571	GPC1
chr11	9644624	9675910	643	SWAP70	SWAP70	SWAP70
chr1	28504904	28516067	644	SNORA73B	RCC1,SNHG3,TRNAU1AP	SNORA73B,RCC1,SNHG3,SNORA73A
chr7	6244459	6291270	645	CYTH3		CYTH3
chr6	17700965	17729077	646	NUP153		NUP153
chr11	2880310	2893019	647	CDKN1C	KCNQ1DN,KCNQ1-AS1,SLC22A18,SLC22A18AS,PHLDA2	SLC22A18AS,CDKN1C
chr13	91191631	91224275	648	LINC00379		LINC00379
chr8	80485580	80498118	649	ZBTB10		ZBTB10
chr1	156744181	156753902	650	HDGF	CRABP2,RRNAD1,ISG20L2,PRCC,MRPL24	HDGF
chr6	158908721	158942113	651	C6orf99	C6orf99	C6orf99
chr5	87267078	87282776	652	RASA1	LOC644285,LOC55338	RASA1
chrX	1242485	1272168	653	CSF2RA	CSF2RA,MIR3690,CRLF2	CSF2RA
chr14_GL000225v1_random	169880	178010	654
chr1	167853880	167892152	655	ADCY10	DCAF6,MPC2,ADCY10	ADCY10
chr1	150870630	150908299	656	ARNT	ARNT,SETDB1	ARNT
chr22	40499191	40548788	657	LOC101927257	MKL1	LOC101927257,MKL1
chr6	137922331	137951493	658	LOC100130476
chr15	74859302	74891342	659	SCAMP2	CPLX3,MIR6882,LMAN1L,FAM219B,MPI,ULK3,COX5A	SCAMP2,MPI
chr15	92899021	92924942	660	MIR3175	LINC01578	CHD2,MIR3175
chr13	110379736	110431830	661	MIR8073	MIR8073	COL4A2
chr1	146376267	146387607	662	NUDT4P1		RNVU1-18
chr1	26692107	26705625	663	ARID1A		ARID1A
chr3	11706397	11739607	664	VGLL4		VGLL4
chr15	63500712	63524795	665	USP3		USP3
chr14	68546540	68578989	666	ZFP36L1		RAD51B
chrX	153708222	153745460	667	ABCD1	SSR4,PNCK,PLXNB3,SLC6A8,SRPK3,IDH3G	BCAP31,ABCD1
chr1	18913076	18952009	668	IFFO2	MIR1290,MIR4695,ALDH4A1	IFFO2
chr10	5581986	5592909	669	CALML3-AS1
chr11	1953192	1979912	670	MRPL23	TNNT3,MRPL23-AS1,H19,LINC01219,HOTS,MIR675	MRPL23
chr19	10609342	10628580	671	SLC44A2	ILF3-AS1,AP1M2,CDKN2D,ILF3,KRI1	SLC44A2
chr6	73505579	73524581	672	EEF1A1	MTO1	EEF1A1
chr5	174327050	174385216	673	LINC01411		LINC01411
chr1	25874514	25895465	674	PAQR7	AUNIP,MIR3917,PAQR7,STMN1	STMN1
chr4	40363021	40407119	675	CHRNA9	LOC101060498,CHRNA9
chr16	67396642	67436196	676	ZDHHC1	ATP6V0D1,AGRP,LRRC36,TPPP3	HSD11B2,ZDHHC1
chr6	163390424	163417678	677	CAHM	QKI,DKFZp451B082	QKI,CAHM
chr10	3803447	3821059	678	KLF6	KLF6
chr10	104303902	104350210	679	ITPRIP	GSTO2,GSTO1,CFAP58,CFAP58-AS1,MIR4482	ITPRIP,LOC101927472
chr12	46369496	46392718	680	LOC100288798	SLC38A2,LOC100288798	SLC38A2,LOC100288798
chr10	42636358	42648226	681	ZNF33B	ZNF33B,LINC01518	ZNF33B
chr19	11728968	11740353	682	ZNF823	ZNF823,ZNF441	ZNF823
chr8	22974324	22991027	683	RHOBTB2	PEBP4,RHOBTB2	RHOBTB2
chr6	87203349	87220574	684	ZNF292		ZNF292
chr10	68592937	68634157	685	TET1		TET1
chr1	201500307	201522347	686	CSRP1	CSRP1,PHLDA3	CSRP1,RPS10P7
chr16	2513428	2524862	687	AMDHD2	CEMP1,MIR3178,TBC1D24,NTN3,PDPK1,MIR6768	ATP6V0C,AMDHD2
chr4	140218619	140268346	688	SCOC		SCOC
chr13	110301541	110314050	689	COL4A2	MIR8073	COL4A1,COL4A2
chr8	37854772	37916757	690	RAB11FIP1	RAB11FIP1,BRF2,ADRB3,GOT1L1	RAB11FIP1
chr14	69074627	69107450	691	DCAF5	DCAF5	DCAF5
chr2	44105593	44138684	692	PPM1B	PPM1B
chr12	8817706	8838794	693	A2ML1	A2ML1	A2ML1
chr6	15206939	15262040	694	JARID2		JARID2,JARID2-AS1
chr1	207310109	207325221	695	CD55		CD55
chr5	32162203	32177632	696	GOLPH3		GOLPH3
chr20	359346	376843	697	TRIB3	RBCK1,SOX12,TRIB3,NRSN2,NRSN2-AS1
chr11	62539334	62547922	698	AHNAK	EEF1G,TUT1,MIR6747	AHNAK
chr21	33616375	33660289	699	CRYZL1	DONSON	CRYZL1,ITSN1
chr7	100335487	100339357	700	PMS2P1	STAG3L5P-PVRIG2P-PILRB,PILRB,PILRA,SPDYE3,MIR6840,PVRIG2P	PMS2P1,STAG3L5P,STAG3L5P-PVRIG2P-PILRB
chr10	73870303	73920904	701	PLAU	CAMK2G	C10orf55,PLAU,CAMK2G
chr3	11236917	11256630	702	HRH1	ATG7	HRH1
chr11	34039565	34054719	703	CAPRIN1		CAPRIN1
chr11	27390816	27433517	704	CCDC34	CCDC34,LOC105376671	LGR4
chr13	20665718	20689417	705	IL17D	IL17D	IFT88
chr4	94514248	94549340	706	PDLIM5		PDLIM5
chr8	17486535	17507259	707	SLC7A2	SLC7A2	SLC7A2
chr17	17834498	17841777	708	SREBF1	MIR6777,MIR33B	SREBF1
chr6	25154419	25181254	709	CMAHP	CMAHP
chr2	27407137	27430613	710	PPM1G	ZNF513,EIF2B4,FTH1P3,KRTCAP3,SNX17	PPM1G,NRBP1
chr7	152503580	152545474	711	LINC01003	LINC01003
chr3	12644824	12697165	712	RAF1		RAF1
chr22	31247799	31276913	713	LIMK2	PIK3IP1	LIMK2
chr3	138908368	138922440	714	LINC01391	LINC01391,FOXL2,FOXL2NB
chr17	27331433	27364451	715	WSB1	MIR4522,WSB1
chr4	105108537	105149068	716	TET2		TET2
chr2	43035823	43044802	717	LOC102723854		LOC102723854
chr8	133568741	133581528	718	ST3GAL1	ST3GAL1	ST3GAL1
chr13	44570193	44602504	719	TSC22D1		TSC22D1,TSC22D1-AS1
chr19	54943444	54970047	720	NLRP2	NCR1	NLRP2,NLRP7
chr14	68449494	68488846	721	ZFP36L1		RAD51B
chr14	22712854	22749079	722	OXA1L	OXA1L
chr17	1461959	1492667	723	MYO1C	PITPNA-AS1,INPP5K,CRK	MYO1C
chr14	34024486	34061422	724	EGLN3
chr12	56555275	56584675	725	RBMS2	BAZ2A	RBMS2

## Sheet: H3K27ac_EVTD8
Chromosome	Start	End	Rank	Closest_Gene	Proximal_Genes	Overlap_Genes
chr11	2190200	2272614	1	ASCL2	IGF2,MIR4686,INS,C11orf21,TSPAN32,TH,IGF2-AS	ASCL2
chr12	120208492	120265774	2	PXN	SIRT4,PXN,RNU4-1,GCN1,RPLP0,RNU4-2	PXN,PXN-AS1
chr7	47400953	47577774	3	TNS3	LINC01447	TNS3
chr19	924429	969040	4	ARID3A	MED16,GRIN3B,WDR18,R3HDM4,KISS1R	ARID3A
chr6	35452288	35500073	5	MIR7111		FANCE,TEAD3,RPL10A,MIR7111,TULP1
chr10	112949071	113107491	6	TCF7L2	TCF7L2	TCF7L2
chr10	112709439	112816264	7	LOC103344931	LOC103344931	VTI1A
chr17	81976513	82025538	8	STRA13	PYCR1,MYADML2,MAFG-AS1,GPS1,MAFG,DCXR,RAC3,DUS1L,RFNG,ASPSCR1,NOTUM	ASPSCR1,STRA13,LRRC45
chr2	74001760	74101391	9	TET3	BOLA3-AS1,BOLA3,DGUOK-AS1	TET3
chr12	50174194	50284285	10	MIR1293	CERS5	LIMA1,MIR1293
chr17	63888143	63911235	11	CSH1	CSH2,GH1,GH2,TCAM1P,CD79B,CSHL1,SMARCD2	CSH1,CSHL1
chr22	30287349	30338103	12	TBC1D10A	RNF215,LIF,KIAA1656,OSM,CCDC157	GATSL3,TBC1D10A,SF3A1
chr14	77469997	77551391	13	ISM2	NOXRED1,VIPAS39,AHSA1	SPTLC2,ISM2
chr4	7910127	7986303	14	AFAP1	MIR95,AFAP1	LOC389199,ABLIM2,AFAP1
chr19	42873653	42935357	15	PSG6	PSG10P,PSG7	PSG1,PSG6,PSG7
chr11	12465754	12642313	16	TEAD1	TEAD1	PARVA
chr14	68502221	68689084	17	ZFP36L1		RAD51B
chr20	62616843	62671971	18	SLCO4A1	NTSR1	SLCO4A1,SLCO4A1-AS1
chr19	43041617	43084708	19	PSG2	PSG11	PSG2
chr19	43148526	43206164	20	PSG5	LOC284344	PSG4,PSG5
chr19	661218	688287	21	FSTL3	POLRMT,FGF22,PALM	FSTL3,PRSS57,RNF126
chr7	74707256	74759057	22	LOC101926943	GTF2I,NCF1	GTF2I,LOC101926943
chr19	17061230	17180115	23	MYO9B	MYO9B,USE1,HAUS8,CPAMD8,OCEL1	MYO9B,HAUS8
chr7	73162850	73206096	24	GTF2IP4	NCF1B	GTF2IP1,GTF2IP4
chr20	50215168	50289056	25	LINC01272	CEBPB-AS1,CEBPB,LINC01273,LINC01271,LINC01270	LINC01272
chr16	85471878	85570891	26	GSE1	GSE1
chr4	8506492	8595678	27	GPR78	CPZ	GPR78,CPZ
chr10	8272674	8313176	28	LINC00708	LINC00708
chr1	23419466	23508216	29	ASAP3	ZNF436,LOC101928163	ASAP3,TCEA3,E2F2
chr5	14097655	14228851	30	TRIO		TRIO
chr9	131591547	131716111	31	RAPGEF1		RAPGEF1
chr2	46118854	46251768	32	EPAS1	EPAS1	PRKCE
chr1	43492196	43559284	33	PTPRF	HYI,MIR6735	PTPRF
chr3	57996345	58118104	34	FLNB	FLNB	FLNB
chr10	80446618	80526675	35	TSPAN14	LOC102723703,SH2D4B,FAM213A,LOC101929574	TSPAN14
chr3	128474222	128507233	36	GATA2-AS1	DNAJB8,DNAJB8-AS1,LOC90246	GATA2,GATA2-AS1
chr19	49027503	49062023	37	CGB5	MIR6798,LHB,SNRNP70,CGB,LOC101059948,GYS1,RUVBL2,KCNA7	CGB5,SNAR-G1,CGB8,NTF4,CGB2,CGB1,CGB7,SNAR-G2
chr9	134324112	134420275	38	RXRA		RXRA,MIR4669
chr19	50727939	50783639	39	GPR32	MGC45922,SNORD88C,LOC105372441,KLK15,CLEC11A,SNORD88B,SHANK1,KLK1,C19orf48,ACPT,SNORD88A	GPR32
chr2	113137166	113200406	40	PSD4	IL1RN,PAX8-AS1	PSD4
chr10	8037627	8115693	41	GATA3	GATA3	GATA3-AS1,GATA3
chr22	21398059	21449799	42	HIC2	RIMBP3C,RIMBP3B,TMEM191C	HIC2
chr20	47290756	47393374	43	ZMYND8	ZMYND8	ZMYND8,LOC100131496
chr19	29811250	29873966	44	CCNE1	URI1	CCNE1
chr14	75253855	75303627	45	FOS		LINC01220,FOS
chr19	42728611	42788285	46	PSG8	LOC100289650	PSG8,PSG3
chr5	149270361	149335373	47	AFAP1L1	PCYOX1L,GRPEL2-AS1,GRPEL2,IL17B	AFAP1L1
chr3	15256669	15363055	48	SH3BP5		SH3BP5,SH3BP5-AS1
chr20	50020578	50087345	49	TRERNA1	UBE2V1,SNAI1	UBE2V1,TRERNA1,TMEM189-UBE2V1
chr22	49933415	49971839	50	PIM3	IL17REL,CRELD2,ALG12	MIR6821,PIM3
chr1	112806228	112873153	51	LINC01356		LINC01356
chr7	140605168	140668222	52	DENND2A	ADCK2,NDUFB2,NDUFB2-AS1,DENND2A
chr17	81947248	81965926	53	NOTUM	MAFG,PYCR1,MYADML2,MAFG-AS1,PCYT2,SIRT7,NPB,ASPSCR1	NOTUM
chr12	124904533	124941250	54	MIR5188	SCARB1,DHX37	MIR5188,UBC
chr14	102516286	102607960	55	MIR4309	ANKRD9	MIR4309,RCOR1
chr3	128221091	128304963	56	EEFSEC		EEFSEC
chr10	112603064	112689477	57	MIR4295		VTI1A,MIR4295
chr19	38636347	38737331	58	ACTN4	MAP4K1,LGALS7	EIF3K,CAPN12,ACTN4
chr3	120092293	120182605	59	GSK3B		GSK3B,GPR156
chr11	122655432	122765388	60	UBASH3B		UBASH3B
chr8	80485526	80580512	61	ZBTB10		ZBTB10
chr1	206219842	206253938	62	SRGAP2	SRGAP2,FAM72A	SRGAP2
chr4	182196441	182263759	63	TENM3	MIR1305	TENM3
chr1	121201397	121235246	64	SRGAP2C	FAM72B	SRGAP2C
chr19	43002278	43028974	65	PSG11		PSG11
chr22	36911123	36953707	66	CSF2RB	LL22NC01-81G9.3	CSF2RB
chr1	155124177	155140878	67	SLC50A1	EFNA1,KRTCAP2,TRIM46,SLC50A1,EFNA3	SLC50A1,DPM3,EFNA1
chr8	143011325	143029162	68	LY6E	C8orf31,CDC42P3	LOC100133669,LY6E
chr12	52895999	52976261	69	KRT8	EIF4B,KRT8,KRT78	KRT18,KRT8
chr11	76629253	76671318	70	LRRC32		LRRC32
chr2	9797656	9849889	71	TAF1B		TAF1B
chr19	861703	886310	72	CFD	LPPR3,ELANE,ARID3A,AZU1,PRTN3,R3HDM4,KISS1R,MIR3187	CFD,MED16
chr16	316389	347688	73	AXIN1	LOC100134368,NME4,AXIN1,MRPL28,RGS11,ARHGDIG,TMEM8A,PDIA2	AXIN1
chr19	10717173	10754458	74	MIR638	DNM2,MIR4748,QTRT1	DNM2,MIR638
chr19	42831141	42855784	75	PSG10P	LOC100289650,PSG1	PSG10P
chr5	151210653	151295598	76	GM2A	SLC36A3,GM2A	CCDC69,SLC36A3,GM2A
chr6	10395820	10421412	77	TFAP2A-AS1	MIR5689,LINC00518	TFAP2A,TFAP2A-AS1
chr17	75304604	75348264	78	SLC25A19	LOC100287042,MRPS7,MIF4GD,SLC25A19,GGA3	GRB2
chr17	49929209	49998356	79	DLX4		DLX4,DLX3
chr3	49442723	49540434	80	DAG1	DAG1,AMT,BSN,NICN1,TCTA,BSN-AS2,RHOA	DAG1
chr15	67102626	67178646	81	SMAD3		SMAD3
chr11	64267346	64286423	82	GPR137	FKBP2,TRMT112,PRDX5,DNAJC4,TRPT1,NUDT22,VEGFB,PPP1R14B,BAD,TEX40,GPR137,ESRRA,KCNK4	BAD,GPR137,PLCB3
chr11	7571913	7622769	83	PPFIBP2		PPFIBP2
chr13	46581903	46688689	84	LRCH1		LRCH1
chr19	45427770	45485884	85	FOSB	CD3EAP,VASP,PPP1R13L,PPM1N,ERCC1	RTN2,MIR6088,FOSB
chr15	34030024	34062000	86	AVEN	PGBD4,EMC7	AVEN,CHRM5
chr2	191564111	191698176	87	NABP1		NABP1,LOC105747689
chr2	105363027	105407726	88	FHL2	TGFBRAP1,C2orf49	FHL2
chr17	18938086	19005473	89	SLC5A10	GRAP	SLC5A10,FAM83G
chr1	93615848	93713392	90	BCAR3	BCAR3,LOC100129046	BCAR3
chr1	1343891	1369402	91	MXRA8	AURKAIP1,PUSL1,TAS1R3,MIR6727,ACAP3,LOC148413,CPTP,CCNL2,MRPL20,MIR6808,MIR6726,CPSF3L	MXRA8,DVL1
chr6	53106240	53171967	92	GCM1	FBXO9,ICK	GCM1
chr22	36031217	36086738	93	RBFOX2	RBFOX2
chr1	145044728	145074315	94	SRGAP2B	FAM72D	SRGAP2B
chr15	92800527	92841570	95	ASB9P1	LINC01578,ASB9P1
chr1	143993844	144022708	96	SRGAP2D	FAM72C	SRGAP2D
chr11	12377045	12450933	97	PARVA		PARVA
chr17	63864935	63873525	98	CSH2	CSH2,PSMC5,GH1,CSH1,GH2,TCAM1P,CSHL1,FTSJ3,SMARCD2	CSH2
chr3	128390694	128455414	99	DNAJB8-AS1	DNAJB8,GATA2,GATA2-AS1,DNAJB8-AS1	EEFSEC
chr11	12671920	12733576	100	TEAD1		TEAD1
chr1	21893979	21964088	101	HSPG2	CELA3B,CELA3A	HSPG2
chr19	43247261	43269614	102	LOC284344	PSG4,PSG9	LOC284344,PSG9
chr13	40776672	40814284	103	SLC25A15	MIR320D1,MRPS31	MIR621,SLC25A15,TPTE2P5
chr11	20010152	20079139	104	NAV2-AS2		NAV2,NAV2-AS2
chr16	70676149	70718837	105	MTSS1L	VAC14-AS1	VAC14,MTSS1L
chr1	39973951	40019259	106	MFSD2A	CAP1,MFSD2A
chr1	183222909	183332262	107	NMNAT2		LAMC2,NMNAT2
chr13	19766178	19820903	108	PSPC1	ZMYM5,PSPC1	PSPC1
chr3	134308628	134375552	109	MIR6827		AMOTL2,MIR6827
chr7	99360036	99406725	110	ARPC1B	ARPC1A,BUD31,PTCD1,CPSF4	PDAP1,ARPC1A,ARPC1B
chr9	107240554	107293169	111	RAD23B		RAD23B
chr1	236096808	236106587	112	NID1	NID1,GPR137B
chr13	97177244	97227360	113	MBNL2	MBNL2	MBNL2,LINC00456
chr10	132393297	132422624	114	PWWP2B	PWWP2B,C10orf91	PWWP2B
chr1	181077490	181142517	115	IER5	MR1,LOC101928973	IER5
chrX	115727931	115735556	116	PLS3
chr7	73774132	73852994	117	CLDN4	ABHD11,WBSCR28,ABHD11-AS1,CLDN3	CLDN4,WBSCR27
chr11	9565066	9622426	118	WEE1	SWAP70	WEE1
chr20	63622563	63642618	119	LOC100505771	RTEL1,STMN3,HELZ2	LOC100505771,STMN3,GMEB2
chr2	174004409	174066506	120	SP3	SP3
chr2	237690969	237745011	121	LRRFIP1		LRRFIP1
chr19	4192198	4244000	122	EBI3	CREB3L3,SIRT6,SHD,CCDC94	EBI3,ANKRD24
chr22_KI270734v1_random	33109	55856	123
chr17	49879223	49903926	124	TAC4	FLJ45513,TAC4
chr3	12934705	12995371	125	IQSEC1		IQSEC1
chr13	110332872	110432124	126	MIR8073	COL4A1	MIR8073,COL4A2
chr6	3784979	3844772	127	FAM50B	PXDC1,FAM50B
chr11	67663972	67699603	128	ALDH3B2	DOC2GP,NUDT8,ACY3,TBX10	ALDH3B2
chr19	1571728	1609623	129	MBD3	PLK5,MEX3D,MBD3	TCF3,UQCR11,MBD3
chr16	66604027	66662771	130	CMTM3	CMTM1,CMTM2	CMTM4,CMTM3
chr22	37885924	37934523	131	MICALL1	MIR658,POLR2F,C22orf23,MIR6820,EIF3L,ANKRD54,MIR659	EIF3L,MICALL1,MIR5096
chr18	36361167	36483372	132	FHOD3		FHOD3
chr4	40491808	40639999	133	RBM47		RBM47,MIR4802
chr8	102786703	102811281	134	AZIN1
chr4	152930115	152999143	135	FHDC1		FHDC1
chr4	88128676	88160712	136	ABCG2		ABCG2
chr3	127767804	127827200	137	MGLL		MGLL
chr11	65770245	65783205	138	AP5B1	OVOL1-AS1,OVOL1,RNASEH2C	AP5B1
chr19	2081456	2097218	139	MOB3A	MKNK2	MOB3A,IZUMO4
chr22	38274806	38321828	140	CSNK1E	TMEM184B	CSNK1E,LOC400927-CSNK1E
chr17	77268818	77292182	141	2023-09-09	2023-09-09	2023-09-09
chr3	46109038	46131033	142	CCR1
chr8	143731328	143742531	143	FAM83H-AS1	MAPK15,ZNF707,BREA2,CCDC166	FAM83H-AS1,MIR4664,FAM83H
chr1	231012275	231067201	144	FAM89A	ARV1,TTC13	FAM89A,MIR1182
chr3	119276537	119324040	145	ARHGAP31	B4GALT4	ARHGAP31,ARHGAP31-AS1,B4GALT4-AS1
chr17	41761575	41801682	146	JUP	GAST,HAP1,P3H4,JUP,NT5C3B,KLHL10,FKBP10	JUP
chr19	53586154	53615529	147	LOC284379	ZNF331,DPRX	LOC284379
chr3	129586885	129674721	148	PLXND1	H1FOO	PLXND1,TMCC1
chr15	62975580	63077017	149	TPM1	TPM1,LACTB	TPM1
chr1	205283044	205327572	150	NUAK2	TMCC2,KLHDC8A,LEMD1-AS1	NUAK2
chr22	36870088	36895040	151	NCF4	CSF2RB,NCF4	NCF4
chr7	137930049	138008934	152	LOC100130880		LOC100130880,CREB3L2
chr21	14983437	15066383	153	NRIP1		NRIP1
chr19	510652	536113	154	CDC34	GZMM,BSG,ODF3L2,SHC2,MADCAM1	CDC34,TPGS1
chr7	16645112	16682388	155	BZW2	BZW2	BZW2,ANKMY2
chr1	36293148	36374757	156	EVA1B	EVA1B,LSM10	SH3D21,EVA1B,STK40,THRAP3
chr12	96410695	96434383	157	CDK17	CDK17
chr3	190556972	190599205	158	IL1RAP	IL1RAP	IL1RAP
chr22	38176093	38200027	159	PLA2G6	PLA2G6,MAFF	PLA2G6
chr22	23804600	23829483	160	DERL3	MMP11,SMARCB1,CHCHD10,SLC2A11,DERL3,C22orf15	SMARCB1,GSTTP2
chr5	378935	416583	161	EXOC3-AS1	EXOC3-AS1,EXOC3	AHRR
chr19	13149857	13172940	162	IER2	LYL1,TRMT1,NACC1	IER2,STX10
chr9	127519371	127585201	163	FAM129B	STXBP1	FAM129B
chr1	3453402	3483824	164	ARHGEF16		ARHGEF16
chr7	73730812	73747401	165	ABHD11	MIR4284,ABHD11,STX1A,DNAJC30,CLDN3,WBSCR22	ABHD11,ABHD11-AS1
chr7	993024	1069717	166	MIR339	GPER1,ADAP1,CYP2W1,COX19	GPR146,C7orf50,MIR339
chr3	32815948	32880251	167	TRIM71		TRIM71
chr16	66344168	66389634	168	CDH5	BEAN1,LINC00920	CDH5
chr19	2949829	2998511	169	TLE6	ZNF57,ZNF77	TLE2,TLE6
chr17	45997829	46021765	170	STH		MAPT,STH
chr2	46284981	46391141	171	EPAS1	LOC101805491	EPAS1
chr7	101814241	101842530	172	CUX1		CUX1
chr19	3049841	3070961	173	AES	TLE2,GNA11	AES,MIR1268A
chr10	3881101	3927994	174	MIR6078
chr22	20777480	20886563	175	PI4KA	CRKL	SNAP29,SERPIND1,PI4KA
chr2	128260451	128307478	176	HS6ST1		HS6ST1
chr3	112358585	112422404	177	CD200		CD200
chr21	31786213	31812284	178	SCAF4
chr17	78859471	78903308	179	CEP295NL	CEP295NL,USP36	CEP295NL,TIMP2
chr1	148559785	148579922	180	NBPF14		NBPF14
chr14	104676854	104705527	181	INF2	ADSSL1,SIVA1,INF2	MIR4710,INF2
chr10	13839043	13904941	182	LOC101928453		FRMD4A
chr7	2686164	2735336	183	AMZ1		AMZ1,GNA12
chr3	54858643	54907295	184	CACNA2D3-AS1	LRTM1	CACNA2D3-AS1,CACNA2D3
chr5	172420531	172455121	185	SH3PXD2B		SH3PXD2B
chr3	138772885	138848328	186	PIK3CB	PIK3CB
chr12	124663976	124746801	187	NCOR2
chr18	35456321	35529787	188	INO80C	INO80C	INO80C
chr22	39437480	39476880	189	MGAT3	ATF4,MIEF1,MGAT3,TAB1,LOC100506472	MGAT3,MGAT3-AS1
chr7	74119696	74183379	190	EIF4H	LAT2,MIR590	LIMK1,EIF4H
chr6	112282433	112311582	191	LAMA4	RFPL4B,LAMA4	LOC101927640
chr14	95466900	95487100	192	SYNE3	SNHG10,GLRX5,SCARNA13	SYNE3
chr3	86950943	87004376	193	VGLL3		VGLL3
chr9	35718277	35733421	194	CREB3	MIR6852,TPM2,RGP1,GBA2,CA9,MSMP	TLN1,MIR6853,CREB3
chr16	66475032	66488033	195	BEAN1-AS1	BEAN1	BEAN1,BEAN1-AS1
chr2	9945679	9988618	196	GRHL1		GRHL1
chr16	53413811	53439133	197	RBL2	LOC102723373,LOC643802	RBL2
chr22	37165341	37199424	198	C1QTNF6	SSTR3,IL2RB,C1QTNF6,RAC2	C1QTNF6
chr14	105051028	105094357	199	GPR132	CDCA4,GPR132	LOC102723354,GPR132
chr1	155953963	155983144	200	ARHGEF2	RXFP4,RIT1,SCARNA4,SSR2,MIR6738,KIAA0907,SNORA80E	ARHGEF2
chr7	75214356	75219710	201	GTF2IP1	NCF1C	GTF2IP1
chr7	66589614	66629459	202	GS1-124K5.11	KCTD7,LOC100996437,GS1-124K5.11	GS1-124K5.11,KCTD7
chr7	80086267	80152803	203	GNAI1		GNAI1
chr1	120821820	120845207	204	RNVU1-19	PPIAL4A,RNVU1-19
chr1	161072112	161094033	205	PVRL4	DEDD,KLHDC9,ARHGAP30,USF1,NIT1,TSTD1,PFDN2	PVRL4
chr8	38347530	38410194	206	WHSC1L1		WHSC1L1,LETM2
chr17	68425266	68458583	207	WIPI1	MIR635	WIPI1,PRKAR1A
chr4	37970398	38034969	208	PTTG2	PTTG2	TBC1D1
chr6	56369811	56400817	209	COL21A1
chr13	20667349	20704663	210	IL17D		IL17D,IFT88
chr14	76952394	77009464	211	IRF2BPL	LOC283575,IRF2BPL
chr3	172120655	172173328	212	FNDC3B		FNDC3B
chr11	2738131	2756689	213	KCNQ1OT1	KCNQ1OT1	KCNQ1
chr1	116618917	116683567	214	IGSF3	CD58,C1orf137	IGSF3,MIR320B1
chr15	90868192	90891577	215	FES	UNC45A,FES,HDDC3,MAN2A2	FES,FURIN
chr19	29760061	29786661	216	CCNE1	C19orf12,CCNE1
chr19	45570361	45585307	217	OPA3	GPR4	OPA3
chr10	101878662	101942752	218	KCNIP2	KCNIP2	C10orf76
chr1	234598381	234620017	219	IRF2BP2	LOC101927787,LINC00184	IRF2BP2
chr16	84555432	84605283	220	COTL1	KLHL36	COTL1
chr19	970990	985015	221	WDR18	CNN2,GRIN3B,TMEM259	WDR18,ARID3A
chr1	149388504	149417492	222	PPIAL4C
chr2	16609447	16655689	223	FAM49A		FAM49A
chr6	148262711	148310256	224	SASH1	SASH1
chr2	69513467	69621252	225	SNORA36C		AAK1,SNORA36C
chr22	21241869	21260927	226	POM121L8P	POM121L8P
chr6	139509136	139547218	227	LOC645434	LOC645434
chr7	74786452	74803220	228	NCF1	GTF2IRD2	NCF1,GTF2IRD2
chr6	44199780	44251465	229	SLC29A1	SLC29A1,SLC35B2,TMEM151B,TCTE1,CAPN11,NFKBIE,HSP90AB1,MIR4647	SLC29A1,HSP90AB1
chr21	31853934	31891285	230	HUNK		HUNK
chr6	151353191	151401396	231	ZBTB2		AKAP12,ZBTB2
chr1	26275382	26307032	232	SH3BGRL3	UBXN11,AIM1L,CEP85,CD52	CEP85,UBXN11,SH3BGRL3
chr7	98349078	98401514	233	BAIAP2L1		BAIAP2L1
chr11	118908843	118930306	234	BCL9L	CXCR5,UPK2,FOXR1	BCL9L,MIR4492
chr17	76237510	76279517	235	UBALD2		QRICH2,RNF157,UBALD2
chr1	42173610	42241582	236	GUCA2A	GUCA2B,GUCA2A	FOXJ3
chr19	16074114	16102169	237	TPM4	LINC00905,HSH2D,RAB8A	TPM4
chr6	29813077	29833484	238	HLA-G	LOC554223,HCG4	HLA-G
chr1	120721265	120750623	239	RNVU1-19
chr5	38622529	38676848	240	LIFR	LIFR,LINC01265	LIFR-AS1
chr5	151556020	151600902	241	FAT2	MIR6499	FAT2
chr15	63226659	63256559	242	APH1B	APH1B	RAB8B
chr19	49010948	49026443	243	LOC101059948	CGB2,FTL,MIR6798,SNAR-G1,CGB5,CGB1,GYS1,CGB8,SNAR-G2,CGB7,KCNA7,NTF4	CGB,LHB,RUVBL2,LOC101059948
chr7	73234808	73250430	244	NCF1B		NCF1B
chr1	155158430	155168496	245	KRTCAP2	EFNA1,KRTCAP2,TRIM46,MUC1,SLC50A1,DPM3,MIR92B,MTX1,THBS3
chr22	41813707	41845960	246	SREBF2	CCDC134,SREBF2	CCDC134,SREBF2
chr2	98726503	98779327	247	LOC101927070		LOC101927070,MGAT4A
chr2	187502654	187554621	248	TFPI		TFPI
chr5	69234544	69256541	249	CDK7	MRPS36,CENPH	CDK7
chr17_GL000205v2_random	123771	140723	250	MGC70870
chr15	63500766	63562449	251	USP3	FBXL22,USP3-AS1	USP3
chr1	62744928	62797072	252	ATG4C		ATG4C
chr19	2150121	2176923	253	DOT1L	AP3D1	AP3D1,DOT1L
chr3	133532651	133599255	254	CDV3	CDV3	CDV3
chr3	196107617	196147721	255	LINC00885	TFRC	LINC00885
chr2	230998116	231052919	256	C2orf72	SPATA3-AS1,PSMD1	C2orf72,SPATA3
chr5	69130418	69169771	257	CCNB1	SLC30A5,MRPS36,CENPH	SLC30A5,CCNB1
chr2	231335556	231380359	258	MIR4777	B3GNT7	ARMC9,MIR4777
chr5	34683884	34792492	259	RAI14	RAI14,TTC23L	RAI14
chr1	31102764	31175109	260	PUM1	PUM1
chr19	15097696	15144649	261	ILVBL	OR1I1,CASP14,MIR6795	ILVBL,SYDE1
chr3	153130473	153164610	262	RAP2B		RAP2B
chr17_GL000205v2_random	62767	90263	263	MGC70870	MGC70870
chr9	109441388	109478103	264	PTPN3	PTPN3,MIR3927	PTPN3
chr2	84887076	84920607	265	TMSB10	TRABD2A	TMSB10
chr10	8348829	8439902	266	LINC00708
chr2	1726388	1745647	267	PXDN		PXDN
chr8	38830412	38867261	268	PLEKHA2	PLEKHA2	TACC1
chr3	46037853	46088431	269	XCR1	FYCO1,XCR1
chr5	157917612	157968204	270	CLINT1
chr11	65416322	65457902	271	MIR612	MALAT1,SLC25A45,FRMD8	NEAT1,MIR612
chr14	65224694	65279198	272	LOC100128233	LOC100128233
chr2	70130942	70143449	273	LOC100133985	PCBP1,LOC100133985,PCBP1-AS1,C2orf42
chr15	101167723	101214443	274	CHSY1		CHSY1
chr1	42978094	43015253	275	SLC2A1	SLC2A1	SLC2A1-AS1
chr14	68912022	68964899	276	ACTN1	ACTN1-AS1	ACTN1
chr19	7772518	7809421	277	CLEC4GP1	EVI5L,CD209,CLEC4G,CLEC4M	CLEC4GP1
chr17	41521375	41549389	278	KRT19	MIR6510,KRT35,KRT36,KRT15,LINC00974,KRT9,KRT13,KRT14	KRT19
chr11	62466135	62513262	279	AHNAK	SCGB1A1	AHNAK
chr2	96875689	96889096	280	SEMA4C	LOC101927053,ANKRD39,ANKRD23,SEMA4C	FAM178B
chr22	18807384	18822075	281	GGT3P	GGT3P
chr22	17941532	18002145	282	MIR648	FLJ41941,MICAL3	MICAL3,MIR648
chr2	113227622	113241707	283	PAX8-AS1	PAX8	PAX8-AS1,PAX8
chr19	42694608	42716035	284	PSG3	PSG3,PSG8
chr1	150870432	150926832	285	ARNT	ARNT,CERS2	ARNT,SETDB1
chr6	142274277	142306776	286	ADGRG6	ADGRG6	ADGRG6
chr5	38578751	38608199	287	LIFR	LIFR,MIR3650	LIFR-AS1,LIFR
chr7	23430159	23472267	288	IGF2BP3	RPS2P32	IGF2BP3
chr2	15898076	15918923	289	MYCNUT	MYCN,MYCNUT,MYCNOS
chr12	51315961	51327808	290	BIN2	SMAGP,BIN2,CELA1	BIN2
chr17	60372018	60419584	291	USP32	C17orf64	USP32
chr10	69312172	69350041	292	HK1		HK1
chr10	104303855	104351232	293	ITPRIP	GSTO2,GSTO1,CFAP58,CFAP58-AS1,MIR4482	ITPRIP,LOC101927472
chr19	5559925	5578381	294	TINCR	SAFB,SAFB2	TINCR
chr1	160997732	161036151	295	F11R	ARHGAP30,TSTD1,USF1,ITLN2	F11R
chr15	58855787	58935066	296	SLTM	SLTM	FAM63B,SLTM
chr22	35341299	35383537	297	HMOX1	MIR3909,MCM5,TOM1,MIR6069	HMOX1,TOM1
chr22	40981295	41029810	298	RBX1	RBX1
chr19	45883032	45907607	299	MYPOP	SYMPK,FOXA3,NANOS2	IRF2BP1,MYPOP
chr12	50530743	50626587	300	DIP2B		DIP2B
chr12	53348625	53387679	301	SP1	C12orf10,SP7,AAAS,AMHR2	SP1
chr13	97003467	97035829	302	OXGR1	LINC00359,OXGR1
chr16	81575284	81621453	303	MIR6504	MIR7854,LOC100129617	MIR6504,CMIP
chr12	123490027	123543511	304	RILPL1	TMED2,SNRNP35,LOC101927415	MIR3908,RILPL1
chr4	86917204	86975498	305	AFF1	AFF1,C4orf36	AFF1,LOC100506746
chr19	16818535	16836166	306	SIN3B	SIN3B	SIN3B
chr17	75964860	76000819	307	ACOX1	FBF1,CDK3,EVPL	ACOX1,TEN1,TEN1-CDK3
chr4	3009182	3037707	308	HTT	NOP14,HTT,HTT-AS,GRK4	GRK4
chr22	32684440	32746015	309	TIMP3		SYN3
chr21	14863917	14891194	310	NRIP1
chr15	74859315	74898892	311	SCAMP2	CPLX3,MIR6882,LMAN1L,FAM219B,MPI,ULK3,COX5A	SCAMP2,MPI
chr19	1247420	1262880	312	MIDN	C19orf24,CIRBP,CIRBP-AS1,ATP5D,STK11,CBARP,EFNA2	MIDN
chr19	38818596	38843141	313	ECH1	LGALS7B,RINL,LGALS4,LGALS7	HNRNPL,ECH1
chr12	121793327	121805571	314	LINC01089		RHOF,SETD1B,LINC01089
chr3	16745163	16805129	315	PLCL2
chr8	613141	637499	316	TDRP		ERICH1
chr10	32979946	33011238	317	ITGB1	ITGB1
chr11	9732570	9766616	318	SBF2-AS1		SWAP70,SBF2-AS1,LOC440028
chr17	75381355	75406040	319	GRB2	MIR3678	GRB2
chr10	71816394	71892723	320	PSAP	C10orf54,CDH23,PSAP,MIR7152	PSAP
chr10	26485010	26525219	321	APBB1IP		APBB1IP
chr7	151680659	151688686	322	PRKAG2	PRKAG2	PRKAG2
chr1	39189001	39233378	323	MACF1		MACF1
chr6	37119000	37165786	324	PIM1	PIM1
chr17	17911394	17963431	325	TOM1L2	LRRC48,TOM1L2	TOM1L2
chr3	172243180	172324704	326	GHSR		FNDC3B
chr2	28376839	28410810	327	FLJ31356		FOSL2,FLJ31356
chr9	129460092	129497226	328	LINC00963		LINC00963
chr11	10347983	10414335	329	AMPD3	AMPD3,ADM	CAND1.11
chr8	42467751	42508301	330	SLC20A2	SMIM19	SLC20A2
chrUn_GL000195v1	130478	154484	331	LOC389831	LOC389831
chr14	102774511	102811858	332	TRAF3	TRAF3	TRAF3
chr12	68771407	68833124	333	LOC100130075	MDM2,SLC35E3	MDM2,LOC100130075
chr1	89926959	89957471	334	GEMIN8P4	ZNF326,GEMIN8P4	LRRC8D
chr3	120434154	120478374	335	FSTL1	MIR198	FSTL1
chr15	74346760	74375317	336	LOC729739	CCDC33,MIR6881	LOC729739,CYP11A1
chr9	131302342	131335683	337	PPAPDC3	FAM78A	PPAPDC3
chr15	72156315	72200516	338	GRAMD2	SENP8,MYO9A,PKM	GRAMD2,PKM
chr17	29018998	29052545	339	PIPOX	SEZ6,TIAF1	PIPOX
chr19	33285630	33323107	340	CEBPA-AS1		CEBPA-AS1,CEBPA
chr20	5026945	5048030	341	SLC23A2	SLC23A2
chr11	78363662	78432684	342	GAB2	GAB2	LOC101928865,GAB2
chr7	75710976	75739846	343	HIP1	CCL26	HIP1
chr12	105293848	105339708	344	KCCAT198		C12orf75,KCCAT198
chr5	43168377	43223081	345	NIM1K	ZNF131	ZNF131,NIM1K
chr17	45145310	45171957	346	HEXIM2	MIR6784,HEXIM2,PLCD3,ACBD4,FMNL1	HEXIM1,HEXIM2
chr10	71755034	71773886	347	C10orf54	C10orf105,CDH23,MIR7152	CDH23,C10orf54
chr2	234939232	234955382	348	SH3BP4		SH3BP4
chr17	82857570	82891081	349	ZNF750	ZNF750	TBCD
chr6	148177561	148219823	350	SASH1
chr17	31897147	31941982	351	SUZ12	COPRS	UTP6,SUZ12
chr12	95646096	95673418	352	PGAM1P5		PGAM1P5,NTN4
chr12	6252795	6337495	353	PLEKHG6	LTBR,SCNN1A	TNFRSF1A,PLEKHG6
chr14	61336838	61390880	354	PRKCH		PRKCH
chr1	16888846	16914703	355	CROCC	CROCC	RNVU1-18
chr2	179262886	179280333	356	SESTD1		SESTD1
chr12	54409400	54424473	357	ITGA5	GPR84,ZNF385A,GTSF1	LOC102724050,ITGA5
chr10	100334520	100381251	358	SCD	PKD2L1,BLOC1S2	OLMALINC,SCD
chr21	26758847	26847335	359	ADAMTS1		ADAMTS1
chr5	34624785	34669605	360	RAI14	RAI14	RAI14
chr22	42652276	42745133	361	A4GALT	POLDIP3,CYB5R3,ATP5L2,RNU12	A4GALT
chr4	140133399	140173819	362	MAML3		MAML3
chr6	17698408	17729136	363	NUP153		NUP153
chr18	9421946	9454441	364	RALBP1	RALBP1
chr18	11840211	11862371	365	CHMP1B	MPPE1	GNAL,CHMP1B
chr18	3434223	3454495	366	TGIF1	TGIF1,GAPLINC	TGIF1
chr1	147752643	147762972	367	GJA5		GJA5
chr8	19650460	19695889	368	CSGALNACT1	CSGALNACT1	CSGALNACT1
chr21	15192306	15212111	369	NRIP1
chr15	90387091	90453344	370	IQGAP1	ZNF774,GABARAPL3	IQGAP1
chr14	63610769	63728424	371	WDR89		WDR89,SGPP1
chr21	15271161	15294333	372	NRIP1
chr16	81126255	81144868	373	GCSH	C16orf46,GCSH	PKD1L2
chr14	69073955	69107218	374	DCAF5	DCAF5	DCAF5
chr1_KI270711v1_random	7868	41377	375
chr1	93735695	93781973	376	BCAR3		BCAR3
chr7	5549616	5575568	377	FSCN1	FSCN1,FBXL18,LOC221946,ACTB
chr14	96461131	96541224	378	LOC730202		AK7,PAPOLA,LOC730202
chr1	150547809	150574023	379	MIR4257	ADAMTSL4,ECM1,FALEC,MCL1	ADAMTSL4,MIR4257,ADAMTSL4-AS1
chr3	12271636	12354633	380	PPARG		PPARG
chr20	53579099	53643827	381	ZNF217	LOC101927770	ZNF217
chr10	128047088	128066464	382	PTPRE		PTPRE
chr19	19364519	19413554	383	GATAD2A	MAU2,SUGP1,MIR640	GATAD2A
chr3	125116597	125158536	384	MIR5092		SLC12A8,MIR5092
chr17	59287346	59310578	385	YPEL2	YPEL2
chr2	43037031	43088638	386	LOC102723854		LOC102723854
chr7	129936260	129970608	387	UBE2H	UBE2H	UBE2H
chr15	71964448	71983935	388	SENP8		MYO9A
chr1	204408174	204450875	389	PPP1R15B	PLEKHA6,LINC00628	PPP1R15B,PIK3C2B
chr11	2864955	2893109	390	CDKN1C	KCNQ1-AS1,SLC22A18,SLC22A18AS,PHLDA2	SLC22A18AS,KCNQ1DN,CDKN1C
chr5	157554905	157578657	391	ADAM19		ADAM19
chr1	19863487	19884029	392	OTUD3	PLA2G2E,RNF186	OTUD3
chr11	1953174	1979936	393	MRPL23	TNNT3,MRPL23-AS1,H19,LINC01219,HOTS,MIR675	MRPL23
chr2	71029001	71072592	394	NAGK	TEX261	NAGK,OR7E91P
chr7	102273662	102334987	395	MIR4285	LOC100289561,SPDYE6	MIR4285,SH2B2,CUX1
chr14	68785921	68799859	396	ZFP36L1		ZFP36L1
chr17	2392529	2409153	397	MNT		LOC284009,MNT
chr19	52974133	53038149	398	ERVV-1	ERVV-2,ZNF321P,ZNF816	ZNF702P,ERVV-1
chr10	3754859	3786979	399	KLF6	KLF6	KLF6
chr12	132559746	132602901	400	MIR6763	P2RX2,LRCOL1	MIR6763,FBRSL1
chr6	21708492	21765588	401	CASC15		CASC15
chr3	107980475	108072160	402	CD47	CD47	CD47
chr14	74939641	74960073	403	PGF	EIF2B2,PGF,RPS6KL1	PGF
chr17	39699570	39724150	404	ERBB2	TCAP,GRB7,PNMT,MIR4728,PGAP3,MIEN1,ERBB2	ERBB2
chr21	42922942	42943024	405	ERVH48-1	NDUFV3,WDR4,MIR5692B,PKNOX1	ERVH48-1
chr16	75058915	75120954	406	LDHD	LDHD,ZFP1	ZNRF1,LDHD
chr1	121184966	121188288	407	SRGAP2C	FAM72B	SRGAP2C
chr15	78859636	78880196	408	MORF4L1	MORF4L1,ADAMTS7	MORF4L1
chr16	10308326	10343987	409	ATF7IP2	ATF7IP2
chr3	46425451	46436442	410	CCRL2	CCRL2,LOC102724297	LTF
chr5	134500424	134529102	411	LOC101927934		JADE2,LOC101927934
chr18	22152205	22189128	412	GATA6		GATA6-AS1,GATA6
chr19	17235057	17251106	413	NR2F6	USE1,ANKLE1,BABAM1,OCEL1	USHBP1,NR2F6
chr19	47578820	47668770	414	GLTSCR1	ZNF541,EHD2	GLTSCR1
chr12	49234676	49273090	415	TUBA1C	TUBA1A,PRPH	TUBA1C
chr11	73156332	73177777	416	FCHSD2	P2RY2,FCHSD2
chr10	93406512	93482725	417	MYOF	MYOF,CEP55	MYOF
chr6	53722084	53747453	418	LRRC1	LRRC1
chr1	31922317	31964119	419	PTP4A2	KHDRBS1,PTP4A2	PTP4A2
chr14	55077352	55132736	420	LGALS3	LGALS3,MAPK1IP1L	LGALS3
chr11	59171708	59193455	421	DTX4	LOC101927204,FAM111A,MPEG1	DTX4
chr1	180144700	180174583	422	QSOX1	FLJ23867	QSOX1
chr5	32199358	32234530	423	GOLPH3	GOLPH3	MTMR12
chr7	99095709	99144559	424	SMURF1	SMURF1	SMURF1
chr6	52993995	53030090	425	RN7SK	FBXO9	RN7SK,ICK,GSTA4
chr20	49668708	49707749	426	B4GALT5		B4GALT5
chr13	76964435	76984521	427	CLN5	IRG1,FBXL3,BTF3P11,CLN5
chr12	122705786	122716765	428	HCAR3	DENR,HCAR2,HCAR1	HCAR3
chr1	1122063	1133434	429	LINC01342	TTLL10,RNF223,C1orf159,MIR200A,LINC01342,MIR429,MIR200B
chr11	1825341	1844645	430	SYT8	LSP1,MIR4298,SYT8,MIR7847	TNNI2,SYT8
chr11	64835227	64871053	431	CDC42BPG	ATG2A,MEN1,MAP4K2,MIR6749,MIR192,MIR6750,MIR194-2	CDC42BPG,EHD1
chr17	44086133	44113182	432	HDAC5	G6PC3,HDAC5,C17orf53,LSM12	HDAC5
chr14	22836100	22849859	433	MMP14	SLC7A7,REM2,LRP10,MRPL52	MMP14
chr7	98280466	98296017	434	BRI3	TECPR1	BRI3,BAIAP2L1
chr6	32967932	32973710	435	BRD2	HLA-DMA,HLA-DOA,HLA-DMB	BRD2
chr2	20207059	20256996	436	SDC1		SDC1,PUM2
chr8	80898417	80934776	437	ZNF704	ZNF704
chr14	90784358	90829042	438	TTC7B		TTC7B
chr10	3803525	3820955	439	KLF6	KLF6
chr12	120191434	120206448	440	RPLP0	PXN,MIR4498	PXN-AS1,RPLP0,GCN1
chr22	41256062	41315508	441	RANGAP1	MIR6889,CHADL	ZC3H7B,RANGAP1
chr2	231695744	231718264	442	PTMA	PTMA	PTMA,MIR1244-2
chr2	240447279	240461077	443	MIR149		MIR149,PP14571,GPC1
chr6	139366681	139386847	444	CITED2		CITED2
chr17	82227995	82244023	445	SLC16A3	CSNK1D,CCDC57	SLC16A3,CSNK1D,MIR6787
chr2	102130116	102178067	446	IL1R1	IL1RL2	IL1R1
chr16	11814925	11837118	447	BCAR4	BCAR4,ZC3H7A	BCAR4,RSL1D1
chr12	32880217	32901906	448	PKP2		PKP2
chr17	28224547	28261468	449	PPY2P	KRT18P55	PPY2P,PYY2
chr4	88608285	88659384	450	HERC3	NAP1L5,RNU6-33P	HERC3
chr16	84499604	84533165	451	TLDC1		TLDC1
chr8	27354275	27367043	452	PTK2B	TRIM35	PTK2B
chr1	147095698	147121079	453	NBPF13P	RNVU1-8	NBPF13P
chr20	50187137	50197709	454	CEBPB-AS1	LINC01273,TMEM189-UBE2V1	CEBPB,CEBPB-AS1
chr1	12442662	12467451	455	SNORA59A	SNORA59A	VPS13D
chr5	131251788	131287619	456	CDC42SE2	CDC42SE2	CDC42SE2
chrUn_GL000195v1	14683	40738	457	LOC389831	LOC389831
chr19	53647003	53664483	458	MIR512-2	MIR520A,MIR519D,MIR526A1,MIR519E,MIR519C,MIR517A,MIR518B,MIR498,MIR520F,MIR524,MIR515-1,MIR1323,MIR1283-1,MIR523,MIR520C,LOC284379,MIR520B,MIR519B,MIR518F,MIR512-2,MIR518C,MIR512-1,DPRX,MIR526B,MIR525,MIR520E
chr19	41316347	41334374	459	CCDC97	TMEM91,B9D2	CCDC97,TGFB1
chr8	30254447	30292840	460	RBPMS
chr8	28351106	28422511	461	ZNF395	PNOC	ZNF395
chr7	76282636	76320228	462	HSPB1	YWHAG	SRRM3,HSPB1
chr13	28531850	28575073	463	FLT1	FLT1
chr12	3053405	3105683	464	TSPAN9	TSPAN9	TSPAN9
chr11	76571692	76579718	465	LRRC32
chr1	144546434	144561129	466	SRGAP2-AS1
chr22	21530853	21535380	467	PI4KAP2	UBE2L3,PI4KAP2
chr8	100947016	100953918	468	YWHAZ		YWHAZ
chr3	11662718	11735919	469	VGLL4	VGLL4	VGLL4
chr10	113449688	113492793	470	HABP2
chr11	74519784	74558088	471	LIPT2	POLD3,LIPT2
chr11	942682	973612	472	AP2A2	CHID1	AP2A2
chr1	17155254	17210673	473	PADI1	PADI3,PADI2	PADI1
chr1	108800617	108866237	474	AKNAD1	GPSM2	STXBP3,AKNAD1,SPATA42
chr5	36150987	36170360	475	SKP2	MIR580	LMBRD2,SKP2
chr5	16856286	16913908	476	MYO10		MYO10
chr18	9473770	9505045	477	RALBP1		RALBP1
chr14	77023342	77045664	478	IRF2BPL	LOC102724190	IRF2BPL,LOC283575
chr18	31189930	31279321	479	DSC1	DSG1,DSC1
chr5	32161963	32178508	480	GOLPH3		GOLPH3
chr1	3856549	3873843	481	DFFB	DFFB,C1orf174,LINC01134	CEP104,DFFB
chr2	231641285	231681814	482	PTMA	PTMA,MIR1244-2,C2orf57
chr19	53536786	53563397	483	ZNF331	LOC284379	ZNF331
chr2	63840280	63876101	484	UGP2		UGP2
chr6	2468052	2506043	485	LINC01600
chr15	70422410	70470912	486	SALRNA3
chr9	87699803	87731202	487	CTSL	CTSL,CTSL3P	DAPK1,CTSL
chr5	172128619	172189976	488	STK10	EFCAB9	STK10
chr2	227862446	227884985	489	DAW1	CCL20	DAW1
chr14	49963524	50014136	490	LINC01588		LINC01588,LINC01599,MIR6076
chr16	81500055	81560679	491	MIR7854		MIR7854,CMIP
chr1	245787945	245833454	492	SMYD3		SMYD3
chr15	101450203	101483040	493	PCSK6		PCSK6
chr1	39821571	39853205	494	TRIT1	BMP8B,TRIT1,MYCL	TRIT1
chr1	156105462	156131178	495	LMNA	RAB25,SEMA4A,LMNA,MEX3A	LMNA
chr14	52828383	52907869	496	GNPNAT1	GNPNAT1	FERMT2
chr14	75173653	75196886	497	TMED10	NEK9	TMED10
chr6	2848708	2878935	498	MIR4645	SERPINB9,SERPINB1,LOC101927730	MIR4645,SERPINB9P1
chr19	13850129	13860226	499	MIR23A	NANOS3,C19orf57,LOC284454,MIR23A,MIR27A,MIR24-2,MIR181D,MIR181C,CC2D1A
chr1	11997242	12024177	500	MIIP	TNFRSF8,MIR6729	MIIP,MFN2
chr1	17466287	17482621	501	RCC2	RCC2
chr11	96032743	96056667	502	MTMR2		MAML2
chr18	54234023	54264839	503	POLI	SNORA37,MBD2,POLI
chr6	3739342	3768282	504	PXDC1		PXDC1
chr16	18925309	18928907	505	SMG1		SMG1
chr7	152443333	152471863	506	LINC01003	KMT2C,FABP5P3	LINC01003
chr5	57824723	57890128	507	LOC101928539	LOC101928539
chr1	206314236	206338031	508	SRGAP2		SRGAP2
chr1	2127038	2137772	509	PRKCZ		PRKCZ
chr11	559487	571834	510	MIR210	IRF7,LRRC56,RASSF7,PHRF1,HRAS,LOC143666	MIR210HG,RASSF7,LMNTD2,MIR210
chr12	104136553	104148907	511	NFYB		NFYB
chr5	115922492	115978766	512	LVRN		LVRN
chr4	94507899	94549248	513	PDLIM5		PDLIM5
chr21	6368832	6373628	514	CBS
chr14	80185566	80216840	515	DIO2-AS1		DIO2,DIO2-AS1
chr1	159899768	159926022	516	TAGLN2	VSIG8,C1orf204,LINC01133,IGSF9,SLAMF9	TAGLN2,MIR4259,CFAP45
chr19	13833044	13849099	517	MIR23A	NANOS3,ZSWIM4,MIR181D,MIR181C	LOC284454,MIR27A,MIR24-2,MIR23A
chr7	5411537	5429824	518	TNRC18		TNRC18
chr6	25153955	25179191	519	CMAHP	CMAHP
chr15	90074760	90127154	520	IDH2		IDH2,ZNF710
chr9	131074431	131126190	521	AIF1L	AIF1L	AIF1L,NUP214,LAMC3
chr7	74982428	75004297	522	GATSL2		GATSL2
chr22	50529217	50544218	523	ODF3B	KLHDC7B,CHKB-AS1,TYMP,ADM2,SCO2,MIOX,CPT1B,CHKB,SYCE3,LMF2,NCAPH2	ODF3B,TYMP
chr4	40377473	40406399	524	CHRNA9	CHRNA9
chr19	11848376	11861996	525	ZNF439	ZNF439,ZNF69,ZNF491,ZNF440
chr1	201503127	201526030	526	RPS10P7	CSRP1,PHLDA3	CSRP1,RPS10P7
chr1	12705417	12735281	527	AADACL3	C1orf158,PRAMEF12	AADACL3
chr1	25874576	25895838	528	PAQR7	AUNIP,MIR3917,PAQR7,STMN1	STMN1
chr1	51607870	51661612	529	OSBPL9		OSBPL9
chr7	55244305	55255929	530	ELDR		ELDR
chr22	41443395	41458941	531	TOB2	ACO2,PHF5A	TOB2
chr22	40498354	40561014	532	LOC101927257	MKL1	LOC101927257,MKL1
chr3	46161576	46208787	533	CCR1	CCR3	CCR1
chr3	24253415	24320019	534	LOC101927854		THRB
chr6	15894095	15923215	535	MYLIP
chr11	64239355	64247979	536	FKBP2	BAD,DNAJC4,NUDT22,PLCB3,TRPT1,FERMT3,KCNK4,GPR137,VEGFB	FKBP2,PPP1R14B
chr12	122886272	122947893	537	VPS37B	OGFOD2,ARL6IP4	ABCB9,VPS37B
chr13	110284904	110314081	538	COL4A1	MIR8073	COL4A1,COL4A2
chr2	171210934	171273031	539	TLK1		TLK1
chr19	3552026	3576728	540	MFSD12	MFSD12,TBXA2R,GIPC3,C19orf71,FZR1,CACTIN-AS1	HMG20B,MFSD12
chr15	63839536	63891438	541	MIR422A	HERC1,LOC101928988	MIR422A
chr15	41567938	41595306	542	TYRO3	RPAP1	TYRO3
chr12	122693518	122703291	543	HCAR2	DENR,HCAR3,HCAR1	HCAR2
chr1	87131963	87155700	544	LINC01140		LINC01140
chr2	127567408	127616410	545	LOC105373609	LIMS2,GPR17,IWS1	MYO7B,LOC105373609
chr7	75141979	75148287	546	NCF1C	NCF1C	GTF2IRD2B
chr16	14363613	14379251	547	LOC105447648		LOC105447648
chr3	106325880	106346419	548	CBLB
chr11	62538008	62570707	549	AHNAK	MTA2,ROM1,TUT1,EML3	AHNAK,MIR3654,EEF1G,MIR6747
chr6	21587612	21630838	550	SOX4	CASC15	SOX4
chr1	121255313	121263942	551	SRGAP2C		SRGAP2C
chr7	149110185	149161248	552	ZNF398	ZNF282,ZNF786	ZNF398,ZNF425
chr10	97529612	97550978	553	ANKRD2	ANKRD2,MMS19,HOGA1,C10orf62	UBTD1
chr19	11085176	11106518	554	LDLR	SPC24,LDLR,MIR6886	LDLR
chr19	52647906	52701371	555	ZNF83	ZNF611,ZNF83	ZNF83
chr14	80606199	80639074	556	CEP128		CEP128
chr2	236374987	236381698	557	ASB18		IQCA1
chr16	29594334	29605280	558	SLC7A5P1	SLC7A5P1	MIR3680-1
chr2	98630788	98679604	559	MGAT4A	UNC50,COA5	MGAT4A
chr11	67460662	67475823	560	TMEM134	CORO1B,CABP4,AIP,GPR152,CDK2AP2,CABP2,MIR6752,PITPNM1,PTPRCAP,CARNS1,RPS6KB2	CABP4,TMEM134
chr6	111264252	111303899	561	KIAA1919		KIAA1919,REV3L
chr11	2560593	2568811	562	KCNQ1		KCNQ1
chr7	6244474	6314973	563	CYTH3	FAM220A	CYTH3
chr3	69083951	69108665	564	ARL6IP5	TMF1,UBA3,MIR3136,LMOD3	ARL6IP5
chr7	48067638	48100336	565	UPP1	C7orf57,UPP1,SUN3	UPP1
chr17	41322655	41362217	566	KRT33A	KRT34,KRT33B,KRTAP29-1,KRTAP16-1,KRT31,KRTAP17-1,LOC100505782	KRT33A
chrX	56780890	56814243	567	UQCRBP1	UQCRBP1	LINC01420
chr2	10329163	10362559	568	HPCAL1	HPCAL1	HPCAL1
chr20	45319824	45355357	569	SDC4	SYS1,SYS1-DBNDD2,MATN4,RBPJL,TP53TG5	SDC4
chrX	130080185	130126086	570	ELF4	AIFM1,RAB33A	ELF4
chr1	23554328	23601358	571	ID3	E2F2,LOC101928163,MDS2	ID3
chrX	115888172	115888793	572	DANT2		DANT2
chr16	89993797	89997064	573	DBNDD1	CENPBD1,AFG3L1P,DBNDD1,GAS8,DEF8,GAS8-AS1	AFG3L1P
chr19	52721450	52742597	574	ZNF611	ZNF83,ZNF600	ZNF611
chr11	10302588	10323556	575	CAND1.11	SBF2	CAND1.11,ADM
chr2	109629607	109648845	576	SOWAHC	SOWAHC,SEPT10
chr15	60393164	60400658	577	ANXA2		ANXA2
chr9	36268510	36298887	578	GNE	GNE	GNE
chr3	48491666	48525574	579	SHISA5	SHISA5,ATRIP,UCN2,MIR6823,TREX1	SHISA5,PFKFB4
chr16	28524559	28545286	580	NUPR1	CLN3,NUPR1,SGF29,APOBR,IL27	NUPR1
chr8	142988443	142998944	581	CDC42P3	LY6E,C8orf31	CDC42P3,LOC100133669
chr14	74973145	75030687	582	EIF2B2	ACYP1,PGF,ZC2HC1C,MLH3	EIF2B2,MLH3
chr9	133854501	133902449	583	VAV2		VAV2
chr3	48543428	48558166	584	MIR6823	UCN2,MIR711,SHISA5,COL7A1	PFKFB4,MIR6823
chr12	68607449	68649956	585	SNORA70G	RAP1B,NUP107,LOC100507250	SNORA70G,RAP1B
chr7	152499560	152545496	586	LINC01003	LINC01003
chr2	240233142	240258603	587	OTOS
chr15	74588008	74621046	588	CLK3		CLK3,ARID3B
chr3	12434816	12446582	589	TSEN2	TSEN2
chr4	140217434	140268340	590	SCOC		SCOC
chr1	201736876	201796699	591	NAV1	MIR1231,IPO9,MIR5191	NAV1,IPO9-AS1
chr9	69105528	69128886	592	TJP2	TJP2	TJP2
chr11	74119115	74148826	593	C2CD3	PPME1	C2CD3
chr1	145016715	145024991	594	SRGAP2B		SRGAP2B
chr20	53711722	53759950	595	SUMO1P1
chr8	25173708	25197951	596	DOCK5		DOCK5
chr4	39696273	39729630	597	UBE2K	UBE2K	UBE2K
chr3	128170193	128181247	598	EEFSEC	RUVBL1	EEFSEC
chr11	73739859	73761742	599	RAB6A	RAB6A,MRPL48	RAB6A
chr12	56555247	56584259	600	RBMS2	BAZ2A	RBMS2
chr12	7958929	7995408	601	SLC2A3	SLC2A3,FOXJ2
chr16	28485448	28506270	602	APOBR	CLN3,NUPR1,SGF29	CLN3,APOBR,IL27
chr4	168782973	168813696	603	PALLD	PALLD	PALLD
chr16	89897312	89910825	604	MC1R	MC1R,TUBB3,DEF8	TCF25
chr6	169070267	169100200	605	LOC101929504
chr6	163391298	163417474	606	CAHM	QKI,DKFZp451B082	QKI,CAHM
chr1	167713941	167743469	607	MPZL1		MPZL1
chr1	146123702	146129080	608	NBPF10		NBPF10
chr1	151180361	151217136	609	PIP5K1A	PIP5K1A,PSMD4,TNFAIP8L2-SCNM1,SCNM1,LYSMD1,TMOD4,SEMA6C,VPS72	VPS72,PIP5K1A
chr10	19760899	19785449	610	PLXDC2	PLXDC2,LOC101928834
chr8	38067587	38092761	611	ASH2L	ASH2L,EIF4EBP1
chr1	94089999	94131595	612	ABCA4		ABCA4
chr14	102079306	102099520	613	HSP90AA1	WDR20	HSP90AA1
chr1	206274489	206281989	614	SRGAP2		SRGAP2
chr1	229639688	229647700	615	URB2	TAF5L	URB2
chr22	39231610	39245131	616	PDGFB		PDGFB
chr1	67787929	67826532	617	GNG12-AS1	GNG12-AS1	GNG12
chr13	51713025	51740579	618	DHRS12		WDFY2
chr1	200629654	200675533	619	LOC101929224	KIF14	DDX59,LOC101929224
chr7	66739051	66752433	620	RABGEF1	RABGEF1	RABGEF1
chr12	7906372	7946076	621	SLC2A3	SLC2A14	SLC2A3
chr5	83024683	83033061	622	SCARNA18	XRCC4,SCARNA18,TMEM167A
chr4	83106822	83126358	623	PLAC8		PLAC8
chr11	735921	754958	624	TALDO1	TMEM80,EPS8L2,PANO1,SLC25A22,LOC171391,DEAF1,CEND1,PDDC1	TALDO1
chr9	136985000	137003113	625	C9orf142	ABCA2,FBXW5,C9orf139,FUT7,NPDC1,LCN12,C8G,PTGDS	C9orf142,CLIC3,LCNL1
chr3	138899385	138922371	626	LINC01391	LINC01391,FOXL2,FOXL2NB
chr6	137864396	137879251	627	LOC100130476	TNFAIP3	TNFAIP3,LOC100130476
chr9	19403642	19446583	628	ACER2	RPS6	ACER2
chr6	7129940	7177999	629	RREB1		RREB1
chr12	8656785	8664960	630	MFAP5	RIMKLB,AICDA,MFAP5	MFAP5
chr1	154967679	154976272	631	SHC1	PMVK,PBXIP1,SHC1,ZBTB7B,PYGO2,LENEP,FLAD1	SHC1,CKS1B,MIR4258
chr1	20201453	20213860	632	UBXN10-AS1	PLA2G2C,UBXN10,UBXN10-AS1
chr4	39020707	39047353	633	TMEM156	TMEM156,KLHL5	TMEM156,KLHL5
chr15	74377087	74392966	634	CYP11A1	CYP11A1,SEMA7A,MIR6881,LOC729739
chr2	96857587	96874410	635	SEMA4C	LOC101927053,ANKRD23,FAM178B,CNNM3	ANKRD39,SEMA4C
chr4	142356289	142408710	636	INPP4B		INPP4B
chr6	134897132	134939176	637	ALDH8A1	MIR3662,ALDH8A1	ALDH8A1
chr17	4942943	4950682	638	PFN1	ENO3,CAMTA2,GP1BA,KIF1C,C17orf107,MIR6865,SLC25A11,CHRNE,INCA1,MIR6864,SPAG7	RNF167,PFN1
chr1	207309957	207325150	639	CD55		CD55
chr5	178101091	178127618	640	N4BP3	RMND5B,NHP2	N4BP3
chr4	40670333	40723220	641	NSUN7	NSUN7,RBM47
chr15	88865220	88891982	642	HAPLN3	MFGE8	ACAN,HAPLN3
chr9	123903003	123947303	643	DENND1A		DENND1A
chr22	36454875	36485737	644	TXN2	FOXRED2,EIF3D	TXN2
chr8	47630811	47710334	645	CEBPD	CEBPD	SPIDR
chr11	96070536	96126733	646	MTMR2		MAML2
chr3	42808354	42847799	647	ACKR2	LOC729083,CCDC13,HIGD1A,CYP8B1	ACKR2
chr14	73739833	73772442	648	MIR4505	PNMA1,LOC100506476	ELMSAN1,MIR4505
chr8	143042071	143048274	649	C8orf31	LY6E,LOC100133669,CDC42P3	C8orf31
chr19	1063422	1069704	650	HMHA1	POLR2E,HMHA1,GPX4,TMEM259,CNN2	ABCA7,HMHA1
chr7	134932052	134949673	651	AGBL3	AGBL3	CALD1
chr20	63678786	63688166	652	TNFRSF6B	ZGPAT,LIME1,TNFRSF6B,STMN3,ARFRP1	RTEL1-TNFRSF6B,RTEL1
chr1	117357908	117376989	653	MAN1A2		MAN1A2
chr17	27526134	27551965	654	KSR1		KSR1
chr13	44554815	44602322	655	TSC22D1		TSC22D1,TSC22D1-AS1
chr11	96241983	96279498	656	MIR1260B		MAML2
chr13	44810753	44819335	657	LINC00330	LINC00330
chr16	81064252	81108094	658	C16orf46	ATMIN,GCSH	PKD1L2,GCSH,C16orf46
chr1	146376250	146387648	659	NUDT4P1		RNVU1-18
chr7	2630978	2646938	660	TTYH3	AMZ1	TTYH3
chr19	14528555	14564177	661	TECR	GIPC1,DNAJB1,CLEC17A,NDUFB7	TECR,MIR639
chr2	173959586	173972375	662	SP3		SP3
chr12	1648636	1671046	663	MIR3649	ADIPOR2,WNT5B	MIR3649
chr17	17008998	17037297	664	MPRIP	TNFRSF13B,MPRIP
chr7	151628988	151665536	665	PRKAG2		PRKAG2
chr19	3667985	3692870	666	PIP5K1C	TJP3,CACTIN,PIP5K1C	PIP5K1C
chr17	28716959	28732449	667	SNORD4B	PROCA1,TRAF4,RAB34	RAB34,SNORD42A,SNORD4B,SNORD42B,TLCD1,RPL23A,SNORD4A,NARR,NEK8
chr1	202005902	202068585	668	ELF3	ELF3,MIR6740	RNPEP,ELF3
chr1	144418800	144429646	669	RNVU1-15	RNVU1-15,PPIAL4D	NBPF15
chr1	15780900	15836767	670	UQCRHL	FBLIM1,SPEN,SLC25A34,TMEM82	FBLIM1,UQCRHL,FLJ37453
chr3	125049860	125080671	671	HEG1		HEG1
chr22	29336821	29358409	672	MIR3653	RASL10A,GAS2L1,SNORD125,MIR3653	AP1B1
chr6	29788167	29798142	673	HCG4	IFITM4P,HLA-G,HLA-F-AS1	LOC554223,HCG4
chr7	134882372	134906103	674	CALD1		CALD1
chr11	46321492	46357430	675	DGKZ	CHRM4,MIR4688,CREB3L1,MDK,DGKZ	DGKZ
chr9	124551786	124576935	676	NR5A1	NR5A1	NR6A1
chr20	818634	845380	677	FAM110A		FAM110A
chrX	153708349	153745469	678	ABCD1	SSR4,PNCK,PLXNB3,SLC6A8,SRPK3,IDH3G	BCAP31,ABCD1
chr14	34219330	34260384	679	SPTSSA
chr6	43608527	43631171	680	GTPBP2	RSPH9,XPO5,POLH,MAD2L1BP	GTPBP2,MAD2L1BP,POLH
chr6	35302448	35346311	681	PPARD	ZNF76,PPARD	DEF6,PPARD
chr1	109207029	109240050	682	SARS	KIAA1324,CELSR2,PSRC1	SARS
chr2	127524239	127533037	683	IWS1	MYO7B,LOC105373609	IWS1
chr13	102690421	102725495	684	METTL21C	CCDC168,TEX30	METTL21C
chr2	62653677	62666370	685	EHBP1	EHBP1
chr16	55659635	55682658	686	SLC6A2	CES1P2	SLC6A2
chr1	16861905	16873191	687	CROCC	CROCC
chr22	50274148	50307598	688	PLXNB2	PPP6R2,MAPK11,TUBGCP6,DENND6B,HDAC10,MAPK12	PLXNB2
chr12	118268801	118313139	689	TAOK3		TAOK3
chr11	9528657	9552249	690	WEE1	WEE1
chr1	147780678	147854804	691	GJA5	GJA5,GJA8
chr5	149473675	149506445	692	MIR145	CSNK1A1,MIR143,MIR145	CSNK1A1
chr9	6627133	6649120	693	GLDC		GLDC
chr3	156605754	156668680	694	TIPARP	TIPARP,TIPARP-AS1
chr12	104167105	104192758	695	TXNRD1	TXNRD1,NFYB
chr19	1097986	1107312	696	GPX4	POLR2E,HMHA1,SBNO2	GPX4
chr11	123433934	123493781	697	GRAMD1B	GRAMD1B
chr7	42152926	42170892	698	GLI3		GLI3
chr16	30103305	30128481	699	GDPD3	ALDOA,PPP4C,YPEL3,TBX6	MAPK3,GDPD3
chr10	30418091	30454737	700	MAP3K8	MIR7162,GOLGA2P6	MAP3K8
chr14	23057318	23080244	701	ACIN1	C14orf119,PSMB5,PSMB11,C14orf93,CEBPE	ACIN1,CDH24
chr12	31361453	31390896	702	FAM60A	FAM60A,FLJ13224	DENND5B
chr7	76333227	76393913	703	YWHAG	HSPB1,ZP3	YWHAG,SSC4D
chr15	92876305	92891411	704	LINC01578	CHD2,MIR3175	LINC01578
chr17	1574704	1629969	705	SLC43A2	PITPNA,RILP,SCARF1	SLC43A2
chr2	207676800	207721006	706	CCNYL1	MIR4775,FZD5	CCNYL1
chr19	2268979	2277153	707	OAZ1	SF3A2,PLEKHJ1,MIR1227,MIR6789,AMH,JSRP1,MIR4321,LINGO3	OAZ1,C19orf35
chr1	67682647	67707621	708	GADD45A	GADD45A	GNG12,GADD45A
chr19	57809958	57821038	709	ZNF552	ZNF587,ZNF587B,FKBP1AP1,ZNF586	ZNF552
chr10	7533182	7576663	710	ITIH5		ITIH5
chr7	135169297	135180193	711	C7orf49	C7orf49,MIR6509,WDR91,TMEM140	C7orf49
chr19	9780951	9794490	712	ZNF846	PIN1,ZNF846,UBL5,FBXL12
chr4	6687812	6699010	713	S100P	BLOC1S4,LOC93622,MRFAP1,MRFAP1L1	S100P
chr5	58450254	58462736	714	PLK2	GAPT,PLK2	PLK2
chr10	590147	636112	715	MIR5699	PRR26,MIR5699	DIP2C
chr9	124689658	124703304	716	MIR181B2		MIR181A2,NR6A1,MIR181B2,MIR181A2HG
chr16	2820259	2847854	717	ZG16B	TCEB2,PRSS33,PRSS41,PRSS22,FLYWCH2,PRSS21	PRSS30P,PRSS21,ZG16B
chr10	110395564	110414917	718	DUSP5
chr3	128648106	128681636	719	RPN1	RAB7A	RPN1
chr2	218279086	218298769	720	TMBIM1	AAMP,MIR6810,GPBAR1,PNKD	PNKD,MIR6513,TMBIM1
chr9	76361470	76382842	721	RFK	RFK,RPSAP9	PCSK5
chr14	75600870	75650013	722	FLVCR2	LOC102724153,TTLL5,C14orf1	FLVCR2,MIR7641-2
chr15	33842996	33898502	723	CHRM5		RYR3,AVEN
chr12	56077540	56089639	724	ERBB3	ZC3H10,ESYT1,RPS26,PA2G4,RPL41	ERBB3
chr19	1019490	1030526	725	CNN2	HMHA1,ABCA7,GRIN3B,TMEM259,WDR18	TMEM259,RNU6-1,RNU6-9,CNN2
chr7	5525988	5533025	726	ACTB	FBXL18,LOC221946,MIR589	ACTB
chr2	85396512	85420756	727	CAPG	SH2D6,CAPG,RETSAT,ELMOD3	CAPG
chr1	16565450	16588628	728	MIR3675	MIR3675,CROCCP2,FAM231B	NBPF1
chr17	27455980	27509669	729	KSR1	TBC1D3P5	KSR1
chr17	7833978	7845384	730	KDM6B	CYB5D1,CHD3,TMEM88,NAA38	KDM6B
chr9	5436020	5453901	731	CD274		CD274,PLGRKT
chr2	218395570	218406950	732	MIR26B	CATIP-AS2,CATIP,VIL1,CTDSP1,CATIP-AS1	SLC11A1,CTDSP1,MIR26B
chr15	52675548	52719968	733	FAM214A	FAM214A	FAM214A
chr10	97713221	97727066	734	MARVELD1	ZFYVE27,AVPI1,SFRP5	MARVELD1
chr15	59369899	59395424	735	MYO1E	FAM81A	MYO1E
chr3	122743237	122790435	736	HSPBAP1	DIRC2	HSPBAP1
chr15	74332470	74345747	737	CCDC33	CCDC33,LOC729739	CCDC33,CYP11A1
chr3	12462168	12487402	738	TSEN2	TSEN2	TSEN2
chr7	55177223	55189769	739	EGFR-AS1		EGFR,EGFR-AS1
chr6	110687950	110708319	740	AMD1		CDK19
chr1	43470278	43479445	741	HYI	HYI,MIR6735
chr11	67433609	67444624	742	PTPRCAP	PPP1CA,CABP4,AIP,TBC1D10C,MIR6752,GPR152,RAD9A,TMEM134,CARNS1	RPS6KB2,CORO1B,PTPRCAP
chr12	120282218	120288308	743	RNU4-2	SIRT4,PXN,RNU4-1,PLA2G1B,RNU4-2
chr1	24741274	24748849	744	CLIC4		CLIC4
chr9	23666631	23687692	745	LOC101929563		LOC101929563
chr13	110569723	110611959	746	CARKD	RAB20,CARKD
chr1	1429632	1436439	747	LOC102724312	MRPL20,VWA1,ANKRD65,ATAD3B,ATAD3C,LOC148413,CCNL2,LOC102724312,TMEM88B	LOC102724312,VWA1
chr14	95522975	95536253	748	SCARNA13	SYNE3,SNHG10	GLRX5,SCARNA13,SNHG10
chr1	154999296	155005578	749	ZBTB7B	CKS1B,PBXIP1,SHC1,DCST2,PYGO2,LENEP,ADAM15,MIR4258,FLAD1,LOC100505666,ZBTB7B,DCST1	ZBTB7B
chr17	4312763	4367038	750	UBE2G1	ANKFY1	UBE2G1
chr1	244867481	244888799	751	HNRNPU	COX20,HNRNPU,HNRNPU-AS1
chr19	5902807	5917226	752	CAPS	FUT5	NDUFA11,RANBP3,VMAC,CAPS
chr15	90143441	90167106	753	SEMA4B	SEMA4B,IDH2
chr17	31558151	31562940	754	MIR193A	MIR4725,MIR4724,MIR365B	MIR193A
chr1_KI270713v1_random	21014	22332	755	RNU1-1		RNU1-1
chr3	46385035	46400257	756	LOC102724297	CCRL2,CCR5,CCR2	LOC102724297
chr1	16535018	16545926	757	FAM231B	RNU1-1,CROCCP3,MIR3675	FAM231B
chr4	174531490	174598939	758	HPGD	HPGD
chr1	120045364	120058694	759	NOTCH2		NOTCH2
chr17	47526367	47538788	760	NPEPPS	MRPL45P2	NPEPPS
chr12	122724462	122734077	761	HCAR1	DENR,CCDC62,HCAR2,HCAR3	HCAR1
chr4	165212459	165239524	762	KLHL2	GK3P	KLHL2
chr7	96998994	97007935	763	DLX6	DLX5	DLX6,DLX6-AS1
chr13	102595923	102616214	764	TPP2		TPP2
chr6	73505487	73524267	765	EEF1A1	MTO1	EEF1A1
chr1	120558179	120574453	766	NBPF8
chr5	66866778	66911176	767	MAST4	MAST4	MAST4
chr1	216648607	216676004	768	ESRRG		ESRRG
chr8	98799855	98836535	769	STK3		STK3
chr4	76956905	76999291	770	2023-09-11		2023-09-11
chr14	54864543	54903220	771	MIR4308	GCH1	MIR4308,GCH1
chr8	38967675	38982375	772	HTRA4	ADAM9,TM2D2	PLEKHA2,HTRA4
chr19	18496607	18554847	773	ELL	C19orf60,KXD1,UBA52	FKBP8,ELL
chr3	172039171	172043853	774	FNDC3B		FNDC3B
chr17	73290302	73312610	775	CDC42EP4	CPSF4L	CDC42EP4
chr9	75083278	75101203	776	OSTF1		NMRK1,OSTF1
chr15	67023358	67051151	777	SMAD3	SMAD3
chr1	156746347	156753879	778	HDGF	CRABP2,RRNAD1,ISG20L2,PRCC,MRPL24	HDGF
chr4	119336818	119354802	779	FABP2	C4orf3,FABP2
chr7	139425803	139472253	780	LOC100129148		LOC100129148,KLRG2
chr17	49667344	49705473	781	SPOP		SLC35B1,SPOP
chr17	58005475	58025297	782	SRSF1	VEZF1,SRSF1	SRSF1
chr5	122838906	122850354	783	SNX24		SNX24
chr9	124122186	124157696	784	NEK6
chr3	31526839	31554785	785	STT3B		STT3B
chr2	37090918	37146805	786	EIF2AK2	GPATCH11,SULT6B1,HEATR5B,CEBPZOS	EIF2AK2,GPATCH11
chr2	70935496	70968952	787	ATP6V1B1-AS1	TEX261,ANKRD53,VAX2,LINC01143	ATP6V1B1,ATP6V1B1-AS1
chr10	43399271	43421689	788	HNRNPF	HNRNPF,ZNF487,FXYD4	HNRNPF
chr17	78371624	78379291	789	PGS1	LOC101928674,PGS1,SOCS3	LOC101928674,PGS1
chr17	27791833	27840090	790	NOS2		NOS2
chr9	131372598	131421700	791	PRRC2B	PRRC2B
chr15	89358813	89385982	792	MIR9-3	MIR6766,POLG	LINC00925,MIR9-3
chr2	38624026	38693502	793	GALM	HNRNPLL	GALM
chr15	81783145	81808837	794	MEX3B
chr17	43526151	43540877	795	ETV4	DHX8,ETV4	DHX8,ETV4
chr5	81018161	81028128	796	RASGRF2-AS1		RASGRF2
chr8	17487015	17507566	797	SLC7A2	SLC7A2	SLC7A2
chr16	85610097	85620909	798	GSE1	GSE1	GSE1
chr17	64412687	64445063	799	MIR1273E	MILR1,PECAM1	MIR1273E
chr19	2028216	2062083	800	MKNK2	IZUMO4,MKNK2,MOB3A,BTBD2	MKNK2
chr11	9360585	9397264	801	IPO7	TMEM41B,SNORA23	IPO7
chr2	69636746	69676034	802	AAK1		AAK1
chr17	4908017	4922759	803	CHRNE	ENO3,GP1BA,C17orf107,RNF167,MIR6865,SLC25A11,MIR6864,CHRNE,SPAG7,PFN1
chr3	105838507	105885305	804	CBLB		CBLB
chr6	35515133	35525748	805	TULP1	RPL10A,TEAD3,TULP1,MIR7111
chr1	28279785	28314120	806	MED18	MED18,ATPIF1,DNAJC8	SESN2
chr15	45430183	45458088	807	MIR147B	SPATA5L1	C15orf48,MIR147B
chr16	48373834	48411367	808	SIAH1	LOC100507577,SIAH1	SIAH1
chr19	5171278	5178242	809	PTPRS
chr7	158802194	158823674	810	ESYT2	WDR60	ESYT2
chr20	33722779	33734756	811	ZNF341	E2F1,NECAB3,PXMP4,ZNF341	ZNF341
chr1	167853980	167871715	812	ADCY10	ADCY10	ADCY10
chr1	120459461	120464743	813	NBPF8	PFN1P2,NBPF8	NBPF8
chr11	107694085	107748472	814	SLN		SLN
chr13	99196531	99202745	815	UBAC2	UBAC2	UBAC2-AS1,UBAC2
chr17	80111162	80129616	816	GAA	GAA,CARD14,EIF4A3,MIR1268B	GAA
chr1	229198790	229238696	817	MIR4454	RAB4A,MIR4454
chr3	119343657	119378896	818	ARHGAP31-AS1	ARHGAP31-AS1	ARHGAP31
chr13	29830979	29865174	819	UBL3	LINC00297	UBL3
chr5	52787394	52811667	820	ITGA1		PELO,ITGA1
chr14	95495265	95509161	821	SYNE3	SYNE3,SNHG10,GLRX5,SCARNA13
chr4	15659540	15694916	822	FAM200B	FBXL5,BST1	FAM200B
chr7	101093601	101140440	823	SERPINE1	MIR4653,VGF,AP1S1,NAT16,TRIM56	SERPINE1
chr5	37351954	37371741	824	NUP155	WDR70	NUP155
chr13	39005987	39041251	825	PROSER1	NHLRC3,STOML3	NHLRC3,PROSER1
chr20	37276877	37319270	826	MANBAL	SRC,GHRH	MANBAL
chr14	77083933	77112932	827	CIPC	LOC283575,LOC102724190,ZDHHC22	CIPC
chr1	165630198	165648246	828	MGST3	LOC400794	MGST3
chr11	2815917	2846859	829	KCNQ1-AS1	KCNQ1DN,CDKN1C	KCNQ1,KCNQ1-AS1
chr8	22578124	22601087	830	PDLIM2	C8orf58,SORBS3,BIN3-IT1,CCAR2	PDLIM2,C8orf58
chr3	105921741	105935846	831	CBLB
chr15	41773495	41811337	832	MAPKBP1	JMJD7,PLA2G4B,MAPKBP1	MAPKBP1
chr9	94848230	94881510	833	MIR2278	MIR2278	C9orf3
chr3	13745313	13754758	834	LINC00620		LINC00620
chr13	51974661	52007736	835	ATP7B	ALG11,UTP14C,ATP7B	ATP7B
chr16	14301228	14312462	836	MIR365A		MIR193B,MIR365A
chr1	148522039	148536899	837	PPIAL4G	PPIAL4G	NBPF14
chr21	14911315	14928828	838	NRIP1
chr2	215311437	215331681	839	ATIC		ATIC
chr14	80563209	80572189	840	DIO2		CEP128
chr7	128210083	128222804	841	MIR129-1	LEP,MIR129-1
chr17	30945957	30979175	842	RNF135	TEFM	ADAP2,RNF135,DPRXP4
chr16	56911088	56951311	843	HERPUD1	HERPUD1,CETP,MIR6863	SLC12A3,HERPUD1
chr17	13104172	13130499	844	ELAC2
chr4	143342796	143407863	845	MIR3139	GAB1	GAB1,MIR3139
chr5	172074729	172111580	846	FBXW11		STK10
chr8	89796203	89805824	847	RIPK2	RIPK2,LOC101929709
chr7	131091506	131111356	848	LINC-PINT	LINC-PINT	LINC-PINT,MKLN1
chr6	169162749	169175912	849	LOC101929504		LOC101929504
chr22	28804393	28818533	850	XBP1	CCDC117,XBP1
chr13	41132157	41146557	851	LOC101929140	MIR3168,KBTBD7	KBTBD6,LOC101929140
chr10	21326804	21368100	852	RNU6-15P	RNU6-15P
chr8	30379027	30395595	853	RBPMS-AS1	RBPMS	RBPMS,RBPMS-AS1
chr14	103091418	103140255	854	TNFAIP2	LINC00605,CDC42BPB	EXOC3L4,TNFAIP2
chr2	102062303	102067450	855	IL1R1	IL1R1
chr14	73044830	73061189	856	RBM25	ZFYVE1	RBM25
chr19	45716681	45749955	857	BHMG1	MIR642B,QPCTL,DMWD,DMPK,GIPR,SIX5,SNRPD2,MIR642A	FBXO46,BHMG1
chr2	27412969	27429658	858	NRBP1	ZNF513,PPM1G,EIF2B4,FTH1P3,KRTCAP3,SNX17	NRBP1
chr6	152301682	152316510	859	SYNE1-AS1		SYNE1
chr1	220690341	220700402	860	C1orf115	2023-03-02	C1orf115
chr1	148942022	148952757	861	PDE4DIP	LOC653513	PDE4DIP
chr11	96313283	96334097	862	MIR1260B	MIR1260B	MAML2
chr12	12582081	12615814	863	CREBL2	DUSP16	CREBL2
chrX	48696047	48712597	864	SUV39H1	WAS,GLOD5	SUV39H1
chr3	13823864	13860378	865	WNT7A		WNT7A
chr1	149061719	149065572	866	NBPF9	NBPF9	NBPF9
chr14	22712877	22749046	867	OXA1L	OXA1L
chr1	146982976	146987862	868	NBPF12		NBPF12
chr2	202803570	202829504	869	ICA1L		ICA1L
chr3	4976951	4987341	870	BHLHE40-AS1	BHLHE40-AS1	BHLHE40-AS1,BHLHE40
chr4	6916094	6957624	871	TBC1D14	TBC1D14	TBC1D14
chr6	7540763	7562143	872	DSP	SNRNP48	DSP
chr19	2208430	2232666	873	MIR1227	SF3A2,MIR6789,MIR1227,C19orf35,AMH,JSRP1,PLEKHJ1,OAZ1,MIR4321	PLEKHJ1,DOT1L
chr2	1685005	1705820	874	PXDN		PXDN
chr6	148235776	148250149	875	SASH1
chr8	102652263	102657469	876	KLF10		KLF10
chr6	158815517	158822070	877	EZR	C6orf99,OSTCP1	EZR,EZR-AS1
chr6	139970285	139986240	878	LOC100507477		LOC103352541,LOC100507477
chr2	206199015	206229083	879	GPR1	ZDBF2,SNORA41,SNORD51,EEF1B2,NDUFS1,GPR1	GPR1-AS,GPR1
chr14	65321266	65339399	880	MIR4708		MIR4708
chr1	24688890	24726828	881	CLIC4	CLIC4,SRRM1
chr5	39217339	39224836	882	FYB	FYB	FYB
chr10	119655548	119689472	883	BAG3	INPP5F	BAG3
chr10	3654898	3678764	884	KLF6		LOC105376360
chr16	75229756	75254421	885	BCAR1	CTRB2,CTRB1,BCAR1,LOC100506281	BCAR1
chr7	37444645	37449106	886	ELMO1		ELMO1
chr1	15401029	15431061	887	EFHD2	CELA2B,CTRC,CELA2A	EFHD2
chr19	11813687	11822133	888	ZNF440	ZNF439,ZNF491,ZNF441	ZNF440
chr22	39200051	39216351	889	PDGFB	PDGFB,CBX7
chr11	75031506	75056750	890	OR2AT4	NEU3,OR2AT4
chr5	157591448	157628095	891	ADAM19	C5orf52,ADAM19	SOX30
chr5	134465965	134485467	892	LOC101927934	LOC101927934,JADE2,LOC102546229
chr7	2756844	2774302	893	GNA12		GNA12
chr2	195493127	195524832	894	SLC39A10
chr16	3138361	3193429	895	CASP16P	ZNF200,ZNF205,ZSCAN10,OR1F1,OR1F2P,ZNF213-AS1,ZNF205-AS1,ZNF213	ZNF213,CASP16P
chr10	77844858	77868392	896	DLG5		DLG5
chr8	27625020	27637318	897	SCARA3	CLU,MIR6843	SCARA3
chr21	33616412	33660213	898	CRYZL1	DONSON	CRYZL1,ITSN1
chr1	39131908	39146145	899	MACF1		MACF1
chr2	38774845	38799564	900	GEMIN6	SRSF7	DHX57,GEMIN6
chr7	5509355	5515443	901	FBXL18	ACTB,MIR589	FBXL18,LOC221946
chr13	42994751	43025351	902	DNAJC15	EPSTI1	DNAJC15
chr7	148505457	148527563	903	C7orf33
chr17	28742132	28749911	904	TRAF4	SNORD4B,RAB34,TLCD1,PROCA1,SNORD42A,SNORD4A,SNORD42B,RPL23A	TRAF4,NEK8
chr8	27314208	27335794	905	PTK2B	TRIM35	PTK2B
chr12	32659680	32689722	906	DNM1L	DNM1L	DNM1L
chr2	10003835	10029858	907	KLF11	KLF11
chr2	27180283	27213109	908	ATRAID	PREB,TCF23,PRR30,SLC30A3,CAD	ATRAID,SLC5A6
chr11	32981480	33007611	909	DEPDC7	TCP11L1,DEPDC7
chr21	44956888	44985009	910	LINC00163	ITGB2,LINC00163,LINC01547,LINC00162,ITGB2-AS1	FAM207A
chr2	20100106	20153933	911	LAPTM4A	LAPTM4A
chr6	11080906	11096230	912	SMIM13	ELOVL2-AS1,ERVFRD-1,ELOVL2	SMIM13
chr17	81510231	81518164	913	ACTG1	FSCN2,ACTG1,FAAP100,NPLOC4	ACTG1
chr22	25682349	25726272	914	MYO18B	MYO18B	ADRBK2
chr6	73563849	73591287	915	EEF1A1	EEF1A1
chr19	7254922	7289936	916	INSR	INSR	INSR
chr19	1268865	1276508	917	CIRBP-AS1	ATP5D,CBARP,MIDN,EFNA2	CIRBP-AS1,CIRBP,C19orf24
chr1	87317892	87346324	918	LMO4	LINC01364	LMO4
chr6	52498668	52518807	919	TRAM2		TRAM2
chr20	4214560	4222022	920	LINC01433	LINC01433	ADRA1D
chr4	1034077	1046890	921	FGFRL1	IDUA,SLC26A1,FGFRL1
chr9	131733535	131755395	922	RAPGEF1	RAPGEF1	RAPGEF1
chr19	52523724	52536933	923	ZNF808	ZNF701	ZNF808
chrX	109825918	109849193	924	ACSL4
chr1	228776905	228787316	925	RHOU	RHOU
chr15	92899897	92924439	926	MIR3175	LINC01578	CHD2,MIR3175
chr12	108714507	108740196	927	CORO1C	CORO1C	CORO1C
chr1	152029193	152049439	928	S100A11	LOC100131107,TCHHL1,NBPF18P,S100A10	S100A11
chrX	119751279	119769358	929	SOWAHD	SNORA69,RPL39	SOWAHD
chr22	36328705	36375092	930	MYH9	MIR6819	MYH9
chr5	87267106	87282815	931	RASA1	LOC644285,LOC55338	RASA1
chr10	3452759	3500995	932	LOC105376360		LOC105376360
chr19	18291093	18294716	933	MIR3188	PDE4C,LSM4,JUND,PGPEP1,LOC729966,MIR3188,KIAA1683
chr2	174663973	174695638	934	WIPF1	WIPF1	WIPF1
chr19	52922722	52947074	935	ZNF321P	ZNF320,ZNF888,ZNF816,ZNF702P	ZNF321P,ZNF816-ZNF321P
chr5	58013746	58025588	936	LOC101928569
chr11	7662218	7688352	937	CYB5R2	CYB5R2,OVCH2	CYB5R2
chr2	219681861	219689651	938	SLC4A3
chr22	41973756	41985377	939	2023-09-03	TNFRSF13C,CENPM,WBP2NL,LINC00634	2023-09-03
chr17	1221050	1254586	940	BHLHA9	TUSC5,ABR,BHLHA9
chr6	87699760	87764005	941	AKIRIN2	LOC101928911	AKIRIN2
chr1	12131510	12164064	942	MIR7846	MIR4632,MIR7846,TNFRSF1B	TNFRSF8
chr16	4458510	4477488	943	NMRAL1	HMOX2,CORO7,NMRAL1,DNAJA3	HMOX2,NMRAL1
chr10	47399655	47422374	944	ZNF488	ZNF488
chr8	140491485	140503960	945	CHRAC1	CHRAC1,TRAPPC9
chr14	68449264	68488722	946	ZFP36L1		RAD51B
chr2	106099337	106175073	947	UXS1	C2orf40,UXS1	UXS1
chr1	21450222	21468678	948	NBPF3	ALPL,NBPF3	NBPF3
chr1	39875120	39902476	949	TRIT1	TRIT1	MYCL,TRIT1
chr12	50768475	50791739	950	ATF1		ATF1
chr10	125893366	125909529	951	FANK1	DHX32	FANK1
chr1	149884682	149889506	952	HIST2H2AC	BOLA1,MTMR11,HIST2H2AA3,HIST2H2BC,HIST2H3A,SV2A,HIST2H2AA4,SF3B4,HIST2H3C	HIST2H2AB,HIST2H2AC,HIST2H2BE
chr6	6959777	6981525	953	RREB1
chr1	119503636	119514817	954	HSD3B1	HSD3BP4	HSD3B1
chr2	28567145	28625325	955	PLB1		PLB1
chr11	9897878	9923373	956	LOC101928008		SBF2,LOC101928008
chr8	141009008	141028527	957	PTK2	PTK2
chr3	41968724	41995384	958	ULK4	ULK4
chr1	149630907	149639237	959	LINC00869	PPIAL4C,LINC00869	LINC00869
chr10	28518488	28534709	960	WAC-AS1		WAC,WAC-AS1
chr6	25214965	25223625	961	LOC101928663	LOC101928663
chr7	112968058	112997722	962	HRAT17	C7orf60	HRAT17
chr17	9661924	9678271	963	USP43	USP43	USP43
chr9	72508415	72591085	964	TMC1		TMC1
chr11	57654088	57694612	965	ZDHHC5	C11orf31,YPEL4,MED19,TMX2,MIR130A,CLP1	CLP1,ZDHHC5
chr1	93801202	93848250	966	MIR760	DNTTIP2	MIR760,BCAR3
chr17	81658370	81668004	967	OXLD1	TSPAN10,NPLOC4,HGS,ARL16,PDE6G,MRPL12,SLC25A10,MIR6786,OXLD1	OXLD1,CCDC137
chr10	103440822	103455330	968	CALHM2	MIR1307,CALHM2,USMG5,CALHM3,NEURL1	PDCD11,CALHM1,CALHM2
chr11	118977786	119000738	969	CCDC84	SLC37A4,TRAPPC4,CCDC84,UPK2,RPL23AP64,RPS25,MIR3656	CCDC84,FOXR1
chr15	44701180	44720724	970	B2M	PATL2,TRIM69,SPG11,LOC100419583	B2M
chrX	103533722	103544611	971	LOC105373300	TCEAL4,RAB40A	LOC105373300
chr9	127846151	127862842	972	ENG	ST6GALNAC6,ENG,MIR4672,FPGS,AK1	ENG
chr6	85641545	85647247	973	SYNCRIP	SNORD50B,SNORD50A,SYNCRIP,SNX14,SNHG5	SYNCRIP
chr7	158855992	158865125	974	WDR60	ESYT2	WDR60
chr1	155687602	155701804	975	DAP3	DAP3,YY1AP1	YY1AP1,DAP3
chr19	18274273	18283569	976	JUND	PDE4C,LSM4,JUND,LOC729966,KIAA1683	KIAA1683,MIR3188,JUND
chr10	73870835	73907957	977	CAMK2G	C10orf55,PLAU,CAMK2G	CAMK2G
chr5	59079669	59138486	978	PDE4D	PDE4D	PDE4D
chr2	10056561	10063906	979	KLF11	KLF11	CYS1
chr19	18314246	18324200	980	LSM4	MIR3188,JUND,KIAA1683,PGPEP1	LSM4

## Sheet: P300_TSC
Chromosome	Start	End	Rank	Closest_Gene	Proximal_Genes	Overlap_Genes
chr8	134832508	134869033	1	LOC101927845	MIR30D,MIR30B	NCRNA00250,LOC101927845
chr12	7959716	7995228	2	SLC2A3	SLC2A3,FOXJ2
chr5	116858744	116887386	3	LOC102467223
chr2	11103842	11122687	4	FLJ33534	C2orf50,PQLC3	FLJ33534
chr4	182197662	182246943	5	TENM3	MIR1305	TENM3
chr13	91182007	91244180	6	LINC00379		LINC00379
chr1	94090863	94130576	7	ABCA4		ABCA4
chr3	14223665	14273655	8	LSM3	XPC,LSM3
chr10	8279532	8312592	9	LINC00708	LINC00708
chr16	85514562	85562704	10	GSE1	GSE1
chr17	49879461	49916012	11	TAC4	FLJ45513,TAC4
chr18	6556851	6579128	12	LINC01387		LINC01387
chr1	112792228	112873611	13	LINC01356	AKR7A2P1	LINC01356
chr11	102009057	102027320	14	C11orf70	C11orf70
chr12	7849969	7864939	15	SLC2A14	SLC2A14	SLC2A14
chr21	42929450	42942240	16	ERVH48-1	NDUFV3,WDR4,MIR5692B,PKNOX1,ERVH48-1
chr1	205274251	205325670	17	NUAK2	TMCC2,LEMD1-AS1,KLHDC8A	NUAK2
chr4	102701988	102737413	18	MANBA	LOC102723704	MANBA
chr8	127800783	127833449	19	MIR1204	MIR1204
chr2	191555478	191646479	20	NABP1	LOC105747689,NABP1
chr8	37589117	37620795	21	LINC01605
chr7	47508346	47576848	22	TNS3	LINC01447	TNS3
chr10	8063463	8117315	23	GATA3	GATA3-AS1,GATA3	GATA3
chr5	116932823	116948245	24	LOC102467223
chr19	53612612	53639009	25	DPRX	MIR512-2,MIR1283-1,MIR519E,MIR498,MIR520E,MIR512-1,MIR519C,LOC284379,MIR515-1,MIR520F,MIR1323	DPRX
chr7	2805454	2835445	26	GNA12	GNA12	GNA12
chr1	204287111	204323550	27	PLEKHA6	LINC00628	PLEKHA6
chr1	167853559	167880848	28	ADCY10	ADCY10	ADCY10
chr3	128410911	128457540	29	DNAJB8-AS1	DNAJB8,GATA2,GATA2-AS1,DNAJB8-AS1
chr13	98896185	98941030	30	DOCK9		DOCK9
chr6	34984461	35009120	31	ANKS1A		ANKS1A
chr3	46082071	46131260	32	XCR1
chr1	183256957	183292433	33	NMNAT2		NMNAT2
chr7	5549320	5599115	34	FSCN1	FBXL18,LOC221946,ACTB	FSCN1
chr3	4983959	5027284	35	BHLHE40-AS1	BHLHE40-AS1	BHLHE40
chr10	8399903	8439446	36	LINC00708
chr8	127934475	127971976	37	TMEM75	MIR1206	PVT1,TMEM75,MIR1205
chr5	71571818	71578475	38	MCCC2	MCCC2
chr7	131603014	131649044	39	PODXL	PODXL
chr19	46193129	46239541	40	DKFZp434J0226	IGFL2	IGFL1,DKFZp434J0226
chr2	226466516	226493839	41	MIR5702
chr18	9494748	9503595	42	RALBP1		RALBP1
chr12	122696940	122710948	43	HCAR2	DENR,HCAR3,HCAR1	HCAR2
chr5	74017133	74036113	44	ARHGEF28
chr1	42982665	43053586	45	SLC2A1	SLC2A1	SLC2A1-AS1
chr22	44686755	44711549	46	PRR5-ARHGAP8	PRR5,ARHGAP8	PRR5,PRR5-ARHGAP8
chr6	43798808	43851484	47	VEGFA	VEGFA,LINC01512
chr12	24854942	24865523	48	BCAT1		BCAT1
chr15	47329744	47365152	49	SEMA6D		SEMA6D
chr22	28911930	28953221	50	ZNRF3		ZNRF3
chr5	174611054	174643121	51	MSX2
chr7	73779594	73855712	52	CLDN4	ABHD11,WBSCR28,ABHD11-AS1,CLDN3	CLDN4,WBSCR27
chr6	139735892	139777499	53	LOC100132735		LOC100132735
chr7	138656832	138670956	54	SVOPL		SVOPL
chr5	36613270	36668253	55	SLC1A3	SLC1A3	SLC1A3
chr3	46046046	46054581	56	XCR1	XCR1
chr1	155105756	155125011	57	EFNA1	EFNA1,KRTCAP2,TRIM46,SLC50A1,EFNA4,EFNA3,DPM3,LOC100505666
chr9	107243571	107289089	58	RAD23B		RAD23B
chr13	97182212	97233805	59	MBNL2	LINC00456,MBNL2	MBNL2
chr3	134301542	134334203	60	MIR6827	AMOTL2,MIR6827
chr11	62041974	62075803	61	INCENP	INCENP
chr10	3881605	3927029	62	MIR6078
chr5	142212281	142245949	63	SPRY4-IT1
chr11	12143470	12260445	64	MIR6124	MICAL2,MICALCL	MICAL2,MIR6124
chr1	159904031	159951357	65	TAGLN2	VSIG8,C1orf204,CFAP45,LINC01133,IGSF9,SLAMF9,MIR4259	TAGLN2,IGSF9
chr5	122738119	122762639	66	LOC101927379	LOC101927379,SNX2
chr2	237594687	237614730	67	RAB17	LRRFIP1,PRLH,RAB17
chr5	168309224	168366553	68	WWC1	WWC1	WWC1
chrX	10579022	10590366	69	MID1	MID1	MID1
chr2	233339492	233361263	70	DGKD	DGKD	DGKD,SAG
chr14	51603984	51646597	71	FRMD6-AS2	FRMD6-AS2,FRMD6-AS1,FRMD6	FRMD6
chr1	155691918	155701758	72	DAP3	YY1AP1,DAP3	DAP3
chr1	7988537	8020302	73	ERRFI1	PARK7,TNFRSF9	ERRFI1
chr4	110458669	110487315	74	ENPEP		ENPEP
chr13	43019856	43072726	75	DNAJC15	LINC00400,EPSTI1	DNAJC15
chr19	39133463	39167825	76	PAK4	PAPL,SYCN,PAK4,NCCRP1	PAK4
chr10	112723394	112791340	77	LOC103344931	LOC103344931	VTI1A
chr12	88179627	88184541	78	TMTC3	CEP290	TMTC3
chr12	89319155	89337506	79	DUSP6	DUSP6
chr15	68017119	68031021	80	PIAS1	PIAS1
chr6	7673068	7681045	81	BMP6	BMP6
chr10	47396280	47422064	82	ZNF488	ZNF488,RBP3
chr7	137262428	137268895	83	PTN		PTN
chr4	40559346	40588100	84	RBM47	RBM47	RBM47
chr21	31876437	31948972	85	HUNK		HUNK
chr1	22971565	23007609	86	LACTBL1	MIR3115,LACTBL1,C1orf234,KDM1A
chr9	131655018	131715123	87	RAPGEF1		RAPGEF1
chr6	121399705	121406364	88	GJA1	GJA1
chr10	62082406	62116126	89	ARID5B		ARID5B
chr1	156179615	156186831	90	SLC25A44	SEMA4A,SLC25A44,PMF1
chr16	81121700	81146671	91	GCSH	C16orf46,GCSH	PKD1L2
chr15	96252109	96275033	92	NR2F2		NR2F2-AS1
chr14	63647675	63689625	93	WDR89	WDR89	SGPP1
chr11	6248162	6263014	94	CCKBR	OR52W1,C11orf42,CNGA4,FAM160A2	CCKBR
chr9	94896364	94932109	95	MIR2278		C9orf3
chr8	17487935	17505449	96	SLC7A2	SLC7A2	SLC7A2
chr19	7773767	7808518	97	CLEC4GP1	EVI5L,CD209,CLEC4G,CLEC4M	CLEC4GP1
chr3	58036372	58072084	98	FLNB	FLNB	FLNB
chr18	21297157	21316237	99	GREB1L		GREB1L
chr14	23145798	23174591	100	SLC7A8	SLC7A8,CEBPE	SLC7A8
chr16	87851828	87872760	101	SLC7A5	MIR6775	SLC7A5
chr22	28983166	28986818	102	ZNRF3-AS1	ZNRF3-AS1	ZNRF3
chr3	46426514	46433583	103	CCRL2	CCRL2,LTF,LOC102724297
chr8	42468311	42509314	104	SLC20A2	SMIM19	SLC20A2
chr10	8349563	8366868	105	LINC00708
chr14	49987291	50013935	106	LINC01588	MIR6076	LINC01588,LINC01599
chr2	207779624	207797223	107	FZD5	MIR4775,FZD5
chr12	69405593	69428989	108	FRS2	FRS2,YEATS4
chr6	122770807	122774419	109	FABP7	FABP7,SMPDL3A
chr2	15891081	15934070	110	MYCNUT	MYCN,MYCNOS	MYCNUT
chr11	12791162	12830166	111	TEAD1		TEAD1
chr20	56974516	57007203	112	BMP7-AS1
chr6	37119351	37164901	113	PIM1	PIM1
chr17	75679867	75701751	114	RECQL5	SMIM5,ITGB4,SMIM6,SAP30BP,RECQL5	SAP30BP
chr12	105294242	105318770	115	KCCAT198	C12orf75	KCCAT198
chr17	30550028	30567697	116	TBC1D29	LRRC37BP1	TBC1D29
chr11	78352452	78393382	117	GAB2	GAB2,LOC101928865	GAB2
chr7	7260238	7283781	118	LOC101927354		LOC101927354
chr3	4061937	4070250	119	SETMAR
chr6	158704381	158731233	120	MIR3918	MIR3918	SYTL3
chr4	10607263	10633247	121	CLNK		CLNK
chr2	169390962	169393841	122	LRP2	LRP2
chr19	43059418	43062148	123	PSG2	PSG2,PSG11
chr9	110096957	110116325	124	AKAP2	AKAP2	AKAP2,PALM2-AKAP2
chr10	21350488	21365046	125	RNU6-15P	RNU6-15P
chr7	16652005	16679354	126	BZW2	BZW2,ANKMY2	BZW2
chr1	94642854	94659819	127	MIR378G		LINC01057
chr11	69413022	69450902	128	LINC01488	LINC01488
chr1	151968533	151996795	129	S100A10	NBPF18P,S100A11	S100A10
chr21	42955349	42969620	130	MIR5692B	ERVH48-1,PKNOX1,MIR5692B
chr10	53023351	53030671	131	MBL2
chr6	4580232	4607701	132	KU-MEL-3	KU-MEL-3
chr10	32219163	32253502	133	EPC1
chr9	69155253	69190537	134	TJP2	TJP2	TJP2
chr4	40255709	40267518	135	LOC101060498	LOC101060498
chr4	40670332	40710815	136	NSUN7	NSUN7,RBM47
chr10	22615770	22633474	137	PIP4K2A		PIP4K2A
chr22	37173896	37198109	138	C1QTNF6	SSTR3,IL2RB,C1QTNF6,RAC2	C1QTNF6
chr19	54944083	54959364	139	NLRP7	NCR1,NLRP2	NLRP7
chr5	24391290	24399694	140	CDH10
chr10	25689229	25724292	141	LINC00836	LINC00836	LINC00836
chr1	8096181	8127680	142	ERRFI1
chr6	53464824	53483910	143	GCLC
chrX	103428422	103447205	144	NGFRAP1
chr9	94848877	94879319	145	MIR2278	MIR2278	C9orf3
chr8	37532903	37567526	146	LINC01605	LINC01605
chr4	105108228	105136110	147	TET2	TET2
chr13	113830184	113844313	148	GAS6-AS1	GAS6-AS2	GAS6-AS1,GAS6
chr10	110446840	110457344	149	DUSP5	DUSP5
chr5	87152744	87155487	150	LOC101929380	MIR4280	LOC101929380
chr7	46029145	46040025	151	IGFBP3
chr10	110395875	110416237	152	DUSP5
chr11	129836192	129862285	153	TMEM45B	NFRKB	TMEM45B
chr16	89114588	89118550	154	ACSF3	ACSF3,LOC400558,LINC00304	ACSF3
chr2	102505372	102525267	155	SLC9A4		SLC9A4
chr9	131303657	131328749	156	PPAPDC3	FAM78A	PPAPDC3
chr2	237702413	237735195	157	LRRFIP1		LRRFIP1
chr17	68320240	68338194	158	ARSG	SLC16A6	ARSG
chr11	64405327	64408371	159	MIR1237	RPS6KA4,LOC100996455,MIR1237
chr2	36458136	36516633	160	FEZ2		CRIM1
chr7	57739811	57740584	161	ZNF716
chr1	202006077	202035275	162	ELF3	ELF3,MIR6740	RNPEP,ELF3
chr1	111212524	111239805	163	CHI3L2	DENND2D,CHIAP2,CHI3L2	CHI3L2
chr11	12540866	12593442	164	TEAD1
chr10	102758816	102780098	165	WBP1L	SFXN2,ARL3	WBP1L
chr11	119890710	119911745	166	LOC102724301
chr20	56566542	56613516	167	TFAP2C	FAM209A,FAM209B,GCNT7,TFAP2C
chr2	36650052	36658968	168	VIT	VIT
chr3	48345821	48347967	169	SPINK8	NME6,FBXW12,SPINK8,MIR2115
chr12	124665533	124686336	170	NCOR2
chr7	108088764	108103885	171	LAMB4		LAMB4
chr14	34039754	34065566	172	EGLN3
chr20	29605996	29606815	173	FRG2EP
chrX	8952002	8967928	174	FAM9B
chr8	129707654	129710989	175	CCDC26	CCDC26
chr10	95247866	95276821	176	PDLIM1		PDLIM1
chr19	43162955	43165190	177	PSG5	PSG5,PSG4
chr1	21901591	21923052	178	HSPG2		HSPG2
chr3	187964717	187976177	179	LPP
chr3	37936317	37946909	180	MIR26A1	VILL,MIR26A1	CTDSPL
chr3	46373227	46393885	181	CCR5	CCRL2,CCR5,CCR2	CCR5,LOC102724297
chr10	3805841	3828778	182	KLF6	KLF6
chr14	65226878	65239816	183	LOC100128233	LOC100128233
chr2	9102704	9113880	184	ASAP2
chr14	65254963	65268817	185	LOC100128233	LOC100128233
chr16	72987679	72997622	186	ZFHX3		ZFHX3
chr19	3669817	3692064	187	PIP5K1C	TJP3,CACTIN,PIP5K1C	PIP5K1C
chr11	12494732	12525765	188	PARVA		PARVA
chr8	130497765	130528793	189	ASAP1
chr7	129946562	129984178	190	UBE2H	UBE2H	UBE2H
chr12	52942070	52946471	191	KRT18	KRT8,KRT18	KRT8
chr6	27177129	27215318	192	MIR3143	HIST1H2AH,HIST1H4I,MIR3143,HIST1H2BK,HIST1H2BJ,PRSS16,HIST1H2AG
chr19	29835005	29849492	193	CCNE1	CCNE1
chr3	128267533	128275295	194	EEFSEC		EEFSEC
chr22	24190934	24211386	195	SUSD2	POM121L9P,GGT5,SUSD2
chr2	101238053	101245170	196	CNOT11	SNORD89,CNOT11
chr10	3045770	3075286	197	PFKP		PFKP
chr5	116694182	116709654	198	LOC102467223
chr10	69457924	69470285	199	TSPAN15	TACR2	TSPAN15
chr7	142478478	142508739	200	MTRNR2L6
chr1	27682615	27696209	201	IFI6	FGR,IFI6,FAM76A
chr18	59700329	59730443	202	CCBE1	CCBE1
chr3	141071933	141090012	203	SPSB4		SPSB4
chr8	111859582	111878075	204	LINC01609
chr8	9793740	9812812	205	MIR597
chr2	96872381	96890719	206	SEMA4C	LOC101927053,ANKRD39,ANKRD23,SEMA4C	FAM178B
chr16	53417035	53431925	207	RBL2	LOC102723373,LOC643802,RBL2
chr6	158039680	158050201	208	SYNJ2	SYNJ2-IT1	SYNJ2
chr1	39268942	39276818	209	KIAA0754		MACF1
chr10	77850896	77868559	210	DLG5		DLG5
chr16	11291244	11334086	211	MIR548H2	PRM2,SOCS1,TNP2,PRM1,PRM3,RMI2	MIR548H2
chr11	81036298	81040331	212	LOC101928944
chr14	61925627	61948859	213	SYT16	SYT16
chr12	46949805	46965047	214	PCED1B
chr21	42807504	42807880	215	WDR4
chr15	70462735	70471036	216	SALRNA3
chr22	36352128	36374794	217	MYH9		MYH9
chr3	39011228	39022287	218	WDR48	WDR48
chr3	24145973	24183031	219	LOC101927854	LINC00691	LOC101927854,THRB
chr6	111275480	111301356	220	KIAA1919	KIAA1919	REV3L
chr14	34199464	34233355	221	SPTSSA
chr22	42711199	42743963	222	A4GALT		A4GALT
chr9	81370125	81391722	223	TLE1
chr8	39578625	39582160	224	ADAM18	ADAM18	LOC100130964
chr15	47047433	47049796	225	SEMA6D
chr2	237935737	237942292	226	UBE2F	UBE2F
chr22	45440864	45455758	227	RIBC2	RIBC2,FBLN1,SMC1B
chr19	33278036	33299919	228	CEBPA	CEBPA-AS1,CEBPA
chr11	65468849	65494744	229	MALAT1	SCYL1,NEAT1,MALAT1,MIR612
chr7	37357559	37383026	230	ELMO1	ELMO1	ELMO1
chr5	54438516	54442829	231	HSPB3	HSPB3
chrX	7194195	7217506	232	STS	STS,PUDP,MIR4767
chr7	105770403	105803775	233	ATXN7L1		ATXN7L1
chr3	172122348	172142618	234	FNDC3B		FNDC3B
chr1	94044673	94068476	235	ABCA4		ABCA4
chr1	225221695	225229239	236	LBR		DNAH14
chr7	26081674	26109692	237	NFE2L3	NFE2L3
chr8	17386897	17401017	238	MTMR7		MTMR7
chr7	3642941	3644758	239	SDK1		SDK1
chr8	111831990	111833580	240	LINC01609
chr5	116821432	116827478	241	LOC102467223
chr8	16714665	16725809	242	FGF20
chr8	22983552	22992098	243	RHOBTB2	RHOBTB2	RHOBTB2
chr13	20667009	20689650	244	IL17D	IL17D	IFT88
chr3	128482814	128505479	245	GATA2	DNAJB8,DNAJB8-AS1,LOC90246	GATA2,GATA2-AS1
chr7	77308857	77361394	246	LOC101927243		GSAP
chr6	21277513	21284082	247	LINC00581
chr13	46592399	46643434	248	LRCH1		LRCH1
chr11	120008011	120025737	249	TRIM29
chr3	33067611	33092609	250	TMPPE	CRTAP,GLB1	TMPPE,GLB1
chr1	210252612	210292598	251	SERTAD4-AS1	HHAT,SERTAD4-AS1,SERTAD4
chr15	40054676	40093592	252	BMF	SRP14,SRP14-AS1	SRP14-AS1,BMF
chr10	112953410	112973338	253	TCF7L2	TCF7L2	TCF7L2
chr10	104251438	104257582	254	GSTO1	GSTO2,MIR609,CFAP43,MIR4482	GSTO1
chr19	43003034	43005174	255	PSG11	PSG11
chr2	47032413	47043961	256	MCFD2		TTC7A
chr19	10184587	10215239	257	DNMT1	MIR4322,S1PR2,MRPL4,DNMT1	DNMT1
chr1	22250750	22297477	258	MIR4418		MIR4418
chr11	63574935	63581809	259	HRASLS2	RARRES3,HRASLS2	PLA2G16
chr7	22559441	22587161	260	LOC100506178		LOC100506178
chr12	52959546	52977209	261	KRT8	KRT18,EIF4B,KRT8
chr6	21708689	21740225	262	CASC15		CASC15
chr8	142991224	142994259	263	CDC42P3	LY6E,C8orf31,CDC42P3	LOC100133669
chr9	79756425	79770250	264	LINC01507
chr10	11912570	11916609	265	PROSER2-AS1	PROSER2-AS1
chr2	10738231	10795263	266	ATP6V1C2	ATP6V1C2,PDIA6,NOL10	PDIA6,ATP6V1C2
chr10	79229073	79248102	267	PPIF		ZMIZ1
chr19	928783	957399	268	ARID3A	MED16,GRIN3B,WDR18,R3HDM4,KISS1R	ARID3A
chr8	37873781	37916348	269	RAB11FIP1	RAB11FIP1,BRF2,GOT1L1	RAB11FIP1
chr1	33235527	33248797	270	ZNF362	ZNF362
chr5	59158696	59170487	271	PDE4D		PDE4D
chr3	131957969	131975490	272	MIR5704	MIR5704	CPNE4
chr6	47168188	47189059	273	TNFRSF21
chr19	53580836	53598912	274	LOC284379	ZNF331,DPRX,LOC284379
chr17	47866977	47885276	275	SP2	SP6,MRPL10,OSBPL7,LRRC46,SP2,SCRN2
chr13	99054599	99078834	276	DOCK9	DOCK9-AS2,RNU6-83P	DOCK9
chr11	75330268	75343909	277	MIR326	ARRB1	ARRB1,MIR326
chr20	30249963	30251134	278	FRG1BP
chr17	78341973	78375802	279	SOCS3	PGS1	LOC101928674,SOCS3
chrX	19807789	19847782	280	SH3KBP1	SH3KBP1	SH3KBP1
chr3	38420793	38427242	281	ACVR2B	ACVR2B-AS1,ACVR2B
chr10	24222972	24263540	282	MIR603	MIR603,KIAA1217	KIAA1217
chr12	124478399	124501162	283	NCOR2		NCOR2
chr11	93871580	93889093	284	VSTM5	VSTM5
chr1	186348053	186348767	285	TPR	C1orf27	TPR
chr18	58848686	58903897	286	ZNF532		ZNF532
chr4	60933973	60965594	287	MIR548AG1	MIR548AG1
chr2	184402407	184407699	288	MIR548AE1	MIR548AE1
chr16	10308543	10343384	289	ATF7IP2	ATF7IP2
chr4	8525336	8583535	290	GPR78	CPZ	GPR78
chr12	24925243	24982936	291	BCAT1	BCAT1,C12orf77	BCAT1
chr9	124277567	124310114	292	NEK6	LOC100129034	NEK6
chr1	167714640	167728023	293	MPZL1		MPZL1
chr10	26348751	26377385	294	APBB1IP
chr10	121495720	121528062	295	FGFR2		FGFR2
chr2	15746219	15768375	296	LOC101926966
chr1	214349802	214381633	297	SMYD2		PTPN14
chr3	128866858	128867877	298	LOC653712	ACAD9	LOC653712
chr9	35021041	35032654	299	C9orf131	FANCG,DNAJB5-AS1,VCP,C9orf131,DNAJB5
chr1	62177574	62181048	300	L1TD1	L1TD1
chr2	20567474	20602335	301	HS1BP3-IT1	HS1BP3	HS1BP3-IT1
chr1	203867857	203889634	302	SNRPE	SNRPE	SNRPE
chr8	102675058	102689108	303	KLF10	KLF10
chr1	148285804	148298324	304	MIR5087	MIR5087,LOC101927468
chr8	30267430	30295807	305	RBPMS
chr13	110470725	110491926	306	COL4A2-AS1	COL4A2-AS1	COL4A2
chr8	38811198	38817358	307	TACC1		TACC1
chrX	23493834	23504493	308	PTCHD1
chr11	76152211	76155906	309	WNT11
chrX	4709124	4711051	310	LOC101928201
chr9	69374607	69397125	311	FAM189A2		FAM189A2
chr12	124070335	124076570	312	ZNF664-FAM101A		ZNF664-FAM101A
chr4	10168149	10174703	313	WDR1
chr8	133674738	133696498	314	LOC101927798
chr12	32983251	32991073	315	PKP2
chr17	75304851	75338800	316	SLC25A19	LOC100287042,MRPS7,MIF4GD,SLC25A19,GGA3	GRB2
chr2	189365470	189380350	317	WDR75
chr10	112295927	112311394	318	MIR6715B		TECTB,MIR6715B,GUCY2GP,MIR6715A
chr5	40864839	40874356	319	CARD6	C7,RPL37,LOC100506548,CARD6,SNORD72
chr11	122658947	122690192	320	UBASH3B		UBASH3B
chr4	174370017	174383884	321	MIR4276	MIR4276
chr6	15401992	15410251	322	JARID2		JARID2
chr4	185324312	185330512	323	LRP2BP	LRP2BP	SNX25
chr4	166520607	166539447	324	TLL1
chr8	81300808	81317204	325	FABP5	FABP5
chr2	191302794	191330855	326	MYO1B		MYO1B
chr5	83714047	83727362	327	HAPLN1		HAPLN1
chr1	208213772	208239716	328	PLXNA2		PLXNA2
chr20	38111382	38144233	329	TGM2		TGM2
chr2	169406823	169427117	330	LRP2	LRP2
chr3	189688397	189722614	331	TP63		TP63
chr15	34792997	34813429	332	ACTC1	GJD2	ACTC1,LOC101928174
chr18	48975342	49017462	333	SMAD7	MIR4744,SMAD7
chr12	42961349	42969802	334	LOC101927058
chr18	7157743	7173859	335	LAMA1	LAMA1
chr11	102244889	102286610	336	BIRC3	BIRC3
chr4	41122839	41145810	337	APBB2		APBB2
chr2	197090980	197108040	338	PGAP1		ANKRD44
chr6	139839469	139841132	339	LOC100132735		LOC100132735
chr20	47416688	47494173	340	NCOA3	NCOA3
chr1	56590464	56601317	341	PPAP2B	PRKAA2,PPAP2B
chr10	121435178	121438856	342	FGFR2
chr13	31076885	31098391	343	HSPH1
chr17	10105433	10150402	344	GAS7		GAS7
chr4	138973468	138983261	345	NOCT	NOCT
chr7	50333298	50379409	346	IKZF1	IKZF1	IKZF1
chr2	54506971	54533360	347	RPL23AP32	SPTBN1	SPTBN1,RPL23AP32
chr9	88511905	88532612	348	NXNL2	NXNL2
chr11	9900358	9919764	349	LOC101928008		SBF2,LOC101928008
chr18	48129521	48152931	350	ZBTB7C		ZBTB7C
chr15	97008474	97027095	351	SPATA8
chr12	26078897	26114866	352	BHLHE41	RASSF8,BHLHE41	RASSF8
chr12	7919893	7944358	353	SLC2A3	SLC2A14	SLC2A3
chr14	81382963	81401372	354	STON2	LOC100506700	STON2
chr6	158878622	158894475	355	C6orf99	OSTCP1,C6orf99	C6orf99
chr19	38819199	38839014	356	ECH1	LGALS7B,RINL,LGALS4,LGALS7	HNRNPL,ECH1
chr1	87472665	87476486	357	LINC01364
chr15	33198554	33207899	358	FMN1	FMN1,TMCO5B
chr18	44761856	44808055	359	SETBP1		SETBP1
chr9	134355526	134368167	360	RXRA	RXRA,MIR4669	RXRA
chr16	68728534	68745068	361	CDH1		CDH1,MIR7641-2
chr4	88138390	88162975	362	ABCG2		ABCG2
chr6	76489288	76496219	363	IMPG1
chr18	3614603	3666081	364	DLGAP1-AS2	DLGAP1-AS2,DLGAP1-AS1	DLGAP1
chr1	42203135	42226436	365	GUCA2A	GUCA2B,GUCA2A	FOXJ3
chr2	174003950	174033512	366	SP3	SP3
chr10	114336849	114350192	367	AFAP1L2		AFAP1L2
chr8	121799368	121812159	368	HAS2
chr3	32837839	32870005	369	TRIM71		TRIM71
chr17	57263772	57270271	370	MSI2		MSI2
chr1	225754732	225772674	371	SRP9	SRP9,EPHX1
chr11	43106208	43137000	372	HNRNPKP3
chr17	79893336	79916866	373	LOC101928738	LOC101928738,TBC1D16	LOC101928766
chr6	130260161	130267909	374	SAMD3	SAMD3	SAMD3
chr8	38070821	38097999	375	ASH2L	ASH2L,EIF4EBP1
chr2	85254560	85264846	376	TGOLN2		TCF7L1
chr3	171464496	171491262	377	TNIK	TNIK
chr21	31527534	31554899	378	TIAM1		TIAM1
chr19	52694248	52699796	379	ZNF83	ZNF611,ZNF83
chr1	41347309	41372206	380	FOXO6		FOXO6
chr6	77373883	77383572	381	HTR1B
chr3	69231836	69251993	382	LMOD3		FRMD4B
chr8	13357305	13367142	383	DLC1		DLC1
chr5	160155171	160183933	384	FABP6	FABP6,PWWP2A
chr15	96049378	96069117	385	NR2F2
chr8	27355037	27365098	386	PTK2B	TRIM35	PTK2B
chr10	80498875	80510254	387	LOC102723703	LOC102723703,SH2D4B,LOC101929574	TSPAN14
chr11	7600264	7613182	388	PPFIBP2		PPFIBP2
chr14	41419638	41427496	389	LRFN5
chr11	123166188	123175223	390	CLMP		CLMP
chr7	22695599	22709295	391	IL6	LOC541472,LOC401312,IL6
chr12	89826188	89839764	392	LINC00936
chr13	45518718	45533066	393	COG3		COG3
chr12	32879961	32901784	394	PKP2		PKP2
chr6	137923977	137952779	395	LOC100130476
chr18	7646040	7659061	396	PTPRM		PTPRM
chr7	22659878	22680898	397	LOC401312	LOC541472,IL6	LOC401312
chrX	1242733	1263419	398	CSF2RA	CSF2RA,MIR3690,CRLF2
chr20	45436698	45445109	399	MIR6812	PIGT,DBNDD2,MIR6812,WFDC2
chr21	31787622	31802694	400	SCAF4
chr14	34093867	34113585	401	EGLN3
chr7	503600	540136	402	HRAT92	PDGFA,LOC101927000	HRAT92,PDGFA
chr10	94622521	94627973	403	CYP2C18
chr5	74375221	74395643	404	LINC01333		LINC01331
chr5	131252602	131282485	405	CDC42SE2	CDC42SE2	CDC42SE2
chr10	103520364	103543845	406	NEURL1-AS1	CALHM3,NEURL1-AS1	NEURL1
chr2	62446526	62486655	407	TMEM17	TMEM17
chr2	46389672	46417386	408	LOC101805491	LOC101805491
chr4	188142876	188163074	409	TRIML1	TRIML2	TRIML1
chr14	34639492	34654981	410	SNX6	SNX6
chr16	47711782	47726464	411	LOC101927132
chr3	98137881	98138552	412	OR5H1	OR5H1,OR5H14,OR5H15
chr10	62000636	62043748	413	ARID5B	ARID5B	ARID5B
chr15	74378432	74407309	414	MIR6881	CYP11A1,SEMA7A,MIR6881,LOC729739
chr13	73090480	73122809	415	RNU6-66P	KLF5	RNU6-66P
chr2	42090294	42133324	416	EML4	PKDCC,EML4,LOC102723824
chr19	42832249	42833259	417	LOC100289650	LOC100289650,PSG10P,PSG1
chr6	10314121	10332036	418	TFAP2A-AS1
chr6	53152619	53170525	419	GCM1	GCM1
chr14	68729410	68750473	420	ZFP36L1	ZFP36L1
chr5	138704354	138725587	421	CTNNA1	CTNNA1
chr12	116282341	116292813	422	MED13L	MED13L
chr12	45273750	45299656	423	ANO6		ANO6
chr19	53780161	53781035	424	MIR371A	MIR517C,MIR373,MIR527,NLRP12,MIR518A2,MIR372,MIR1283-2,MIR516A1,MIR518D,MIR522,MIR519A2,MIR521-1,MIR516A2,MIR516B1,MIR371A,MIR518A1,MIR371B,MIR519A1,MIR520H
chr1	229199238	229229704	425	MIR4454	RAB4A,MIR4454
chr3	11237882	11255978	426	HRH1	ATG7	HRH1
chr1	62229406	62238386	427	L1TD1	L1TD1	KANK4
chr16	19384695	19396265	428	TMC5	TMC5
chr14	68503112	68521235	429	ZFP36L1		RAD51B
chr1	24591748	24610253	430	SRRM1	LOC100506985,SRRM1	NCMAP
chr1	43472465	43478074	431	HYI	HYI,MIR6735
chr2	105371098	105406544	432	FHL2	TGFBRAP1,C2orf49	FHL2
chr1	5950962	5962170	433	KCNAB2	KCNAB2	NPHP4
chrX	2889809	2898186	434	ARSD	ARSD
chr17	65459937	65482659	435	CRAT40	CRAT40
chr19	42898611	42899187	436	PSG6	PSG6,PSG10P,PSG7,PSG1
chr12	10165120	10176548	437	TMEM52B	TMEM52B,GABARAPL1,OLR1,CLEC7A	TMEM52B,OLR1
chr13	102667564	102672595	438	METTL21C	METTL21C	TPP2
chr7	11748989	11760698	439	THSD7A		THSD7A
chr11	74531020	74536074	440	LIPT2	LIPT2
chr9	109336016	109388479	441	EPB41L4B	EPB41L4B,PTPN3	PTPN3
chr5	9611497	9624553	442	TAS2R1	TAS2R1
chr5	150469704	150501230	443	LOC102546298	RPS14,NDST1	LOC102546298,NDST1
chr1	85212447	85226331	444	SYDE2	C1orf52,SYDE2
chr9	72972174	72983863	445	ALDH1A1	ALDH1A1
chr5	175282792	175291836	446	DRD1
chr12	89370436	89394079	447	DUSP6	DUSP6
chr5	14114570	14118974	448	TRIO	TRIO
chr13	97256374	97260334	449	MBNL2	MBNL2	MBNL2
chr6	11668869	11686033	450	ADTRP
chr1	200887196	200918403	451	C1orf106	GPR25	C1orf106
chr3	32456132	32466992	452	CMTM6	MIR548AY,CMTM6
chr2	47695896	47703748	453	MSH6
chr4	40504793	40531693	454	RBM47	MIR4802	RBM47
chr15	72167973	72195484	455	GRAMD2	PKM,SENP8,MYO9A	GRAMD2
chr15	85333345	85348089	456	MIR7706	MIR7706,AKAP13
chr1	245790549	245823378	457	SMYD3		SMYD3
chr3	10169066	10184682	458	IRAK2	VHL	IRAK2
chr9	6577268	6600867	459	GLDC		GLDC
chr3	12438134	12445577	460	TSEN2	TSEN2
chr2	234355162	234367254	461	ARL4C
chr10	93417917	93445871	462	MYOF	MYOF	MYOF
chr8	26135204	26151772	463	EBF2
chr1	182626179	182634235	464	LOC284648	RGS8,RGS16,LOC284648,RNASEL
chr16	29689556	29701467	465	QPRT	SPN,C16orf54	QPRT
chr2	219661260	219663047	466	SLC4A3	SLC4A3
chr22	43094539	43104489	467	TTLL1	TTLL1,MCAT,TSPO,BIK
chr14	102568099	102585780	468	RCOR1	RCOR1,MIR4309
chr12	108619691	108628750	469	SELPLG	MIR4496,TMEM119	SELPLG
chr13	98955427	98973040	470	DOCK9		DOCK9
chr17	75009227	75035287	471	ICT1	HID1-AS1,ATP5H,HID1,ICT1,KCTD2,CDR2L	ICT1,KCTD2
chr3	141202640	141212562	472	PXYLP1	PXYLP1
chr6	158825572	158864017	473	OSTCP1	EZR,C6orf99,EZR-AS1	OSTCP1
chr12	37510092	37511064	474	ALG10B
chr5	80493358	80494001	475	FAM151B		FAM151B
chr17	77381093	77391553	476	45178	SEPT9,MIR4316	45178
chr14	89420020	89458412	477	FOXN3-AS1	FOXN3-AS1,FOXN3	FOXN3
chr21	36096483	36109594	478	LOC100133286	SETD4,CBR1,CBR3,CBR3-AS1	LOC100133286
chr19	6555984	6583405	479	CD70	CD70,TNFSF9
chr14	65329492	65339070	480	MIR4708		MIR4708
chr2	138426120	138445345	481	SPOPL
chr10	50393733	50420047	482	ASAH2		SGMS1
chr7	87323026	87331484	483	TP53TG1	CROT	TP53TG1
chr19	16445516	16477682	484	EPS15L1	EPS15L1,CALR3,C19orf44	EPS15L1
chrX	6944656	6968613	485	MIR4767
chr2	62409532	62412062	486	TMEM17
chr17	27526761	27552711	487	KSR1		KSR1
chr13	46684285	46688163	488	ESD		LRCH1
chr18	35827801	35848647	489	MIR187
chr17	4472427	4514585	490	SPNS2	GGT6,MYBBP1A	SPNS2,SPNS3
chr9	126642999	126662650	491	LMX1B	LMX1B	LMX1B
chr4	7956224	7978910	492	AFAP1	LOC389199,MIR95,AFAP1	ABLIM2
chr11	59960336	59980767	493	OOSP1		OOSP1
chr15	34116730	34123001	494	PGBD4	PGBD4,EMC7
chr20	62350010	62378483	495	LAMA5	LAMA5-AS1,CABLES2,RBBP8NL,RPS21,MIR4758,ADRM1	LAMA5,LAMA5-AS1
chr1	172671588	172685282	496	FASLG	FASLG
chr4	28278050	28288990	497	MIR4275
chr21	15199519	15211833	498	NRIP1
chr15	41567519	41586996	499	TYRO3	RPAP1	TYRO3
chr20	38158765	38198798	500	TGM2		TGM2
chr4	128241597	128265848	501	PGRMC2	PGRMC2
chr8	8455795	8479408	502	SGK223
chr16	3076853	3081515	503	IL32	LOC100128770,ZNF205,IL32,CCDC64B,MMP25,MMP25-AS1,ZNF205-AS1,ZSCAN10
chr7	133161255	133170393	504	CHCHD3
chr11	70208966	70243274	505	FADD	FADD,MIR548K,PPFIA1
chr17	16834975	16841705	506	KRT16P2	KRT16P2,FAM106CP,USP32P1
chr6	6960546	6974128	507	RREB1
chr16	80610229	80621292	508	LINC01227	LINC01227,LOC102724084	CDYL2
chr1	8197580	8212342	509	LOC102724539		LOC102724539
chr13	109243281	109274785	510	MYO16-AS1
chr7	99723155	99731286	511	CYP3A7	CYP3A5	CYP3A7,CYP3A7-CYP3A51P
chr4	175443303	175470569	512	GPM6A
chr1	157234712	157247616	513	ETV3
chr11	116068937	116074674	514	LINC00900
chr6	150848506	150862215	515	MTHFD1L	MTHFD1L
chr20	50701008	50744776	516	PARD6B	FAM65C	PARD6B
chr8	8772477	8807498	517	CLDN23		MFHAS1
chr16	56850304	56875225	518	SLC12A3	MIR6863	SLC12A3,MIR138-2
chr1	93599110	93608954	519	BCAR3	BCAR3	BCAR3,LOC100129046
chr5	95686683	95728990	520	RHOBTB3	RFESD,RHOBTB3,SPATA9
chr14	68458868	68488168	521	ZFP36L1		RAD51B
chr5	40165484	40174168	522	LINC00603
chr5	38591101	38607765	523	LIFR	LIFR,MIR3650	LIFR-AS1,LIFR
chr6	152681109	152683395	524	MYCT1	MYCT1,SYNE1
chr17	48488603	48514208	525	HOXB1	LOC101927166,HOXB-AS1,HOXB1,HOXB2
chr12	8827347	8838451	526	A2ML1	A2ML1	A2ML1
chr16_KI270728v1_random	1756283	1771083	527
chr11	112241520	112278918	528	PLET1	PTS	LOC283140,PLET1
chr20	811994	838932	529	FAM110A	SLC52A3,FAM110A	FAM110A
chr1	45315921	45336592	530	HPDL	MUTYH,LINC01144,TOE1	HPDL,MUTYH
chr9	5585823	5599205	531	RIC1	RIC1
chr1	47378190	47419053	532	FOXE3	CMPK1,FOXD2,FOXD2-AS1	LINC01389,CMPK1,FOXE3
chr17	61219417	61236244	533	TBX2-AS1		BCAS3
chr11	62542864	62562183	534	AHNAK	TUT1,MTA2,MIR6747	AHNAK,MIR3654,EEF1G
chr5	36435157	36453237	535	RANBP3L
chr13	106281422	106287248	536	LINC00460
chr7	123633481	123661138	537	LMOD2	LOC102724555,NDUFA5	ASB15,LMOD2
chr1	117263044	117272337	538	LINC01525	LINC01525
chr11	96079942	96099400	539	MTMR2		MAML2
chr15	92801297	92840427	540	ASB9P1	LINC01578,ASB9P1
chr14	39762931	39763412	541	FBXO33
chr16	77289219	77300659	542	SYCE1L		ADAMTS18
chr21	31351446	31365391	543	TIAM1		TIAM1
chr11	20027086	20059964	544	NAV2-AS2		NAV2,NAV2-AS2
chr14	22725345	22739828	545	OXA1L	OXA1L
chr19	33024516	33049367	546	RHPN2	GPATCH1	RHPN2
chr6	89346457	89350609	547	UBE2J1	GABRR2	UBE2J1
chr10	49546743	49552719	548	ERCC6-PGBD3	PGBD3,ERCC6-PGBD3
chr11	12683920	12697297	549	TEAD1		TEAD1
chr1	67569421	67590222	550	GADD45A
chr4	58214178	58216885	551	LOC101928851
chrX	6990982	7019101	552	MIR4767
chr11	102053564	102068863	553	C11orf70	YAP1	C11orf70
chr9	27407809	27434362	554	IFNK		MOB3B
chr2	234828328	234863640	555	SH3BP4
chr1	193388773	193416524	556	LINC01031
chr15	83497000	83502426	557	SH3GL3	SH3GL3	SH3GL3
chr8	53326790	53357319	558	OPRK1
chr15	77497922	77506906	559	HMG20A
chr10	103213216	103217004	560	NT5C2	RPEL1,NT5C2
chr11	16859679	16893979	561	PLEKHA7		PLEKHA7
chr19	52715913	52742867	562	ZNF611	ZNF83,ZNF600	ZNF611
chr6	57028994	57029583	563	KIAA1586	KIAA1586
chr3	107216330	107219212	564	LINC00882	LINC00883	LINC00882
chrX	93287751	93288115	565	NAP1L3
chr1	70360386	70374040	566	HHLA3	HHLA3,ANKRD13C,CTH	HHLA3
chr3	134350945	134364502	567	MIR6827	MIR6827	AMOTL2
chr1	19545748	19550781	568	MINOS1	MINOS1
chr20	4455215	4459809	569	ADRA1D
chrX	42976664	42979381	570	LOC101927501
chr9	98687064	98689207	571	GABBR2		GABBR2
chr6	121042315	121049296	572	TBC1D32
chr10	121063792	121083517	573	WDR11-AS1
chr15	68978994	69011038	574	NOX5	NOX5	NOX5
chr1	154999024	155027045	575	ZBTB7B	CKS1B,PBXIP1,SHC1,PYGO2,LENEP,ADAM15,EFNA4,LOC100505666,MIR4258,FLAD1,ZBTB7B,DCST1	ZBTB7B,DCST2
chr19	2527641	2572699	576	GADD45B		GNG7
chr7	107946812	107953249	577	LAMB1		LAMB1
chr17	4587789	4610538	578	SMTNL2	GGT6,ALOX15,MYBBP1A	SMTNL2
chr9	129740955	129763015	579	PTGES	TOR1B,PRRX2-AS1	PTGES
chr6	21212225	21246246	580	LINC00581		CDKAL1
chr1	153568355	153587625	581	S100A2	S100A6,S100A1,S100A13,S100A4,S100A5,S100A2,S100A14,S100A3,LOC101928034,S100A16,CHTOP
chr12	19965276	19972799	582	LOC100506393	LOC100506393
chr10	70974411	70988279	583	PCBD1
chr10	5584873	5596366	584	CALML3-AS1
chr4	52964722	52969234	585	RASL11B		SCFD2
chr9	33135072	33172724	586	B4GALT1-AS1		B4GALT1-AS1,B4GALT1
chr16	66352258	66362175	587	CDH5	CDH5,LINC00920
chr17	49106418	49129870	588	B4GALNT2	B4GALNT2
chr12	123506021	123520117	589	RILPL1	MIR3908,SNRNP35	RILPL1
chr10	8183187	8211976	590	LINC00708
chr1	108072526	108085288	591	SLC25A24
chr5	43197585	43223376	592	NIM1K		NIM1K
chr9	88316052	88345071	593	SPIN1	SPIN1
chr18	51223904	51241847	594	MEX3C	MEX3C
chr2	134903664	134912506	595	CCNT2-AS1	CCNT2,MIR5590	CCNT2-AS1
chr17	59775649	59787248	596	MIR21		VMP1
chr20	32681371	32697473	597	C20orf203	COMMD7,C20orf203
chr2	14555098	14587458	598	FAM84A	FAM84A,LOC653602
chr3	193869483	193883528	599	DPPA2P3
chr9	124696030	124721424	600	MIR181B2	MIR181A2,NR6A1,MIR181B2	NR6A1,MIR181A2HG
chr11	75366792	75387406	601	RPS3	RPS3,SNORD15B,KLHL35,SNORD15A,ARRB1,MIR326
chr11	64437385	64439631	602	LOC100996455	LOC100996455
chr16	57689892	57712296	603	DRC7	ADGRG3,KATNB1	DRC7
chr10	112804658	112815879	604	LOC103344931	LOC103344931	VTI1A
chr3	24298501	24303768	605	LOC101927854		THRB
chr6	42428582	42460928	606	TRERF1	TRERF1	TRERF1
chr3	128222754	128239693	607	EEFSEC		EEFSEC
chr12	92149608	92161501	608	BTG1	C12orf79,BTG1
chr2	101961004	101986744	609	LINC01127	IL1R2	LINC01127
chr11	123334830	123335412	610	MIR4493	MIR4493
chr6	139509486	139536551	611	LOC645434	LOC645434
chr6	15897609	15910095	612	MYLIP
chr17	38857338	38880276	613	LASP1	LASP1,SNORA21,CWC25,RPL23,MIR6779,MIR4727,C17orf98,LINC00672	LASP1
chr3	170708056	170750140	614	RPL22L1
chr6	75804077	75818092	615	MYO6		MYO6
chr3	158769238	158772713	616	MFSD1	MFSD1,RARRES1
chr3	9846170	9854537	617	RPUSD3	CIDEC,RPUSD3,IL17RE,TTLL3,JAGN1
chr22	23290391	23298488	618	FBXW4P1	FBXW4P1	BCR
chr9	134658958	134681269	619	COL5A1		COL5A1
chr5	76801431	76817305	620	F2RL1	S100Z,F2RL1
chr18	48787553	48794963	621	MIR4743		CTIF
chr1	65163722	65177846	622	AK4		AK4
chr1	242823886	242826392	623	LINC01347
chr3	57992468	58021734	624	FLNB	FLNB	FLNB
chr5	142280212	142306573	625	SPRY4-IT1	LOC101926941,SPRY4,SPRY4-IT1
chr1	16139839	16147916	626	EPHA2		EPHA2
chr11	93812394	93818185	627	MED17	VSTM5	MED17
chr1	94322759	94343003	628	ABCD3
chr8	613496	631218	629	TDRP		ERICH1
chr8	23418072	23427866	630	LOXL2	LOXL2,ENTPD4
chr3	107981337	108023205	631	CD47
chr4	41038392	41059850	632	APBB2		APBB2
chr2	31783422	31784000	633	SRD5A2
chr4	107349310	107352327	634	DKK2
chr1	20232413	20243038	635	UBXN10-AS1	VWA5B1,UBXN10,UBXN10-AS1
chr18	2876936	2894684	636	EMILIN2		EMILIN2
chr4	168790067	168813606	637	PALLD	PALLD	PALLD
chr4	124276399	124279632	638	LOC101927087
chr1	94843589	94884432	639	SLC44A3	CNN3,SLC44A3,LINC01057,LOC729970	SLC44A3
chr14	75438112	75458158	640	JDP2		JDP2
chr10	80760610	80776498	641	SH2D4B
chr1	223756078	223772387	642	CAPN2		CAPN2
chr17	27489191	27509264	643	KSR1		KSR1
chr7	109625509	109647734	644	EIF3IP1
chr13	44229353	44232429	645	MIR8079	MIR8079
chr7	148461453	148463205	646	C7orf33
chr13	106422666	106433756	647	LINC00460	LINC00460
chr1	182968301	182978435	648	SHCBP1L	SHCBP1L,LAMC1
chr1	223706590	223742291	649	CAPN2	CAPN8	CAPN2
chr4	174401045	174402184	650	MIR4276	MIR4276
chr8	87750758	87757518	651	DCAF4L2
chr8	47909491	47920251	652	PRKDC	MCM4	PRKDC
chr19	51566628	51567193	653	ZNF175	SIGLEC6,LINC01530,ZNF175
chr14	99572200	99580367	654	CCDC85C		CCDC85C
chr1	202057222	202087183	655	GPR37L1	GPR37L1,ELF3
chr15	90400795	90414353	656	IQGAP1	ZNF774	IQGAP1
chr15	70196023	70200911	657	TLE3
chr16	66378334	66383263	658	CDH5	BEAN1,LINC00920	CDH5
chr15	70427036	70440825	659	SALRNA3
chr10	3654541	3668851	660	KLF6		LOC105376360
chr4	123465283	123479301	661	SPRY1
chr19	56955735	56975223	662	MIMT1
chr6	49888710	49891451	663	CRISP1	CRISP1
chr12	12870529	12883948	664	RPL13AP20	MIR614,GPRC5A	RPL13AP20
chr12	51388096	51418159	665	GALNT6	SLC4A8,CELA1	GALNT6,SLC4A8
chr8	143210463	143223842	666	GPIHBP1	ZFP41,LY6H,GLI4	GPIHBP1
chr2	173796184	173816137	667	SP3
chrX	84729864	84760498	668	UBE2DNL
chr13	33208553	33235412	669	STARD13	STARD13-AS,STARD13	STARD13
chr10	132403746	132421819	670	PWWP2B	PWWP2B,C10orf91	PWWP2B
chr8	101436972	101438857	671	GRHL2
chr7	98300971	98316082	672	BRI3	BRI3,TECPR1	BAIAP2L1
chr9	114906219	114908757	673	TNFSF8		TNFSF8
chr6	42136860	42149287	674	C6orf132	GUCA1B,GUCA1A	C6orf132
chr19	57799131	57821785	675	ZNF552	ZNF587,ZNF587B,FKBP1AP1,ZNF586	ZNF552
chr14	80564529	80568468	676	DIO2		CEP128
chr11	24635833	24638020	677	LUZP2		LUZP2
chr6	114010627	114018179	678	HDAC2	HDAC2,HS3ST5	LOC101927768
chr3	125062931	125080296	679	HEG1	HEG1
chr8	28390184	28425199	680	ZNF395	ZNF395
chr6	39268687	39288060	681	KCNK17	KCNK17,KCNK16,KCNK5
chr6	106820461	106833602	682	LOC100422737	MIR587,LOC100422737
chr10	106479598	106500990	683	LOC101927549
chr16	25040461	25052209	684	LOC554206	LOC554206,ARHGAP17
chr3	124827554	124838131	685	ITGB5		ITGB5
chr1	119482556	119489531	686	HSD3B1	HSD3B1
chr1	102825993	102841178	687	COL11A1
chr17	31451437	31458520	688	RAB11FIP4	RAB11FIP4	RAB11FIP4
chr9	126506984	126540734	689	LMX1B		MVB12B
chr15	89781272	89792790	690	MESP2	MESP2,MESP1	ANPEP
chr6	11343884	11344809	691	NEDD9	NEDD9	NEDD9
chr17	8719837	8739345	692	CCDC42	CCDC42,SPDYE4	CCDC42
chr17	32832992	32840348	693	MYO1D		MYO1D
chr1	68276273	68276985	694	WLS	WLS
chr3	69277140	69300775	695	FRMD4B		FRMD4B
chr7	4625819	4642129	696	FOXK1	FOXK1
chr6	21355586	21360833	697	LINC00581
chr20	48278896	48295881	698	LINC00494
chr11	58770141	58790609	699	GLYAT	GLYAT
chr13	77969334	77980909	700	EDNRB	EDNRB,LINC00446	EDNRB,LINC01069
chr4	40395882	40405015	701	CHRNA9
chr3	193777665	193794580	702	OPA1-AS1
chr16	81575752	81600633	703	MIR6504	MIR7854,MIR6504	CMIP
chr4	6312834	6314909	704	WFS1	WFS1
chr2	72984134	72986479	705	EMX1		SFXN5
chr11	37500384	37507160	706	RAG2
chr2	48039717	48051088	707	FBXO11
chr12	114628226	114643565	708	TBX3	TBX3
chr8	26229173	26248615	709	PPP2R2A	PPP2R2A
chr12	98336596	98345727	710	SLC9A7P1
chr3	9590153	9590672	711	LHFPL4	LHFPL4
chr17	40606361	40618040	712	SMARCE1	CCR7,KRT222,SMARCE1
chr3	195547974	195549071	713	PPP1R2	PPP1R2,APOD
chr1	229093526	229108658	714	MIR4454
chr5	39421231	39430862	715	DAB2		DAB2
chr16	29595444	29606167	716	SLC7A5P1	SLC7A5P1	MIR3680-1
chr12	51318317	51327368	717	BIN2	SMAGP,BIN2,CELA1	BIN2
chr3	18839395	18856227	718	KCNH8
chr6	129565223	129575857	719	ARHGAP18
chr11	68763089	68786542	720	MTL5	MTL5	CPT1A
chr3	55568788	55572838	721	WNT5A		ERC2
chr10	546723	563248	722	MIR5699		DIP2C
chr3	40985278	40997677	723	CTNNB1
chr2	84888460	84895552	724	TRABD2A	TRABD2A,TMSB10
chr10	119659845	119689343	725	BAG3	INPP5F	BAG3
chr4	162921323	162953033	726	NAF1
chr11	16918613	16937071	727	PLEKHA7		PLEKHA7
chr9	33418150	33460559	728	AQP3	AQP7,MIR6851,NOL6	AQP3
chr3	192876307	192908345	729	MB21D2		MB21D2
chr3	35437265	35440131	730	LOC101928135	LOC101928135
chr11	69278218	69298818	731	MYEOV	MYEOV	MYEOV
chr12	2962903	2986577	732	TEAD4		TEAD4
chr1	211525283	211560375	733	SLC30A1	RD3,SLC30A1
chr1	40974925	40982416	734	CTPS1	SLFNL1-AS1,CTPS1,SLFNL1	CTPS1
chr8	95212064	95229301	735	LINC01298	C8orf37,C8orf37-AS1	LINC01298
chr22	44739647	44770863	736	ARHGAP8	PRR5	PRR5-ARHGAP8,ARHGAP8
chr10	30170846	30197607	737	LOC101929279	LOC101929279
chr9	61705263	61705689	738	FAM27C
chr18	70339857	70340536	739	LOC101927481	LOC101060542	LOC101927481
chr8	8600775	8643224	740	CLDN23
chr5	172128792	172147927	741	STK10	EFCAB9	STK10
chr8	37856565	37861238	742	BRF2	BRF2,RAB11FIP1	RAB11FIP1
chr1	93818282	93836984	743	MIR760	DNTTIP2,MIR760	BCAR3
chr13	102698281	102713472	744	METTL21C	CCDC168,METTL21C
chr17	73278714	73308579	745	CDC42EP4	C17orf80,CPSF4L,FAM104A	CDC42EP4
chr20	36083138	36097522	746	EPB41L1	LINC00657,EPB41L1	EPB41L1
chr10	95800240	95800744	747	ENTPD1	ENTPD1	ENTPD1-AS1,ENTPD1
chr3	13949709	13963463	748	TPRXL	FGD5P1	TPRXL
chr19	4058359	4090322	749	ZBTB7A		MAP2K2,ZBTB7A
chr8	133712427	133725651	750	LOC101927798
chr17	62847902	62861528	751	44995	44995
chr6	146808902	146820096	752	KATNBL1P6	KATNBL1P6	ADGB
chr4	128713210	128735817	753	JADE1
chr22	36870333	36874835	754	NCF4	CSF2RB,NCF4	NCF4
chr8	81026366	81050957	755	PAG1		PAG1
chr9	73445340	73446790	756	ANXA1
chr19	7375972	7405504	757	ARHGEF18	ARHGEF18	ARHGEF18
chr12	52215597	52227027	758	LINC00592	KRT80,KRT7,C12orf80	LINC00592
chr1	114535377	114551706	759	TRIM33	TRIM33,BCAS2
chr12	50240734	50254972	760	MIR1293	MIR1293,LIMA1	LIMA1
chr2	36700377	36711425	761	VIT	VIT	VIT
chr5	56050837	56089886	762	FLJ31104
chr7	7795672	7799871	763	RPA3		UMAD1
chr5	174453769	174461689	764	LINC01411		LINC01411
chr9	99007066	99010766	765	COL15A1		COL15A1
chr15	58521536	58552099	766	LOC101928694	LOC101928694	LIPC
chr2	41809248	41854274	767	LOC388942	LOC388942
chr1	204080439	204111223	768	SOX13	LINC00303,ETNK2,LOC101929441	SOX13
chr17	75536454	75557451	769	LLGL2	CASKIN2,MIR6785,LLGL2,MYO15B,TSEN54	LLGL2
chr9	124123714	124145075	770	LHX2
chr18	9625250	9630148	771	PPP4R1-AS1	PPP4R1-AS1,PPP4R1
chr5	142550365	142552303	772	FGF1
chr18	404840	422101	773	COLEC12		COLEC12
chr1	32755863	32781030	774	KIAA1522	S100PBP,KIAA1522	KIAA1522,YARS
chr8	8429257	8443276	775	SGK223	SGK223
chr12	46255607	46262050	776	SLC38A1	SLC38A1	SLC38A1
chr5	126514259	126517471	777	GRAMD3	GRAMD3
chr17	16285921	16289515	778	MIR1288	MIR1288	PIGL
chr6	3408712	3440335	779	SLC22A23	SLC22A23	SLC22A23
chr15	58440154	58442557	780	LIPC		LIPC,LOC101928694
chr4	25691599	25726075	781	SLC34A2	SLC34A2
chr19	42710886	42711959	782	PSG3	PSG3
chrX	980756	988042	783	CRLF2
chr19	16092141	16099208	784	RAB8A	RAB8A,HSH2D	TPM4
chr11	115480624	115499744	785	CADM1	CADM1	CADM1
chr5	82135	97744	786	PLEKHG4B	PLEKHG4B
chr11	9451812	9452395	787	LOC644656	ZNF143,SNORA23,LOC644656
chr19	2154375	2172117	788	DOT1L	AP3D1	DOT1L
chr12	14921006	14932513	789	ERP27	ARHGDIB,PDE6H,MGP	ERP27
chr6	86603654	86611177	790	HTR1E
chr5	34842419	34843012	791	TTC23L		TTC23L
chr8	13059334	13080682	792	DLC1	DLC1,KIAA1456
chr10	21412308	21439262	793	MIR1915
chr8	49795225	49798373	794	SNTG1
chr10	26430785	26457976	795	APBB1IP		APBB1IP
chr11	18259323	18263267	796	SAA1	SAA1,SAA4,SAA2
chr14	96461197	96469372	797	LOC730202	PAPOLA,LOC730202	AK7
chr8	6849784	6864611	798	DEFB1	XKR5,GS1-24F4.2,DEFB1
chrX	56024606	56034162	799	KLF8
chr1	88774188	88783541	800	PKN2-AS1		PKN2
chr10	3484530	3500875	801	LOC105376360		LOC105376360
chr15	41944371	41982001	802	EHD4	EHD4-AS1	PLA2G4E-AS1,PLA2G4E,EHD4
chr4	130334752	130335950	803	LOC101927282
chr8	30317408	30340071	804	RBPMS	RBPMS,RBPMS-AS1
chr10	49685522	49687062	805	C10orf53		C10orf53
chr21	36267745	36270366	806	MORC3	MORC3	DOPEY2
chr8	141006935	141028817	807	PTK2	PTK2
chr1	239642377	239658654	808	CHRM3		CHRM3
chr9	133873939	133888603	809	VAV2		VAV2
chr1	43200433	43207290	810	EBNA1BP2	MIR6733,EBNA1BP2	CFAP57
chr8	80084113	80107642	811	TPD52	TPD52	TPD52
chr1	160904777	160912508	812	ITLN1	LOC101928372,CD244,ITLN1,ITLN2
chr9	76331963	76341978	813	RFK		PCSK5
chr19	15060615	15073866	814	CASP14	OR1I1,CCDC105,CASP14,SYDE1,SLC1A6
chr16	88755352	88773636	815	PIEZO1	CDT1,CTU2,LOC339059,RNF166,MIR4722,LOC100289580,APRT	PIEZO1
chr7	27260183	27264187	816	EVX1-AS	EVX1,EVX1-AS
chr21	36063641	36064446	817	SETD4	SETD4,CBR1
chr7	56196049	56196967	818	NUPR1L
chr10	93458796	93477015	819	MYOF	MYOF,CEP55	MYOF
chr15	40814786	40833250	820	PPP1R14D	RHOV,ZFYVE19,DNAJC17,C15orf62,SPINT1	PPP1R14D
chr1	55232981	55247436	821	MIR4422	MIR4422,USP24,LOC100507634
chr4	60988989	60990480	822	MIR548AG1
chr9	107359193	107376263	823	RAD23B
chr20	51285781	51312752	824	MIR3194
chr6	13267495	13276536	825	LOC100130357	LOC100130357	PHACTR1
chr1	208154722	208189539	826	PLXNA2		PLXNA2
chr6	30869237	30879984	827	DDR1	MIR4640,DDR1,GTF2H4,VARS2,LINC00243
chr2	27752535	27754393	828	MRPL33	MRPL33
chr10	3970065	3973365	829	MIR6078	MIR6078
chr16	84475547	84485498	830	TLDC1		TLDC1
chr10	71338707	71350396	831	SLC29A3	CDH23	SLC29A3
chr7	74572195	74575524	832	GTF2I		GTF2IRD1
chr11	72411681	72422720	833	CLPB	CLPB	CLPB
chr7	42135418	42163368	834	GLI3		GLI3
chr11	93831861	93842923	835	VSTM5	MED17	VSTM5
chr9	79664424	79694983	836	TLE4		TLE4
chr2	205358290	205367880	837	NRP2		PARD3B
chr7	48067490	48085371	838	UPP1	UPP1,C7orf57,SUN3
chr14	89061504	89067702	839	TTC8
chr6	47093110	47112094	840	ADGRF1
chr4	139153459	139160124	841	ELF2	ELF2
chr1	118067242	118081811	842	SPAG17		SPAG17
chr6	81551161	81561585	843	FAM46A
chr12	94606665	94637053	844	TMCC3	MIR5700,MIR7844	TMCC3
chr3	194128573	194150750	845	HES1		HES1
chr5	110329987	110338828	846	TMEM232
chr19	47058068	47062567	847	TMEM160	TMEM160,NPAS1
chr1	21058034	21064521	848	EIF4G3		EIF4G3
chr6	120924782	120932234	849	TBC1D32
chr4	4030299	4046249	850	FAM86EP
chr4	48059116	48081479	851	NIPAL1	CNGA1,NIPAL1	TXK
chr1	94607192	94630216	852	F3
chr1	201503489	201517052	853	CSRP1	CSRP1,RPS10P7,PHLDA3	CSRP1
chr9	87766688	87795520	854	CTSL3P	CTSLP8,CTSL	CTSL3P
chr18	49723751	49744863	855	ACAA2
chrX	46812297	46821100	856	RP2	RP2
chr1	58447791	58453773	857	OMA1
chr13	21069560	21080008	858	LATS2	LATS2
chr5	166787671	166794141	859	CTB-7E3.1
chr12	31948009	31962464	860	KIAA1551		KIAA1551
chr13	30022700	30023881	861	LINC00365
chr7	73730525	73746699	862	ABHD11	MIR4284,ABHD11,STX1A,DNAJC30,CLDN3,WBSCR22	ABHD11,ABHD11-AS1
chr19	43264975	43265905	863	PSG9	LOC284344,PSG9	PSG9
chrX	19755647	19762728	864	SH3KBP1		SH3KBP1
chr8	90536717	90546239	865	LINC01030
chr10	33384976	33393000	866	NRP1
chr10	33498174	33509647	867	NRP1
chr10	5496291	5497049	868	CALML5	CALML3,NET1,CALML5,CALML3-AS1
chr2	231637890	231682147	869	PTMA	PTMA,MIR1244-2,C2orf57
chr4	41160041	41186530	870	APBB2	APBB2	APBB2
chr1	216648946	216670915	871	ESRRG		ESRRG
chr13	68890066	68894102	872	LINC00550	LINC00550
chr13	60137997	60147768	873	DIAPH3-AS2	DIAPH3	DIAPH3-AS2,DIAPH3
chr5	116752318	116776337	874	LOC102467223		LOC102467223
chr22	42313702	42324964	875	OGFRP1	OGFRP1,LINC01315
chr11	57278218	57296614	876	TNKS1BP1	APLNR,P2RX3,SSRP1,TNKS1BP1
chrX	10051758	10095896	877	WWC3		WWC3
chr10	120011745	120014586	878	MIR4682
chr3	54863529	54892103	879	CACNA2D3-AS1	LRTM1	CACNA2D3-AS1,CACNA2D3
chr7	116780790	116784156	880	CAPZA2		MET
chrX	97474906	97481706	881	DIAPH2-AS1		DIAPH2
chr18	21990861	21998856	882	MIR133A1HG
chr8	17419472	17434044	883	MTMR7	MTMR7
chr2	10458541	10473989	884	LOC101929715	SNORA80B,ODC1,LOC101929715
chr6	167742873	167751402	885	LINC01558	LINC01558
chr3	15361794	15365524	886	SH3BP5	SH3BP5
chr12	116423156	116434647	887	MIR4472-2		MIR4472-2
chr18	44719668	44748836	888	SETBP1		SETBP1
chr14	61352265	61388583	889	PRKCH		PRKCH
chr13	40438996	40454043	890	LINC00598		LINC00598
chr22	32693150	32745684	891	TIMP3		SYN3
chr17	77470975	77478772	892	45178		45178
chr8	27617068	27636862	893	SCARA3	CLU,MIR6843	SCARA3
chr19	4987288	4992445	894	KDM4B		KDM4B
chr17	65515919	65550582	895	AXIN2		AXIN2
chr1	81649051	81663309	896	ADGRL2	ADGRL2
chr1	87449486	87452789	897	LINC01364
chr1	161008797	161017559	898	F11R	TSTD1,USF1	F11R
chr18	58143396	58161039	899	NEDD4L	NEDD4L	NEDD4L
chr17	42520042	42532107	900	NAGLU	MLX,MIR548AT,PSMC3IP,COASY,MIR5010,NAGLU,HSD17B1	ATP6V0A1
chr9	23342243	23358010	901	LOC101929563
chrX	35381112	35383301	902	MAGEB16
chr1	23574331	23600695	903	ID3	E2F2,MDS2,ID3
chr14	75182139	75186062	904	TMED10	TMED10
chr7	12576158	12602550	905	SCIN		SCIN
chr10	71830745	71841265	906	PSAP	CDH23,PSAP,MIR7152	PSAP
chr12	9139798	9144974	907	A2M	A2M
chr18	31256049	31303323	908	DSG1	DSG1
chr1	175267860	175279617	909	KIAA0040
chr6	89482963	89504093	910	ANKRD6		ANKRD6
chr2	63988979	63994849	911	VPS54	VPS54	VPS54
chr5	116578891	116579647	912	SEMA6A	SEMA6A
chr10	24617891	24621035	913	ARHGAP21		ARHGAP21
chr12	32248786	32271138	914	BICD1		BICD1
chr6	134077704	134080601	915	SLC2A12	HMGA1P7,SLC2A12
chr21	34864037	34885443	916	RUNX1		RUNX1
chr10	80100116	80111433	917	TMEM254	TMEM254,PLAC9,TMEM254-AS1
chr16	84878866	84895167	918	CRISPLD2		CRISPLD2
chr16	10525304	10539667	919	EMP2		EMP2
chr11	2533709	2535208	920	KCNQ1		KCNQ1
chr15	65901390	65906835	921	RAB11A	RAB11A	MEGF11
chr3	122443119	122449764	922	LOC102723582	WDR5B	LOC102723582,KPNA1
chr3	30612874	30627190	923	TGFBR2	TGFBR2	TGFBR2
chrX	92106714	92110982	924	PCDH11X		PCDH11X
chr11	75035952	75049017	925	OR2AT4	NEU3,OR2AT4
chr9	38038852	38061856	926	SHB		SHB
chr8	19319374	19327322	927	SH2D4A		SH2D4A
chr17	58364313	58391828	928	RNF43	BZRAP1-AS1,MIR4736,MIR142,BZRAP1,SUPT4H1	RNF43
chr3	126850694	126888528	929	PLXNA1		CHCHD6
chr11	60122853	60130785	930	MS4A2	MS4A2
chr5	67746085	67752335	931	LOC101928858	LOC101928858
chr6	75376361	75404018	932	LOC101928540	MIR4463	FILIP1,LOC101928540
chr3	155019005	155028719	933	MME
chr8	133408746	133419223	934	NDRG1
chr6	15431613	15441495	935	JARID2		JARID2
chr13	30335862	30338926	936	KATNAL1	KATNAL1,LINC00426
chr3	184642993	184688970	937	MAGEF1	MAGEF1
chr3	14884703	14885667	938	FGD5-AS1		FGD5
chr3	48491775	48514866	939	SHISA5	SHISA5,ATRIP,UCN2,PFKFB4,MIR6823,TREX1	SHISA5
chr7	107831287	107837241	940	SLC26A3	SLC26A3
chr1	93567426	93580201	941	BCAR3	LOC100129046	BCAR3
chr5	17401426	17403194	942	LOC401177	LOC401177
chr17	27570212	27578375	943	LGALS9		KSR1
chr2	54572267	54575849	944	SPTBN1	RPL23AP32	SPTBN1
chr2	163347980	163375402	945	FIGN
chrX	127968083	127968660	946	ACTRT1
chr3	12178011	12197619	947	TIMP4	TIMP4	SYN2
chr6	158910349	158924156	948	C6orf99	C6orf99	C6orf99
chr12	108891925	108920002	949	DAO	SSH1	SVOP,DAO
chr1	183439890	183461786	950	SMG7-AS1	SMG7,NMNAT2	SMG7-AS1
chr15	34075700	34080362	951	EMC7	PGBD4,EMC7,AVEN
chr19	7422030	7429194	952	ARHGEF18	LOC100128573,ARHGEF18	ARHGEF18
chr2	138488137	138496450	953	SPOPL	SPOPL
chr15	96225308	96232710	954	NR2F2		NR2F2-AS1
chr2	197354248	197364554	955	ANKRD44	ANKRD44
chr7	5414895	5452856	956	TNRC18	MIR589	TNRC18
chr2	221762383	221767883	957	EPHA4
chr16	76133853	76138606	958	CNTNAP4
chr21	15618150	15643375	959	USP25
chr17	21142173	21142891	960	DHRS7B		DHRS7B
chr12	50747834	50755595	961	ATF1	ATF1	DIP2B
chr2	215465273	215483228	962	LOC102724849	FN1,LOC102724849
chr10	22894848	22897936	963	ARMC3	ARMC3
chr4	138939775	138949306	964	NOCT
chr11	119809455	119816965	965	LOC102724301
chr14	74974120	74988616	966	EIF2B2	EIF2B2,PGF
chr6	164005239	164014246	967	QKI
chr5	174511559	174532902	968	LINC01411		LINC01411
chr14	68619800	68636877	969	ZFP36L1
chr12	31023240	31027454	970	DDX11	DDX11	DDX11-AS1
chr1	24817021	24818138	971	CLIC4		CLIC4
chr5	61306449	61311498	972	ZSWIM6	ZSWIM6
chr11	13208097	13225438	973	ARNTL
chr1	117137304	117142602	974	TRIM45	TRIM45,MIR942
chr17	62704554	62726356	975	MRC2		44995
chr18	21404308	21404894	976	GREB1L		GREB1L
chr15	77527136	77531052	977	LINGO1
chr11	110075368	110076943	978	ZC3H12C	ZC3H12C
chr1	68216354	68221798	979	WLS	MIR1262	WLS
chr13	113532179	113549257	980	TFDP1	TFDP1,DCUN1D2	TMCO3
chr13	52203891	52211795	981	MRPS31P5	NEK3,MRPS31P5
chr12	39122452	39124651	982	CPNE8
chr15	63856788	63875163	983	MIR422A	HERC1	MIR422A
chr7	29228617	29237845	984	LOC102724484	LOC102724484	CHN2
chr12	106016054	106017023	985	NUAK1
chr15	56285128	56292888	986	RFX7	RFX7
chr4	37471994	37481017	987	C4orf19		C4orf19
chr14	79334395	79346902	988	NRXN3		NRXN3
chr2	141455132	141479644	989	LRP1B		LRP1B
chr13	97002592	97032044	990	OXGR1	LINC00359,OXGR1
chr2	222774964	222795506	991	ACSL3
chr20	11791291	11799839	992	LINC00687
chr19	51536214	51551496	993	SIGLEC6	SIGLEC6,LINC01530,ZNF175,SIGLEC12
chr8	10781591	10805363	994	MIR1322	LOC101929229,MIR1322,PINX1	PINX1
chr3	120135527	120160418	995	GSK3B	GSK3B
chr3	54950471	54956348	996	LRTM1	LRTM1,CACNA2D3-AS1	LRTM1,CACNA2D3
chr2	127064962	127101159	997	BIN1		BIN1
chr8	78470606	78471296	998	PKIA	PKIA
chr13	79451563	79467344	999	NDFIP2	RBM26-AS1,RBM26,NDFIP2,NDFIP2-AS1
chr1	42793106	42814142	1000	ERMAP	ERMAP,ZNF691,C1orf50,P3H1,LOC339539	LOC100129924,SVBP
chr1	110328707	110337109	1001	LOC440600	RBM15	LOC440600
chr2	129955616	129959096	1002	RAB6C	LOC101927924,RAB6C-AS1,RAB6C,LOC389033
chr4	150821573	150828524	1003	LRBA		LRBA
chr18	49245306	49246318	1004	MIR4744		DYM
chr11	71862661	71864455	1005	LOC100129216	LOC100129216,DEFB108B,ALG1L9P,ZNF705E
chr17	62134452	62147535	1006	MED13
chr12	7812888	7834180	1007	NANOG	NANOG,SLC2A14,NANOGNB	SLC2A14
chr2	31347856	31361112	1008	XDH		XDH
chr18	9868959	9877680	1009	TXNDC2	TXNDC2,VAPA
chr1	81721704	81723255	1010	ADGRL2		ADGRL2
chr3	130488953	130491903	1011	COL6A6
chr16	30104205	30118460	1012	GDPD3	ALDOA,PPP4C,YPEL3,TBX6	MAPK3,GDPD3
chr1	51621151	51649713	1013	OSBPL9		OSBPL9
chr10	114631996	114655589	1014	ABLIM1		ABLIM1
chr16	68995225	68999587	1015	HAS3		TANGO6
chr20	49742925	49768640	1016	B4GALT5	SLC9A8,B4GALT5
chr22	35887229	35909365	1017	RBFOX2	RBFOX2	RBFOX2
chr20	33907944	33912599	1018	RALY
chr8	122070944	122080204	1019	HAS2
chr14	50883013	50924501	1020	ABHD12B	PYGL	ABHD12B,PYGL
chr4	52823242	52838555	1021	RASL11B	LOC152578,RASL11B
chr10	110852235	110860113	1022	PDCD4-AS1	PDCD4-AS1,MIR4680,PDCD4
chr3	171927891	171936860	1023	TMEM212-AS1	TMEM212-AS1
chr7	29723093	29723830	1024	ZNRF2P2	MIR550A3,DPY19L2P3,LOC646762,ZNRF2P2
chr6	44644972	44674730	1025	MIR4642
chr6	35518345	35520039	1026	TULP1	RPL10A,TEAD3,TULP1,MIR7111
chr4	26146730	26174433	1027	RBPJ
chr18	33560742	33563014	1028	ASXL3	ASXL3
chr10	59965151	59972394	1029	LINC01553	LINC01553
chr5	174557591	174560060	1030	MSX2
chr2	136317251	136328743	1031	CXCR4
chr11	45926029	45934923	1032	GYLTL1B	C11orf94,PEX16,MAPK8IP1	PHF21A,GYLTL1B
chr5	166481175	166497970	1033	CTB-7E3.1
chr5	154576315	154587729	1034	MIR3141	MIR3141
chr16	68774098	68823737	1035	TANGO6	TANGO6	CDH1
chr4	10648169	10657394	1036	CLNK		CLNK
chr7	2425088	2441769	1037	LOC101927181	CHST12,GRIFIN	CHST12,LOC101927181
chr9	77874234	77904312	1038	GNAQ		GNAQ
chr18	31190930	31225991	1039	DSC1	DSC1
chr9	4413867	4418466	1040	SLC1A1
chr11	128733778	128739437	1041	SENCR	FLI1,SENCR	FLI1
chr5	41526345	41527695	1042	PLCXD3	PLCXD3
chr2	221589222	221601954	1043	EPHA4	EPHA4
chr15	37002077	37020769	1044	MIR8063	MIR8063	MEIS2
chr6	47126761	47153557	1045	ADGRF1
chr17	27686312	27695533	1046	LGALS9
chr8	109737572	109745617	1047	SYBU	SYBU
chr11	38089478	38090299	1048	LOC103312105
chr1	67645574	67648960	1049	GADD45A	GADD45A
chr7	75956080	75962947	1050	SNORA14A	MIR4651,SNORA14A,TMEM120A	POR
chr10	84524997	84528188	1051	CCSER2
chr19	18315107	18343678	1052	LSM4	MIR3189,JUND,MIR3188,GDF15,KIAA1683	PGPEP1,LSM4
chr1	181100457	181119764	1053	IER5	IER5
chr8	571137	573859	1054	TDRP	TDRP
chr9	109555934	109561459	1055	MIR3927	MIR3927
chr2	234448074	234464393	1056	ARL4C	ARL4C
chr5	39532446	39539452	1057	LOC101926940	LOC101926940
chr11	61298906	61311031	1058	VWCE	VWCE,TKFC,CYB561A3	DDB1
chr4	48114078	48138209	1059	TXK		TXK,TEC
chr7	143470224	143472723	1060	TAS2R41	TAS2R60,TAS2R41	EPHA1-AS1
chr17	81980703	82013144	1061	ASPSCR1	PYCR1,MYADML2,GPS1,LRRC45,DCXR,RAC3,STRA13,RFNG,ASPSCR1,NOTUM	ASPSCR1
chr3	30657780	30684161	1062	TGFBR2		TGFBR2
chr3	41986606	41995177	1063	ULK4	ULK4
chr10	3755139	3782680	1064	KLF6	KLF6	KLF6
chr3	57958631	57975198	1065	FLNB	FLNB
chr1	161530297	161540429	1066	HSPA6	FCGR3A,FCGR2A,FCGR2C,HSPA6
chr1	178446781	178470900	1067	TEX35	TEX35	RASAL2
chr1	211584228	211602571	1068	SLC30A1	SLC30A1,LOC105748977
chr15	67082133	67097686	1069	SMAD3	SMAD3	SMAD3
chr13	46472248	46482198	1070	LINC01198	LINC01198
chr2	6846659	6851390	1071	NRIR	RSAD2,NRIR	CMPK2
chr16	75059486	75070956	1072	LDHD	LDHD	ZNRF1
chr13	51997954	52008361	1073	ATP7B	ALG11,UTP14C,ATP7B	ATP7B
chr18	8027885	8030094	1074	LOC100192426		PTPRM
chr7	94486038	94486794	1075	CASD1	CASD1
chr3	98191109	98209592	1076	OR5H15	OR5H14,OR5H15
chr2	9870888	9880183	1077	TAF1B		TAF1B
chr2	65037210	65047331	1078	CEP68	SLC1A4,CEP68
chr2	48632965	48636093	1079	GTF2A1L		STON1-GTF2A1L,GTF2A1L
chr1	112897676	112907797	1080	AKR7A2P1	SLC16A1,SLC16A1-AS1,AKR7A2P1,LINC01356
chr17	13265782	13269664	1081	ELAC2
chr6	106533132	106548335	1082	AIM1		AIM1
chr8	47987529	47994072	1083	UBE2V2	MCM4,UBE2V2,PRKDC
chr7	138303763	138314702	1084	TRIM24
chr19	13154273	13172736	1085	IER2	TRMT1,NACC1,STX10	IER2
chr3	99934079	99944152	1086	MIR3921	MIR3921	FILIP1L,CMSS1
chr9	72554061	72560470	1087	TMC1		TMC1
chr2	9287721	9315669	1088	ASAP2		ASAP2
chr20	48530035	48539359	1089	LINC00494
chr21	22190732	22201503	1090	LINC00308
chr9	124567324	124571588	1091	NR5A1		NR6A1
chr7	80551642	80564586	1092	CD36	CD36,GNAT3
chr12	63584572	63595245	1093	DPY19L2		DPY19L2
chr9	19189481	19209174	1094	DENND4C	DENND4C
chr4	79575081	79592670	1095	LINC00989		LINC00989
chr3	13518984	13543570	1096	FBLN2	FBLN2,HDAC11-AS1,HDAC11
chr5	174343785	174384009	1097	LINC01411		LINC01411
chr6	30839584	30854986	1098	LINC00243	MIR4640,DDR1,LINC00243
chr21	41777993	41796328	1099	RIPK4	MIR6814,RIPK4
chr4	109576574	109611466	1100	CCDC109B		CCDC109B
chr22	30944962	30950340	1101	MORC2	TUG1,MORC2-AS1	MORC2
chr2	100683231	100685737	1102	PDCL3
chr2	47721445	47728837	1103	MSH6
chrX	13012505	13032177	1104	FAM9C	TMSB4X,FAM9C
chr18	49528003	49532151	1105	LIPG	RPL17-C18orf32,RPL17,SNORD58B,SNORD58A,MIR1539,C18orf32,SNORD58C,LIPG
chr16	12506763	12520325	1106	MIR4718		SNX29
chr3	121885231	121897212	1107	SLC15A2		EAF2,SLC15A2
chr1	93754223	93780183	1108	MIR760		BCAR3
chr2	23425799	23436669	1109	KLHL29		KLHL29
chr15	45226794	45237221	1110	SLC28A2	SLC28A2,SHF,LOC101928414
chr10	113169101	113179244	1111	TCF7L2
chr7	94439749	94441035	1112	COL1A2	COL1A2
chr11	77549910	77561090	1113	LOC646029	LOC646029,AQP11
chr2	212956701	212981256	1114	MIR4776-2	MIR4776-1,MIR4776-2
chr16	21511369	21512981	1115	MIR3680-1	SLC7A5P2,SMG1P3,MIR3680-1
chr16	316730	346888	1116	AXIN1	LOC100134368,NME4,AXIN1,RGS11,MRPL28,ARHGDIG,TMEM8A,PDIA2	AXIN1
chr11	118708372	118741323	1117	TREH	TREH,DDX6
chr5	124639057	124663381	1118	ZNF608		ZNF608
chr22	25693185	25711974	1119	MYO18B	MYO18B	ADRBK2
chr8	20264540	20285126	1120	LZTS1-AS1	LZTS1	LZTS1-AS1
chr3	45566520	45575576	1121	LIMD1	LIMD1
chr1	99835864	99845760	1122	AGL	AGL
chr10	87391399	87394755	1123	LINC00864	LINC00864,LOC439994,NUTM2A-AS1,NUTM2D
chr6	141824224	141832775	1124	NMBR
chr8	28342958	28366003	1125	PNOC		PNOC,ZNF395
chr19	42970580	42981435	1126	PSG7	PSG7,PSG11
chr17	43347006	43368264	1127	LINC00910	ARL4D,LINC00910
chr6	8172582	8207551	1128	EEF1E1
chr11	119964268	119965111	1129	TRIM29
chr20	62606464	62648352	1130	SLCO4A1	SLCO4A1-AS1,MIR133A2	SLCO4A1
chr14	102726152	102739601	1131	TRAF3	TRAF3	RCOR1
chr5	172398606	172400540	1132	SH3PXD2B		SH3PXD2B
chr13	106379032	106394243	1133	LINC00460	LINC00460
chr18	11947152	11994657	1134	IMPA2	MPPE1	IMPA2
chr7	72211956	72231391	1135	CALN1		CALN1
chr3	54981743	55000981	1136	LRTM1	LRTM1	CACNA2D3
chr9	131733570	131745871	1137	RAPGEF1	RAPGEF1	RAPGEF1
chr9	5440309	5446876	1138	PLGRKT	PLGRKT,CD274
chr8	19291426	19304736	1139	SH2D4A	SH2D4A,LOC100128993
chr6	54865086	54879684	1140	FAM83B		FAM83B
chr7	53316060	53325608	1141	POM121L12
chr1	143656557	143657068	1142	RNVU1-17	RNVU1-17
chr15	90641583	90648755	1143	LINC01585	LINC01585	CRTC3-AS1,CRTC3
chr4	188067800	188085767	1144	TRIML2	TRIML2
chr1	9443881	9450667	1145	LOC100506022	LOC100506022
chr8	41813080	41819172	1146	ANK1	ANK1	ANK1
chr15	50854550	50875657	1147	AP4E1	AP4E1
chr9	79489386	79501964	1148	TLE4
chr2	190973739	190994256	1149	STAT1		STAT1
chr5	135488767	135499415	1150	TIFAB	DCANP1,NEUROG1,TIFAB
chr4	72896453	72901301	1151	COX18
chr11	2202306	2213363	1152	MIR4686	INS,MIR4686,TH
chr10	13211845	13226172	1153	UCMA	UCMA	RNU6-7,RNU6-9,UCMA
chr11	57764957	57799254	1154	CTNND1	CTNND1,BTBD18,C11orf31	CTNND1,TMX2-CTNND1
chr22	28314846	28316485	1155	MIR5739		TTC28
chr19	13839014	13858982	1156	MIR23A	NANOS3,C19orf57,LOC284454,MIR23A,ZSWIM4,MIR27A,MIR24-2,MIR181D,MIR181C,CC2D1A
chr7	55061731	55074367	1157	EGFR		EGFR
chr14	50028495	50046679	1158	LINC01588	LINC01588	LINC01599
chr17	38449291	38456333	1159	ARHGAP23		ARHGAP23
chr5	84435643	84436275	1160	EDIL3
chr5	166710127	166723296	1161	CTB-7E3.1
chr16	73124371	73154288	1162	C16orf47	HCCAT5	C16orf47
chr5	79686046	79706636	1163	CMYA5		PAPD4,CMYA5
chr4	188324534	188337585	1164	LINC01060
chr19	42932752	42933190	1165	PSG7	PSG6,PSG7	PSG7
chr2	26750264	26758530	1166	SLC35F6	SLC35F6,CENPA
chr11	115860117	115870136	1167	LINC00900
chr8	9033965	9042309	1168	MIR4660	MIR4660,ERI1
chr15	71967659	71975898	1169	SENP8		MYO9A
chr4	118425736	118426787	1170	PRSS12
chr10	29237817	29256971	1171	LYZL1	LYZL1
chr2	16008978	16014745	1172	GACAT3	GACAT3
chr11	119844862	119874876	1173	LOC102724301
chr3	81295785	81298414	1174	LOC728290
chr7	100917630	100932498	1175	MUC3A	ACHE,MIR6875,SRRT,UFSP1,MUC3A,MUC12
chr1	247476240	247476641	1176	OR2W5	GCSAML,OR2B11,OR2W5
chr16	13936596	13958149	1177	ERCC4		ERCC4
chr4	88612270	88659642	1178	HERC3	NAP1L5,RNU6-33P	HERC3
chr10	113063507	113106140	1179	TCF7L2		TCF7L2
chr11	10387992	10407244	1180	AMPD3	AMPD3	CAND1.11
chr17	68732107	68734240	1181	LINC01482
chr8	23450379	23452987	1182	ENTPD4	LOXL2,ENTPD4	ENTPD4
chr20	51910257	51918939	1183	LINC01429	LINC01429
chr6	125939157	125946595	1184	HINT3	TRMT11,HINT3,NCOA7
chr1	24707791	24725628	1185	CLIC4	CLIC4
chr12	10189556	10220750	1186	GABARAPL1	OLR1	TMEM52B,GABARAPL1
chr1	157132029	157141590	1187	ETV3	ETV3L,CYCSP52	ETV3
chr18	32372508	32383346	1188	GAREM		GAREM
chr3	81330067	81344331	1189	LOC728290
chr11	77158416	77172852	1190	MYO7A		MYO7A
chr18	44642921	44652406	1191	SETBP1	SETBP1
chr4	168980904	169005755	1192	CBR4		CBR4
chr14	73770317	73796445	1193	ELMSAN1	MIR4505,ELMSAN1	LOC100506476,ELMSAN1
chr10	22647187	22666733	1194	PIP4K2A		PIP4K2A
chr8	18066865	18076079	1195	ASAH1	LOC101929066	ASAH1
chr13	25116062	25117846	1196	PABPC3	PABPC3
chr2	53453009	53464085	1197	CHAC2
chr9	92727000	92745700	1198	BICD2	BICD2	BICD2
chr19	50747237	50780162	1199	GPR32	MGC45922,SNORD88C,CLEC11A,SNORD88B,SHANK1,KLK1,C19orf48,ACPT,SNORD88A	GPR32
chr5	150637435	150644343	1200	SYNPO	MYOZ3	SYNPO
chr8	122137581	122149689	1201	LOC105375734
chr1	31152374	31174173	1202	NKAIN1
chr10	68617702	68632275	1203	TET1		TET1
chr14	90500076	90516725	1204	LINC00642	LINC00642
chr12	108802299	108808355	1205	SSH1	MIR619	SSH1
chr7	51620471	51622390	1206	COBL
chr1	209383889	209416382	1207	MIR205HG	MIR205,MIR205HG
chr18	2854034	2857803	1208	EMILIN2		EMILIN2
chr11	86993142	87000766	1209	TMEM135	FZD4,TMEM135	LOC100506368
chr7	29100590	29127876	1210	LOC101928168	CHN2	LOC101928168,CPVL
chr2	222899519	222900213	1211	ACSL3		ACSL3
chr7	3163362	3176753	1212	LOC100129603	LOC100129603
chr10	58255866	58256891	1213	IPMK	CISD1	IPMK
chr11	94732089	94760635	1214	AMOTL1	AMOTL1
chr8	58228994	58236059	1215	LOC101929528	LOC101929528
chr1	107640138	107647359	1216	VAV3		VAV3
chr11	11451012	11458094	1217	CSNK2A3		GALNT18
chr5	34989295	34992300	1218	AGXT2
chr17	69047320	69047911	1219	ABCA9	ABCA9-AS1	ABCA9
chr5	145960994	145988540	1220	SH3RF2		SH3RF2
chr7	50577505	50581479	1221	DDC	DDC,DDC-AS1
chr3	37901643	37920400	1222	CTDSPL	ITGA9-AS1,MIR26A1	CTDSPL
chr17	65286802	65290449	1223	RGS9
chr7	35118518	35118900	1224	DPY19L2P1		DPY19L2P1
chr17	37269098	37278680	1225	ACACA		ACACA
chr14	70539429	70544273	1226	ADAM20	ADAM20
chr12	79546581	79549891	1227	MIR1252
chr17	15963815	15982522	1228	TTC19	TTC19	ADORA2B,ZSWIM7
chr2	9228883	9235119	1229	ASAP2	ASAP2	ASAP2
chr22	45473684	45485693	1230	FBLN1	FBLN1
chr10	116974696	116992417	1231	SHTN1	SHTN1	SHTN1
chr14	79317408	79321513	1232	NRXN3	NRXN3	NRXN3
chr5	128015855	128020498	1233	LINC01184
chr10	33584577	33589590	1234	LINC00838
chr18	57762756	57777578	1235	ATP8B1		ATP8B1
chr14	34325944	34358122	1236	SPTSSA
chr12	124704761	124746472	1237	SCARB1
chr17	47502011	47516695	1238	MRPL45P2	MRPL45P2,NPEPPS
chr1	115711266	115718437	1239	CASQ2		CASQ2
chr19	17124373	17135888	1240	MYO9B	MYO9B,HAUS8	MYO9B
chr12	120228861	120232064	1241	PXN	PXN-AS1,GCN1,RPLP0,PXN	PXN
chr19	42761267	42761727	1242	PSG8	PSG3	PSG8
chr6	4728085	4743472	1243	CDYL	CDYL	CDYL
chr11	94584982	94589022	1244	PIWIL4	FUT4	PIWIL4
chr1	19926631	19929232	1245	PLA2G2E	PLA2G2E,OTUD3
chr5	150141832	150144983	1246	PDGFRB	CDX1,SLC6A7,CSF1R	PDGFRB
chr21	44748634	44774031	1247	UBE2G2	LINC01424,TSPEAR,SUMO3	UBE2G2
chr7	7911228	7924897	1248	GLCCI1	LOC100505921,GLCCI1
chr17	29146970	29186032	1249	MYO18A	MYO18A	MYO18A
chr1	115166844	115194918	1250	TSPAN2
chr20	50030676	50062579	1251	TRERNA1	SNAI1	TRERNA1
chr10	25805879	25808614	1252	LOC101929073
chr14	60094279	60101154	1253	PCNXL4		PCNXL4
chr1	227892634	227896215	1254	MIR5008	MIR5008
chr1	151537152	151560667	1255	MIR554	TUFT1	CGN,TUFT1,MIR554
chr9	7967704	7994810	1256	TMEM261
chr11	85214232	85220618	1257	DLG2		DLG2
chr2	196537483	196538417	1258	HECW2		HECW2
chr7	116801066	116807686	1259	CAPZA2
chr14	54643390	54665431	1260	SAMD4A		SAMD4A
chrX	7132273	7144467	1261	MIR4767	PUDP,MIR4767	PUDP
chrX	118295661	118297796	1262	WDR44	WDR44
chr13	106466720	106484358	1263	EFNB2
chr1	116632083	116652909	1264	IGSF3	MIR320B1,C1orf137	IGSF3
chr9	121598064	121622822	1265	DAB2IP		DAB2IP
chr1	62306950	62311957	1266	KANK4		KANK4
chr1	243006011	243009333	1267	LINC01347
chr2	231337796	231379688	1268	MIR4777	B3GNT7	ARMC9,MIR4777
chr3	98701262	98722789	1269	ST3GAL6	ST3GAL6	ST3GAL6-AS1
chr15	40245255	40258551	1270	C15orf56	PAK6,PLCB2,ANKRD63	PAK6,C15orf56
chr6	90288424	90306778	1271	BACH2	MIR4464	BACH2
chr5	76527665	76528409	1272	IQGAP2	IQGAP2	IQGAP2
chr6	15816375	15817625	1273	DTNBP1
chr6	121570634	121573854	1274	GJA1
chr7	40733073	40733620	1275	LINC01450		SUGCT
chr1	61872178	61873928	1276	INADL		INADL
chr14	70709236	70719071	1277	LINC01269		LINC01269
chr18	46153204	46171680	1278	C18orf25	C18orf25,ATP5A1,HAUS1
chr5	56144851	56157867	1279	ANKRD55		ANKRD55
chr19	38631388	38642545	1280	ACTN4	ACTN4,MAP4K1	EIF3K
chr3	195589580	195612479	1281	APOD	PPP1R2,SDHAP2,APOD
chr14	92565624	92582239	1282	RIN3		RIN3
chrX	35785139	35788214	1283	MAGEB16	MAGEB16
chr7	100114262	100116987	1284	TAF6	MCM7,C7orf43,AP4M1,MIR106B,ZNF3,MIR93,MBLAC1,CNPY4,LAMTOR4,MIR25,MIR4658,COPS6	TAF6
chr8	29963359	29973688	1285	MIR3148	FAM183CP,MIR3148
chr5	91218860	91224178	1286	LUCAT1
chr13	33148441	33158587	1287	STARD13		STARD13
chrX	20585610	20611701	1288	RPS6KA3
chr17	27332385	27353954	1289	WSB1	MIR4522,WSB1
chr11	71456893	71488357	1290	MIR6754	KRTAP5-7,KRTAP5-8,FLJ42102,DHCR7	NADSYN1,MIR6754
chr21	14911333	14918885	1291	NRIP1
chr1	111359827	111365017	1292	PIFO	PIFO,PGCP1
chr14	45785194	45798047	1293	LINC00871
chr18	23257861	23289858	1294	CABLES1		CABLES1
chr8	38588795	38604868	1295	RNF5P1		RNF5P1
chr6	41758247	41768927	1296	PGC	TFEB,TOMM6,PRICKLE4,PGC,FRS3
chr9	134410784	134412782	1297	RXRA	MIR4669	RXRA
chr4	128322327	128326207	1298	PGRMC2	PGRMC2
chr5	142625600	142636261	1299	FGF1	FGF1	FGF1
chr12	89750366	89775777	1300	LINC00936	LINC00936
chr12	131860718	131885496	1301	ULK1	PUS1,ULK1,MMP17
chr3	10201897	10206554	1302	IRAK2	TATDN2	IRAK2
chr14	69811508	69815924	1303	SLC10A1	SRSF5,LOC100289511,SLC10A1
chr3	5632949	5651855	1304	MIR4790
chr2	213794440	213802676	1305	MIR4438	MIR4438	SPAG16
chr1	153608188	153611198	1306	S100A16	S100A1,S100A13,S100A2,S100A14,CHTOP,SNAPIN	S100A16
chr3	55249006	55265351	1307	WNT5A
chr13	73034870	73041754	1308	KLF5	KLF5
chr12	62215431	62215891	1309	FAM19A2	MIR6125,USP15,FAM19A2
chrX	30144264	30149684	1310	MAGEB2
chr6	63347513	63349857	1311	LGSN	LGSN
chr10	80081879	80083705	1312	TMEM254	TMEM254,PLAC9,TMEM254-AS1	TMEM254
chr8	48628541	48643859	1313	LOC101929217	LOC101929217	LOC101929268
chr11	43726186	43747825	1314	HSD17B12		HSD17B12
chr10	29022528	29032626	1315	C10orf126
chr16	17474089	17509673	1316	XYLT1	XYLT1
chr1	108007046	108024620	1317	VAV3	VAV3-AS1,VAV3
chr9	78967537	78968233	1318	LOC101927450
chr12	33012027	33022581	1319	PKP2
chr7	52945059	52961413	1320	POM121L12
chr17	61394043	61394652	1321	TBX2-AS1	C17orf82,TBX2-AS1,TBX2	TBX2-AS1
chr4	4153974	4180586	1322	OTOP1	OTOP1
chr22	37591662	37592062	1323	LGALS2	SH3BP1,LGALS2,CDC42EP1,GGA1
chr1	203984988	203985501	1324	LINC00303
chr2	36367881	36381355	1325	CRIM1	LOC100288911	CRIM1
chr4	37981352	37996766	1326	PTTG2	PTTG2	TBC1D1
chr4	6746099	6773492	1327	KIAA0232	BLOC1S4,KIAA0232,MRFAP1L1
chr5	67957310	67970094	1328	LOC101928858
chr14	61964983	61974358	1329	SYT16	SYT16
chr1	92723635	92725286	1330	EVI5		EVI5
chr5	116544859	116546694	1331	SEMA6A		SEMA6A
chr8	143143592	143144780	1332	LY6H	LY6H
chr3	153072453	153073977	1333	RAP2B
chr6	2908504	2932652	1334	SERPINB9	SERPINB9,LOC101927730,SERPINB6,SERPINB9P1
chr4	184164359	184197664	1335	ENPP6		ENPP6
chr10	112674484	112680928	1336	MIR4295	MIR4295	VTI1A
chr3	117033659	117046938	1337	LINC00901
chr3	120468981	120472677	1338	FSTL1	FSTL1
chr4	78622412	78639206	1339	LINC01094	LINC01094
chr15	62788441	62812543	1340	MIR190A	MIR190A	TLN2
chr12	56443203	56443616	1341	TIMELESS	SPRYD4,GLS2,MIP	TIMELESS
chr6	158296804	158301957	1342	TULP4	TULP4
chrX	68391459	68420063	1343	OPHN1		OPHN1
chr5	115801954	115809800	1344	CDO1	AP3S1,ATG12	CDO1
chr1	79230793	79243861	1345	ADGRL4
chrX	132330091	132331971	1346	MBNL3		RAP2C-AS1
chr2	234939619	234947933	1347	SH3BP4	SH3BP4
chrX	4315924	4323324	1348	LOC101928201
chr7	93910263	93915096	1349	GNGT1	GNG11,TFPI2	GNGT1
chr15	70091839	70101864	1350	TLE3	MIR629,TLE3	TLE3
chr8	111931037	111931510	1351	LINC01609
chr3	48275229	48278650	1352	NME6	NME6,ZNF589,SPINK8,MIR2115
chr5	59104661	59127991	1353	PDE4D		PDE4D
chr1	94562923	94591674	1354	F3	F3
chr2	46134462	46148615	1355	EPAS1		PRKCE
chr1	51558282	51570200	1356	EPS15	OSBPL9,EPS15
chr11	943285	957817	1357	AP2A2	CHID1	AP2A2
chr1	62278869	62288646	1358	KANK4		KANK4
chr2	65452181	65454318	1359	SPRED2	SPRED2
chr20	5028287	5033955	1360	SLC23A2	SLC23A2
chr17	18943572	18946986	1361	SLC5A10	SLC5A10
chr5	151729548	151742058	1362	ATOX1	LOC100652758,G3BP1,ATOX1,SPARC
chr2	177165908	177177114	1363	HNRNPA3	HNRNPA3,MIR4444-1
chr1	55410058	55429868	1364	MIR4422
chr1	63920374	63921807	1365	ROR1		ROR1
chr3	196108029	196139258	1366	LINC00885	TFRC,LINC00885
chr12	106030475	106033764	1367	NUAK1
chr1	147833331	147837568	1368	GJA5
chr17	12514180	12523328	1369	LINC00670	LINC00670
chr10	71759337	71768007	1370	C10orf54	C10orf105,CDH23,MIR7152	CDH23,C10orf54
chr1	180854327	180863382	1371	KIAA1614	KIAA1614	XPR1
chr18	11880586	11889674	1372	MPPE1	CHMP1B	GNAL,MPPE1
chr18	11925686	11927944	1373	MPPE1	MPPE1
chr17	2874175	2889591	1374	LOC101927911		RAP1GAP2
chr13	20967237	20975713	1375	LINC00367	LINC00367	LATS2
chr8	130657287	130659843	1376	ASAP1
chr16	9972981	9974535	1377	GRIN2A		GRIN2A
chr1	56032245	56032790	1378	PPAP2B
chr14	22289512	22297877	1379	DAD1
chr6	137236626	137242134	1380	IFNGR1	IFNGR1
chr6	71485250	71491294	1381	LOC102724000
chr3	15286016	15311498	1382	SH3BP5	SH3BP5-AS1	SH3BP5
chr1	224636238	224640027	1383	CNIH3		CNIH3
chr14	71143683	71166430	1384	SNORD56B
chr15	88089002	88093037	1385	NTRK3-AS1		NTRK3
chr3	111385961	111386525	1386	CD96
chr1	15780667	15800737	1387	UQCRHL	FBLIM1,UQCRHL,FLJ37453,SPEN,SLC25A34,TMEM82	FBLIM1
chr11	62472619	62487432	1388	SCGB1A1		AHNAK
chr17	5883650	5902431	1389	LOC339166		LOC339166
chr5	96637308	96657458	1390	CAST	CAST
chr2	37654888	37665976	1391	CDC42EP3	CDC42EP3	CDC42EP3
chr6	142009624	142026881	1392	NMBR
chr2	6186918	6215423	1393	LINC01247
chrX	125467044	125467436	1394	LOC100129520
chr11	43161915	43168315	1395	HNRNPKP3
chr17	71378639	71382103	1396	CASC17
chr9	127384032	127390952	1397	SLC2A8	SLC2A8,ZNF79	GARNL3
chr3	107384428	107393283	1398	LOC101929579	CCDC54,LOC101929607,LOC101929579
chr16	20925878	20952589	1399	LYRM1	LYRM1,DCUN1D3	DNAH3
chr11	115580394	115588014	1400	CADM1
chr18	7131278	7133876	1401	LAMA1	LAMA1
chr8	95093064	95096569	1402	MIR3150B	PLEKHF2,MIR3150B,MIR3150A
chr7	142878326	142913379	1403	TRPV6	EPHB6,KEL,C7orf34	TRPV6,TRPV5
chr2	85145081	85148586	1404	TCF7L1		TCF7L1
chr3	4687168	4688794	1405	EGOT		ITPR1
chr10	110473790	110494125	1406	DUSP5	DUSP5
chrX	6301700	6313728	1407	MIR4770
chr10	103112619	103130554	1408	NT5C2		NT5C2
chr18	7061763	7069529	1409	LAMA1		LAMA1
chr10	80436383	80443223	1410	TSPAN14	FAM213A,TSPAN14
chr1	228666734	228688015	1411	MIR7641-2	RHOU,RNA5S5,RNA5S6,MIR7641-2,RNA5S9,RNA5S10,DUSP5P1,RNA5S15	RHOU
chr7	68782841	68799890	1412	LOC102723427
chr19	42875298	42875652	1413	PSG1	PSG6,PSG10P	PSG1
chr2	109623999	109647361	1414	SOWAHC	SOWAHC,SEPT10
chr3	55786733	55791301	1415	MIR3938		ERC2
chr19	39250993	39262813	1416	IFNL4	IFNL2,IFNL1,IFNL4,SYCN,IFNL3
chr5	1326847	1328503	1417	CLPTM1L	MIR4457,TERT	CLPTM1L
chr9	75896139	75908458	1418	PCSK5		PCSK5
chr4	130067544	130078817	1419	LOC101927282
chr11	76313913	76329542	1420	PRKRIR
chr2	47069513	47077571	1421	C2orf61		TTC7A
chr8	135614793	135615322	1422	KHDRBS3		KHDRBS3
chr7	152074672	152081732	1423	GALNT11		GALNT11
chr3	188101992	188111721	1424	LPP	LPP,LPP-AS2
chr1	56494240	56521823	1425	PPAP2B		PPAP2B
chr1	115282207	115300921	1426	NGF		NGF
chr5	119413889	119420532	1427	HSD17B4	HSD17B4
chr12	42921697	42922686	1428	LOC101927058
chr7	135759383	135759991	1429	FAM180A	SLC13A4,FAM180A
chr6	129641352	129660582	1430	ARHGAP18		ARHGAP18
chr3	123789159	123793142	1431	MYLK		MYLK
chr7	66602267	66619805	1432	KCTD7	KCTD7,LOC100996437,GS1-124K5.11
chr10	47989152	47994464	1433	CTGLF12P	CTGLF12P
chr2	191247550	191253006	1434	MYO1B	MYO1B	MYO1B
chr16	73015725	73044163	1435	ZFHX3	HCCAT5	ZFHX3
chr20	23686447	23695104	1436	CST4	CST3	CST4
chr3	98780140	98786881	1437	RNU6-26P	RNU6-26P,ST3GAL6,ST3GAL6-AS1	ST3GAL6
chr5	2779390	2780882	1438	C5orf38	C5orf38,IRX2
chr4	159046683	159047854	1439	C4orf45	C4orf45
chr15	100841420	100845253	1440	ALDH1A3	ALDH1A3
chr2	160202189	160228331	1441	ITGB6	ITGB6,LOC100505984
chr2	234410460	234428063	1442	ARL4C
chr5	167699434	167722672	1443	TENM2		TENM2
chrX	9471631	9493251	1444	TBL1X	TBL1X	TBL1X
chr18	67600195	67628524	1445	DSEL		LOC643542
chr15	26026130	26027136	1446	LINC00929		LOC100128714
chr11	7901523	7918487	1447	LOC283299	OR10A3,NLRP10,OR10A6	LOC283299
chr3	13824481	13834949	1448	WNT7A		WNT7A
chr9	110131061	110131954	1449	AKAP2		AKAP2,PALM2-AKAP2
chr2	221832711	221834434	1450	EPHA4
chr1	177585454	177590036	1451	LOC101928778
chr13	28537368	28570170	1452	FLT1	FLT1
chr19	56918592	56935123	1453	MIMT1
chr14	61472255	61493547	1454	LOC101927780		PRKCH
chr4	90174536	90175194	1455	CCSER1		CCSER1
chr12	115443299	115455686	1456	MIR620
chr2	187504331	187520103	1457	TFPI		TFPI
chr13	54346318	54358247	1458	MIR1297	MIR1297
chr15	49982520	49984928	1459	ATP8B4		ATP8B4
chr1	169811527	169812047	1460	C1orf112	METTL18	C1orf112
chr2	215617006	215619615	1461	LCAL4		LINC00607
chr2	62660813	62665191	1462	EHBP1	EHBP1
chr5	143921548	143929849	1463	HMHB1
chr3	133452951	133459178	1464	BFSP2		BFSP2
chr13	23588471	23600039	1465	TNFRSF19		TNFRSF19
chr11	62396056	62399060	1466	SCGB1A1	SCGB1A1
chr2	48572814	48588998	1467	STON1-GTF2A1L	STON1,GTF2A1L	STON1-GTF2A1L,STON1
chr17	75965485	75998760	1468	ACOX1	FBF1,CDK3,EVPL	ACOX1,TEN1,TEN1-CDK3
chr1	212202318	212222044	1469	LOC101929541		LOC101929541
chr15	93063364	93068688	1470	RGMA	RGMA	RGMA
chr17	72457700	72466525	1471	LINC00673		LINC00673
chr4	47468646	47473466	1472	COMMD8	ATP10D,COMMD8
chr2	120018600	120030612	1473	EPB41L5		EPB41L5
chr8	9012027	9015261	1474	ERI1	MIR4660	ERI1
chr4	88195703	88197177	1475	ABCG2	ABCG2	ABCG2
chr2	36330982	36343030	1476	LOC100288911	CRIM1,LOC100288911
chr1	244816925	244821554	1477	COX20	COX20,HNRNPU,HNRNPU-AS1
chr2	213445704	213455626	1478	SPAG16		SPAG16
chr18	45829023	45829703	1479	SIGLEC15		SIGLEC15
chr1	202105559	202118273	1480	GPR37L1	GPR37L1,PTPN7,PTPRVP,ARL8A
chr6	76702158	76709466	1481	IMPG1
chr10	64347418	64360679	1482	ANXA2P3
chr11	1258955	1262759	1483	MIR6744	MIR6744,TOLLIP,TOLLIP-AS1	MUC5B
chr7	121497479	121497898	1484	FAM3C
chr11	86205599	86211943	1485	EED	EED
chr12	74253828	74260581	1486	LOC100507377		LOC100507377
chr3	189937383	189946245	1487	MIR944
chr8	8852063	8872888	1488	MFHAS1		MFHAS1
chr7	100799865	100814419	1489	EPHB4	SLC12A9	EPHB4
chr5	103409208	103415614	1490	LOC102467212
chr5	635398	643867	1491	CEP72	LOC100996325,TPPP	CEP72
chr10	7855070	7861605	1492	TAF3		TAF3
chr4	64567423	64569796	1493	TECRL
chr1	229141374	229142907	1494	MIR4454	MIR4454
chr10	73286659	73297314	1495	MRPS16	MRPS16,DNAJC9-AS1,DNAJC9	CFAP70
chr15	39940064	39953844	1496	EIF2AK4	GPR176	EIF2AK4
chr18	6660358	6662468	1497	LINC01387
chr6	1613631	1641695	1498	FOXC1	FOXCUT	GMDS,FOXC1
chr15	70289404	70292207	1499	TLE3
chr10	132325749	132329166	1500	LRRC27	LRRC27,STK32C
chr8	101356530	101379646	1501	NACAP1		NACAP1
chr20	50246882	50258214	1502	LINC01272	LINC01272,LINC01270
chr3	12227644	12235034	1503	PPARG
chrX	43472999	43482008	1504	MAOA
chrX	74181947	74182420	1505	MIR421	MIR374C,MIR421,MIR374B	FTX
chr20	54251246	54269567	1506	PFDN4	PFDN4
chrX	39605142	39624868	1507	MIR3937	MIR3937
chr18	45783364	45793821	1508	SIGLEC15	SIGLEC15
chr4	102675043	102679425	1509	MANBA		MANBA
chr12	31845568	31854499	1510	H3F3C
chr4	10333844	10353374	1511	ZNF518B
chr3	41130692	41147060	1512	CTNNB1
chr7	21361367	21373449	1513	SP4
chr3	111321734	111332400	1514	CD96
chr18	3327799	3330974	1515	MYL12B
chr17	933314	957345	1516	NXN	TIMM22	NXN
chr21	22216751	22223828	1517	LINC00308
chr1	161612658	161618947	1518	HSPA7	FCGR3B,FCGR2C,HSPA7,FCGR2B
chr11	108549480	108557612	1519	EXPH5	EXPH5	EXPH5
chr2	137847450	137858201	1520	LOC101928273
chr19	42468465	42489123	1521	CXCL17	CXCL17,CEACAM1,LIPE	LIPE-AS1
chr12	97555741	97570858	1522	MIR135A2		MIR135A2
chr15	90823558	90840042	1523	FURIN	FURIN,FES
chr2	218853938	218866309	1524	WNT6	WNT10A,MIR9500,PRKAG3	WNT6
chr19	777774	800785	1525	PTBP1	LPPR3,AZU1,PRTN3,MISP,MIR3187,MIR4745,PTBP1	PTBP1
chr1	39976873	39988977	1526	MFSD2A	MFSD2A
chr15	31150665	31159510	1527	TRPM1	TRPM1	TRPM1
chr14	75282162	75302105	1528	LINC01220		LINC01220,FOS
chr17	10163688	10181121	1529	GAS7		GAS7
chr21	26098827	26125047	1530	APP	APP	APP
chr6	86489129	86502935	1531	HTR1E
chr20	35511339	35516654	1532	C20orf173	ERGIC3,C20orf173	CEP250
chr1	156992173	157004679	1533	ARHGEF11	ARHGEF11	ARHGEF11
chr14	95655470	95665986	1534	TCL6	TCL1B,TCL1A	TCL6
chr8	39004796	39038424	1535	ADAM9	HTRA4,TM2D2	ADAM9
chr2	181780098	181786140	1536	NEUROD1
chr13	76965796	76976954	1537	IRG1	IRG1,BTF3P11,CLN5
chr8	93873889	93883767	1538	MIR378D2	PDP1,MIR378D2
chr3	127814333	127826616	1539	MGLL		MGLL
chr2	9168272	9178718	1540	ASAP2	ASAP2
chr16	57513461	57526162	1541	CCDC102A	ADGRG5,DOK4	CCDC102A
chr18	50737072	50749338	1542	MRO
chr19	42736063	42736482	1543	PSG3	PSG8	PSG3
chr2	96832593	96848503	1544	ANKRD23	FAM178B,MIR3127,SEMA4C	CNNM3,ANKRD23,ANKRD39
chr3	72452628	72459922	1545	RYBP	RYBP
chr11	40029117	40032861	1546	LRRC4C
chr18	23827783	23857636	1547	LAMA3	LAMA3	LAMA3
chr12	75944240	75960418	1548	PHLDA1
chr7	102393470	102393958	1549	PRKRIP1	LOC100289561,PRKRIP1,ORAI2,SPDYE6,MIR548O	LOC100630923
chr6	137968712	137978850	1550	LOC100130476
chr1	32969502	32992763	1551	RNF19B	RNF19B,AK2
chr10	14648078	14654280	1552	FAM107B	FAM107B	FAM107B
chr2	46064457	46073891	1553	EPAS1		PRKCE
chr21	31833192	31840849	1554	HUNK	HUNK
chr5	154517113	154524590	1555	HAND1	HAND1
chr14	68397726	68405108	1556	ZFP36L1		RAD51B
chr7	36459263	36466356	1557	KIAA0895
chr9	38019289	38026252	1558	SHB		SHB
chr2	222854854	222884686	1559	ACSL3		ACSL3
chr12	4014902	4031804	1560	PARP11
chr17	38276716	38287185	1561	MRPL45	MRPL45
chr2	174049974	174064043	1562	SP3
chr5	128562522	128566651	1563	FBN2	FBN2
chr6	106736399	106752119	1564	MIR587	MIR587	LOC100422737
chr9	111099074	111099893	1565	LPAR1
chr5	109937801	109947111	1566	LOC100289673
chr1	162347328	162352553	1567	MIR556	NOS1AP,MIR556,C1orf226,C1orf111	NOS1AP
chr10	35518288	35519627	1568	GJD4		CCNY
chr19	46791992	46802642	1569	SLC1A5	SNAR-E,AP2S1,SLC1A5,FKRP,STRN4
chr10	9825341	9825829	1570	LOC101928298
chr16	29783120	29783969	1571	ZG16	KIF22,MVP,C16orf54,MAZ,PRRT2,PAGR1,ZG16
chr3	24260992	24271538	1572	LOC101927854		THRB
chr8	29185312	29190447	1573	KIF13B		KIF13B
chr4	126191626	126192927	1574	MIR2054
chr1	32438116	32459168	1575	ZBTB8B	ZBTB8B,BSDC1
chr8	78643961	78654497	1576	ZC2HC1A	ZC2HC1A
chr19	44590468	44603871	1577	IGSF23	MIR4531,CEACAM22P,IGSF23,PVR
chr1	228420777	228433987	1578	HIST3H3	TRIM11,TRIM17,HIST3H2A,MIR6742,MIR4666A,HIST3H2BB	HIST3H3
chr19	20082403	20083263	1579	ZNF90	ZNF682	ZNF90
chr1	109725439	109732130	1580	GSTM3	GSTM3,GSTM5,EPS8L3,GSTM1
chr6	109423676	109424657	1581	SMPD2	MICAL1,CD164,PPIL6,SMPD2	PPIL6
chr9	99368936	99403705	1582	NAMA	NAMA	NAMA
chrX	10685433	10692250	1583	MID1	MID1	MID1
chr12	11144276	11154987	1584	TAS2R30	SMIM10L1,TAS2R30,TAS2R42	PRH1-PRR4,PRH1
chr6	128557177	128584077	1585	PTPRK	PTPRK
chr10	25022096	25037922	1586	THNSL1	ENKUR	ENKUR,THNSL1
chr3	30528525	30551582	1587	TGFBR2
chr9	81612869	81627270	1588	TLE1		TLE1
chr6	139586230	139587920	1589	LOC645434
chr2	195520682	195524505	1590	SLC39A10
chr13	44150364	44175283	1591	SMIM2	MIR8079,LINC00390	SMIM2-AS1,SMIM2-IT1,SMIM2
chr2	227703118	227705815	1592	SLC19A3		SLC19A3
chr12	123490124	123493309	1593	SNRNP35	MIR3908,SNRNP35	RILPL1
chr4	139007576	139028789	1594	NOCT		NOCT
chr7	41747938	41754397	1595	INHBA	INHBA	INHBA-AS1
chr5	43469643	43470234	1596	C5orf28	C5orf34	C5orf28
chr17	14090008	14111464	1597	COX10-AS1	COX10-AS1	COX10
chr9	94743649	94746873	1598	C9orf3	C9orf3	C9orf3
chr2	66254783	66256316	1599	MIR4778
chrX	30103154	30109245	1600	MAGEB2
chr12	46148243	46167299	1601	SLC38A1
chr12	116659793	116673228	1602	C12orf49
chr3	177345683	177377587	1603	LINC00501
chr22	29038037	29039690	1604	ZNRF3-AS1	ZNRF3-AS1,KREMEN1,C22orf31	ZNRF3
chr2	189505435	189506989	1605	WDR75
chr21	39021179	39034500	1606	LOC101928435	LOC101928435
chr22	45949133	45974710	1607	WNT7B	LOC730668	WNT7B
chrX	9853321	9868072	1608	SHROOM2		SHROOM2
chr1	61966746	61979155	1609	MIR3116-1		INADL
chr13	97109846	97128331	1610	LINC00456
chr11	130374208	130383962	1611	ADAMTS8	ADAMTS8
chr1	41412920	41451052	1612	EDN2	EDN2
chr21	33731982	33740132	1613	ITSN1		ITSN1
chr1	189643989	189653869	1614	BRINP3
chr11	10647603	10660096	1615	MRVI1	MRVI1	MRVI1
chr6	11389902	11393308	1616	NEDD9	NEDD9
chr6	88969219	88973372	1617	RNGTT	RNGTT
chr20	53331542	53353403	1618	TSHZ2		TSHZ2
chr15	50162779	50166043	1619	SLC27A2	ATP8B4,SLC27A2
chr14	68659064	68688098	1620	ZFP36L1
chr2	169356623	169359346	1621	LRP2		LRP2
chr4	9969408	9971095	1622	SLC2A9		SLC2A9
chr2	149155176	149176816	1623	LYPD6B		LYPD6B
chr13	52301928	52310456	1624	LOC103191607	LOC103191607
chr15	98896854	98905348	1625	PGPEP1L		IGF1R
chr10	26475577	26524955	1626	APBB1IP		APBB1IP
chr4	140606503	140620615	1627	TNRC18P1	TNRC18P1,UCP1
chr10	34973757	34978545	1628	CUL2
chr2	98764552	98767225	1629	LOC101927070	MGAT4A	LOC101927070
chr3	32335544	32360062	1630	CMTM7	CMTM7	CMTM8
chr15	91941139	91956685	1631	SLCO3A1		SLCO3A1
chr6	13828947	13829488	1632	MCUR1	MCUR1
chr12	3959818	3999860	1633	PARP11
chr18	45358654	45359871	1634	SLC14A2		SLC14A2
chr19	41159131	41176637	1635	CYP2S1	CYP2S1,AXL,CYP2F1
chr15	85443775	85460855	1636	AKAP13		AKAP13
chr1	111776442	111779010	1637	FAM212B	FAM212B-AS1,FAM212B,LOC101928718,DDX20	KCND3
chr3	31311897	31312771	1638	MIR466
chr10	29105558	29115647	1639	LYZL1
chr11	73193914	73206002	1640	P2RY2	P2RY2
chr4	3919534	3940289	1641	FAM86EP	FAM86EP
chr3	111803268	111838428	1642	PHLDB2	PHLDB2	PLCXD2,PHLDB2
chr7	99432031	99445193	1643	PTCD1	BUD31,CPSF4,ATP5J2,PDAP1,ZNF789	CPSF4,PTCD1,ATP5J2-PTCD1
chr1	27137601	27148345	1644	SLC9A1		SLC9A1
chrX	9996948	10006312	1645	WWC3	CLDN34,WWC3
chr8	127847348	127867560	1646	PVT1	PVT1
chr3	80733434	80734161	1647	LOC728290
chr7	134834575	134835303	1648	CALD1		CALD1
chr4	15569692	15576505	1649	FBXL5		CC2D2A
chr20	365004	373926	1650	TRIB3	RBCK1,SOX12,TRIB3,NRSN2,NRSN2-AS1
chr10	89811286	89815447	1651	LINC00865	LINC00865
chr15	27121781	27128135	1652	GABRG3-AS1	GABRG3-AS1	GABRG3
chr10	28496336	28500666	1653	WAC-AS1	WAC-AS1,WAC
chr10	124477683	124488654	1654	LHPP	NKX1-2	LHPP
chr6	168667076	168678862	1655	SMOC2		SMOC2
chr13	44813854	44818719	1656	LINC00330	LINC00330
chr11	61963072	61972994	1657	FTH1	RAB3IL1,BEST1	FTH1,BEST1
chr22	45400133	45420519	1658	SMC1B	SMC1B	RIBC2,SMC1B
chr9	124074727	124079448	1659	LHX2
chr21	31336120	31338424	1660	TIAM1		TIAM1
chr1	157080605	157103056	1661	ETV3L	CYCSP52,ARHGEF11,ETV3	ETV3L
chr14	64639344	64645977	1662	PLEKHG3
chr17	10073029	10087468	1663	GAS7	GAS7	GAS7
chr20	51446656	51461224	1664	MIR3194		MIR3194,NFATC2
chr2	123616641	123619052	1665	CNTNAP5
chr7	135174058	135183688	1666	C7orf49	C7orf49,MIR6509,STRA8,WDR91,TMEM140
chr20	51258536	51259957	1667	MIR3194
chr17	46785727	46814814	1668	WNT3	WNT9B	WNT3
chr17	58659016	58687404	1669	TEX14	RAD51C,TEX14	TEX14
chr14	68563498	68578263	1670	ZFP36L1		RAD51B
chr2	46195902	46203901	1671	EPAS1
chr17	30224622	30227204	1672	SLC6A4		SLC6A4
chr2	47261034	47310238	1673	BCYRN1	BCYRN1	LOC101927043
chr2	69601146	69601670	1674	AAK1		AAK1
chr19	10722252	10749303	1675	MIR638	DNM2,MIR4748,QTRT1,MIR638	DNM2
chr6	82249707	82262377	1676	IBTK	IBTK
chr10	121333202	121336488	1677	FGFR2
chr7	134886627	134899606	1678	CALD1		CALD1
chr6	125861565	125873036	1679	NCOA7-AS1	NCOA7-AS1,NCOA7	NCOA7
chr9	111400094	111401832	1680	OR2K2		KIAA0368
chr5	141713126	141716478	1681	ARAP3	ARAP3
chr17	31071841	31075409	1682	MIR4733	MIR4733,NF1
chr5	134482879	134484179	1683	LOC101927934	LOC101927934,JADE2,LOC102546229
chr19	869908	885287	1684	MED16	CFD,LPPR3,ELANE,ARID3A,AZU1,PRTN3,R3HDM4,KISS1R	MED16
chr6	75090592	75103918	1685	COL12A1		COL12A1
chr10	121542573	121555304	1686	FGFR2		FGFR2
chr9	106016715	106030627	1687	TMEM38B
chr14	28410683	28420798	1688	FOXG1-AS1
chr4	116515008	116532238	1689	MIR1973
chr14	23196596	23199803	1690	SLC7A8	SLC7A8,RNF212B
chr8	93217352	93222498	1691	C8orf87
chr13	109998622	110017705	1692	LINC00396	LINC00396
chr11	59706725	59708868	1693	OR10V1	STX3,OR10V1,PATL1,OR10V2P
chr21	31853822	31862894	1694	HUNK	HUNK
chr14	63563575	63565876	1695	PPP2R5E	PPP2R5E
chr8	40402747	40415205	1696	C8orf4
chr6	30747786	30783737	1697	IER3	MDC1,LINC00243,FLOT1,IER3,TUBB
chr2	217551494	217553629	1698	DIRC3		DIRC3
chr1	241611195	241614946	1699	CHML	WDR64,CHML	OPN3
chr5	151257387	151286052	1700	GM2A	CCDC69,SLC36A3,GM2A	SLC36A3,GM2A
chr12	51855578	51885094	1701	ANKRD33	ANKRD33,ACVRL1,FIGNL2
chr2	110736807	110747329	1702	ACOXL		ACOXL
chr16	14364446	14378539	1703	LOC105447648		LOC105447648
chr3	133987175	134009020	1704	SLCO2A1		SLCO2A1
chr7	46215277	46215836	1705	IGFBP3
chr10	50651899	50656179	1706	SGMS1-AS1	SGMS1,SGMS1-AS1
chr12	75438131	75458292	1707	GLIPR1	GLIPR1,GLIPR1L2,CAPS2
chr8	81270291	81286961	1708	FABP5		FABP5
chr6	73566062	73585927	1709	EEF1A1	EEF1A1
chr2	16235831	16252812	1710	GACAT3
chr1	151578907	151593037	1711	SNX27	TUFT1,SNX27,MIR554	TUFT1
chr2	231091160	231101370	1712	HTR2B	HTR2B,PSMD1	PSMD1
chr3	130446071	130448495	1713	COL6A5		COL6A5
chr20	53725238	53748549	1714	SUMO1P1
chr17	29739965	29748254	1715	SSH2		SSH2
chr2	119700870	119712272	1716	TMEM177	TMEM177,PTPN4
chr17	9669434	9673038	1717	USP43	USP43	USP43
chr7	144819553	144828072	1718	TPK1	TPK1	TPK1
chr9	91451272	91452331	1719	NFIL3	NFIL3
chr9	89743555	89769793	1720	UNQ6494
chr5	112579805	112585338	1721	LOC102467214	LOC102467214
chr8	8130616	8144617	1722	MIR548I3	MIR548I3
chr15	58731695	58735433	1723	ADAM10	FAM63B,HSP90AB4P	ADAM10
chr3	124627491	124633230	1724	KALRN		KALRN
chr1	234975066	234998770	1725	LOC101927851	LOC101927851
chr20	19767049	19786642	1726	RIN2
chr3	106117451	106140878	1727	CBLB
chr17	3836496	3838571	1728	C17orf85	ITGAE	C17orf85
chr9	135945846	135952304	1729	UBAC1	CAMSAP1	UBAC1
chr7	51228620	51251696	1730	COBL		COBL
chr16	90056657	90056960	1731	URAHP	DBNDD1,FAM157C,URAHP,GAS8,GAS8-AS1	PRDM7
chr6	89882607	89891658	1732	GJA10	GJA10
chr8	102806133	102816573	1733	AZIN1	AZIN1,AZIN1-AS1
chr7	102097519	102101417	1734	SH2B2		CUX1
chr8	118000430	118025516	1735	EXT1		EXT1
chr11	66925526	66937574	1736	MIR3163	PC,C11orf86	MIR3163,PC
chr6	3166020	3176408	1737	TUBB2A	TUBB2A,BPHL,LOC100507194
chr3	141482247	141482824	1738	RASA2	RASA2
chr6	82552561	82559766	1739	TPBG
chr7	33979493	33980391	1740	BMPER		BMPER
chr8	51979783	51981006	1741	PCMTD1
chr17	12727404	12738108	1742	LOC101928418	LOC101928418	MYOCD
chr5	55925735	55934547	1743	IL6ST
chr1	68464814	68468518	1744	RPE65	DEPDC1,DEPDC1-AS1,RPE65
chr3	69718963	69731398	1745	MITF	MITF
chrX	37314657	37321136	1746	PRRG1	PRRG1
chr19	37979857	38001501	1747	SIPA1L3		SIPA1L3
chr9	6627638	6635461	1748	GLDC		GLDC
chr16	61237856	61249087	1749	CDH8
chr3	14410736	14432734	1750	SLC6A6	SLC6A6	SLC6A6
chr15	37037425	37063392	1751	MEIS2	MEIS2	MEIS2
chr2	226524372	226528367	1752	MIR5702
chr9	98300471	98315300	1753	TBC1D2	TBC1D2	GABBR2
chr18	31719055	31721812	1754	B4GALT6	SLC25A52,B4GALT6
chr13	90770279	90772309	1755	RNU6-75P	RNU6-75P
chr7	134706502	134711293	1756	BPGM
chr10	48454167	48470540	1757	ARHGAP22		ARHGAP22
chr10	100376627	100386500	1758	OLMALINC	SCD,PKD2L1	OLMALINC
chr1	10078638	10085632	1759	UBE4B		UBE4B
chr3	40869794	40885428	1760	CTNNB1
chr8	53384669	53388479	1761	OPRK1
chr6	121349613	121352312	1762	TBC1D32	TBC1D32
chr21	36235090	36238881	1763	DOPEY2		DOPEY2
chr22	39201304	39215106	1764	PDGFB	PDGFB,CBX7
chr12	13053577	13053977	1765	FAM234B	GSG1	FAM234B
chr3	105951570	105960394	1766	CBLB
chr13	73166319	73175115	1767	RNU6-66P
chr3	59432707	59451208	1768	C3orf67
chr22	21037661	21038242	1769	MIR649	P2RX6,MIR649,THAP7-AS1,THAP7,LRRC74B,P2RX6P,SLC7A4,TUBA3FP
chr7	5327248	5327871	1770	SLC29A4	SLC29A4	TNRC18
chr20	19861394	19862085	1771	RIN2	RIN2
chr16	14283778	14286530	1772	MIR193B	MIR365A,MIR193B
chr14	48561374	48563848	1773	LINC00648
chr10	46095435	46105548	1774	AGAP7P	MSMB,AGAP7P
chr4	158295041	158298158	1775	TMEM144
chr19	18361794	18380463	1776	GDF15	MIR3189,LRRC25,LSM4,SSBP4,GDF15	PGPEP1
chr8	109574349	109577502	1777	EBAG9	EBAG9	SYBU
chr6	56378557	56399890	1778	COL21A1
chr9	76362492	76365434	1779	RFK	RFK,RPSAP9
chr6	35485454	35492050	1780	TEAD3	FANCE,RPL10A,TULP1,MIR7111	TEAD3
chr10	29862960	29875185	1781	SVIL
chr15	77144512	77165769	1782	LINC00597		PEAK1
chr2	231008161	231017017	1783	SPATA3	SPATA3-AS1,C2orf72,SPATA3,PSMD1
chrX	72727899	72733927	1784	PHKA1	LOC101928259,FAM226B,PHKA1,LOC100132304
chr17	64244160	64260905	1785	TEX2	TEX2	TEX2
chr21	36193212	36211106	1786	DOPEY2	CBR3-AS1	DOPEY2
chr6	69812521	69826213	1787	LMBRD1	LMBRD1,COL19A1
chr18	22176940	22184927	1788	GATA6	GATA6-AS1	GATA6
chr5	38669669	38672791	1789	LINC01265	LINC01265	LIFR-AS1
chr6	108729333	108739843	1790	LINC00222	LINC00222
chr6	27545598	27568751	1791	ZNF184
chr20	50534959	50541356	1792	PTPN1	PTPN1,MIR645	PTPN1
chr6	41739041	41742826	1793	TFEB	TFEB,TOMM6,PRICKLE4,FRS3	PGC
chr3	164215745	164219589	1794	MIR1263	MIR1263
chr17	4161172	4163108	1795	CYB5D2	CYB5D2,ZZEF1	MIR5096
chr5	141833017	141849979	1796	PCDH1	PCDH1,LOC729080
chr4	41015151	41024941	1797	APBB2		APBB2
chr12	19428271	19443588	1798	AEBP2	AEBP2	AEBP2
chr20	19926697	19947858	1799	RIN2		RIN2
chr6	4377689	4389060	1800	LOC102724096
chr2	15980307	15989939	1801	MYCNOS	MYCN,MYCNOS
chr6	21377066	21399014	1802	LINC00581
chr8	130394669	130409697	1803	ASAP1		ASAP1
chr1	61632875	61643336	1804	MGC34796	MGC34796
chr9	134602376	134609743	1805	COL5A1	COL5A1
chr11	90455369	90465874	1806	MIR4490		DISC1FP1
chr6	157698686	157700460	1807	SNX9
chr5	142472414	142485244	1808	FGF1
chr1	21625847	21632585	1809	RAP1GAP		RAP1GAP
chr11	37840974	37844119	1810	LOC103312105
chr2	74835421	74851545	1811	HK2		HK2
chr22	45157911	45170555	1812	NUP50	KIAA0930,NUP50-AS1,MIR1249	NUP50-AS1,NUP50
chr16	81716563	81730484	1813	PLCG2	PLCG2
chr1	242459564	242460449	1814	PLD5	PLD5	PLD5
chr14	33567366	33570987	1815	EGLN3		NPAS3
chr18	45233199	45250890	1816	SLC14A2		SLC14A2
chr8	100493355	100496962	1817	ANKRD46
chr1	160652191	160658713	1818	SLAMF1	SLAMF1
chr19	9037381	9055275	1819	OR1M1	OR1M1,OR7G2
chr7	93862318	93870528	1820	TFPI2	GNGT1,TFPI2
chr12	46455533	46476649	1821	LOC100288798		LOC100288798
chr2	217950184	217955265	1822	TNS1	MIR6809,TNS1
chr6	30988408	30992775	1823	MUC21	MUC22,DPCR1	MUC21
chr15	58469523	58470395	1824	LOC101928694		LIPC,LOC101928694
chr4	172898719	172901285	1825	LOC101928314		GALNTL6
chr5	77750839	77759495	1826	TBCA	TBCA	TBCA
chr2	25966650	25978299	1827	KIF3C		KIF3C
chr5	172884407	172905360	1828	ERGIC1		ERGIC1
chr6	154931771	154933115	1829	MIR1273C
chr6	143740249	143747835	1830	PHACTR2		PHACTR2
chr1	26349256	26360267	1831	AIM1L	UBXN11,ZNF683,CD52	AIM1L
chr8	17741356	17749541	1832	MTUS1	MTUS1	MTUS1
chr11	76889087	76903594	1833	ACER3	ACER3	ACER3
chr6	148102532	148104574	1834	SASH1
chr15	39011042	39015131	1835	C15orf54
chr1	24293503	24297819	1836	GRHL3	GRHL3
chr14	71380297	71389357	1837	SNORD56B	SNORD56B
chr11	737994	742495	1838	TALDO1	TMEM80,EPS8L2,LOC171391,DEAF1,TALDO1,CEND1,PDDC1
chr11	86160458	86174999	1839	EED
chr3	185784182	185794919	1840	MIR548AQ	MIR548AQ,IGF2BP2	IGF2BP2
chr11	67753413	67761597	1841	FAM86C2P	FAM86C2P
chr1	16093290	16110726	1842	FAM131C	FAM131C,CLCNKB,EPHA2
chr8	80807768	80812720	1843	ZNF704		ZNF704
chr5	16889716	16919175	1844	MYO10		MYO10
chr2	47198925	47225770	1845	CALM2	CALM2,C2orf61	LOC101927043
chr1	182101397	182107656	1846	ZNF648	ZNF648
chr1	33218869	33222789	1847	ZNF362	ZNF362,TRIM62
chr2	190947056	190950553	1848	STAT1		GLS
chr19	43182134	43182616	1849	PSG5	PSG4	PSG5
chr18	50602516	50612094	1850	MAPK4	MAPK4	MAPK4
chr8	145030152	145032571	1851	C8orf33	TMED10P1,C8orf33,ZNF252P-AS1,ZNF252P
chr11	63523228	63534407	1852	RARRES3	RARRES3,HRASLS5,LGALS12,HRASLS2
chr2	164898456	164914366	1853	SLC38A11	SLC38A11	SLC38A11
chr6	35963006	35963927	1854	SRPK1	SRPK1	SLC26A8
chr6	7145791	7174154	1855	RREB1		RREB1
chr20	56827116	56836180	1856	TFAP2C
chr13	24956699	24957346	1857	TPTE2P1	CENPJ	TPTE2P1
chr2	86245208	86245705	1858	MRPL35	MRPL35,IMMT	REEP1
chr10	103675977	103696847	1859	SH3PXD2A-AS1	SH3PXD2A-AS1	SH3PXD2A
chr3	4898605	4900689	1860	BHLHE40-AS1		BHLHE40-AS1
chr3	122760944	122785675	1861	HSPBAP1	DIRC2	HSPBAP1
chr1	10416647	10427529	1862	APITD1-CORT	PEX14,APITD1-CORT,CORT,DFFA,PGD	PGD
chr2	171225267	171235625	1863	TLK1		TLK1
chr8	143108645	143118197	1864	LY6H	LY6H
chr3	142078093	142089162	1865	TFDP2	TFDP2	TFDP2
chr5	169098382	169107685	1866	LOC728095		SLIT3
chr20	51942814	51944462	1867	LINC01429
chr2	73997785	74011595	1868	TET3	DGUOK-AS1	TET3
chr3	170686501	170692369	1869	SLC7A14
chr3	126752347	126753688	1870	CHCHD6		CHCHD6
chr2	46164140	46175694	1871	EPAS1		PRKCE
chr22	17787774	17808319	1872	LINC00528	MIR3198-1,LINC00528,BID	MICAL3
chr1	204001109	204003865	1873	LINC00303	LINC00303
chr3	164683467	164686153	1874	LINC01324
chr11	4016556	4019138	1875	RRM1		STIM1
chr5	28276002	28287454	1876	LSP1P3
chr6	139386189	139390685	1877	CITED2	CITED2
chr3	134057750	134092697	1878	SLCO2A1	SLCO2A1
chr10	49598864	49601433	1879	CHAT	SLC18A3,CHAT
chr6	119035137	119046522	1880	MIR548B	MIR548B	FAM184A

## Sheet: P300_EVTD3
Chromosome	Start	End	Rank	Closest_Gene	Proximal_Genes	Overlap_Genes
chr19	43042985	43078930	1	PSG2	PSG11	PSG2
chr19	42874977	42914093	2	PSG1	PSG10P,PSG7	PSG1,PSG6
chr7	47441110	47577351	3	TNS3	LINC01447	TNS3
chr19	43162159	43182700	4	PSG5	PSG4	PSG5
chr16	85460009	85562684	5	GSE1	GSE1
chr19	53561336	53658413	6	LOC284379	MIR520A,MIR519E,MIR519C,MIR526A1,MIR523,MIR518F,MIR515-1,MIR1323,MIR1283-1,MIR518B,MIR525,MIR519B,MIR520F,MIR512-2,MIR512-1,MIR526B,MIR498,MIR520C,MIR520B,MIR520E	ZNF331,DPRX,LOC284379
chr19	42831335	42852166	7	PSG10P	LOC100289650,PSG1	PSG10P
chr10	8273935	8312651	8	LINC00708	LINC00708
chr19	42686502	42715655	9	PSG3	PSG3
chr19	42728252	42774059	10	PSG3	LOC100289650	PSG8,PSG3
chr17	49821968	49917454	11	TAC4	KAT7,TAC4	KAT7,FLJ45513,TAC4
chr10	8349759	8439504	12	LINC00708
chr15	70422759	70471110	13	SALRNA3
chr10	112712609	112839183	14	LOC103344931		LOC103344931,VTI1A
chr2	191564705	191665640	15	NABP1	LOC105747689,NABP1
chr1	112806960	112879455	16	LINC01356	AKR7A2P1	LINC01356
chr13	46583678	46688214	17	LRCH1		LRCH1
chr3	134309843	134364411	18	MIR6827	MIR6827	AMOTL2
chr2	73983493	74089094	19	TET3	DGUOK-AS1	TET3
chr22	32684191	32765072	20	TIMP3	TIMP3	SYN3
chr3	128392139	128457497	21	DNAJB8-AS1	DNAJB8,GATA2,GATA2-AS1,DNAJB8-AS1	EEFSEC
chr5	174610998	174665492	22	MSX2
chr19	43003006	43008466	23	PSG11		PSG11
chr4	8506486	8583649	24	GPR78	CPZ	GPR78
chr3	46046119	46084541	25	XCR1	XCR1
chr2	46118662	46252147	26	EPAS1	EPAS1	PRKCE
chr3	57944106	58072094	27	FLNB	FLNB	FLNB
chr1	183223391	183292598	28	NMNAT2		LAMC2,NMNAT2
chr4	182197639	182246990	29	TENM3	MIR1305	TENM3
chr12	124665466	124749488	30	NCOR2
chr3	14223284	14280673	31	LSM3	XPC,LSM3
chr9	131625541	131715300	32	RAPGEF1		RAPGEF1
chr5	38591123	38640395	33	LIFR	LIFR,MIR3650	LIFR-AS1,LIFR
chr1	205274149	205329719	34	NUAK2	TMCC2,LEMD1-AS1,KLHDC8A	NUAK2
chr17	65459794	65482604	35	CRAT40	CRAT40
chr3	107976218	108040841	36	CD47
chr22	30298448	30315206	37	GATSL3	OSM,CCDC157,GATSL3,SF3A1	TBC1D10A
chr1	7988586	8020319	38	ERRFI1	PARK7,TNFRSF9	ERRFI1
chr3	15269506	15365501	39	SH3BP5	SH3BP5-AS1	SH3BP5
chr3	125115681	125161128	40	MIR5092		SLC12A8,MIR5092
chr10	3873821	3927598	41	MIR6078
chr9	89729118	89769918	42	UNQ6494
chr15	74371776	74426154	43	MIR6881	UBL7-AS1,CYP11A1,UBL7,LOC729739	SEMA7A,MIR6881
chr10	110395686	110429521	44	DUSP5
chr19	50735190	50781081	45	GPR32	MGC45922,SNORD88C,LOC105372441,CLEC11A,SNORD88B,SHANK1,KLK1,C19orf48,ACPT,SNORD88A	GPR32
chr8	37589125	37620837	46	LINC01605
chr17	76191455	76283657	47	RNF157		QRICH2,RNF157,UBALD2
chr11	65448934	65509974	48	MALAT1	SCYL1,LTBP3,NEAT1,MIR612	MALAT1
chr12	123490085	123530042	49	RILPL1	MIR3908,SNRNP35	RILPL1
chr11	12140623	12272788	50	MIR6124	MICAL2,MICALCL	MICAL2,MIR6124
chr16	316708	346929	51	AXIN1	LOC100134368,NME4,AXIN1,RGS11,MRPL28,ARHGDIG,TMEM8A,PDIA2	AXIN1
chr3	54859241	54905605	52	CACNA2D3-AS1	LRTM1	CACNA2D3-AS1,CACNA2D3
chr1	23533613	23603048	53	ID3	E2F2,ASAP3,LOC101928163,MDS2	ID3
chr10	112619385	112689640	54	MIR4295		VTI1A,MIR4295
chr10	5443128	5497032	55	NET1	CALML5,CALML3-AS1,CALML3,TUBAL3	NET1
chr4	86917603	86963999	56	AFF1	AFF1,C4orf36	AFF1,LOC100506746
chr7	151640687	151706313	57	PRKAG2	PRKAG2	PRKAG2
chr17	27526690	27580872	58	LGALS9		KSR1
chr1	42978333	43018578	59	SLC2A1	SLC2A1	SLC2A1-AS1
chr20	50033628	50107492	60	TRERNA1	UBE2V1	UBE2V1,TRERNA1,TMEM189-UBE2V1
chr3	46109294	46131316	61	CCR1
chr19	43251496	43265984	62	LOC284344	PSG4,LOC284344,PSG9	PSG9
chr10	80436472	80510320	63	TSPAN14	LOC102723703,SH2D4B,FAM213A,LOC101929574	TSPAN14
chr19	29817107	29853848	64	CCNE1		CCNE1
chr11	2198927	2257862	65	ASCL2	IGF2,MIR4686,INS,ASCL2,C11orf21,TSPAN32,TH
chr3	46422731	46433655	66	CCRL2	CCRL2,LTF,LOC102724297
chr12	104142264	104183526	67	NFYB	TXNRD1,NFYB
chr6	53152443	53170633	68	GCM1	GCM1
chr14	22724881	22752865	69	OXA1L	OXA1L
chr6	47093040	47153584	70	ADGRF1
chr20	62606462	62657040	71	SLCO4A1	SLCO4A1-AS1,MIR133A2	SLCO4A1
chr1	42171933	42226554	72	GUCA2A	GUCA2B,GUCA2A	FOXJ3
chr3	112360622	112417356	73	CD200		CD200
chr10	26430754	26524986	74	APBB1IP		APBB1IP
chr3	120135448	120181553	75	GSK3B	GSK3B	GPR156
chr16	10282488	10343540	76	ATF7IP2	ATF7IP2
chr10	8063446	8121460	77	GATA3	GATA3-AS1,GATA3	GATA3
chr6	3785433	3842160	78	FAM50B	PXDC1,FAM50B
chr7	73774291	73858293	79	CLDN4	ABHD11,WBSCR28,ABHD11-AS1,CLDN3	CLDN4,WBSCR27
chr5	168270050	168367845	80	WWC1	CTB-178M22.2,WWC1	WWC1
chr12	50546541	50626402	81	DIP2B		DIP2B
chr17	81980396	82013230	82	ASPSCR1	PYCR1,MYADML2,GPS1,LRRC45,DCXR,RAC3,STRA13,RFNG,ASPSCR1,NOTUM	ASPSCR1
chr4	40637047	40733157	83	RBM47	NSUN7,RBM47
chr14	76953315	77045196	84	IRF2BPL	LOC102724190	IRF2BPL,LOC283575
chr1	201503470	201553328	85	RPS10P7	CSRP1,PHLDA3	CSRP1,RPS10P7
chr20	50216078	50264120	86	LINC01272	CEBPB-AS1,CEBPB,LINC01273,LINC01270,LINC01272
chr11	65803948	65818455	87	OVOL1-AS1	MUS81,SNX32,OVOL1-AS1,OVOL1,CFL1,AP5B1
chr2	113138648	113211661	88	PSD4	IL1RN,PAX8-AS1	PSD4
chr5	16835876	16919215	89	MYO10		MYO10
chr10	8177430	8225027	90	LINC00708	LINC00708
chr8	612505	638862	91	TDRP		ERICH1
chr1	204287145	204323584	92	PLEKHA6	LINC00628	PLEKHA6
chr1	12114297	12163605	93	MIR7846	MIR4632,MIR7846,TNFRSF1B	TNFRSF8
chr5	87152812	87155586	94	LOC101929380	MIR4280	LOC101929380
chr12	7959719	7995241	95	SLC2A3	SLC2A3,FOXJ2
chr8	127788771	127877213	96	MIR1204	PVT1	MIR1204
chr5	71563289	71578553	97	MCCC2	MCCC2	BDP1
chr19	45428838	45464610	98	MIR6088	CD3EAP,VASP,PPP1R13L,PPM1N,FOSB,ERCC1,RTN2	MIR6088
chr15	70171499	70201020	99	TLE3
chr9	107236228	107289114	100	RAD23B		RAD23B
chr19	3656570	3692068	101	PIP5K1C	TJP3,TBXA2R,CACTIN,CACTIN-AS1,PIP5K1C	PIP5K1C
chr19	17093903	17178665	102	MYO9B	MYO9B,USE1,HAUS8,OCEL1	MYO9B
chr21	31786418	31811543	103	SCAF4
chr14	69801493	69827942	104	SLC10A1	SRSF5,LOC100289511,SLC10A1
chr21	26759400	26801766	105	ADAMTS1	ADAMTS1
chr3	4985695	5027275	106	BHLHE40-AS1	BHLHE40-AS1,BHLHE40
chr10	112955927	112973423	107	TCF7L2	TCF7L2	TCF7L2
chr19	42931862	42933262	108	PSG7	PSG6,PSG7	PSG7
chr14	96079076	96147966	109	C14orf132	C14orf132	C14orf132
chr1	22971575	23007773	110	LACTBL1	MIR3115,LACTBL1,C1orf234,KDM1A
chr1	155158882	155168061	111	KRTCAP2	EFNA1,KRTCAP2,TRIM46,MUC1,SLC50A1,DPM3,MIR92B,MTX1,THBS3
chr19	23510100	23574439	112	LINC01224
chr15	96036613	96069173	113	NR2F2
chr1	102825990	102866082	114	COL11A1
chr19	39106609	39167855	115	PAK4	SYCN,PAK4,NCCRP1	PAPL,PAK4
chr3	138899595	138922081	116	LINC01391	LINC01391,FOXL2,FOXL2NB
chr7	2806164	2835448	117	GNA12	GNA12	GNA12
chr14	77490687	77549964	118	ISM2	VIPAS39,AHSA1	SPTLC2,ISM2
chr5	55919323	55934625	119	IL6ST		IL31RA
chr1	19863812	19877794	120	OTUD3	OTUD3,PLA2G2E,RNF186
chr11	12472744	12525775	121	PARVA		PARVA
chr10	3654571	3727525	122	KLF6		LOC105376360
chr19	7772778	7808564	123	CLEC4GP1	EVI5L,CD209,CLEC4G,CLEC4M	CLEC4GP1
chr19	23943472	24001015	124	ZNF726	ZNF254,ZNF726
chr10	3804626	3853994	125	KLF6	KLF6
chr13	97182255	97215986	126	LINC00456	MBNL2,LINC00456
chr10	47396440	47422124	127	ZNF488	ZNF488,RBP3
chr13	110380039	110431399	128	MIR8073	MIR8073	COL4A2
chr11	12379828	12452279	129	PARVA		PARVA
chr1	155691822	155701774	130	DAP3	YY1AP1,DAP3	DAP3
chr11	62453025	62508925	131	SCGB1A1	SCGB1A1	AHNAK
chr22	49936005	49971104	132	PIM3	IL17REL,CRELD2,ALG12	MIR6821,PIM3
chr8	38833834	38866996	133	PLEKHA2	PLEKHA2	TACC1
chr17	68320221	68389020	134	PRKAR1A	SLC16A6,PRKAR1A,MIR635	ARSG
chr15	67148022	67179213	135	SMAD3		SMAD3
chr16	66375620	66383312	136	CDH5	BEAN1,LINC00920	CDH5
chr14	65208165	65239801	137	LOC100128233		LOC100128233
chr6	37102537	37165071	138	PIM1	PIM1
chr16	66344763	66362187	139	CDH5	CDH5,LINC00920
chr12	114745553	114801825	140	TBX3
chr19	29764741	29775470	141	CCNE1	C19orf12,CCNE1
chr5	174343713	174384865	142	LINC01411		LINC01411
chr6	139509426	139547300	143	LOC645434	LOC645434
chr19	52722323	52763920	144	ZNF611	ZNF83,ZNF600	ZNF611
chr7	129946498	130010773	145	UBE2H	UBE2H,ZC3HC1	UBE2H
chr21	15193522	15211870	146	NRIP1
chr18	9620131	9658590	147	PPP4R1-AS1	PPP4R1-AS1,RAB31,PPP4R1
chr1	147805359	147853789	148	GJA5	GJA5,GJA8
chr20	56566352	56626693	149	TFAP2C	FAM209A,FAM209B,GCNT7,TFAP2C
chr5	14086322	14124921	150	TRIO	TRIO
chr2	171211835	171284513	151	TLK1		TLK1
chr6	15893903	15927836	152	MYLIP
chr10	77850861	77868633	153	DLG5		DLG5
chr12	43569355	43599502	154	ADAMTS20	ADAMTS20
chr15	41567532	41622117	155	TYRO3	RPAP1,MGA	TYRO3
chr19	38630532	38703414	156	ACTN4	CAPN12,MAP4K1	EIF3K,ACTN4
chr22	37173741	37198109	157	C1QTNF6	SSTR3,IL2RB,C1QTNF6,RAC2	C1QTNF6
chr10	21326875	21368335	158	RNU6-15P	RNU6-15P
chr1	181077670	181151835	159	IER5	MR1,LOC101928973	IER5
chr3	193869330	193922765	160	DPPA2P3
chr2	98734938	98779323	161	LOC101927070	MGAT4A	LOC101927070
chr14	103104093	103208718	162	TNFAIP2	CDC42BPB	LINC00605,EXOC3L4,TNFAIP2
chr6	158697904	158761278	163	MIR3918	MIR3918	SYTL3
chr13	91193231	91244168	164	LINC00379		LINC00379
chr11	19995141	20065305	165	NAV2		NAV2,NAV2-AS2
chr3	16784420	16802780	166	PLCL2
chr14	75255017	75302377	167	FOS		LINC01220,FOS
chr3	196107846	196147445	168	LINC00885	TFRC	LINC00885
chr14	34199503	34258704	169	SPTSSA
chr2	15746185	15785357	170	LOC101926966
chr11	110317679	110381506	171	RDX	FDX1,RDX
chr4	7942266	7983871	172	AFAP1	LOC389199,MIR95,AFAP1	ABLIM2
chr11	2740694	2755495	173	KCNQ1OT1	KCNQ1OT1	KCNQ1
chr1	93754080	93780285	174	MIR760		BCAR3
chr6	87099389	87133591	175	CGA	ZNF292,CGA
chr17	63890010	63907931	176	CSH1	CSH2,GH1,GH2,TCAM1P,CD79B,CSHL1,SMARCD2	CSH1
chr8	37856198	37936144	177	RAB11FIP1	RAB11FIP1,BRF2,ADRB3	GOT1L1,RAB11FIP1
chr13	40776824	40803641	178	SLC25A15	MIR621,MIR320D1,MRPS31	SLC25A15,TPTE2P5
chr19	18291655	18344132	179	LSM4	PDE4C,MIR3189,JUND,LOC729966,MIR3188,GDF15,KIAA1683	PGPEP1,LSM4
chr3	41074340	41147073	180	CTNNB1
chr17	44086899	44111471	181	HDAC5	G6PC3,HDAC5,C17orf53,LSM12	HDAC5
chr11	122691872	122787203	182	UBASH3B		UBASH3B
chr16	66467044	66539904	183	BEAN1-AS1	BEAN1,CKLF,TK2,CMTM1,CMTM2	TK2,BEAN1-AS1,BEAN1
chr8	19657058	19695571	184	CSGALNACT1		CSGALNACT1
chr11	10574145	10604581	185	LYVE1	LYVE1,RNF141	MRVI1,MRVI1-AS1
chr14	63644798	63714211	186	WDR89	WDR89	SGPP1
chr14	31924003	31968427	187	ARHGAP5-AS1
chr22	42652725	42743907	188	A4GALT	POLDIP3,CYB5R3,ATP5L2,RNU12	A4GALT
chr3	129587586	129645353	189	PLXND1	H1FOO,TMCC1	PLXND1
chr13	20665621	20700060	190	IL17D	IL17D	IFT88
chr1	24673392	24742888	191	CLIC4	CLIC4,SRRM1
chr4	40554096	40588135	192	RBM47	RBM47	RBM47
chr9	129460328	129495815	193	LINC00963		LINC00963
chr22	36858014	36893737	194	NCF4	CSF2RB,PVALB,NCF4	NCF4
chr6	56378485	56400064	195	COL21A1
chr1	216648818	216675842	196	ESRRG		ESRRG
chr14	102523789	102602784	197	MIR4309	ANKRD9	MIR4309,RCOR1
chr12	51318336	51358819	198	CELA1	SMAGP,SLC4A8,BIN2	GALNT6,CELA1,BIN2
chr4	10605842	10634713	199	CLNK		CLNK
chr19	46223779	46278871	200	IGFL1	DKFZp434J0226,HIF3A	IGFL1
chr4	40363347	40405542	201	CHRNA9	LOC101060498,CHRNA9
chr2	174004010	174064754	202	SP3	SP3
chr4	37439936	37480912	203	C4orf19		NWD2,C4orf19
chr3	13824434	13859786	204	WNT7A		WNT7A
chr3	128267509	128281149	205	EEFSEC		EEFSEC
chr14	68648646	68715967	206	ZFP36L1
chr8	134825537	134870362	207	LOC101927845	MIR30D,MIR30B	NCRNA00250,LOC101927845
chr6	43793337	43852406	208	VEGFA	VEGFA,LINC01512
chr12	120228796	120262563	209	PXN	SIRT4,PXN,RNU4-1,GCN1,PXN-AS1,RPLP0,RNU4-2	PXN
chr3	86961253	87002775	210	VGLL3		VGLL3
chr1	94090876	94153466	211	ABCA4		ABCA4
chr6	6837626	6907074	212	RREB1
chr8	125434524	125513379	213	TRIB1		TRIB1
chr1	89940505	89956136	214	GEMIN8P4	ZNF326,GEMIN8P4
chr5	43168657	43222292	215	NIM1K	ZNF131	ZNF131,NIM1K
chr21	31497887	31571314	216	TIAM1		TIAM1
chr8	42468298	42509362	217	SLC20A2	SMIM19	SLC20A2
chr18	50578728	50633902	218	MAPK4	MAPK4	MAPK4
chr2	159098812	159157998	219	MIR6888	MIR6888	TANC1
chr11	10388147	10414038	220	AMPD3	AMPD3	CAND1.11
chr1	117331152	117376502	221	MAN1A2	LINC01525	MAN1A2
chr5	95686724	95729081	222	RHOBTB3	RFESD,RHOBTB3,SPATA9
chr2	231604223	231682166	223	C2orf57	PTMA,MIR1244-2,C2orf57
chr7	66602241	66663181	224	KCTD7	KCTD7,RABGEF1,GS1-124K5.11	LOC100996437,KCTD7
chr22	38275855	38347355	225	CSNK1E	TMEM184B	CSNK1E,LOC400927-CSNK1E,LOC400927
chr1	41305875	41356010	226	FOXO6	FOXO6
chr1	31102480	31174807	227	PUM1	PUM1
chr14	34297588	34380742	228	SPTSSA
chr6	137892457	137952764	229	LOC100130476	LOC100130476,TNFAIP3
chr7	101093039	101124613	230	SERPINE1	SERPINE1,AP1S1,TRIM56,VGF,MIR4653
chr13	97004351	97035611	231	OXGR1	LINC00359,OXGR1
chr11	62014050	62085007	232	INCENP	INCENP,FTH1
chr17	75292391	75341011	233	SLC25A19	LOC100287042,MRPS7,MIF4GD,SLC25A19,GGA3	GRB2
chr1	229617336	229645966	234	URB2		URB2,TAF5L
chr1	203501949	203604488	235	OPTC	PRELP,ATP2B4	OPTC
chr14	65321466	65369671	236	MIR4708	FUT8,FUT8-AS1	MIR4708
chr10	100334705	100394801	237	OLMALINC	PKD2L1,BLOC1S2	OLMALINC,SCD
chr1	16089021	16110791	238	FAM131C	FAM131C,CLCNKB,EPHA2
chr1	210251241	210280643	239	SERTAD4-AS1	HHAT,SERTAD4-AS1,SERTAD4
chr10	79226593	79282918	240	PPIF		ZMIZ1
chr10	24222944	24269816	241	MIR603	MIR603,KIAA1217	KIAA1217
chr13	44212947	44254184	242	MIR8079	MIR8079
chr6	10309533	10352957	243	TFAP2A-AS1
chr4	52934381	52969223	244	RASL11B		SCFD2
chr7	2425005	2441814	245	LOC101927181	CHST12,GRIFIN	CHST12,LOC101927181
chr4	140212256	140276708	246	SCOC		SCOC
chr8	133597091	133645585	247	ST3GAL1	ST3GAL1
chr3	125881635	125923648	248	FAM86JP	ALG1L,LOC101927056,ROPN1B	FAM86JP,LOC101927056
chrX	52974571	52990175	249	FAM156A	FAM156A,FAM156B	FAM156A
chr8	17362735	17400948	250	MTMR7		MTMR7
chr6	30836288	30879950	251	DDR1	MIR4640,DDR1,GTF2H4,VARS2,LINC00243
chr12	105294193	105318861	252	KCCAT198	C12orf75	KCCAT198
chr4	6723772	6803590	253	KIAA0232	S100P,LOC93622,BLOC1S4,MRFAP1L1	KIAA0232
chr1	43465591	43479646	254	HYI	HYI,MIR6735
chr1	240644398	240652976	255	GREM2	GREM2
chr5	174557440	174594442	256	MSX2
chr2	164878423	164914463	257	COBLL1	LOC101929633,COBLL1,SLC38A11	SLC38A11
chr20	56787181	56872152	258	TFAP2C
chr7	73730510	73759573	259	ABHD11	MIR4284,ABHD11,STX1A,DNAJC30,CLDN3,WBSCR22	ABHD11,ABHD11-AS1
chr12	3959763	4031784	260	PARP11
chr13	98890352	98941012	261	DOCK9		DOCK9
chr10	3451291	3503633	262	LOC105376360		LOC105376360
chr15	85307776	85348080	263	MIR7706	MIR7706,AKAP13
chr19	23302399	23328624	264	IPO5P1	IPO5P1
chr19	43021701	43022664	265	PSG11		PSG11
chrX	42976629	42993639	266	LOC101927501
chr11	2526997	2535368	267	KCNQ1		KCNQ1
chr14	23142092	23174539	268	SLC7A8	C14orf119,CEBPE,SLC7A8,ACIN1	SLC7A8
chr10	62077079	62116103	269	ARID5B		ARID5B
chr2	28318164	28390383	270	FOSL2	FOSL2,LOC100505716	FLJ31356,BRE
chr14	74931922	74959973	271	PGF	EIF2B2,PGF,RPS6KL1	PGF
chr16	75059409	75139770	272	LDHD	LDHD,ZFP1	ZNRF1,LDHD
chr9	107523557	107559988	273	KLF4	KLF4
chr16	47711376	47734430	274	LOC101927132
chr5	174500819	174535984	275	LINC01411		LINC01411
chr17	47844132	47889435	276	SP6	MRPL10,OSBPL7,LRRC46,SP2,SCRN2	SP6
chr17	41332151	41366289	277	KRT33A	KRT34,KRTAP29-1,KRTAP16-1,KRT31,KRTAP17-1,LOC100505782	KRT33A,KRT33B
chr17	29310591	29348197	278	NUFIP2	TAOK1,NUFIP2,MIR4523
chr1	24591695	24610340	279	SRRM1	LOC100506985,SRRM1	NCMAP
chr2	230998423	231026790	280	SPATA3	SPATA3-AS1,C2orf72,PSMD1	SPATA3
chr6	21355009	21412832	281	LINC00581
chr12	8764535	8838488	282	A2ML1	A2ML1	RIMKLB,A2ML1
chr13	102690657	102725366	283	METTL21C	CCDC168,TEX30	METTL21C
chr22	44685931	44711663	284	PRR5-ARHGAP8	PRR5,ARHGAP8	PRR5,PRR5-ARHGAP8
chr4	138933100	138983286	285	NOCT	NOCT
chr4	10168134	10186096	286	WDR1
chr20	1396767	1435215	287	FKBP1A	FKBP1A,NSFL1C,MIR6869
chr1	160904714	160913982	288	LOC101928372	LOC101928372,CD244,ITLN1,ITLN2
chr19	47613194	47671031	289	GLTSCR1	EHD2	GLTSCR1
chr12	122696671	122710941	290	HCAR2	DENR,HCAR3,HCAR1	HCAR2
chr14	96461853	96498399	291	LOC730202	PAPOLA,LOC730202	AK7
chr19	923381	957586	292	ARID3A	MED16,GRIN3B,WDR18,R3HDM4,KISS1R	ARID3A
chr6	139735790	139780753	293	LOC100132735		LOC100132735
chr8	22192593	22228068	294	PHYHIP	PIWIL2,POLR3D,MIR320A,SFTPC,LGI3	PHYHIP,BMP1
chr12	50240100	50277421	295	MIR1293	MIR1293,LIMA1	LIMA1
chr3	125052796	125080495	296	HEG1		HEG1
chr7	137947126	137992985	297	LOC100130880		LOC100130880,CREB3L2
chr20	896467	952232	298	ANGPT4		ANGPT4
chr19	52818800	52873275	299	ZNF468	ZNF600,ZNF320,ZNF28,ZNF888,ZNF468	ZNF28,ZNF468
chr14	102774779	102828119	300	TRAF3	TRAF3	TRAF3
chr14	90777808	90829354	301	TTC7B		TTC7B
chr1	246682294	246707510	302	SCCPDH	SCCPDH
chr11	9529909	9569592	303	WEE1	WEE1
chr13	48766984	48786347	304	CYSLTR2
chr18	48954873	49029050	305	SMAD7	MIR4744,SMAD7
chr8	17783409	17821159	306	MTUS1	MTUS1	MTUS1
chr1	8197717	8240058	307	LOC102724539		LOC102724539
chr12	26082131	26114966	308	BHLHE41	RASSF8,BHLHE41
chr6	6960503	6981588	309	RREB1
chr22	39428480	39475117	310	MGAT3	ATF4,MIEF1,MGAT3-AS1,MGAT3	TAB1,MGAT3,LOC100506472
chr10	93406812	93477373	311	MYOF	MYOF,CEP55	MYOF
chr13	23983693	24010552	312	SPATA13	ANKRD20A19P	SPATA13
chr8	38070665	38097944	313	ASH2L	ASH2L,EIF4EBP1
chr9	126501685	126550472	314	LMX1B		MVB12B
chr20	38160210	38201614	315	TGM2		TGM2
chr3	38420765	38427257	316	ACVR2B	ACVR2B-AS1,ACVR2B
chr17	62134458	62189059	317	MED13
chr9	124694821	124712124	318	MIR181B2	MIR181A2,MIR181B2	NR6A1,MIR181A2HG
chr19	52648296	52701615	319	ZNF83	ZNF611,ZNF83	ZNF83
chr2	240245308	240258291	320	OTOS
chr4	41124849	41186558	321	APBB2	APBB2	APBB2
chr18	21291194	21327334	322	GREB1L		GREB1L
chr18	36602488	36635926	323	KIAA1328		FHOD3
chr19	869472	885328	324	MED16	CFD,LPPR3,ELANE,ARID3A,AZU1,PRTN3,R3HDM4,KISS1R	MED16
chr1	229193689	229231551	325	MIR4454	RAB4A,MIR4454
chr11	123166309	123234205	326	CLMP		CLMP
chr8	27355061	27366740	327	PTK2B	TRIM35	PTK2B
chr1	93566262	93604098	328	BCAR3		BCAR3,LOC100129046
chr3	12222797	12254054	329	PPARG	PPARG
chr22	25049254	25102981	330	LOC100128531		LOC100128531,KIAA1671
chr19	2449010	2463340	331	LMNB2	GADD45B,TIMM13,MIR7108	LMNB2
chr6	21277433	21282866	332	LINC00581
chr5	36417323	36462567	333	RANBP3L
chr20	38108390	38144278	334	TGM2		TGM2
chr1	39971135	40018469	335	MFSD2A	CAP1,MFSD2A
chr9	81370118	81433766	336	TLE1
chr22	36922153	36929435	337	CSF2RB	LL22NC01-81G9.3	CSF2RB
chr7	16652081	16679378	338	BZW2	BZW2,ANKMY2	BZW2
chr1	245788279	245833070	339	SMYD3		SMYD3
chr5	172136982	172160876	340	STK10	EFCAB9	STK10
chr20	49717754	49790740	341	B4GALT5	SLC9A8,B4GALT5
chr11	112241444	112278766	342	PLET1	PTS	LOC283140,PLET1
chr2	41809210	41868082	343	LOC388942	LOC388942
chr19	2953134	2984004	344	TLE6	TLE2,ZNF77	TLE6
chr2	16610190	16655389	345	FAM49A		FAM49A
chr10	32927342	33019545	346	ITGB1		ITGB1
chr2	134903183	134916252	347	CCNT2-AS1	CCNT2,MIR5590	CCNT2-AS1
chr6	158910366	158924521	348	C6orf99	C6orf99
chr19	16814263	16826101	349	SIN3B	SIN3B	NWD1
chr2	234355036	234380148	350	ARL4C
chr16	19384663	19413733	351	TMC5	TMC5	TMC5
chr4	60934006	60966363	352	MIR548AG1	MIR548AG1
chr6	41057857	41065792	353	APOBEC2	LOC101929555,TSPO2,OARD1,NFYA,ADCY10P1,UNC5CL	APOBEC2
chr12	3035322	3074864	354	TSPAN9	TSPAN9	TEAD4
chr13	44813599	44827237	355	LINC00330	LINC00330
chr1	204417109	204448958	356	PPP1R15B	PPP1R15B,LINC00628	PIK3C2B
chr4	37973491	38022137	357	PTTG2	PTTG2	TBC1D1
chr2	44106298	44171406	358	PPM1B	PPM1B	PPM1B
chr2	105371045	105406714	359	FHL2	TGFBRAP1,C2orf49	FHL2
chr10	25683437	25724295	360	LINC00836	LINC00836	LINC00836
chr1	150528283	150568566	361	ADAMTSL4	TARS2,ADAMTSL4,MIR6878,ECM1,FALEC,MCL1	ADAMTSL4,MIR4257,ADAMTSL4-AS1
chr12	96412411	96434505	362	CDK17	CDK17
chr19	10184612	10215240	363	DNMT1	MIR4322,S1PR2,MRPL4,DNMT1	DNMT1
chr6	137697528	137736724	364	LOC100507406	LOC102723649	LOC100507406
chr19	38819091	38838951	365	ECH1	LGALS7B,RINL,LGALS4,LGALS7	HNRNPL,ECH1
chr17	27446961	27509257	366	KSR1	TBC1D3P5	KSR1
chr10	71830745	71878859	367	PSAP	CDH23,PSAP,MIR7152	PSAP
chr2	101230773	101267691	368	CNOT11	RNF149,MIR5696,SNORD89	CNOT11
chr19	43200959	43201876	369	PSG4	PSG5,LOC284344	PSG4
chr21	42955392	42969638	370	MIR5692B	ERVH48-1,PKNOX1,MIR5692B
chr20	56974489	57020684	371	BMP7-AS1
chr7	140610463	140641832	372	DENND2A	ADCK2,DENND2A
chr21	33655595	33761977	373	ITSN1	CRYZL1	ITSN1
chr11	76624855	76665020	374	LRRC32		LRRC32
chr7	5549279	5583781	375	FSCN1	FSCN1,FBXL18,LOC221946,ACTB
chr6	148212207	148219743	376	SASH1
chr10	87842337	87860852	377	KLLN	ATAD1,PTEN	CFL1P1,KLLN
chr21	42929497	42942592	378	ERVH48-1	NDUFV3,WDR4,MIR5692B,PKNOX1,ERVH48-1
chr4	88609290	88659628	379	HERC3	NAP1L5,RNU6-33P	HERC3
chr18	9483585	9503565	380	RALBP1		RALBP1
chr11	78364069	78406947	381	GAB2	GAB2,LOC101928865	GAB2
chr16	81575755	81600647	382	MIR6504	MIR7854,MIR6504	CMIP
chr1	67569459	67590219	383	GADD45A
chr13	73065337	73140463	384	RNU6-66P		RNU6-66P,KLF5
chr1	67788025	67826374	385	GNG12-AS1	GNG12-AS1	GNG12
chr15	52694974	52744969	386	FAM214A	ONECUT1,FAM214A
chr17	64413066	64444940	387	MIR1273E	MILR1,PECAM1	MIR1273E
chr2	47032441	47089258	388	C2orf61		TTC7A,C2orf61
chr18	58842036	58903895	389	ZNF532		ZNF532
chr5	34504322	34547965	390	RAI14
chr13	113830153	113844420	391	GAS6-AS1	GAS6-AS2	GAS6-AS1,GAS6
chr17_GL000205v2_random	63000	89162	392	MGC70870	MGC70870
chr16	81501027	81551846	393	MIR7854		MIR7854,CMIP
chr3	41969989	42036707	394	ULK4	ULK4
chr8	38703699	38745930	395	TACC1	TACC1	TACC1
chr9	89612005	89671669	396	UNQ6494	GADD45G	UNQ6494
chr3	122739243	122786446	397	HSPBAP1	DIRC2	HSPBAP1
chr22	45510588	45551874	398	FBLN1		FBLN1
chr15	67991646	68030984	399	PIAS1	PIAS1
chr2	237703041	237735238	400	LRRFIP1		LRRFIP1
chr9	134355533	134376178	401	RXRA	RXRA,MIR4669	RXRA
chr2	15891021	15912706	402	MYCNUT	MYCN,MYCNUT,MYCNOS
chr16	17474092	17509713	403	XYLT1	XYLT1
chr6	41718559	41742896	404	TFEB	TOMM6,PRICKLE4,TFEB,FRS3	TFEB,PGC
chr14	34013683	34067474	405	EGLN3
chr14	92520783	92585752	406	RIN3		RIN3
chr15	92801284	92840649	407	ASB9P1	LINC01578,ASB9P1
chr2	46275045	46343316	408	EPAS1		EPAS1
chr7	6234432	6308140	409	CYTH3	FAM220A	CYTH3
chr9	109444823	109477891	410	PTPN3	PTPN3,MIR3927	PTPN3
chr9	134410741	134419945	411	RXRA	MIR4669	RXRA
chr18	58128309	58165276	412	NEDD4L	NEDD4L	NEDD4L
chr10	34905245	35006174	413	CUL2
chr8	17487971	17507143	414	SLC7A2	SLC7A2	SLC7A2
chr14	61925599	61950589	415	SYT16	SYT16
chr10	71755238	71771257	416	C10orf54	C10orf105,CDH23,MIR7152	CDH23,C10orf54
chr8	102782644	102816564	417	AZIN1	AZIN1,AZIN1-AS1
chr9	94912292	94932087	418	MIR2278		C9orf3
chr12	124904545	124940263	419	MIR5188	SCARB1,DHX37	MIR5188,UBC
chr7	155198195	155291361	420	INSIG1	INSIG1
chr6	85468297	85501892	421	NT5E		NT5E
chr2	128291281	128306780	422	HS6ST1		HS6ST1
chr10	3045786	3078405	423	PFKP		PFKP
chr12	6219354	6307816	424	PLEKHG6	PLEKHG6,TNFRSF1A	CD9
chr11	12540778	12574246	425	TEAD1
chr18	3371501	3437446	426	TGIF1	TGIF1,GAPLINC	TGIF1
chr10	3420640	3426818	427	LOC105376360		LOC105376360
chr6	112283563	112332695	428	RFPL4B	RFPL4B,LAMA4	LOC101927640
chr9	87766649	87799835	429	CTSL3P	CTSLP8,CTSL	CTSL3P
chr16	81121709	81146670	430	GCSH	C16orf46,GCSH	PKD1L2
chr14	35327234	35383506	431	NFKBIA	PSMA6,NFKBIA
chrUn_GL000195v1	13906	22869	432	LOC389831
chr18	399354	434751	433	COLEC12		COLEC12
chr3	127809200	127836325	434	MGLL		MGLL
chr1	241772271	241840526	435	EXO1	EXO1	WDR64
chr2	9797973	9846905	436	TAF1B		TAF1B
chr1	230093768	230163420	437	GALNT2	GALNT2	GALNT2
chr7	100230878	100270116	438	GATS	SPDYE3,PVRIG	GATS
chr4	88138391	88162951	439	ABCG2		ABCG2
chr17	8696559	8739323	440	CCDC42	CCDC42,SPDYE4	CCDC42
chr15	67078041	67132604	441	SMAD3	SMAD3	SMAD3
chr1	116619125	116661090	442	IGSF3	MIR320B1,CD58,C1orf137	IGSF3
chr18	32317209	32403738	443	GAREM		GAREM
chr1	31551265	31590746	444	TINAGL1	TINAGL1,LINC01226,HCRTR1	TINAGL1
chr17	1213511	1250864	445	BHLHA9	TUSC5,ABR,BHLHA9
chr20	810360	848668	446	FAM110A	SLC52A3	FAM110A
chr22	25685177	25712631	447	MYO18B	MYO18B	ADRBK2
chr15	72159049	72195471	448	GRAMD2	SENP8,MYO9A,PKM	GRAMD2
chr14	74973854	74992626	449	EIF2B2	EIF2B2,PGF
chr17	30187552	30227285	450	SLC6A4		SLC6A4
chr22	44724455	44759970	451	ARHGAP8	PRR5	PRR5,PRR5-ARHGAP8,ARHGAP8
chr6	137749838	137779819	452	LOC100507406	LOC100507406
chr17	9663282	9677783	453	USP43	USP43	USP43
chr16	25026987	25064227	454	LOC554206	LCMT1,ARHGAP17,LCMT1-AS1	LOC554206
chr18	31190921	31226098	455	DSC1	DSC1
chr11	7600210	7616688	456	PPFIBP2		PPFIBP2
chr5	87074170	87076866	457	MIR4280	MIR4280,LOC101929380
chr5	149278555	149307620	458	AFAP1L1	GRPEL2	AFAP1L1
chr7	48067498	48114593	459	UPP1	C7orf57,UPP1,SUN3	UPP1
chr14	75601051	75649875	460	FLVCR2	LOC102724153,TTLL5,C14orf1	FLVCR2,MIR7641-2
chr4	143339115	143421974	461	MIR3139	GAB1	GAB1,MIR3139
chr1	155105139	155125046	462	EFNA1	EFNA1,KRTCAP2,TRIM46,SLC50A1,EFNA4,EFNA3,DPM3,LOC100505666
chr7	26081643	26116761	463	NFE2L3	NFE2L3
chr8	128312636	128331705	464	MIR1208
chr7	11748989	11760780	465	THSD7A		THSD7A
chr5	134482707	134484323	466	LOC101927934	LOC101927934,JADE2,LOC102546229
chr12	6167156	6196254	467	CD9	VWF,CD9
chr19	45500919	45521996	468	VASP	FOSB,RTN2	PPM1N,VASP
chr9	124122380	124157574	469	NEK6
chr8	29513311	29561488	470	DUSP4
chr5	150469676	150502210	471	LOC102546298	RPS14,NDST1	LOC102546298,NDST1
chr19	43097084	43099994	472	PSG2	PSG2
chr13	99030401	99079958	473	RNU6-83P	DOCK9-AS2,RNU6-83P	DOCK9
chr17	73269660	73333702	474	CDC42EP4	C17orf80,FAM104A,CPSF4L	CDC42EP4
chr6	52999205	53029506	475	RN7SK	FBXO9,RN7SK,GSTA4	ICK
chr16	80599464	80646886	476	LINC01227	LINC01227,LOC102724084	CDYL2
chr4	128225150	128269738	477	PGRMC2		PGRMC2
chr5	175281218	175304278	478	DRD1
chr15	101160343	101188975	479	CHSY1		CHSY1
chr10	103512611	103568954	480	NEURL1-AS1	CALHM3	NEURL1,NEURL1-AS1
chr21	31331323	31365316	481	TIAM1		TIAM1
chr3	172122427	172147294	482	FNDC3B		FNDC3B
chr14	95613741	95665980	483	TCL6	TCL1B,TCL1A	TCL6
chr16	25132728	25152493	484	LCMT1-AS2	LCMT1,LCMT1-AS1	LCMT1-AS2,LCMT1
chr19	52997595	53055414	485	ERVV-1	ZNF160,ZNF816,ZNF702P	ERVV-2,ERVV-1
chr5	34625812	34679701	486	RAI14	RAI14	RAI14
chr19	10721879	10782808	487	MIR4748	MIR638,DNM2,MIR199A1,QTRT1,MIR6793	DNM2,MIR4748
chr17	78247332	78273233	488	LOC100996291	TMEM235,BIRC5	LOC100996291
chr4	175442129	175470516	489	GPM6A
chr10	119408838	119426648	490	MIR4681	MIR4681	GRK5
chr14	49987315	50013923	491	LINC01588	MIR6076	LINC01588,LINC01599
chr5	79685774	79728300	492	CMYA5		PAPD4,CMYA5
chr4	185286206	185344562	493	LRP2BP	LRP2BP	SNX25
chr6	110688783	110714990	494	AMD1		CDK19
chr9	88005158	88060537	495	CDK20	CDK20
chr6	21708473	21773915	496	CASC15		CASC15
chr5	173855709	173885986	497	CPEB4	CPEB4
chr15	90807835	90841859	498	FURIN	FURIN,FES	BLM
chr6	158825493	158864066	499	OSTCP1	EZR,C6orf99,EZR-AS1	OSTCP1
chr4	140027112	140097952	500	MAML3		MAML3
chr3	40985310	40997713	501	CTNNB1
chr19	39623149	39644124	502	LOC100129935	LGALS13,LGALS16,LGALS17A	LOC100129935
chr20	17973350	18023589	503	SNX5	SNORD17,OVOL2,SNX5,MGME1	MGME1
chr6	137793968	137830046	504	TNFAIP3	TNFAIP3	LOC100130476
chr21	41684409	41691844	505	LINC00111	LINC00112,LINC00479	LINC00111
chr9	129740699	129763516	506	PTGES	TOR1B,PRRX2-AS1	PTGES
chr16	53414481	53432012	507	RBL2	LOC102723373,LOC643802,RBL2
chr3	5690994	5729447	508	MIR4790
chr12	7850059	7869519	509	SLC2A14	SLC2A14	SLC2A14
chr3	13949603	13973387	510	TPRXL	FGD5P1	TPRXL
chr1	8106930	8137990	511	LOC102724539
chr19	33278077	33299891	512	CEBPA	CEBPA-AS1,CEBPA
chr11	1528554	1554125	513	DUSP8	KRTAP5-1,KRTAP5-AS1,MOB2,KRTAP5-2	DUSP8
chr18	35827686	35850617	514	MIR187
chr1	184443665	184490318	515	C1orf21		C1orf21
chr7	47982692	48016304	516	HUS1	C7orf57,HUS1,PKD1L1,SUN3	SUN3
chr3	195821406	195825534	517	MUC4	MUC4
chr6	2908432	2930296	518	SERPINB9	SERPINB9,LOC101927730,SERPINB6,SERPINB9P1
chr3	128471111	128505707	519	GATA2	DNAJB8,LOC90246	GATA2,GATA2-AS1,DNAJB8-AS1
chr17	75675093	75701667	520	RECQL5	SMIM5,ITGB4,SMIM6,SAP30BP,RECQL5	SAP30BP
chr10	33498157	33519759	521	NRP1
chr5	36155238	36169166	522	SKP2	MIR580,LMBRD2	SKP2
chr2	234827686	234864511	523	SH3BP4
chr18	6556944	6579076	524	LINC01387		LINC01387
chr5	122738182	122772853	525	SNX2	LOC101927379,SNX2
chr9	87700026	87728978	526	CTSL	CTSL,CTSL3P	DAPK1,CTSL
chr9	81596990	81627392	527	TLE1		TLE1
chr13	52201473	52218814	528	MRPS31P5	NEK3,MRPS31P5
chr18	54235825	54264498	529	POLI	SNORA37,MBD2,POLI
chr9	131296677	131332700	530	PPAPDC3	FAM78A	PPAPDC3
chr5	150628135	150658240	531	SYNPO	MYOZ3,RBM22	SYNPO
chr19	39544297	39609242	532	LGALS13	EID2B,DLL3,LGALS16,EID2,SELV,LOC100129935	LGALS13
chr7	101577097	101618568	533	LINC01007	LINC01007	MYL10
chr11	134038082	134065743	534	JAM3	JAM3	LOC100128239
chr11	27412255	27430753	535	LOC105376671	CCDC34,LOC105376671	LGR4
chr3	190581208	190597755	536	IL1RAP		IL1RAP
chr19	57798776	57824289	537	ZNF552	ZNF587,ZNF587B,FKBP1AP1,ZNF586	ZNF552
chr16	2820587	2847131	538	ZG16B	TCEB2,PRSS33,PRSS41,PRSS22,FLYWCH2,PRSS21	PRSS30P,PRSS21,ZG16B
chr12	32927429	32947013	539	PKP2	PKP2
chr11	71780444	71794663	540	FAM86C1	DEFB108B,FAM86C1,ALG1L9P,ZNF705E	FAM86C1,ALG1L9P
chr1	20180146	20213378	541	UBXN10-AS1	PLA2G2C,PLA2G2F	UBXN10-AS1,UBXN10
chr22	24190929	24211401	542	SUSD2	POM121L9P,GGT5,SUSD2
chr14	68449560	68488143	543	ZFP36L1		RAD51B
chr2	65021515	65049684	544	CEP68	CEP68	SLC1A4
chr10	53022147	53030571	545	MBL2
chr19	11835659	11861370	546	ZNF439	ZNF439,ZNF69,ZNF491,ZNF440
chr9	127522189	127563873	547	FAM129B	STXBP1	FAM129B
chr6	139969078	139985091	548	LOC100507477		LOC103352541,LOC100507477
chr6	169162924	169175414	549	LOC101929504		LOC101929504
chr1	87125975	87152308	550	LINC01140		LINC01140
chr6	100944542	100999352	551	ASCC3
chr10	5583630	5597269	552	CALML3-AS1
chr14	61327032	61389655	553	PRKCH	TMEM30B	PRKCH
chr1	19909427	19946876	554	PLA2G2E	PLA2G2A	OTUD3,PLA2G2E
chr13	44149771	44175287	555	SMIM2	MIR8079,LINC00390	SMIM2-AS1,SMIM2-IT1,SMIM2
chr19	15826315	15837060	556	UCA1	OR10H5,CYP4F24P,LOC102724279,OR10H1	UCA1
chr11	12042290	12095234	557	MICAL2	DKK3,MICAL2
chr1	228767325	228786747	558	RHOU	RHOU
chr4	52823155	52853696	559	RASL11B	LOC152578,RASL11B
chr3	23095119	23136385	560	UBE2E2
chr3	155001234	155038254	561	MME	MME
chr20	53712175	53759628	562	SUMO1P1
chr1	51607531	51651517	563	OSBPL9		OSBPL9
chr11	123315997	123339507	564	MIR4493	MIR4493
chr5	17284809	17344016	565	LOC401177	LOC401177
chr2	10001649	10039912	566	KLF11	KLF11,CYS1	GRHL1
chr1	109264173	109299423	567	PSRC1	PSRC1,MYBPHL	PSRC1,MYBPHL,CELSR2
chr17	4465716	4515826	568	SPNS2	GGT6,MYBBP1A	SPNS2,SPNS3
chr11	7892116	7918577	569	LOC283299	OR10A3,OR5E1P,OR10A6,NLRP10	LOC283299
chr9	98983421	99030888	570	COL15A1		COL15A1
chr2	231337813	231379988	571	MIR4777	B3GNT7	ARMC9,MIR4777
chr14	75181961	75210097	572	TMED10	TMED10
chr8	140987642	141028857	573	PTK2	PTK2	PTK2
chr11	9318759	9333235	574	TMEM41B	TMEM41B
chr1	43510642	43557945	575	PTPRF		PTPRF
chr17	58659253	58700089	576	TEX14	TEX14	RAD51C,TEX14
chr18	70232256	70295351	577	SOCS6	LOC101927481,RTTN	SOCS6
chr2	236576110	236618655	578	ACKR3		ACKR3
chr2	226466568	226484280	579	MIR5702
chr15	98857615	98906325	580	MIR4714		IGF1R
chr2	46385932	46417418	581	LOC101805491	LOC101805491	EPAS1
chrX	103535084	103552975	582	LOC105373300	TCEAL4,RAB40A	LOC105373300
chr2	187504299	187559160	583	TFPI		TFPI
chr6	53105001	53135125	584	GCM1	FBXO9,ICK	GCM1
chr2	15980349	16031049	585	GACAT3	MYCN,GACAT3,MYCNOS
chr17	18960778	18994213	586	SLC5A10		SLC5A10,FAM83G
chr21	41754405	41796264	587	RIPK4	MIR6814,LINC00479,LINC00112	RIPK4
chr1	147095671	147121546	588	NBPF13P	RNVU1-8	NBPF13P
chr9	124544803	124573666	589	NR5A1	NR5A1	NR6A1
chr5	39527000	39539498	590	LOC101926940	LOC101926940
chr9	69153680	69190513	591	TJP2	TJP2	TJP2
chr2	31226311	31288061	592	EHD3	CAPN14	EHD3
chr19	667011	691931	593	FSTL3	POLRMT,RNF126,FGF22,PALM	FSTL3,PRSS57
chr3	194128568	194173306	594	HES1	LOC100505920	HES1
chr19	24045024	24081395	595	ZNF254	ZNF254	ZNF254
chr5	67957194	67972701	596	LOC101928858
chr13	20953296	20975931	597	LINC00367	LINC00367	LATS2
chr14	52828637	52906666	598	GNPNAT1	GNPNAT1	FERMT2
chr10	30418316	30447578	599	MAP3K8	MIR7162,GOLGA2P6	MAP3K8
chr8	128255248	128272139	600	MIR1208
chr9	27407921	27465988	601	IFNK		MOB3B
chr1	36405871	36440506	602	LSM10	CSF3R,LSM10,MRPS15,STK40	OSCP1
chr11	74504834	74553818	603	LIPT2	POLD3,LIPT2,KCNE3
chr3	106326860	106361209	604	CBLB
chr11	36007286	36039281	605	MIR3973		LDLRAD3,MIR3973
chr2	151906695	151942988	606	CACNB4		CACNB4
chr11	9735499	9767233	607	SBF2-AS1		SWAP70,SBF2-AS1,LOC440028
chr14	68546796	68589773	608	ZFP36L1		RAD51B
chr2	47721315	47757984	609	MSH6	MSH6
chr7	52938697	52961489	610	POM121L12
chr10	102755663	102819559	611	WBP1L	BORCS7,ARL3,SFXN2,AS3MT,CYP17A1	WBP1L
chr4	110104866	110135481	612	ELOVL6		ELOVL6
chr11	77538298	77561127	613	LOC646029	LOC646029,AQP11
chr2	10737564	10795203	614	ATP6V1C2	ATP6V1C2,PDIA6,NOL10	PDIA6,ATP6V1C2
chr4	25682278	25729734	615	SLC34A2	SLC34A2
chr8	102861400	102906655	616	AZIN1-AS1		AZIN1-AS1,AZIN1
chr14	79320290	79346699	617	NRXN3	NRXN3	NRXN3
chr10	46095407	46106790	618	AGAP7P	MSMB,AGAP7P
chr3	188010533	188083445	619	LPP
chr11	69274638	69321501	620	MYEOV	MYEOV	MYEOV
chr14	80606294	80638882	621	CEP128		CEP128
chr16	46736767	46770220	622	MYLK3	VPS35,ORC6	MYLK3
chr9	133855602	133888624	623	VAV2		VAV2
chr2	26750246	26761330	624	SLC35F6	SLC35F6,CENPA
chr3	119306273	119330889	625	ARHGAP31-AS1		ARHGAP31,ARHGAP31-AS1
chr7	74972961	75008163	626	GATSL2		GATSL2
chr14	68939941	68955539	627	ACTN1	ACTN1-AS1	ACTN1
chr14	31983061	32018613	628	ARHGAP5-AS1
chr6	4580198	4587584	629	KU-MEL-3	KU-MEL-3
chr5	131252303	131282707	630	CDC42SE2	CDC42SE2	CDC42SE2
chr14	55077580	55122485	631	LGALS3	LGALS3,MAPK1IP1L
chr3	194830521	194853578	632	LOC100507391
chr5	58009669	58024993	633	LOC101928569
chr2	101960935	101989196	634	LINC01127	IL1R2	LINC01127
chr2	189480905	189506981	635	WDR75	WDR75
chr15	81930918	81959615	636	MEX3B
chr3	48459409	48516152	637	SHISA5	SHISA5,PLXNB1,TMA7,UCN2,CCDC51,PFKFB4,MIR6823	SHISA5,ATRIP,TREX1
chr1	17155361	17237657	638	PADI1	MIR3972,PADI3,PADI2	PADI1
chr19	5132269	5177211	639	KDM4B		KDM4B
chr5	69136006	69159369	640	CCNB1	SLC30A5,CCNB1,CENPH
chr7	135706726	135715006	641	SLC13A4	C7orf73,FAM180A	SLC13A4
chr2	96872259	96903653	642	FAM178B	LOC101927053,ANKRD39,ANKRD23,SEMA4C	FAM178B
chr8	22542043	22597782	643	SORBS3	C8orf58,BIN3-IT1,CCAR2	SORBS3,PDLIM2
chr1	172447154	172497449	644	C1orf105	SUCO,PIGC	C1orf105
chr16	48462134	48480481	645	SIAH1
chr3	11237845	11256002	646	HRH1	ATG7	HRH1
chr22	20840881	20886118	647	SNAP29	CRKL	SNAP29,PI4KA
chr6	53464737	53483883	648	GCLC
chr6	122768953	122776213	649	FABP7	FABP7,SMPDL3A
chr7	121480682	121523190	650	FAM3C
chr16	15562688	15614035	651	MIR6506	NDE1,MIR484	C16orf45,MIR6506,KIAA0430
chr1	167853567	167910096	652	ADCY10	DCAF6,MPC2,ADCY10	ADCY10
chr1	39822050	39852638	653	TRIT1	BMP8B,TRIT1,MYCL	TRIT1
chr3	170707960	170760506	654	RPL22L1
chr5	103436426	103459129	655	LOC102467212
chr3	142078048	142099316	656	TFDP2	TFDP2	TFDP2
chr10	61028890	61076123	657	LINC00845	RHOBTB1,LINC00845
chr18	2515991	2536918	658	METTL4	NDC80,METTL4
chr7	3642940	3644748	659	SDK1		SDK1
chr15	33846239	33898683	660	CHRM5		RYR3,AVEN
chr16	69060850	69091792	661	HAS3	HAS3,CIRH1A,CHTF8	TANGO6
chr5	116858810	116884154	662	LOC102467223
chr11	64841816	64870933	663	CDC42BPG	ATG2A,MEN1,MAP4K2,MIR6749,MIR192,MIR6750,MIR194-2	CDC42BPG,EHD1
chr2	20100520	20124353	664	LAPTM4A	LAPTM4A
chr10	26348793	26379443	665	APBB1IP
chr2	10455455	10473991	666	LOC101929715	SNORA80B,ODC1	LOC101929715
chr12	126025042	126038503	667	LINC00939	LINC00939
chr3	128217081	128239601	668	EEFSEC		EEFSEC
chr5	17147706	17192578	669	BASP1	BASP1	LOC285696
chr7	106565635	106590771	670	CCDC71L
chr11	69412899	69450920	671	LINC01488	LINC01488
chr7	77308871	77361378	672	LOC101927243		GSAP
chr4	152931288	152936431	673	FHDC1	FHDC1
chr3	4061622	4070227	674	SETMAR
chr9	72554117	72590753	675	TMC1		TMC1
chr18	67589755	67629152	676	DSEL		LOC643542
chr5	174713528	174737619	677	MSX2	MIR4634	MSX2
chr2	1685693	1708060	678	PXDN		PXDN
chr3	135894487	135969730	679	PPP2R3A	PPP2R3A	PPP2R3A
chr7	7260382	7304134	680	LOC101927354		LOC101927354
chr6	158039654	158050213	681	SYNJ2	SYNJ2-IT1	SYNJ2
chr4	47466444	47479777	682	COMMD8	ATP10D,COMMD8
chr12	70427705	70450248	683	KCNMB4		KCNMB4
chr17	28219820	28261030	684	PPY2P	KRT18P55	PPY2P,PYY2
chr3	46162362	46181264	685	CCR1	CCR1
chr1	36479690	36497572	686	CSF3R	OSCP1,CSF3R,MRPS15	CSF3R
chr3	153029470	153079476	687	RAP2B
chr3	5632868	5660632	688	MIR4790
chr6	52873945	52942628	689	GSTA3	GSTA5	GSTA3
chr15	50126233	50149520	690	ATP8B4	ATP8B4,SLC27A2
chr2	20567528	20603125	691	HS1BP3-IT1	HS1BP3	HS1BP3-IT1
chr11	64538642	64566919	692	SLC22A11	SLC22A11,SLC22A12	SLC22A11
chr17	59289731	59309306	693	YPEL2	YPEL2
chr3	187946437	187990075	694	LPP
chr17	55316186	55345038	695	HLF		HLF
chr16	19165060	19204021	696	SYT17		SYT17
chrX	93256149	93293602	697	NAP1L3
chr3	186938789	186993088	698	ST6GAL1	ST6GAL1	ST6GAL1
chr1	156179681	156186945	699	SLC25A44	SEMA4A,SLC25A44,PMF1
chr17	82858257	82890156	700	ZNF750	ZNF750	TBCD
chr3	24286324	24319098	701	LOC101927854		THRB
chr8	142988152	142994344	702	CDC42P3	LY6E,C8orf31,CDC42P3	LOC100133669
chr7	100791841	100816870	703	EPHB4	SLC12A9	EPHB4,ZAN
chr11	63567116	63581864	704	HRASLS2	RARRES3,HRASLS2	PLA2G16
chr7	35106717	35118980	705	DPY19L2P1		DPY19L2P1
chr12	63584444	63595316	706	DPY19L2		DPY19L2
chr1	32969505	33023703	707	RNF19B	RNF19B	AK2
chr2	9946892	9987431	708	GRHL1		GRHL1
chr3	32836648	32898584	709	TRIM71		TRIM71
chr21	14866873	14890524	710	NRIP1
chr4	174370016	174383891	711	MIR4276	MIR4276
chr8	55816095	55861274	712	LYN	LYN,TMEM68	TGS1
chr3	120468622	120499311	713	FSTL1	FSTL1
chr14	50028451	50065354	714	LINC01588	LINC01588	LINC01599
chr2	62653963	62665176	715	EHBP1	EHBP1
chr14	73769520	73801506	716	ELMSAN1	MIR4505,ELMSAN1	LOC100506476,ELMSAN1
chr1	1122920	1132862	717	LINC01342	TTLL10,RNF223,C1orf159,MIR200A,LINC01342,MIR429,MIR200B
chr4	107332789	107352265	718	DKK2
chr2	102033506	102066189	719	IL1R1	IL1R2,IL1R1
chr22	42951062	42994263	720	PACSIN2	LOC100506679,PACSIN2	PACSIN2
chr6	134077290	134082926	721	SLC2A12	HMGA1P7,SLC2A12
chr19	43224040	43225223	722	PSG4	PSG5,PSG4,PSG9	LOC284344
chr12	124478411	124501073	723	NCOR2		NCOR2
chr9	76362534	76381765	724	RFK	RFK,RPSAP9
chr3	141202768	141213073	725	PXYLP1	PXYLP1
chr19	6199798	6223189	726	MLLT1		MLLT1
chr7	37546862	37587858	727	ELMO1
chr3	111032448	111050813	728	PVRL3-AS1	PVRL3	PVRL3-AS1
chr10	110837296	110862681	729	PDCD4-AS1	PDCD4-AS1,MIR4680,PDCD4	RBM20
chr10	46277874	46283301	730	ANTXRL	ANTXRL,ANTXRLP1
chr11	13208089	13225434	731	ARNTL
chr2	11103860	11104589	732	FLJ33534	C2orf50	FLJ33534
chr8	27617081	27636904	733	SCARA3	CLU,MIR6843	SCARA3
chr9	88511812	88545487	734	NXNL2		NXNL2
chr5	38669703	38699786	735	LINC01265	LINC01265	LIFR-AS1,OSMR-AS1
chr12	46218819	46262090	736	SLC38A1	SLC38A1	SLC38A1
chr22	45469448	45492986	737	FBLN1	FBLN1
chr11	10348434	10352395	738	CAND1.11	ADM	CAND1.11
chr4	37719035	37758464	739	RELL1	RELL1
chr16	85845524	85925082	740	IRF8	COX4I1,EMC8	MIR6774,IRF8
chr19	54943807	54959216	741	NLRP7	NCR1,NLRP2	NLRP7
chr9	110073092	110131935	742	AKAP2	AKAP2	AKAP2,PALM2-AKAP2
chr1	228830146	228872501	743	RHOU
chr7	103199241	103211456	744	NAPEPLD		DPY19L2P2
chr3	12464535	12478636	745	TSEN2	TSEN2
chr1	24252605	24277056	746	GRHL3	GRHL3
chr1	86761986	86793588	747	SH3GLB1
chr2	28709126	28737010	748	PPP1CB	PPP1CB
chr8	17648410	17720100	749	MIR548V		MTUS1,MIR548V
chr22	35346720	35377358	750	HMOX1	MIR3909,HMOX1,MCM5,TOM1,MIR6069	TOM1
chr2	28639968	28696527	751	PPP1CB		PLB1
chr11	19220846	19285246	752	E2F8	CSRP3	E2F8
chr6	24872840	24895756	753	FAM65B		FAM65B
chr19	4051831	4099661	754	ZBTB7A	PIAS4	MAP2K2,ZBTB7A
chr1	19545339	19558589	755	MINOS1	MINOS1,RPS14P3
chr11	96071818	96122848	756	MTMR2		MAML2
chr5	72487520	72532301	757	ZNF366	LOC102503427	ZNF366
chr11	57889602	57939018	758	OR9Q1
chr4	147693420	147715401	759	PRMT9	ARHGAP10,PRMT9
chr2	234939573	234947992	760	SH3BP4	SH3BP4
chr5	142208488	142246060	761	SPRY4-IT1
chr13	97256338	97260328	762	MBNL2	MBNL2	MBNL2
chr6	15203993	15267488	763	JARID2		JARID2,JARID2-AS1
chr19	43286053	43287013	764	PSG9	LOC284344,PSG9
chr2	20231509	20241891	765	SDC1	SDC1
chr10	22607385	22633709	766	PIP4K2A		PIP4K2A
chr21	36166616	36211119	767	DOPEY2	CBR3,LOC100133286,CBR3-AS1	DOPEY2
chr11	70209036	70265253	768	PPFIA1	FADD,MIR548K,PPFIA1
chr3	107215757	107223316	769	LINC00882	LINC00883	LINC00882
chr11	34296352	34346972	770	ABTB2		ABTB2
chr11	2561046	2568124	771	KCNQ1		KCNQ1
chr3	46373338	46395847	772	CCR5	CCRL2,CCR5,CCR2	CCR5,LOC102724297
chr6	148263732	148308296	773	SASH1	SASH1
chr17	1566012	1601130	774	PITPNA	PITPNA,RILP,PITPNA-AS1,INPP5K,SCARF1	SLC43A2
chr12	92148663	92182217	775	BTG1	C12orf79,BTG1
chr2	174630985	174647853	776	WIPF1		WIPF1
chr1	202006126	202035439	777	ELF3	ELF3,MIR6740	RNPEP,ELF3
chr2	29020066	29041718	778	C2orf71	C2orf71	FAM179A
chr3	105951555	105980352	779	CBLB
chr1	12705453	12735022	780	AADACL3	C1orf158,PRAMEF12	AADACL3
chr5	56409519	56472001	781	LOC102467147		LOC102467147
chr16	68271541	68292761	782	SLC7A6	SLC7A6OS,PRMT7,ESRP2,MIR6773,PLA2G15	SLC7A6
chr1	31625809	31661416	783	PEF1	TINAGL1,PEF1	HCRTR1,PEF1,COL16A1
chr20	47302835	47341742	784	LOC100131496	ZMYND8	ZMYND8,LOC100131496
chr1	244302796	244343320	785	C1orf100	C1orf100
chr9	128835481	128898372	786	CCBL1	ENDOG,TBC1D13,PHYHD1,CCBL1,NUP188,C9orf114,DOLK	CCBL1,LRRC8A
chrX	43611886	43648128	787	MAOA	MAOA
chr20	47453145	47494249	788	NCOA3	NCOA3
chr3	30596200	30638813	789	TGFBR2	TGFBR2	TGFBR2
chr7	74133545	74166246	790	EIF4H	LIMK1,LAT2,MIR590,EIF4H
chr17	68441145	68453291	791	WIPI1	MIR635	WIPI1,PRKAR1A
chr11	9591989	9621908	792	WEE1	WEE1,SWAP70
chr12	119154429	119183453	793	HSPB8		SRRM4,HSPB8
chr20	5018308	5034035	794	SLC23A2	SLC23A2
chrX	7194041	7216294	795	STS	STS,PUDP,MIR4767
chr19	21117044	21130395	796	ZNF431	ZNF431,ZNF714	ZNF714
chr9	75946752	75982133	797	PCSK5		PCSK5
chr3	43728441	43761873	798	ABHD5	ABHD5
chr12	100128143	100179873	799	UHRF1BP1L	ACTR6,MIR1827	GOLGA2P5,UHRF1BP1L
chr17	78879626	78900825	800	CEP295NL	CEP295NL,USP36	CEP295NL,TIMP2
chr3	16658056	16698618	801	DAZL
chr21	39727463	39751056	802	IGSF5		IGSF5
chr17	62847769	62873496	803	2023-03-10	2023-03-10
chr6	107202084	107275921	804	BEND3		PDSS2
chr11	1830420	1844949	805	TNNI2	LSP1,MIR4298,SYT8,MIR7847	TNNI2,SYT8
chr14	51604100	51647017	806	FRMD6-AS2	FRMD6-AS2,FRMD6-AS1,FRMD6	FRMD6
chr12	32861758	32902040	807	PKP2		PKP2
chrX	6985735	7019079	808	MIR4767
chr5	69293434	69305905	809	CCDC125		CCDC125
chr3	31275042	31312730	810	MIR466
chr10	121495700	121528654	811	FGFR2		FGFR2
chr16	67419471	67435968	812	HSD11B2	ZDHHC1,AGRP,ATP6V0D1,TPPP3	HSD11B2
chr16_KI270728v1_random	1755742	1771068	813
chr10	103184097	103216966	814	NT5C2	RPEL1,NT5C2	NT5C2
chr12	32981147	32991561	815	PKP2
chr10	125900856	125946586	816	FANK1	FANK1-AS1,DHX32	FANK1
chr1	228998684	229038439	817	MIR4454
chr13	44339923	44368673	818	SERP2	TUSC8,SERP2
chr1	109197401	109238914	819	SARS	CELSR2,PSRC1	KIAA1324,SARS
chr5	115928672	115949845	820	LVRN	LVRN
chr6	148235021	148245177	821	SASH1
chr2	16278180	16304282	822	GACAT3
chr4	15893965	15916710	823	FGFBP1	FGFBP1,FGFBP2
chr3	23728101	23751740	824	UBE2E1
chr2	234269778	234312188	825	ARL4C
chr16	55660059	55669218	826	SLC6A2	SLC6A2	SLC6A2
chr18	11840416	11860287	827	CHMP1B	MPPE1	GNAL,CHMP1B
chr8	6540648	6602901	828	ANGPT2	MIR8055,ANGPT2	ANGPT2,MCPH1
chr1	93804357	93839625	829	MIR760	DNTTIP2,MIR760	BCAR3
chr12	68771652	68838344	830	LOC100130075	MDM2,SLC35E3	MDM2,LOC100130075
chr7	130392499	130424034	831	CPA1	CPA1,CPA5,CEP41	CEP41
chr14	50863127	50941567	832	ABHD12B	NIN,PYGL	ABHD12B,PYGL
chr10	59950206	59972532	833	LINC01553	CCDC6	LINC01553
chr6	137146105	137171020	834	IL22RA2	IL22RA2,IFNGR1	IL22RA2
chr4	48056696	48082429	835	NIPAL1	CNGA1,NIPAL1	TXK
chr15	74339898	74358392	836	LOC729739	CCDC33,LOC729739	CYP11A1
chr11	118708455	118742788	837	TREH	TREH,DDX6
chr1	182121255	182146717	838	ZNF648
chr1	161080233	161092838	839	PVRL4	DEDD,KLHDC9,ARHGAP30,USF1,NIT1,TSTD1,PFDN2	PVRL4
chr19	51960503	51981310	840	ZNF350	ZNF615,ZNF614,ZNF613	ZNF350-AS1,ZNF350
chr13	112710429	112723270	841	ATP11A	ATP11A,ATP11A-AS1	ATP11A
chr16	72987634	73000350	842	ZFHX3		ZFHX3
chr1	212166209	212222024	843	LOC101929541		LOC101929541
chr6	41758021	41769031	844	PGC	TFEB,TOMM6,PRICKLE4,PGC,FRS3
chr1	114535215	114554947	845	TRIM33	TRIM33,BCAS2
chrX	43709848	43721301	846	MAOA		MAOA
chrX	2572690	2604750	847	MIR6089	CD99P1,MIR6089,LINC00102
chr6	106530577	106562365	848	AIM1		AIM1
chr15	51359685	51377418	849	GLDN	MIR7973-1,CYP19A1,MIR7973-2	GLDN
chr2	69763758	69818481	850	GMCL1	GMCL1	ANXA4
chr14	45785083	45798069	851	LINC00871
chr8	25174296	25215193	852	DOCK5		DOCK5
chr6	111275511	111301362	853	KIAA1919	KIAA1919	REV3L
chr6	76489288	76496154	854	IMPG1
chr12	7919873	7944387	855	SLC2A3	SLC2A14	SLC2A3
chr6	134896552	134937135	856	ALDH8A1	MIR3662,ALDH8A1	ALDH8A1
chr5	109937025	109964354	857	LOC100289673
chr7	42155559	42170260	858	GLI3		GLI3
chr22	39201177	39216359	859	PDGFB	PDGFB,CBX7
chr9	33157256	33186697	860	B4GALT1-AS1		B4GALT1-AS1,B4GALT1
chr2	240447850	240459680	861	MIR149		MIR149,PP14571,GPC1
chr20	18263736	18276507	862	ZNF133	ZNF133
chr4	133247871	133287724	863	PCDH10
chr3	111801815	111862689	864	PHLDB2	PHLDB2	PHLDB2,PLCXD2
chr1	204056963	204116855	865	SOX13	LINC00303,ETNK2,REN,LOC101929441	SOX13
chr14	80564574	80571350	866	DIO2		CEP128
chr12	104355551	104371818	867	EID3
chr19	29612020	29631059	868	POP4	POP4,PLEKHF1	POP4
chr11	133928552	133951938	869	IGSF9B	MIR4697HG,MIR4697	IGSF9B
chr2	189598721	189619601	870	SLC40A1	ASNSD1,SLC40A1
chr10	68517916	68555950	871	SLC25A16	TET1,DNA2	SLC25A16
chrX	4707055	4710989	872	LOC101928201
chr18	9422040	9450515	873	RALBP1	RALBP1
chr6	35515345	35524895	874	TULP1	RPL10A,TEAD3,TULP1,MIR7111
chr17	17901094	17943639	875	TOM1L2	LRRC48,TOM1L2	TOM1L2
chr3	24145988	24202251	876	LOC101927854	LINC00691	LOC101927854,THRB
chr19	3050180	3080695	877	AES	TLE2,GNA11	AES,MIR1268A
chr17	79893310	79916884	878	LOC101928738	LOC101928738,TBC1D16	LOC101928766
chr1	223707172	223765572	879	CAPN2	CAPN8	CAPN2
chr14	105052136	105090763	880	GPR132	CDCA4,LOC102723354,GPR132	GPR132
chr13	51975729	52008261	881	ATP7B	ALG11,UTP14C,ATP7B	ATP7B
chr11	64268596	64281079	882	GPR137	FKBP2,TRMT112,PRDX5,DNAJC4,GPR137,TRPT1,NUDT22,VEGFB,PPP1R14B,BAD,TEX40,ESRRA,KCNK4	BAD,PLCB3
chr1	185632627	185662970	883	LINC01350	LINC01350
chr7	8290866	8325417	884	ICA1	ICA1	LOC100505938
chr2	46063070	46102360	885	EPAS1		PRKCE
chr8	80791082	80813700	886	ZNF704		ZNF704
chr1	87472142	87476480	887	LINC01364
chr10	132401688	132421857	888	PWWP2B	PWWP2B,C10orf91	PWWP2B
chr14	64633170	64645927	889	PLEKHG3
chr11	19418380	19442684	890	NAV2-AS5		NAV2
chr1	227411007	227452208	891	CDC42BPA
chr1	203906980	203955589	892	SNRPE	SNRPE
chr8	16714683	16725812	893	FGF20
chr9	89782888	89803696	894	UNQ6494
chr2	234446524	234469753	895	ARL4C	ARL4C
chr6	47168189	47189048	896	TNFRSF21
chr11	10884192	10900624	897	ZBED5-AS1	ZBED5-AS1,ZBED5
chr3	12155911	12198680	898	TIMP4		TIMP4,SYN2
chr5	126509461	126523961	899	GRAMD3	GRAMD3
chr2	234401421	234428479	900	ARL4C
chr11	78277228	78312201	901	GAB2		GAB2
chr2	152200590	152254740	902	STAM2	STAM2
chr1	208154700	208189547	903	PLXNA2		PLXNA2
chr2	69638450	69687222	904	AAK1		AAK1
chr22	37543792	37575079	905	CDC42EP1	GGA1,CARD10	CDC42EP1,LGALS2
chr9	38170810	38202121	906	SHB
chr17	10102931	10150425	907	GAS7		GAS7
chr2	136317230	136330739	908	CXCR4
chr8	79783732	79809456	909	LINC01607	HEY1	LOC101927040,LINC01607
chr10	71333236	71349741	910	SLC29A3	CDH23	SLC29A3
chr11	12587652	12630032	911	TEAD1	TEAD1
chr3	4709387	4746314	912	EGOT	EGOT	ITPR1
chr3	37936339	37946850	913	MIR26A1	VILL,MIR26A1	CTDSPL
chr1	159904070	159921445	914	TAGLN2	VSIG8,C1orf204,CFAP45,LINC01133,IGSF9,SLAMF9,MIR4259	TAGLN2
chr5	124625462	124663330	915	ZNF608		ZNF608
chr13	30103197	30119615	916	LINC00365		LINC00365
chr12	75821157	75893278	917	PHLDA1
chr5	172431284	172452342	918	SH3PXD2B		SH3PXD2B
chr14	72788348	72837133	919	DPF3		DPF3
chr10	63093394	63130271	920	NRBF2	NRBF2
chr13	19790872	19814062	921	PSPC1	ZMYM5,PSPC1
chr1	228801143	228810599	922	RHOU
chr7	139431032	139472204	923	LOC100129148	LOC100129148	KLRG2
chr2	237935785	237958014	924	UBE2F	UBE2F
chr5	174680705	174699443	925	MSX2	MSX2
chr11	75330247	75348329	926	MIR326	ARRB1	ARRB1,MIR326
chr9	109538388	109561443	927	MIR3927	PTPN3,MIR3927
chr2	43041885	43086900	928	LOC102723854	LOC102723854
chr5	141817444	141850065	929	PCDH1	PCDH1,LOC729080
chr2	10057292	10063453	930	KLF11	KLF11	CYS1
chr1	15401293	15405872	931	EFHD2	CTRC,EFHD2
chr6	35485435	35493260	932	TEAD3	FANCE,RPL10A,TULP1,MIR7111	TEAD3
chr22	40981771	41006100	933	RBX1	RBX1
chr6	25171320	25176747	934	CMAHP	CMAHP
chr12	122887378	122947138	935	VPS37B	OGFOD2,ARL6IP4	ABCB9,VPS37B
chr19	45573516	45582058	936	OPA3	GPR4	OPA3
chr12	62157376	62170597	937	FAM19A2		FAM19A2
chr5	65861726	65894884	938	ERBB2IP	ERBB2IP
chr15	63842086	63875138	939	MIR422A	HERC1	MIR422A
chr4	185566302	185592127	940	PDLIM3	PDLIM3	SORBS2
chr22	38177719	38193970	941	PLA2G6	PLA2G6,MAFF	PLA2G6
chr3	193765112	193799254	942	OPA1-AS1
chr6	139564742	139595696	943	LOC645434
chr19	23771844	23792959	944	RPSAP58	ZNF681	RPSAP58
chr12	52942072	52946622	945	KRT18	KRT8,KRT18	KRT8
chr5	150107655	150123364	946	CSF1R	CDX1,CSF1R	PDGFRB,CSF1R
chr14	61964001	61974791	947	SYT16	SYT16
chr10	50393779	50420491	948	ASAH2		SGMS1
chr2	84888391	84895625	949	TRABD2A	TRABD2A,TMSB10
chr17	41792350	41798444	950	JUP	FKBP10,P3H4,JUP,NT5C3B,KLHL10
chr19	42965254	42986205	951	PSG7	PSG6,PSG7,PSG11
chr15	71964633	71975995	952	SENP8		MYO9A
chr9	129310103	129344225	953	C9orf106	LINC01503,LOC101929331	C9orf106,LINC01503
chr7	12576216	12602584	954	SCIN		SCIN
chr19	4192501	4236569	955	EBI3	CREB3L3,SIRT6,SHD,CCDC94	EBI3,ANKRD24
chr10	69330656	69352975	956	HK1		HK1
chr11	12681584	12701573	957	TEAD1		TEAD1
chr9	19147838	19163436	958	PLIN2	HAUS6,PLIN2
chr3	58085270	58117331	959	FLNB		FLNB
chr2	207772236	207806231	960	FZD5	MIR4775,FZD5
chr20	50410672	50451538	961	PTPN1
chr12	24925141	24983001	962	BCAT1	BCAT1,C12orf77	BCAT1
chr5	39421311	39443299	963	DAB2		DAB2
chr2	62446519	62486487	964	TMEM17	TMEM17
chr9	36273341	36298889	965	GNE	GNE	GNE
chr3	105923138	105934223	966	CBLB
chr8	29583446	29617687	967	LINC00589
chr4	10327778	10353507	968	ZNF518B
chr2	16234249	16263690	969	GACAT3
chr11	123453979	123475427	970	GRAMD1B
chr18	11942769	11994742	971	IMPA2	MPPE1	IMPA2
chr14	71124168	71166102	972	PCNX
chr4	152963116	152998412	973	FHDC1		FHDC1
chr22	37887546	37896587	974	MICALL1	ANKRD54,EIF3L,MIR659,MICALL1,MIR658	EIF3L,MIR5096
chr3	194921799	194953318	975	XXYLT1-AS1
chr22	31898195	31916174	976	C22orf24	YWHAH,C22orf24	DEPDC5
chrX	43315697	43330726	977	LOC101927501
chr11	73156956	73177066	978	FCHSD2	P2RY2,FCHSD2
chr5	103401821	103421675	979	LOC102467212
chr1	228412675	228434044	980	HIST3H3	TRIM11,TRIM17,HIST3H2A,MIR6742,MIR4666A,HIST3H2BB	TRIM17,HIST3H3
chr11	76571667	76578963	981	LRRC32
chr9	36165872	36177923	982	CCIN	GLIPR2,CLTA	CCIN
chr10	95244804	95276842	983	PDLIM1		PDLIM1
chr9	35021010	35036519	984	C9orf131	FANCG,DNAJB5-AS1,VCP,C9orf131,DNAJB5
chr22	23802649	23824801	985	DERL3	MMP11,SMARCB1,CHCHD10,SLC2A11,DERL3,VPREB3,C22orf15	SMARCB1,GSTTP2
chr5	379092	415878	986	EXOC3-AS1	EXOC3-AS1,EXOC3	AHRR
chr19	2154361	2172151	987	DOT1L	AP3D1	DOT1L
chr18	49501807	49548035	988	RPL17	RPL17-C18orf32,RPL17,SNORD58B,SNORD58A,DYM,MIR1539,C18orf32,SNORD58C,LIPG
chr20	4215519	4233030	989	ADRA1D	LINC01433	ADRA1D
chr17	27777250	27833209	990	NOS2		NOS2
chr10	60649415	60709481	991	ANK3		ANK3
chr22	39380761	39392639	992	TAB1	SYNGR1,TAB1,LOC100506472	SYNGR1
chr4	79575056	79597681	993	LINC00989		LINC00989
chr15	97006880	97027353	994	SPATA8
chr4	88739046	88763665	995	FAM13A-AS1	FAM13A-AS1,NAP1L5	FAM13A
chr5	95590225	95629329	996	GPR150	RFESD,TTC37	ARSK,GPR150
chr8	37518798	37567248	997	LINC01605	LINC01605	LINC01605
chr3	156614629	156681309	998	TIPARP		TIPARP,TIPARP-AS1
chr7	66863105	66888531	999	GTF2IRD1P1	GTF2IRD1P1,TMEM248
chr12	48506864	48540698	1000	OR8S1	ANP32D,C12orf54,LALBA	OR8S1
chr10	113297065	113313489	1001	HABP2
chr13	40439027	40454090	1002	LINC00598		LINC00598
chr5	116752285	116776367	1003	LOC102467223		LOC102467223
chr7	44693991	44744113	1004	ZMIZ2	ZMIZ2	OGDH
chr7	65764496	65802309	1005	LOC441242	CCT6P1,LOC441242,SNORA22	LOC441242
chr6	163986317	164022854	1006	QKI
chr15	77527131	77575945	1007	LINGO1
chr1	87399396	87452831	1008	LINC01364	LINC01364
chr18	63850085	63897394	1009	SERPINB2	SERPINB2,SERPINB10	SERPINB2
chr3	119348881	119361568	1010	ARHGAP31-AS1	ARHGAP31-AS1	ARHGAP31
chr8	55876095	55914747	1011	LYN		LYN
chr5	59104645	59138227	1012	PDE4D		PDE4D
chr5	82969272	82977296	1013	SCARNA18
chr1	233645359	233655861	1014	MIR4427	MIR4427	KCNK1
chr17	59341329	59372403	1015	MIR4729		YPEL2,MIR4729
chr2	69449103	69456046	1016	NFU1	NFU1
chr1	93617905	93673660	1017	BCAR3	BCAR3,LOC100129046	BCAR3
chr16	30104157	30147734	1018	MAPK3	ALDOA,CORO1A,PPP4C,YPEL3,TBX6	MAPK3,GDPD3
chr4	170102507	170126619	1019	AADAT	AADAT
chr16	70691762	70720805	1020	MTSS1L	VAC14-AS1,MTSS1L	VAC14
chr12	88179585	88184503	1021	TMTC3	CEP290	TMTC3
chr20	53579491	53652595	1022	ZNF217	LOC101927770	ZNF217
chr3	30526057	30551669	1023	TGFBR2
chr5	151255669	151295427	1024	GM2A	CCDC69,SLC36A3,GM2A	SLC36A3,GM2A
chr3	142581038	142619241	1025	PLS1	PLS1,ATR	PLS1
chr16	84555724	84570998	1026	COTL1		COTL1
chr16	11824056	11833572	1027	BCAR4	BCAR4,RSL1D1,ZC3H7A	BCAR4
chr18	21369214	21391652	1028	GREB1L		GREB1L
chr1	119463048	119489508	1029	HSD3B1	HSD3B2,HSD3B1
chr9	19403301	19457837	1030	ACER2	RPS6	ACER2
chr4	40238882	40267536	1031	LOC101060498	LOC101060498,RHOH	RHOH
chr16	87782374	87807309	1032	LOC102724467	KLHDC4,LOC102724467,MIR6775
chr1	212466960	212494028	1033	NENF	NENF
chr17	65515926	65554300	1034	AXIN2		AXIN2
chr1	202105328	202118317	1035	GPR37L1	GPR37L1,PTPN7,PTPRVP,ARL8A
chrX	1242676	1263634	1036	CSF2RA	CSF2RA,MIR3690,CRLF2
chr12	122464244	122471548	1037	ZCCHC8	CLIP1,ZCCHC8
chr11	74120544	74159473	1038	C2CD3	PPME1	C2CD3
chr20	57274845	57327099	1039	MIR4325	RAE1,SPO11,BMP7,MTRNR2L3	MIR4325
chr17	49963939	49976519	1040	DLX4	DLX3	DLX4
chr12	89370482	89394165	1041	DUSP6	DUSP6
chr19	49012269	49022007	1042	LHB	CGB2,FTL,MIR6798,SNAR-G1,CGB5,CGB1,CGB,GYS1,CGB8,SNAR-G2,CGB7,NTF4	LOC101059948,LHB,RUVBL2
chr22	20514982	20579614	1043	MED15	MED15,KLHL22	MED15
chr7	107946857	107981215	1044	LAMB1		LAMB1
chr15	67039816	67050327	1045	SMAD3	SMAD3
chr9	6613917	6648564	1046	GLDC		GLDC
chr7	134882583	134900060	1047	CALD1		CALD1
chr14	28410652	28420890	1048	FOXG1-AS1
chr3	134056421	134094924	1049	SLCO2A1	SLCO2A1
chrX	52874673	52876736	1050	XAGE3	XAGE3
chr17	29146777	29217480	1051	MYO18A	CRYBA1,MYO18A	MYO18A
chr3	194696475	194727999	1052	LOC100507391	FAM43A,LSG1	LOC100507391
chr4	105012575	105033302	1053	TET2
chr10	11912714	11922261	1054	PROSER2-AS1	PROSER2-AS1	UPF2
chr2	86235272	86247581	1055	MRPL35	MRPL35,MIR4779,IMMT	REEP1
chr16	14339014	14374230	1056	LOC105447648	MIR365A,MIR193B	LOC105447648
chr6	168667068	168695473	1057	SMOC2		SMOC2
chr8	130476505	130503554	1058	ASAP1	ASAP1
chr7	28933306	28942419	1059	TRIL	TRIL,LOC100506497
chr8	133711739	133740023	1060	LOC101927798	LOC101927798
chr8	9799897	9812849	1061	MIR597
chr4	88956214	88971848	1062	FAM13A		FAM13A
chr9	94848862	94879172	1063	MIR2278	MIR2278	C9orf3
chr19	13154827	13172763	1064	IER2	TRMT1,NACC1,STX10	IER2
chr2	128031943	128042046	1065	SAP130	UGGT1,SAP130
chr10	62000689	62046100	1066	ARID5B	ARID5B	ARID5B
chr5	149113639	149135695	1067	ABLIM3	ABLIM3
chr7	102287617	102320202	1068	MIR4285	LOC100289561,SPDYE6	MIR4285,SH2B2
chr9	107405586	107480628	1069	LINC01509	KLF4	LINC01509
chr4	152848461	152874218	1070	ARFIP1		ARFIP1
chr3	9846130	9854496	1071	RPUSD3	CIDEC,RPUSD3,IL17RE,TTLL3,JAGN1
chr5	66860555	66891957	1072	MAST4		MAST4
chr1	33219870	33248764	1073	ZNF362	ZNF362,TRIM62
chr1	47378165	47419014	1074	FOXE3	CMPK1,FOXD2,FOXD2-AS1	LINC01389,CMPK1,FOXE3
chr12	131841127	131885628	1075	ULK1	PUS1,ULK1	MMP17
chr5	36629795	36668227	1076	SLC1A3	SLC1A3	SLC1A3
chr2	42090179	42124326	1077	PKDCC	PKDCC,EML4,LOC102723824
chr6	169070586	169100069	1078	LOC101929504
chr7	54967316	55014300	1079	EGFR	EGFR
chr17	78411580	78477296	1080	DNAH17-AS1	PGS1,DNAH17-AS1	DNAH17,PGS1
chr1	179805285	179818237	1081	TOR1AIP2		FAM163A
chr11	102245075	102286981	1082	BIRC3	BIRC3
chr16	55465862	55475802	1083	MMP2	MMP2,LPCAT2
chr12	89737558	89775803	1084	LINC00936	LINC00936
chr2	48248638	48285347	1085	FOXN2	FOXN2
chr7	138657627	138669695	1086	SVOPL		SVOPL
chr5	124940735	124997102	1087	LOC101927421	LOC101927421
chr7	3254700	3265083	1088	SDK1	SDK1
chr5	91214564	91235513	1089	LUCAT1
chr1	41400752	41451051	1090	EDN2	FOXO6,EDN2
chr10	119655802	119669699	1091	BAG3		BAG3
chr20	47358986	47392605	1092	ZMYND8	LOC100131496,ZMYND8
chr1	22250733	22297394	1093	MIR4418		MIR4418
chr15	33197679	33216608	1094	FMN1	FMN1,TMCO5B
chr4	6311248	6316642	1095	WFS1	WFS1
chr14	68608343	68635200	1096	ZFP36L1
chr2	208203851	208247769	1097	IDH1	IDH1-AS1,C2orf80,CRYGA,PIKFYVE	IDH1
chr3	177338678	177377696	1098	LINC00501	LINC00501
chr2	9869137	9924508	1099	TAF1B	GRHL1	TAF1B
chr8	128176539	128224958	1100	MIR1208	MIR1208
chr6	134351307	134381681	1101	SGK1	SGK1
chr15	47331763	47353845	1102	SEMA6D		SEMA6D
chrX	103428294	103447239	1103	NGFRAP1
chr19	56955736	56976579	1104	MIMT1
chr11	46309902	46339694	1105	DGKZ	CHRM4,MIR4688,DGKZ,MDK	DGKZ,CREB3L1
chr15	64883390	64903499	1106	ANKDD1A	ANKDD1A,PLEKHO2
chr9	121582753	121623202	1107	DAB2IP		DAB2IP
chr1	116449107	116454396	1108	LOC101929023	ATP1A1-AS1	LOC101929023
chr19	7376015	7429171	1109	ARHGEF18	LOC100128573,ARHGEF18	ARHGEF18
chr18	70327694	70340423	1110	LOC101927481	LOC101060542	LOC101927481,SOCS6
chr6	150848554	150863571	1111	MTHFD1L	MTHFD1L
chrX	52345861	52363543	1112	XAGE2	XAGE2,MIR8088
chr15	40079554	40136211	1113	BMF	BUB1B,SRP14,SRP14-AS1	BMF
chr6	17385564	17455264	1114	CAP2		CAP2
chr7	128236893	128260570	1115	LEP	MIR129-1,MGC27345	LEP
chr15	96247618	96275010	1116	NR2F2		NR2F2-AS1
chr3	171960968	172007455	1117	FNDC3B	FNDC3B
chr11	35539866	35588540	1118	PAMR1	PAMR1,FJX1
chr14	96422253	96446872	1119	AK7		AK7
chr10	13882172	13909651	1120	LOC101928453		FRMD4A
chr5	116821567	116835142	1121	LOC102467223
chr3	192876257	192908507	1122	MB21D2		MB21D2
chr15	90390672	90414319	1123	IQGAP1	ZNF774,GABARAPL3	IQGAP1
chr5	24390423	24402104	1124	CDH10
chr6	2502561	2504545	1125	LINC01600
chr7	97943251	97952515	1126	MIR5692A1	OCM2,MIR5692A2,MIR5692A1,MGC72080,MIR5692C2
chr11	65766528	65777201	1127	AP5B1	OVOL1-AS1,OVOL1,RNASEH2C	AP5B1
chr11	129732842	129764585	1128	TMEM45B
chr1	208046410	208093530	1129	CD34		PLXNA2
chr15	31014087	31038431	1130	MTMR10	MTMR10,MIR211	TRPM1
chr5	142472328	142489048	1131	FGF1
chr3	16714496	16759854	1132	DAZL
chr8	100472068	100496975	1133	ANKRD46
chr11	86205520	86249601	1134	EED	MIR6755	EED
chr21	26814414	26834530	1135	ADAMTS1	ADAMTS1
chr2	227703069	227725045	1136	SLC19A3		SLC19A3
chr7	99723162	99749653	1137	CYP3A7	CYP3A4,CYP3A5	CYP3A7,CYP3A7-CYP3A51P
chr10	113470978	113492632	1138	HABP2
chr13	21047974	21082260	1139	LATS2		LATS2
chr7	41747995	41754477	1140	INHBA	INHBA	INHBA-AS1
chr8	39567759	39582074	1141	ADAM18	ADAM3A,ADAM18	LOC100130964
chr1	184408483	184428223	1142	C1orf21		C1orf21
chr1	211514139	211560320	1143	SLC30A1	RD3,SLC30A1
chr1	91792432	91808900	1144	TGFBR3		TGFBR3
chr6	11228590	11270353	1145	NEDD9	NEDD9	NEDD9
chr18	59680617	59730508	1146	CCBE1		CCBE1
chr22	28911332	28954511	1147	ZNRF3		ZNRF3
chr6	42009389	42045690	1148	CCND3	TAF8,CCND3	CCND3
chr1	20232443	20239366	1149	UBXN10-AS1	UBXN10,UBXN10-AS1
chr2	38073249	38099116	1150	CYP1B1	CYP1B1-AS1,RMDN2-AS1	CYP1B1
chr17	76782772	76791697	1151	LOC101928514	MFSD11,LOC101928514,MIR636,SRSF2
chr19	16079177	16099229	1152	TPM4	LINC00905,HSH2D,RAB8A	TPM4
chr7	37346752	37383000	1153	ELMO1		ELMO1
chr1	161005713	161017644	1154	F11R	TSTD1,USF1	F11R
chr6	99811059	99824896	1155	MCHR2-AS1
chr5	72362661	72418668	1156	PTCD2	MRPS27,PTCD2
chr2	101327784	101372683	1157	CREG2	RNF149,MIR5696	CREG2
chr10	68594371	68633259	1158	TET1		TET1
chr2	142873400	142904207	1159	KYNU		KYNU
chr1	93689676	93722572	1160	BCAR3	BCAR3	BCAR3
chr2	106530622	106554795	1161	RGPD3
chr6	158878433	158885580	1162	C6orf99	OSTCP1,C6orf99	C6orf99
chr2	36649667	36660198	1163	VIT	VIT
chr8	38912720	38938929	1164	PLEKHA2	HTRA4	PLEKHA2
chr7	7782285	7802836	1165	RPA3		UMAD1
chr14	22289561	22297934	1166	DAD1
chr2	109623991	109661177	1167	SOWAHC	SOWAHC,SEPT10
chr12	111816256	111834070	1168	MAPKAPK5	ALDH2,MIR6761,MAPKAPK5-AS1,MAPKAPK5
chr7	7911220	7950199	1169	GLCCI1	GLCCI1	LOC100505921
chr1	18913615	18950048	1170	IFFO2	MIR1290,MIR4695,ALDH4A1	IFFO2
chr7	108088749	108103879	1171	LAMB4		LAMB4
chr20	36060773	36122629	1172	EPB41L1	LINC00657,EPB41L1	EPB41L1
chr3	120097047	120120470	1173	GSK3B	GSK3B
chr6	7140861	7177531	1174	RREB1		RREB1
chr3	118526590	118550488	1175	IGSF11-AS1
chr15	63227006	63255303	1176	APH1B	APH1B	RAB8B
chr1	85203780	85226296	1177	SYDE2	C1orf52,SYDE2
chr1	53253945	53278215	1178	MAGOH	LOC100507564,MAGOH,C1orf123	LRP8
chr21	34305830	34338097	1179	KCNE2	KCNE2
chr7	123633481	123669729	1180	LMOD2	LOC102724555,NDUFA5	ASB15,LMOD2
chr3	30492754	30512046	1181	TGFBR2
chr5	74359914	74412415	1182	LINC01333	LINC01333	LINC01331
chr20	54251276	54277097	1183	PFDN4	PFDN4
chr1	182086610	182107608	1184	ZNF648	ZNF648
chr5	67012326	67063356	1185	MAST4	LOC101928794,MAST4	MAST4
chr3	98778824	98786830	1186	RNU6-26P	RNU6-26P,ST3GAL6,ST3GAL6-AS1	ST3GAL6
chr15	66834179	66843521	1187	SMAD6
chr16	57808006	57848521	1188	LOC388282	MIR6772,KIFC3	LOC388282
chr17	46005827	46021324	1189	STH	STH	MAPT
chr17	13102311	13129710	1190	ELAC2
chr19	51804814	51808288	1191	FPR3	FPR2	FPR3
chr11	57277156	57296595	1192	TNKS1BP1	APLNR,P2RX3,SSRP1,TNKS1BP1
chr22	40498499	40548064	1193	LOC101927257	MKL1	LOC101927257,MKL1
chr4	153099769	153123090	1194	TRIM2	TRIM2
chr5	131345214	131406612	1195	CDC42SE2		CDC42SE2
chr2	46431410	46456936	1196	LOC101805491	TMEM247	LOC101805491
chrX	30866821	30958063	1197	TAB3		TAB3
chr11	94641572	94680756	1198	PIWIL4
chrX	134919059	134972272	1199	MOSPD1	MOSPD1,SMIM10
chr2	6182031	6215503	1200	LINC01247
chr18	64134324	64163359	1201	LINC00305		LOC284294,LINC00305
chr20	51419386	51462234	1202	MIR3194		MIR3194,NFATC2
chr17	75077031	75099121	1203	SLC16A5	NT5C,ATP5H,KCTD2,ARMC7	SLC16A5
chr1	246081431	246083642	1204	SMYD3		SMYD3
chr7	128210700	128222283	1205	MIR129-1	LEP,MIR129-1
chr8	78643870	78658055	1206	ZC2HC1A	ZC2HC1A
chr8	19278191	19304706	1207	SH2D4A	SH2D4A,LOC100128993
chr1	167118234	167168008	1208	DUSP27	LINC01363,GPA33	DUSP27
chr9	5440218	5447698	1209	PLGRKT	PLGRKT,CD274
chr4	168777372	168816875	1210	PALLD	PALLD	PALLD
chr7	155332102	155345144	1211	BLACE	BLACE,INSIG1
chr2	179268305	179289020	1212	SESTD1	SESTD1
chr9	94698039	94720779	1213	C9orf3	C9orf3
chr5	635369	643867	1214	CEP72	LOC100996325,TPPP	CEP72
chr12	25858844	25877011	1215	MIR4302		MIR4302
chr8	23418086	23433034	1216	LOXL2	LOXL2,ENTPD4	ENTPD4
chr4	110458817	110488241	1217	ENPEP		ENPEP
chr6	110819140	110831770	1218	CDK19	CDK19,AMD1	AMD1
chr3	90062460	90084748	1219	EPHA3
chr1	150872105	150907901	1220	ARNT	ARNT,SETDB1	ARNT
chr7	130350397	130374214	1221	CPA5	CPA1	CPA5
chr12	113206033	113252953	1222	TPCN1	MIR6762,RITA1,DDX54,MIR7106,TPCN1	TPCN1,IQCD
chr8	80577531	80589214	1223	ZBTB10
chr2	234519015	234530975	1224	ARL4C	ARL4C
chr6	140058697	140073769	1225	LOC103352541		LOC100507477
chr6	17700778	17722601	1226	NUP153		NUP153
chr9	131089963	131110412	1227	AIF1L	NUP214,AIF1L	AIF1L,LAMC3
chr2	197089850	197109251	1228	PGAP1		ANKRD44
chr9	124277528	124310141	1229	NEK6	LOC100129034	NEK6
chr4	94517116	94564541	1230	PDLIM5		PDLIM5
chr16	68773991	68823729	1231	TANGO6	TANGO6	CDH1
chr18	22176701	22193817	1232	GATA6	GATA6-AS1	GATA6
chr1	3459415	3484070	1233	ARHGEF16		ARHGEF16
chr10	21419025	21439342	1234	MIR1915
chr11	12792131	12831731	1235	TEAD1		TEAD1
chr3	54974663	55010913	1236	LRTM1	LRTM1	CACNA2D3
chr8	127649320	127678667	1237	CASC11
chr5	142545611	142552240	1238	FGF1
chr11	9787958	9834601	1239	LOC101928008	LOC101928008,LOC440028	SBF2,SBF2-AS1
chr6	87205846	87213949	1240	ZNF292		ZNF292
chr1	183430518	183462257	1241	SMG7-AS1	SMG7,NMNAT2	SMG7-AS1
chr3	48331754	48347899	1242	SPINK8	NME6,FBXW12,SPINK8,MIR2115
chr15	89781258	89792807	1243	MESP2	MESP2,MESP1	ANPEP
chr16	84874016	84895188	1244	CRISPLD2		CRISPLD2
chr5	57876817	57889807	1245	LOC101928539	LOC101928539
chr9	91182327	91217619	1246	LOC100129316		AUH
chr14_GL000225v1_random	158114	172997	1247
chr1	220757592	220798798	1248	2023-03-01	LINC01352	MARC2,MARC1
chr10	110446956	110457269	1249	DUSP5	DUSP5
chr3	12977884	12993667	1250	IQSEC1	IQSEC1	IQSEC1
chr15	59256051	59295269	1251	LDHAL6B	LDHAL6B	MYO1E
chr14	71284007	71295808	1252	SNORD56B
chr16	81388353	81406177	1253	MIR4720	MIR4720,CMIP
chr7	20200489	20228885	1254	MACC1		MACC1
chr1	203755032	203759186	1255	LAX1	LINC00260,ZBED6,LAX1,ZC3H11A,SNORA77
chr16	19086503	19138839	1256	ITPRIPL2	LOC102723385,SYT17,COQ7,ITPRIPL2	ITPRIPL2
chr5	174419053	174461689	1257	LINC01411		LINC01411
chr8	8408455	8443355	1258	SGK223	SGK223
chr17	60385509	60419789	1259	USP32	C17orf64	USP32
chr11	6248225	6256969	1260	CCKBR	CCKBR,OR52W1,C11orf42,CNGA4,FAM160A2
chr3	111472600	111524993	1261	CD96	CD96
chr19	33024440	33078478	1262	RHPN2	GPATCH1	RHPN2
chr8	128074664	128109611	1263	MIR1207	MIR1207,MIR1208	PVT1
chr1	203985012	204019181	1264	LINC00303	LINC00303
chr2	191304809	191330872	1265	MYO1B		MYO1B
chr1	87317969	87344580	1266	LMO4	LINC01364	LMO4
chr1	150604662	150650485	1267	ENSA	ADAMTSL4-AS1,MCL1,ENSA	ENSA,GOLPH3L
chr14	69075184	69113392	1268	DCAF5	DCAF5	DCAF5
chr4	10256569	10312890	1269	WDR1
chr16	70396519	70441857	1270	ST3GAL2	DDX19A,FUK,LOC100506083,RNU6-23P	ST3GAL2
chr1	27682660	27696171	1271	IFI6	FGR,IFI6,FAM76A
chr17	4148685	4187814	1272	CYB5D2	ZZEF1	CYB5D2,ANKFY1,MIR5096
chr1	216459251	216464957	1273	USH2A	USH2A
chr9	89989096	90008220	1274	MIR4290	LOC101927847,MIR4290,LOC286370
chr2	102505341	102528229	1275	SLC9A4		SLC9A4
chr8	49795230	49800012	1276	SNTG1
chr5	50903448	50906486	1277	LOC100287592
chr3	4687134	4688905	1278	EGOT		ITPR1
chr2	9102818	9113807	1279	ASAP2
chr1	167688932	167701275	1280	MPZL1	MPZL1	RCSD1
chr3	184616451	184674040	1281	MAGEF1	MAGEF1
chr2	233339555	233361179	1282	DGKD	DGKD	DGKD,SAG
chr1	234523123	234574282	1283	LINC01354	IRF2BP2,TARBP1	LINC01354
chr13	95414697	95438698	1284	CLDN10	CLDN10	CLDN10
chr10	23047655	23062313	1285	MSRB2	MSRB2
chr13	33208437	33235438	1286	STARD13	STARD13-AS,STARD13	STARD13
chr9	35721740	35728998	1287	CREB3	MIR6852,TPM2,MIR6853,RGP1,GBA2,CA9,MSMP,CREB3	TLN1
chr1	207239882	207244796	1288	CD55
chr20	50277319	50288471	1289	LINC01270	LINC01271,LINC01270	LINC01272
chr7	135173939	135183734	1290	C7orf49	C7orf49,MIR6509,STRA8,WDR91,TMEM140
chr15	31390525	31404022	1291	KLF13		KLF13
chr1	203867943	203889781	1292	SNRPE	SNRPE	SNRPE
chr18	63762340	63795970	1293	SERPINB7	SERPINB7	SERPINB7
chr17	63867185	63870479	1294	CSH2	CSH2,PSMC5,GH1,CSH1,GH2,TCAM1P,CSHL1,FTSJ3,SMARCD2
chr14	68503103	68522791	1295	ZFP36L1		RAD51B
chr14	41419684	41457603	1296	LRFN5
chr16	85353681	85368511	1297	MIR5093	MIR5093
chr12	12568083	12609652	1298	CREBL2	CREBL2,DUSP16
chr11	123104335	123153342	1299	CLMP	SNORD14E,SNORD14C,SNORD14D,HSPA8	CLMP
chr7	148506206	148527319	1300	C7orf33
chr21	36257335	36271595	1301	MORC3	MORC3	DOPEY2
chr12	29209385	29243432	1302	FAR2	FAR2	FAR2
chr11	64405290	64420548	1303	LOC100996455	RPS6KA4,LOC100996455,MIR1237
chr21	15272088	15293658	1304	NRIP1
chr2	55139855	55167265	1305	RPS27A
chr11	2881632	2892871	1306	CDKN1C	KCNQ1DN,KCNQ1-AS1,SLC22A18,SLC22A18AS,PHLDA2	SLC22A18AS,CDKN1C
chr1	15780720	15800721	1307	UQCRHL	FBLIM1,UQCRHL,FLJ37453,SPEN,SLC25A34,TMEM82	FBLIM1
chr1	182337862	182341012	1308	LINC01344	LINC01344
chr19	10240005	10261393	1309	MRPL4	ICAM1,ZGLP1,ICAM4,DNMT1,S1PR2,ICAM5,MRPL4,MIR4322	MRPL4
chr15	57007195	57019971	1310	TCF12		TCF12
chr4	142355965	142384614	1311	INPP4B		INPP4B
chr17	18943467	18947388	1312	SLC5A10	SLC5A10
chr3	31477841	31507116	1313	STT3B	STT3B
chr17	2867391	2892851	1314	RAP1GAP2		RAP1GAP2
chr5	103344859	103374155	1315	C5orf30
chr9	28912696	28929322	1316	MIR873	MIR876,MIR873	LINGO2
chr2	195520591	195524557	1317	SLC39A10
chr1	26348245	26360383	1318	AIM1L	UBXN11,ZNF683,CD52	AIM1L
chr12	32659287	32685113	1319	DNM1L	DNM1L	DNM1L
chr6	120924752	120939263	1320	TBC1D32
chr6	15058069	15097410	1321	JARID2
chr10	3755016	3782645	1322	KLF6	KLF6	KLF6
chr15	101053955	101069814	1323	LRRK1		LRRK1
chr21	31240439	31261144	1324	KRTAP19-8		TIAM1
chr15	97978437	98003846	1325	ARRDC4	ARRDC4
chr10	33384816	33393048	1326	NRP1	NRP1
chr4	105102059	105136146	1327	TET2	TET2
chr4	76960024	76985235	1328	2023-09-11		2023-09-11
chrX	84729863	84760571	1329	UBE2DNL
chr13	79451552	79467302	1330	NDFIP2	RBM26-AS1,RBM26,NDFIP2,NDFIP2-AS1
chr16	85738917	85754017	1331	C16orf74	COX4I1,GINS2,EMC8	C16orf74,MIR1910
chr1	175339383	175370223	1332	KIAA0040		TNR
chr5	143471255	143507555	1333	NR3C1	NR3C1
chr5	157535088	157573083	1334	ADAM19		ADAM19
chr5	34770965	34790009	1335	TTC23L	TTC23L	RAI14
chr9	73131483	73155073	1336	ANXA1		ANXA1
chr7	138234568	138258560	1337	MIR4468
chr7	96312108	96332138	1338	SLC25A13	SLC25A13	SLC25A13
chr7	75956016	75972903	1339	SNORA14A	MIR4651,SNORA14A,TMEM120A	POR
chr11	67807861	67815404	1340	FAM86C2P	FAM86C2P
chr7	138343908	138360669	1341	TRIM24
chr12	56052150	56086476	1342	ERBB3	IKZF4,ZC3H10,ESYT1,RPS26,PA2G4,RPL41	ERBB3
chr11	736720	753243	1343	TALDO1	TMEM80,EPS8L2,PANO1,SLC25A22,LOC171391,DEAF1,CEND1,PDDC1	TALDO1
chr7	101820153	101839354	1344	CUX1		CUX1
chr15	48412307	48444476	1345	DUT		FBN1
chr19	51908483	51932362	1346	ZNF613	ZNF577,ZNF649-AS1,ZNF649,ZNF350-AS1	ZNF613
chr12	92621343	92627910	1347	C12orf74
chr2	152456281	152474261	1348	FMNL2		FMNL2
chr11	76690723	76702925	1349	GUCY2EP	LRRC32	GUCY2EP
chr3	12426160	12445560	1350	TSEN2	TSEN2	PPARG
chr19	52521534	52535855	1351	ZNF808	ZNF701	ZNF808
chr8	133320335	133385692	1352	NDRG1	NDRG1
chr22	17941788	17995512	1353	MIR648	FLJ41941,MICAL3	MICAL3,MIR648
chr7	55026898	55074247	1354	EGFR		EGFR
chr8	58218006	58235992	1355	LOC101929528	LOC101929528
chr1	200629893	200659620	1356	KIF14	KIF14,LOC101929224	DDX59
chr6	157683196	157732399	1357	SNX9
chr2	61620651	61652140	1358	XPO1
chr22	36462141	36484678	1359	TXN2	FOXRED2,EIF3D	TXN2
chr17	30929084	30985338	1360	RNF135	TEFM	ADAP2,RNF135,DPRXP4
chr11	3415407	3425442	1361	OR7E12P	TSSC2,ZNF195,OR7E12P
chr10	5518368	5552176	1362	CALML3-AS1	CALML5,CALML3-AS1	CALML3-AS1,CALML3
chr5	32199656	32231149	1363	GOLPH3	GOLPH3	MTMR12
chr18	31294435	31304957	1364	DSG1	DSG1,DSG1-AS1
chrX	136528747	136541569	1365	VGLL1	BRS3,HTATSF1,MIR934	VGLL1
chr4	158791700	158836312	1366	FNIP2		FNIP2
chr8	30267414	30295787	1367	RBPMS
chr7	1452305	1470675	1368	MICALL2		INTS1,MICALL2
chr2	232423069	232434207	1369	ALPPL2	ECEL1P2,ALPP,ALPPL2,ALPI
chr4	74653648	74669397	1370	BTC
chr1	178208357	178253949	1371	RASAL2		RASAL2
chr1	94527618	94628177	1372	F3	F3	F3
chr7	137258621	137268818	1373	PTN		PTN
chr21	34864025	34885465	1374	RUNX1		RUNX1
chr4	158295009	158302820	1375	TMEM144
chr21	14911360	14918950	1376	NRIP1
chr9	134624938	134681179	1377	COL5A1		COL5A1
chr2	162221172	162252474	1378	FAP	FAP	FAP
chr18	68417523	68439381	1379	TMX3
chr16	84475497	84485930	1380	TLDC1		TLDC1
chr3	133532960	133570406	1381	CDV3	CDV3
chr2	172408369	172465737	1382	ITGA6		ITGA6
chr7	37445183	37446925	1383	ELMO1		ELMO1
chr5	17358068	17375874	1384	LOC401177	LOC401177
chr8	9012019	9045434	1385	MIR4660	MIR4660	ERI1
chr16	66608620	66619225	1386	CMTM3	CMTM1,CMTM2	CMTM4,CMTM3
chr2	48043164	48060361	1387	FBXO11
chr1	234599978	234618741	1388	IRF2BP2	LOC101927787,LINC00184	IRF2BP2
chr5	142278182	142306515	1389	SPRY4-IT1	LOC101926941,SPRY4,SPRY4-IT1
chr16	70740842	70779345	1390	VAC14-AS1		VAC14,VAC14-AS1
chr3	49436260	49465595	1391	DAG1	DAG1,AMT,NICN1,TCTA,RHOA
chr4	123462029	123511056	1392	SPRY1
chr16	3076922	3081601	1393	IL32	LOC100128770,ZNF205,IL32,CCDC64B,MMP25,MMP25-AS1,ZNF205-AS1,ZSCAN10
chr11	129836226	129865034	1394	TMEM45B		TMEM45B,NFRKB
chr11	94731779	94760736	1395	AMOTL1	AMOTL1
chr3	12674258	12696878	1396	RAF1	RAF1
chr5	116942731	116948249	1397	LOC102467223
chr3	153130600	153159723	1398	RAP2B	RAP2B
chr17	40948143	40960447	1399	KRT39	KRTAP3-3,KRTAP3-1,KRT23,KRTAP3-2,KRT40	KRT39
chr19	10577273	10621215	1400	SLC44A2	ILF3-AS1,AP1M2,CDKN2D,ILF3,ATG4D,SLC44A2,MIR1238,KRI1	AP1M2,SLC44A2
chr17	59490868	59492999	1401	LINC01476		LINC01476
chr1	214492445	214525946	1402	PTPN14		PTPN14
chr7	98237640	98270126	1403	TECPR1	BHLHA15,BRI3	TECPR1
chr5	122839630	122850121	1404	SNX24		SNX24
chr10	7540996	7575391	1405	ITIH5		ITIH5
chr16	24966744	25008724	1406	ARHGAP17	LOC554206,ARHGAP17	ARHGAP17
chr4	128349823	128363274	1407	PGRMC2
chr10	121063762	121083438	1408	WDR11-AS1
chr5	126354213	126377774	1409	GRAMD3	GRAMD3	GRAMD3
chr20	35186772	35202600	1410	PROCR	PROCR,EDEM2,MMP24
chr12	52959516	52977060	1411	KRT8	KRT18,EIF4B,KRT8
chr1	22442305	22454844	1412	ZBTB40	ZBTB40	ZBTB40
chr12	69405552	69432649	1413	FRS2	FRS2,YEATS4
chr19	21197648	21228566	1414	ZNF431
chrX	132582693	132591354	1415	HS6ST2-AS1
chr8	9074811	9089078	1416	MIR4660	MIR4660
chr12	50768842	50789068	1417	ATF1		ATF1
chr1	160943598	160949807	1418	ITLN2		ITLN2,LOC101928372
chr1	175267814	175272704	1419	KIAA0040
chr6	89482882	89504016	1420	ANKRD6		ANKRD6
chr17	17009784	17028590	1421	MPRIP	TNFRSF13B,MPRIP
chr4	26212412	26223641	1422	RBPJ
chr3	55557760	55573188	1423	WNT5A		ERC2
chr13	68888780	68898590	1424	LINC00550	LINC00550
chr19	2522316	2543886	1425	GADD45B	GADD45B	GNG7
chr14	80185945	80224543	1426	DIO2-AS1		DIO2,DIO2-AS1
chr7	158791276	158821669	1427	ESYT2	WDR60	ESYT2
chr4	99370681	99379374	1428	ADH1C	ADH1C,ADH1B
chr2	113787572	113843792	1429	SLC35F5	ACTR3,SLC35F5	LOC101060091
chr9	107621414	107636873	1430	KLF4
chr14	99572183	99589262	1431	CCDC85C		CCDC85C
chr16	48511331	48526039	1432	N4BP1
chr12	33011853	33022581	1433	PKP2
chr6	134183511	134200373	1434	SGK1	SGK1	SGK1
chr9	110576033	110606459	1435	SVEP1		SVEP1
chr2	163348025	163375821	1436	FIGN
chr8	89797384	89815068	1437	RIPK2	RIPK2,LOC101929709
chr12	79409655	79437088	1438	MIR1252		SYT1,MIR1252
chr12	6528830	6541993	1439	GAPDH	GAPDH,SCARNA11,MRPL51,NOP2,SCARNA10	GAPDH,NCAPD2,IFFO1
chr15	63037925	63060948	1440	TPM1	TPM1	TPM1
chr11	81036390	81040278	1441	LOC101928944
chr4	166520619	166539431	1442	TLL1
chr19	29643734	29672025	1443	PLEKHF1	C19orf12,POP4	PLEKHF1
chr10	128053908	128065555	1444	PTPRE		PTPRE
chr16	68475035	68497038	1445	SMPD3	ZFP90,SMPD3
chr13	91150671	91178958	1446	LINC00379		LINC00379
chr14	104680504	104698177	1447	INF2	ADSSL1,INF2,MIR4710	INF2
chr7	16826062	16847868	1448	AGR2	AGR3,AGR2
chr14	61506120	61566914	1449	LOC101927780	FLJ22447	LOC101927780,PRKCH
chr10	3944994	3973369	1450	MIR6078	MIR6078
chr11	102009079	102030449	1451	C11orf70	C11orf70
chr8	8772443	8826120	1452	MFHAS1		MFHAS1
chr9	98929833	98938795	1453	COL15A1	COL15A1
chr15	101089013	101096511	1454	CHSY1
chr9	71652655	71682256	1455	TMEM2
chr13	48593682	48631814	1456	LINC00462	LINC00462,CYSLTR2
chrX	6954749	6969820	1457	MIR4767
chr10	93244554	93274935	1458	CYP26A1
chr8	38343840	38377810	1459	WHSC1L1	LETM2	WHSC1L1
chr6	53715827	53746767	1460	LRRC1	LRRC1
chr5	116544814	116546704	1461	SEMA6A		SEMA6A
chr1	200888568	200918355	1462	C1orf106	GPR25	C1orf106
chr18	49723795	49744893	1463	ACAA2
chr5	149586031	149613465	1464	ARHGEF37	CSNK1A1	ARHGEF37
chr1	39132905	39145863	1465	MACF1		MACF1
chr1	219574631	219586699	1466	SLC30A10
chr6	75376374	75404017	1467	LOC101928540	MIR4463	FILIP1,LOC101928540
chr5	115435753	115465765	1468	FEM1C
chr19	40791418	40823367	1469	EGLN2	MIA,C19orf54,SNRPA,CYP2A6	MIA-RAB4B,RAB4B,RAB4B-EGLN2,EGLN2
chr19	777739	800825	1470	PTBP1	LPPR3,AZU1,PRTN3,MISP,MIR3187,MIR4745,PTBP1	PTBP1
chr17	57355688	57388726	1471	MSI2		MSI2
chr7	128868974	128876116	1472	LOC100130705	FLNC,ATP6V1F,KCP	LOC100130705
chr5	34842459	34848210	1473	TTC23L		TTC23L
chr9	131733573	131760802	1474	RAPGEF1	RAPGEF1	RAPGEF1
chr1	148285811	148308146	1475	MIR5087	MIR5087,LOC101927468
chr8	100730404	100765773	1476	PABPC1	MIR7705,PABPC1
chr16	28166963	28201793	1477	XPO6	XPO6	XPO6
chr4	128686089	128733958	1478	JADE1
chr12	54411339	54433000	1479	LOC102724050	GPR84,ZNF385A,GTSF1	LOC102724050,ITGA5
chr4	23021063	23039285	1480	GBA3
chr14	95468701	95483913	1481	SYNE3	SCARNA13	SYNE3
chr15	77501042	77506914	1482	HMG20A
chr11	9900277	9921819	1483	LOC101928008		SBF2,LOC101928008
chr10	43401744	43421372	1484	HNRNPF	HNRNPF,ZNF487,FXYD4	HNRNPF
chr18	2971233	3015556	1485	LPIN2	LOC727896	LPIN2
chr2	10335425	10361620	1486	HPCAL1	HPCAL1	HPCAL1
chr13	76965752	76982342	1487	CLN5	IRG1,FBXL3,BTF3P11,CLN5
chr6	4374405	4389097	1488	LOC102724096
chr9	110190733	110196394	1489	C9orf152	C9orf152
chr7	67344519	67361176	1490	LINC01372	STAG3L4,PMS2P4,LINC01372
chr1	68213696	68221724	1491	WLS	MIR1262	WLS
chr11	62551809	62563455	1492	MIR6747	MTA2,ROM1,TUT1,AHNAK,EML3,MIR6747	EEF1G,MIR3654
chr21	26098761	26125016	1493	APP	APP	APP
chr3	14410759	14448112	1494	SLC6A6	SLC6A6	SLC6A6
chr7	36072486	36092986	1495	LOC101928618	LOC101928618
chr10	42488457	42498634	1496	LINC00839	CCNYL2	LINC00839
chr4	184882308	184935307	1497	LINC01093	MIR4455,LOC731424,LINC01093,MIR3945	LINC01093
chr1	225221710	225229391	1498	LBR		DNAH14
chr17	27686388	27702486	1499	LGALS9
chr14	34639416	34654057	1500	SNX6	SNX6
chr20	45331372	45357663	1501	SDC4	SYS1,SYS1-DBNDD2,MATN4,DBNDD2,RBPJL,TP53TG5	SDC4
chr19	51566675	51567184	1502	ZNF175	SIGLEC6,LINC01530,ZNF175
chr2	152367499	152388637	1503	FMNL2		FMNL2
chr15	83489661	83520253	1504	SH3GL3	SH3GL3	SH3GL3
chr19	52485859	52498957	1505	ZNF808	ZNF808	ZNF578
chr11	75031310	75055872	1506	OR2AT4	NEU3,OR2AT4
chr1	231046109	231066217	1507	FAM89A	MIR1182,FAM89A
chr17	27332358	27364520	1508	WSB1	MIR4522,WSB1
chr19	18361574	18380625	1509	GDF15	MIR3189,LRRC25,LSM4,SSBP4,GDF15	PGPEP1
chr19	35308325	35320709	1510	CD22	USF2,CD22,MAG,FFAR3,MIR5196,HAMP,FFAR1	MAG
chr5	52790287	52811423	1511	ITGA1		ITGA1,PELO
chr3	169980099	170009337	1512	SEC62	GPR160,LOC100128164	SEC62
chr19	52070112	52071063	1513	ZNF432	ZNF432,ZNF614	ZNF841
chr3	159814270	159824547	1514	SCHIP1	SCHIP1,IQCJ-SCHIP1-AS1	IQCJ-SCHIP1,SCHIP1
chr7	99361388	99380397	1515	ARPC1B	ARPC1A,BUD31,PDAP1	ARPC1A,ARPC1B
chr1	167715488	167741730	1516	MPZL1		MPZL1
chr13	106131519	106163826	1517	LINC00460
chr3	194561476	194579599	1518	TMEM44-AS1	TMEM44-AS1
chr19	52200112	52214640	1519	MIR6801	PPP2R1A,MIR6801,ZNF836	PPP2R1A
chr14	81390773	81408886	1520	STON2	LOC100506700	STON2
chr12	21638056	21651164	1521	LDHB	GYS2	LDHB
chr2	101750718	101767423	1522	MAP4K4		MAP4K4
chr8	80084261	80107670	1523	TPD52	TPD52	TPD52
chr1	89086986	89090445	1524	GBP1	GBP1,GBP2
chr15	84720583	84751153	1525	ZNF592	SEC11A	ZNF592
chr20	34314502	34351104	1526	AHCY	ITCH,AHCY
chr11	76152151	76159251	1527	WNT11	WNT11
chr2	69615100	69618909	1528	AAK1		AAK1
chr4	37629034	37676326	1529	RELL1	C4orf19	RELL1
chr9	107755120	107800123	1530	KLF4
chr7	116780807	116807588	1531	CAPZA2		MET
chr3	45536421	45575573	1532	LIMD1	LARS2-AS1,LIMD1	LARS2
chr18	35458616	35468016	1533	INO80C	INO80C
chr10	115980490	116016267	1534	GFRA1
chr9	93341966	93359534	1535	C9orf129		C9orf129
chr11	113523695	113565847	1536	DRD2	DRD2
chr2	15800922	15840555	1537	MYCNUT
chr12	10189316	10220789	1538	GABARAPL1	OLR1	TMEM52B,GABARAPL1
chr6	148325187	148349927	1539	SASH1		SASH1
chr4	122764187	122813598	1540	FGF2	BBS12,CETN4P,FGF2
chr6	70377395	70399082	1541	EVADR	FAM135A	EVADR
chr16	81711943	81738193	1542	PLCG2	LOC100129617,PLCG2
chr16	27721596	27749182	1543	GSG1L		KIAA0556
chr8	17838676	17871244	1544	FGL1	FGL1,MTUS1	FGL1
chr6	138642644	138671756	1545	FLJ46906	FLJ46906
chr1	62746145	62778666	1546	ATG4C	ATG4C
chr8	134777830	134797700	1547	MIR30B	NCRNA00250,MIR30D,MIR30B
chr1	164630535	164689089	1548	PBX1		PBX1
chr3	160690886	160701191	1549	ARL14	ARL14
chr10	101879640	101909626	1550	KCNIP2	KCNIP2	C10orf76
chr21	44943787	44983701	1551	FAM207A	ITGB2,LINC00163,LINC01547,LINC00162,ITGB2-AS1	FAM207A
chr7	2457200	2470759	1552	GRIFIN	LFNG,GRIFIN,LOC101927181
chr2	10534873	10562079	1553	LOC101929715
chr17	49603278	49648571	1554	NXPH3	LOC100288866,NXPH3	SPOP
chr17	31448505	31458566	1555	RAB11FIP4	RAB11FIP4	RAB11FIP4
chr3	172256151	172263595	1556	GHSR		FNDC3B
chr11	75366763	75387494	1557	RPS3	RPS3,SNORD15B,KLHL35,SNORD15A,ARRB1,MIR326
chr10	50563908	50580418	1558	SGMS1	SGMS1-AS1	SGMS1
chr2	102084736	102102370	1559	IL1R1	IL1R1	IL1R1
chr8	130439557	130453953	1560	ASAP1		ASAP1
chr4	68359664	68372890	1561	YTHDC1	YTHDC1
chr6	134278143	134296367	1562	SGK1		SGK1
chr5	110327025	110347188	1563	TMEM232
chr12	68559332	68585155	1564	RAP1B	RAP1B,SNORA70G
chr17	75532268	75565543	1565	LLGL2	CASKIN2,MIR6785,LLGL2,MYO15B,TSEN54	LLGL2
chr6	113326887	113376355	1566	LOC101927686
chr6	13720845	13741448	1567	RANBP9	RANBP9
chr7	46015437	46041979	1568	IGFBP3
chr15	34034705	34060325	1569	AVEN	PGBD4,EMC7	AVEN,CHRM5
chr3	112073255	112102158	1570	C3orf52	MIR567,GCSAM	C3orf52,TMPRSS7
chr2	37643757	37699259	1571	CDC42EP3	CDC42EP3	CDC42EP3
chr15	31148589	31164531	1572	TRPM1	TRPM1	TRPM1
chrX	127968110	127973375	1573	ACTRT1
chr11	70057184	70069935	1574	LOC101928443	ANO1-AS2,ANO1	LOC101928443
chr18	36443890	36468653	1575	FHOD3		FHOD3
chr2	190972981	190994297	1576	STAT1		STAT1
chr3	4931976	4955706	1577	BHLHE40	BHLHE40-AS1,BHLHE40	BHLHE40-AS1
chr2	172353839	172391818	1578	ITGA6	ITGA6
chr17	40595534	40618253	1579	SMARCE1	CCR7,KRT222,SMARCE1
chr6	129673447	129697235	1580	ARHGAP18		ARHGAP18
chr10	30481773	30538519	1581	MAP3K8	MAP3K8
chr5	149482733	149501555	1582	CSNK1A1	CSNK1A1	CSNK1A1
chr12	30989776	31008354	1583	TSPAN11		TSPAN11
chr8	102060785	102114635	1584	NCALD	MIR5680	NCALD
chr5	115801178	115810102	1585	CDO1	AP3S1,ATG12	CDO1
chr16	68728627	68755814	1586	CDH1		CDH1,MIR7641-2
chr22	50275168	50304262	1587	PLXNB2	PPP6R2,MAPK11,TUBGCP6,DENND6B,HDAC10,MAPK12	PLXNB2
chr8	41175256	41198311	1588	MIR548AO
chr10	84524997	84543493	1589	CCSER2
chr1	220425894	220458205	1590	MARK1
chr7	112967886	112998188	1591	HRAT17	C7orf60	HRAT17
chr8	101451719	101486909	1592	GRHL2	GRHL2
chr8	40349213	40388727	1593	C8orf4
chr8	123563882	123596818	1594	FBXO32	FBXO32
chr2	216004009	216029919	1595	MREG		MREG
chr9	2277057	2293599	1596	SMARCA2
chr11	10822458	10849035	1597	ZBED5	ZBED5-AS1,SNORD97,ZBED5,EIF4G2	LOC101928053
chr15	94019191	94054552	1598	LINC01581		LINC01581
chr11	76787878	76868860	1599	ACER3	ACER3,LOC101928837	TSKU,ACER3
chr8	143956356	143967458	1600	PLEC	PLEC,PARP10,GRINA,SPATC1,MIR661	PLEC
chr9	75844336	75853111	1601	PCSK5	PCSK5
chr16	28525416	28562025	1602	NUPR1	SULT1A2,SULT1A1,IL27,CLN3,NUPR1,APOBR	NUPR1,SGF29
chr3	72625141	72658857	1603	RYBP
chr15	76797322	76819751	1604	SCAPER		SCAPER
chr7	80087101	80090912	1605	GNAI1	GNAI1
chr1	62177474	62181079	1606	L1TD1	L1TD1
chr2	37306140	37338343	1607	PRKD3	QPCT	PRKD3
chr1	27650925	27669381	1608	IFI6	FGR,AHDC1	IFI6
chr12	26402757	26403469	1609	SSPN		ITPR2
chr5	80491396	80497334	1610	FAM151B		FAM151B
chr17	76588841	76613780	1611	ST6GALNAC2	SNORD1A,SNORD1B,SNHG16,PRCD,SNORD1C,ST6GALNAC1,ST6GALNAC2
chr13	110301734	110313210	1612	COL4A2	MIR8073	COL4A1,COL4A2
chr3	45968076	45998474	1613	FYCO1	CXCR6,XCR1	FYCO1
chr18	21990815	21999856	1614	MIR133A1HG
chr10	47037649	47047997	1615	PTPN20
chr7	99090864	99138026	1616	SMURF1	SMURF1	SMURF1
chr6	168390593	168395115	1617	SMOC2	SMOC2
chr6	86488964	86503269	1618	HTR1E
chr4	128791776	128805546	1619	JADE1	JADE1
chr20	17796192	17808752	1620	BANF2
chr16	13927652	13965050	1621	ERCC4		ERCC4
chr6	130600948	130603970	1622	TMEM200A
chr18	70355665	70381508	1623	LOC101060542	LOC101927481	LOC101060542
chr12	50739636	50754552	1624	ATF1	ATF1	DIP2B
chr6	52408140	52424415	1625	EFHC1	PAQR8,EFHC1	EFHC1
chr2	237594769	237614636	1626	RAB17	LRRFIP1,PRLH,RAB17
chr2	152401918	152422780	1627	FMNL2		FMNL2
chr7	51228523	51279920	1628	COBL		COBL
chr10	43336830	43356403	1629	FXYD4	HNRNPF,FXYD4
chr17	1620286	1636455	1630	SLC43A2	PRPF8,SLC43A2,RILP,SCARF1	SLC43A2,SCARF1
chr1	218476459	218498811	1631	TGFB2-OT1	TGFB2-OT1	MIR548F3
chr17	73652548	73663800	1632	SDK2	SDK2
chr5	21468150	21485745	1633	GUSBP1		GUSBP1
chr17	81025914	81076384	1634	BAIAP2	CHMP6,MIR3065,MIR657,MIR338	BAIAP2,BAIAP2-AS1
chr17	64056413	64088452	1635	ICAM2	ICAM2	ERN1
chr2	70135849	70142998	1636	LOC100133985	PCBP1,LOC100133985,PCBP1-AS1,C2orf42
chr15	70091877	70143606	1637	TLE3	MIR629,TLE3	TLE3
chr6	44166692	44183599	1638	CAPN11	SLC29A1,TMEM63B,MRPL14	CAPN11
chr19	2559894	2625130	1639	MIR7850	MIR7850	GNG7
chr16	57671354	57712112	1640	DRC7	ADGRG3,ADGRG1,KATNB1	ADGRG3,DRC7
chr3	72450313	72460038	1641	RYBP	RYBP
chr16	48397386	48444872	1642	SIAH1	LOC100507577,SIAH1
chr1	3637882	3640803	1643	WRAP73	TP73,TPRG1L,MEGF6	WRAP73
chr4	40604608	40622462	1644	RBM47		RBM47
chr4	4153883	4180655	1645	OTOP1	OTOP1
chr7	92400175	92443115	1646	GATAD1	ERVW-1,GATAD1	ANKIB1
chr4	99179484	99189150	1647	PCNAP1	ADH4,ADH6,PCNAP1	LOC100507053
chr11	118916779	118930435	1648	BCL9L	MIR4492,CXCR5,BCL9L,UPK2,FOXR1
chr10	71998807	72043430	1649	CHST3	SPOCK2	CHST3
chr10	75220238	75263012	1650	COMTD1	ZNF503-AS1,VDAC2	VDAC2,COMTD1
chr3	128297803	128300585	1651	EEFSEC		EEFSEC
chr5	136722142	136736078	1652	TRPC7
chr13	110246592	110287498	1653	COL4A1	COL4A2	COL4A1
chr20	49610921	49630875	1654	PTGIS	PTGIS
chr9	123918080	123946835	1655	DENND1A		DENND1A
chr17	4329878	4378790	1656	UBE2G1		UBE2G1
chr11	120203586	120217112	1657	OAF	LOC649133,POU2F3	OAF
chr6	81551170	81565388	1658	FAM46A
chr4	58213970	58222423	1659	LOC101928851
chr5	143921484	143940774	1660	HMHB1
chr1	36341835	36354794	1661	EVA1B	EVA1B,SH3D21,LSM10	STK40
chr12	19428269	19443736	1662	AEBP2	AEBP2	AEBP2
chr9	134488591	134492771	1663	RXRA
chr2	183452869	183487648	1664	NUP35
chr1_KI270711v1_random	9089	12063	1665
chr7	47401179	47419321	1666	TNS3		TNS3
chr2	1752808	1779418	1667	PXDN	PXDN
chr6	157985491	158008524	1668	SYNJ2-IT1	SYNJ2	SYNJ2-IT1,SYNJ2
chr20	31610649	31619146	1669	MIR3193	MIR3193,ID1,COX4I2,HM13-AS1
chr2	31783364	31783995	1670	SRD5A2
chr2	236769785	236790585	1671	ACKR3
chr20	40972212	40985862	1672	TOP1	TOP1
chr9	88313586	88381617	1673	SPIN1	SPIN1
chr13	40546067	40569198	1674	LINC00598		FOXO1
chr1	65413863	65440900	1675	LEPROT		LEPR,LEPROT,DNAJC6
chr11	59174716	59201682	1676	DTX4	LOC101927204,FAM111A,MPEG1	DTX4
chr5	56050906	56124175	1677	FLJ31104		ANKRD55
chr1	241688825	241708007	1678	WDR64	OPN3	WDR64
chr8	130518706	130528772	1679	ASAP1
chr1	85607096	85617933	1680	CYR61	CYR61,DDAH1
chr2	151505207	151523032	1681	RIF1		NEB
chr11	81802033	81830111	1682	MIR4300
chr1	201748391	201762327	1683	NAV1	MIR1231,MIR5191	NAV1,IPO9-AS1
chr8	56270586	56290112	1684	SDR16C5	SDR16C5
chr11	102582037	102615832	1685	MMP20		MMP20
chr3	59432678	59470687	1686	C3orf67
chr21	41215442	41250840	1687	PLAC4	MIR3197,BACE2,PLAC4	BACE2
chr2	186513587	186562366	1688	ZC3H15	ITGAV,ZC3H15
chr4	152564395	152619334	1689	MIR4453	FBXW7,DKFZP434I0714,MIR4453
chr15	58466099	58473435	1690	LOC101928694		LIPC,LOC101928694
chr8	71035348	71059401	1691	EYA1
chr2	25964900	25978368	1692	KIF3C		KIF3C
chr3	155409313	155425717	1693	LOC100507537
chr10	14778931	14792688	1694	FAM107B	CDNF,FAM107B,HSPA14
chr14	68396944	68409999	1695	ZFP36L1		RAD51B
chr6	14365087	14412785	1696	LINC01108
chr8	118062582	118079850	1697	EXT1		EXT1
chr2	222854817	222900167	1698	ACSL3		ACSL3
chr2	36458013	36487052	1699	CRIM1		CRIM1
chr14	65252479	65258936	1700	LOC100128233	LOC100128233
chr15	90641577	90648809	1701	LINC01585	LINC01585	CRTC3-AS1,CRTC3
chr10	28483722	28503814	1702	WAC-AS1	WAC-AS1,WAC
chr3	138374528	138390758	1703	MRAS	MRAS,ESYT3,NME9	MRAS
chr2	37738331	37768770	1704	LINC00211
chr4	139004526	139028846	1705	NOCT		NOCT
chr10	95788884	95800770	1706	ENTPD1	ENTPD1	ENTPD1-AS1,ENTPD1
chr7	54897637	54917926	1707	EGFR
chr9	106878076	106933050	1708	ZNF462		ZNF462
chr1	37876784	37913991	1709	MTF1	MTF1	INPP5B
chr9	127996537	128030584	1710	FAM102A	NAIF1,FAM102A,SLC25A25
chr16	1682693	1704027	1711	MAPK8IP3	MIR3177,MAPK8IP3	HN1L
chr3	186757912	186780657	1712	EIF4A2	LOC102724699,SNORA63,EIF4A2,RFC4,KNG1,SNORD2,SNORA4,SNORA81,MIR1248
chr4	102702077	102719340	1713	MANBA		MANBA
chr12	67026517	67048751	1714	LOC102724421	LOC102724421
chr6	24394813	24401004	1715	MRS2	DCDC2,KAAG1,MRS2
chr21	34811276	34846846	1716	RUNX1		RUNX1
chr10	25786236	25819603	1717	LOC101929073
chr5	157063785	157095553	1718	HAVCR1	HAVCR1,MED7	HAVCR2
chr1	91866547	91894836	1719	TGFBR3		TGFBR3
chr11	63516415	63534441	1720	RARRES3	RARRES3,HRASLS5,LGALS12,HRASLS2	LGALS12
chr4	165212275	165238506	1721	KLHL2	GK3P	KLHL2
chr18	59508145	59556601	1722	CCBE1		CCBE1
chr11	108597769	108647899	1723	EXPH5	DDX10,EXPH5
chr5	91424332	91454546	1724	ARRDC3	ARRDC3,ARRDC3-AS1
chr2	174678291	174702999	1725	WIPF1	WIPF1	WIPF1
chr21	22190706	22223777	1726	LINC00308
chr1	115153953	115194999	1727	TSPAN2
chr2	102148879	102175776	1728	IL1R1	IL1RL2	IL1R1
chr13	28537006	28574236	1729	FLT1	FLT1
chr1	11998621	12023020	1730	MIIP	TNFRSF8,MIR6729	MIIP,MFN2
chr10	546627	563230	1731	MIR5699		DIP2C
chr17	76654833	76668946	1732	LOC105274304	MXRA7,ST6GALNAC1,LOC105274304
chr6	57029007	57037721	1733	KIAA1586	KIAA1586
chr1	89581282	89591007	1734	LRRC8B	LRRC8C,FLJ27354	LRRC8B
chr15	62976284	63006664	1735	TPM1	TPM1
chr5	142321287	142368875	1736	LOC101926941	SPRY4-IT1,SPRY4	SPRY4,LOC101926941
chr2	47695882	47703784	1737	MSH6
chr6	111957858	111987689	1738	WISP3
chr15	50854410	50891044	1739	AP4E1	AP4E1
chr7	123919643	123947787	1740	SPAM1	SPAM1	SPAM1
chr7	22572364	22587117	1741	LOC100506178		LOC100506178
chr22	36359894	36374887	1742	MYH9		MYH9
chr11	120270421	120302317	1743	LOC649133	TMEM136,ARHGEF12,LOC649133	POU2F3
chr6	112468233	112490668	1744	RFPL4B
chr5	81018757	81028022	1745	RASGRF2-AS1		RASGRF2
chr22	21027051	21041309	1746	MIR649	THAP7-AS1,THAP7,LRRC74B,P2RX6P,LZTR1,TUBA3FP	P2RX6,SLC7A4,MIR649
chr21	32699376	32719438	1747	SYNJ1	SYNJ1,PAXBP1-AS1	SYNJ1
chr2	207468534	207512715	1748	CREB1	CREB1
chr12	45260040	45299496	1749	ANO6	PLEKHA8P1	ANO6
chr5	143589114	143604606	1750	MIR5197
chr2	74835404	74882356	1751	HK2	LINC01291	HK2
chr12	14237680	14265122	1752	ATF7IP
chr17	60567814	60577022	1753	LOC388406	APPBP2,PPM1D	LOC388406
chr7	157289416	157329820	1754	DNAJB6	DNAJB6
chr2	14549926	14588696	1755	FAM84A	FAM84A,LOC653602
chr4	26084342	26089094	1756	SMIM20
chr20	53671421	53691979	1757	ZNF217
chr4	11295541	11309889	1758	MIR572
chr14	87233046	87267162	1759	LOC283585
chr12	24855059	24865468	1760	BCAT1		BCAT1
chr4	128317059	128328095	1761	PGRMC2	PGRMC2
chr5	69238702	69251049	1762	CDK7	MRPS36,CENPH	CDK7
chr5	79547568	79586460	1763	PAPD4	HOMER1,PAPD4
chr1	182626039	182636470	1764	LOC284648	RGS8,RGS16,LOC284648,RNASEL
chr14	50319484	50334628	1765	ATP5S	ATP5S,L2HGDH,MIR4504	ATP5S,CDKL1
chr9	19183384	19227189	1766	DENND4C	DENND4C
chr19	39684238	39709827	1767	LGALS14	LOC100129935,CLC,LGALS16	LGALS14,LGALS17A
chr11	19073339	19094406	1768	MRGPRX2	ZDHHC13,MRGPRX2
chr5	44781149	44794726	1769	BRCAT54	MRPS30,BRCAT54	BRCAT54
chr14	88468345	88489267	1770	PTPN21		PTPN21
chr11	118976052	118995939	1771	CCDC84	SLC37A4,TRAPPC4,CCDC84,UPK2,RPL23AP64,RPS25,MIR3656	FOXR1
chr13	44188349	44199458	1772	MIR8079	SMIM2,SMIM2-IT1,SMIM2-AS1,LINC00390	MIR8079
chr11	86497095	86524629	1773	CCDC81		ME3
chr13	46259244	46284562	1774	LINC00563	LINC00563	LRRC63
chr8	101056188	101100708	1775	FLJ42969		FLJ42969
chr18	46249384	46279295	1776	RNF165		C18orf25
chr12	46442885	46477879	1777	LOC100288798		LOC100288798
chr20	63679415	63687125	1778	TNFRSF6B	ZGPAT,LIME1,TNFRSF6B,STMN3,ARFRP1	RTEL1-TNFRSF6B,RTEL1
chr6	15017854	15037056	1779	JARID2
chr22	39965404	40016018	1780	FAM83F	TNRC6B,LOC100130899,GRAP2	GRAP2,FAM83F
chr12	66916031	66931386	1781	LOC102724421
chr16	84825042	84842143	1782	CRISPLD2		CRISPLD2
chr1	9443095	9450617	1783	LOC100506022	LOC100506022
chr1	64981438	65007172	1784	LINC01359	JAK1	LINC01359
chr1	38944686	38995194	1785	AKIRIN1	NDUFS5,RHBDL2	AKIRIN1
chr2	162107665	162127712	1786	LOC101929532	GCG,DPP4	LOC101929532
chr9	131545399	131562644	1787	UCK1	POMT1,UCK1
chr1	235050098	235076086	1788	LINC01348		LINC01348
chr10	46296723	46328432	1789	ANTXRL	ANTXRLP1,ANXA8L1,FAM25BP	ANTXRL
chr22	23290299	23298530	1790	FBXW4P1	FBXW4P1	BCR
chr8	80899335	80918964	1791	ZNF704	ZNF704
chr7	6862903	6874688	1792	CCZ1B	CCZ1B
chr7	50570394	50583698	1793	DDC	DDC,DDC-AS1
chr15	34792920	34813146	1794	ACTC1	GJD2	ACTC1,LOC101928174
chr17	59832822	59870800	1795	MIR21	RPS6KB1,TUBD1	TUBD1,MIR21,VMP1
chr4	100694443	100716857	1796	LINC01216	LINC01216
chr22	39174657	39183031	1797	CBX7	CBX7
chr7	88259785	88292277	1798	STEAP4	SRI,LOC102723885	STEAP4
chr8	26135182	26157920	1799	EBF2
chr1	55233012	55248100	1800	MIR4422	MIR4422,USP24,LOC100507634
chr4	52721930	52748798	1801	ERVMER34-1	SNORA26,LOC152578,MIR4449,DANCR	ERVMER34-1
chr9	112905162	112922032	1802	SLC46A2	SLC46A2
chr1	205879971	205895284	1803	LOC284581	LOC103021296,PM20D1,SLC26A9	LOC284581
chr10	21965003	21969287	1804	DNAJC1		DNAJC1
chr8	38588614	38604891	1805	RNF5P1		RNF5P1
chr22	31638485	31671261	1806	PISD	PISD,MIR7109
chr11	68762479	68792900	1807	MTL5	MTL5	CPT1A
chr21	31833201	31863137	1808	HUNK	HUNK
chr1	182962621	182978475	1809	SHCBP1L	SHCBP1L,LAMC1
chr19	23049276	23078635	1810	LOC101929144	ZNF728,LOC101929164,ZNF730	LOC101929144
chr6	163341611	163356678	1811	DKFZp451B082	PACRG-AS1	DKFZp451B082
chr14	89419996	89470498	1812	FOXN3-AS1	FOXN3-AS1,FOXN3	FOXN3
chr20	56665767	56700610	1813	TFAP2C	TFAP2C
chr8	564222	575190	1814	TDRP	TDRP
chr19	42468341	42498756	1815	CXCL17	CXCL17,CEACAM1,LIPE	LIPE-AS1
chr2	71032591	71065522	1816	NAGK	NAGK,OR7E91P,TEX261
chr4	40491883	40531608	1817	RBM47		RBM47,MIR4802
chr11	117070216	117105572	1818	SIK3	PAFAH1B2	SIK3
chr1	2128254	2137085	1819	PRKCZ		PRKCZ
chr12	43973446	43982073	1820	TMEM117		TMEM117
chr1	16140986	16182217	1821	EPHA2	ARHGEF19	EPHA2
chr1	40974935	40982444	1822	CTPS1	SLFNL1-AS1,CTPS1,SLFNL1	CTPS1
chr7	57739830	57740576	1823	ZNF716
chr19	55711958	55718813	1824	NLRP9	EPN1,RFPL4A	NLRP9
chr7	76289933	76318925	1825	HSPB1	YWHAG	HSPB1
chr9	109327304	109373008	1826	EPB41L4B	EPB41L4B,PTPN3
chr3	163907504	163919503	1827	MIR1263
chr20	35761643	35792266	1828	PHF20	RBM39	PHF20
chr3	63870861	63875625	1829	ATXN7	THOC7-AS1,THOC7,ATXN7	ATXN7
chr19	3560539	3569063	1830	MFSD12	HMG20B,MFSD12,TBXA2R,GIPC3,C19orf71,FZR1,CACTIN-AS1
chr1	118068639	118098362	1831	SPAG17		SPAG17
chr1	222995228	223042789	1832	TLR5		DISP1
chr6	87714449	87773313	1833	LOC101928911	LOC101928911,AKIRIN2
chr5	68177023	68192605	1834	LOC102467655	PIK3R1	LOC102467655
chr7	123784283	123829096	1835	HYALP1	HYAL4,WASL	HYALP1,RNU6-8
chr6	90397056	90411779	1836	MIR4464
chr21	42801075	42807916	1837	WDR4
chr3	119571074	119609670	1838	PLA1A	CD80,PLA1A	ADPRH,PLA1A
chr1	225754658	225772608	1839	SRP9	SRP9,EPHX1
chr15	68257046	68275548	1840	FEM1B	FEM1B,CLN6
chr1	203778898	203800121	1841	ZC3H11A	LINC00260,LAX1,SNORA77	ZBED6,ZC3H11A
chr6	81636941	81643437	1842	FAM46A
chr3	150725588	150757698	1843	LOC101928105	ERICH6-AS1,ERICH6	SIAH2,LOC101928105
chr5	17392741	17411780	1844	LOC401177	LOC401177
chr11	61866501	61888442	1845	MIR6746	FADS1,RAB3IL1	FADS2,FADS3,MIR6746
chr15	93826890	93830170	1846	LOC101927153	LOC101927153
chr17	77254992	77278370	1847	2023-09-09	2023-09-09
chr11	32131334	32149380	1848	RCN1	RCN1
chr22	31229208	31254419	1849	LIMK2	PIK3IP1	LIMK2
chr11	7482614	7510221	1850	OLFML1	PPFIBP2,LOC100506258	OLFML1
chr8	102602412	102633853	1851	KLF10	KLF10
chr9	86452299	86468491	1852	ZCCHC6
chr10	33056936	33078921	1853	ITGB1
chr10	11639353	11691647	1854	USP6NL	USP6NL
chr8	47659487	47696205	1855	CEBPD	CEBPD	SPIDR
chr12	91882673	91899361	1856	C12orf79
chrX	42746777	42772305	1857	PPP1R2P9	PPP1R2P9
chr12	49867489	49872239	1858	BCDIN3D	LOC101927292,NCKAP5L,LOC283332,BCDIN3D,BCDIN3D-AS1	FAIM2
chr14	77637886	77663712	1859	SPTLC2	ALKBH1,SLIRP,SPTLC2
chrX	72727848	72734009	1860	PHKA1	LOC101928259,FAM226B,PHKA1,LOC100132304
chr20	48207173	48227852	1861	LINC00494
chr7	50533973	50556625	1862	DDC-AS1	DDC	DDC,DDC-AS1
chr13	106421952	106433721	1863	LINC00460	LINC00460
chr8	118000525	118035418	1864	EXT1		EXT1
chr13	44713869	44745508	1865	LINC00330
chr2	160202243	160228276	1866	ITGB6	ITGB6,LOC100505984
chr1	26295731	26303589	1867	UBXN11	UBXN11,SH3BGRL3,CEP85,CD52	UBXN11
chr9	79756440	79778923	1868	LINC01507	LINC01507
chr2	28544603	28624900	1869	PLB1	PLB1	PLB1
chr20	46353878	46368770	1870	SLC35C2	ELMO2,CDH22,SLC35C2	SLC35C2,ELMO2
chr14	68728617	68750449	1871	ZFP36L1	ZFP36L1
chr2	20064916	20084806	1872	LAPTM4A	LAPTM4A
chr20	19767086	19786665	1873	RIN2
chr9	105285613	105301246	1874	SLC44A1	SLC44A1	SLC44A1
chr6	8171004	8207591	1875	EEF1E1
chr1	17468413	17480159	1876	RCC2	RCC2
chr1	111234088	111239960	1877	CHI3L2	DENND2D,CHIAP2,CHI3L2	CHI3L2
chr11	43161931	43168419	1878	HNRNPKP3
chr12	7812883	7835002	1879	NANOG	NANOG,SLC2A14,NANOGNB	SLC2A14
chr2	20493065	20502375	1880	RHOB	RHOB
chr2	215440060	215487284	1881	LOC102724849	FN1	LOC102724849
chr4	72109421	72130145	1882	NPFFR2		NPFFR2
chr1	244962847	244990082	1883	LOC101928068	EFCAB2	LOC101928068,EFCAB2
chrX	4181979	4207916	1884	LOC389906
chr17	28964457	28996618	1885	SEZ6	LOC101927018,PHF12,PIPOX,SEZ6	SEZ6
chr5	39094280	39104784	1886	RICTOR	RICTOR
chr10	14701439	14713475	1887	FAM107B		FAM107B
chr5	119321468	119342875	1888	TNFAIP8	TNFAIP8	TNFAIP8
chr11	18253196	18263183	1889	SAA1	LOC494141,SAA1,SAA2,SAA4
chr1	184160173	184162706	1890	TSEN15
chr3	106109295	106140882	1891	CBLB
chr7	29723097	29723811	1892	ZNRF2P2	MIR550A3,DPY19L2P3,LOC646762,ZNRF2P2
chr9	2336330	2349203	1893	SMARCA2
chr7	117889716	117908396	1894	CTTNBP2	CTTNBP2
chr19	28689396	28705342	1895	LOC100420587		LOC100420587
chr19	48875225	48892151	1896	PPP1R15A	NUCB1,PLEKHA4,HSD17B14,DHDH,NUCB1-AS1	PPP1R15A,TULP2
chr4	78677193	78692416	1897	LINC01094	LINC01094	LINC01094
chr1	186348080	186348804	1898	TPR	C1orf27	TPR
chr16	89383112	89417353	1899	LOC101927817	LOC101927817	ANKRD11
chr5	57824119	57842080	1900	LOC101928539
chr15	40047950	40066928	1901	SRP14-AS1	SRP14,BMF,SRP14-AS1	SRP14-AS1
chr11	944849	973919	1902	AP2A2	CHID1	AP2A2
chr6	136957112	136970456	1903	NHEG1	SLC35D3,NHEG1
chr9	77854338	77913236	1904	GNAQ		GNAQ
chrX	49852813	49862453	1905	USP27X-AS1	USP27X-AS1,PAGE4,USP27X
chr5	34406977	34421963	1906	RAI14
chr19	29870964	29875802	1907	URI1	URI1
chr15	38429922	38440787	1908	FAM98B	FAM98B
chr17	76753471	76756656	1909	MFSD11	SRSF2,LOC101928514,MIR636,MFSD11,MXRA7,METTL23,JMJD6	MFSD11
chr6	9511221	9533325	1910	HULC
chr11	1258943	1262839	1911	MIR6744	MIR6744,TOLLIP,TOLLIP-AS1	MUC5B
chr12	27898655	27918161	1912	PTHLH
chr2	195599781	195626885	1913	SLC39A10	SLC39A10
chr12	7886101	7906904	1914	SLC2A14	SLC2A3,SLC2A14	SLC2A14
chr11	117907331	117941648	1915	TMPRSS13	IL10RA,FXYD6	TMPRSS13
chr2	218310869	218338277	1916	PNKD	AAMP,GPBAR1,MIR6810,CATIP,SLC11A1,MIR6513,TMBIM1,CATIP-AS1	PNKD,CATIP-AS2
chr15	39011042	39015765	1917	C15orf54
chr5	149065603	149095329	1918	LOC255187	ABLIM3,MIR584,SH3TC2	LOC255187
chr9	75146190	75182088	1919	OSTF1		OSTF1
chr17	41665816	41677365	1920	EIF1	EIF1,GAST,KRT17,KRT42P
chr5	145939214	145988503	1921	SH3RF2		SH3RF2
chr15	41783423	41805171	1922	MAPKBP1	JMJD7,PLA2G4B,MAPKBP1	MAPKBP1
chr8	6641571	6651630	1923	MIR8055	MIR8055	MCPH1,MCPH1-AS1
chr2	173291529	173310151	1924	MLK7-AS1	CDCA7,MLK7-AS1
chr16	89105884	89118447	1925	ACSF3	ACSF3,LOC400558,LINC00304	ACSF3
chr9	7129465	7150846	1926	KDM4C		KDM4C
chr4	87117323	87148990	1927	KLHL8		AFF1
chr10	24694131	24737364	1928	ARHGAP21		ARHGAP21
chr16	11291237	11334104	1929	MIR548H2	PRM2,SOCS1,TNP2,PRM1,PRM3,RMI2	MIR548H2
chr16	85595421	85618785	1930	GSE1	GSE1	GSE1
chr6	156710606	156729591	1931	ARID1B	ARID1B
chr5	138692433	138725541	1932	CTNNA1	CTNNA1
chr13	24647659	24672175	1933	ATP12A	ATP12A
chrX	10680079	10692260	1934	MID1	MID1	MID1
chr7	21617048	21645942	1935	DNAH11		DNAH11
chr3	99917127	99944150	1936	MIR3921	MIR3921,FILIP1L	FILIP1L,CMSS1
chr1	56494260	56521810	1937	PPAP2B		PPAP2B
chr8	129707635	129711116	1938	CCDC26	CCDC26
chr17	57430258	57445344	1939	LOC101927557		MSI2
chr1	99559456	99600064	1940	PALMD	PALMD	MIR548N
chr2	144346840	144378199	1941	GTDC1	GTDC1
chr15	64949870	64951363	1942	ANKDD1A	SPG21	ANKDD1A
chr15	38920520	38943597	1943	C15orf53
chr13	44758831	44769508	1944	LINC00330	LINC00330
chr18	36349757	36412216	1945	FHOD3		FHOD3
chr21	27423025	27425954	1946	LINC00113
chr7	134510611	134512751	1947	AKR1B10	AKR1B15,AKR1B10
chr21	30223542	30244230	1948	CLDN8	KRTAP24-1,KRTAP25-1,LINC00307,CLDN8
chr12	51822878	51869858	1949	FIGNL2	ANKRD33,ACVRL1	FIGNL2
chr3	171927900	171944753	1950	TMEM212-AS1	TMEM212-AS1
chr19	5551897	5575842	1951	TINCR	SAFB,SAFB2	TINCR
chr3	177193842	177215594	1952	TBL1XR1		TBL1XR1
chr7	155304954	155317274	1953	INSIG1		INSIG1
chr3	155270019	155296959	1954	LOC100507537	LINC01487	LOC100507537
chr11	58769237	58777270	1955	GLYAT	GLYAT
chr2	173795747	173818552	1956	SP3
chr2	171622355	171631588	1957	DYNC1I2
chr10	94991401	94997449	1958	CYP2C9
chr2	241190979	241201865	1959	ANO7	PPP1R7,PASK	ANO7
chr1	242812708	242826525	1960	LINC01347
chr2	28973025	28976980	1961	FAM179A	FAM179A,SNORD53
chr4	15562625	15581929	1962	FBXL5		CC2D2A
chr12	108619671	108628778	1963	SELPLG	MIR4496,TMEM119	SELPLG
chr12	17526925	17539899	1964	MIR3974
chr3	151076438	151083890	1965	MED12L	MED12L	CLRN1-AS1
chr8	127934614	127941021	1966	TMEM75	MIR1205,TMEM75	PVT1
chr3	196527734	196558975	1967	WDR53	RNF168,SMCO1,FBXO45	WDR53
chr4	78616103	78630573	1968	LINC01094	LINC01094
chr15	58731656	58757462	1969	ADAM10	FAM63B,HSP90AB4P	ADAM10
chr9	81559135	81566573	1970	TLE1
chr10	25021998	25037882	1971	THNSL1	ENKUR	ENKUR,THNSL1
chr1	109721105	109732316	1972	GSTM3	GSTM3,GSTM5,EPS8L3,GSTM1
chr4	76881412	76906085	1973	SOWAHB	2023-09-11	SOWAHB
chr4	48876553	48882009	1974	OCIAD2	OCIAD2,OCIAD1
chr1	32753810	32781057	1975	KIAA1522	S100PBP,KIAA1522	KIAA1522,YARS
chr1	40107616	40144205	1976	PPT1	RLF,PPT1
chr4	83190376	83209155	1977	PLAC8
chr3	129564794	129572217	1978	H1FOO	H1FOO,RHO	PLXND1
chr6	125101564	125104752	1979	TPD52L1	TPD52L1
chr18	5618093	5655685	1980	EPB41L3		EPB41L3
chr10	7605587	7608408	1981	ITIH5		ITIH5
chr18	31241809	31278951	1982	DSG1	DSG1
chr8	130394713	130410831	1983	ASAP1		ASAP1
chr1	45513938	45542866	1984	PRDX1	TESK2,PRDX1,NASP,MMACHC,AKR1A1,CCDC163P	PRDX1
chr9	124045222	124079548	1985	LHX2	LHX2
chr2	229235209	229266096	1986	PID1	PID1	PID1
chr9	1994199	1998392	1987	SMARCA2	SMARCA2
chr17	5042354	5050699	1988	SLC52A1	SLC52A1,ZFP3,LOC102724009,INCA1,KIF1C
chr10	707407	727487	1989	DIP2C	DIP2C
chr1	108845928	108868474	1990	SPATA42	GPSM2	SPATA42,AKNAD1
chr5	59158735	59170470	1991	PDE4D		PDE4D
chrX	19810408	19852880	1992	SH3KBP1	SH3KBP1	SH3KBP1
chr6	121042332	121049115	1993	TBC1D32
chr7	64948539	64966111	1994	ZNF117	ZNF117,ZNF273,ERV3-1
chr1	20696944	20739487	1995	KIF17	DDOST,SH2D5,PINK1-AS,KIF17,HP1BP3	SH2D5,KIF17
chr5	151579228	151618640	1996	FAT2	FAT2
chr19	15060617	15076184	1997	OR1I1	SLC1A6,SYDE1,CCDC105,CASP14,OR1I1,ILVBL
chr11	71240958	71266738	1998	SHANK2	SHANK2
chr16	88755386	88773637	1999	PIEZO1	CDT1,CTU2,LOC339059,RNF166,MIR4722,LOC100289580,APRT	PIEZO1
[truncated: 35 more rows]

## Sheet: P300_EVTD8
Chromosome	Start	End	Rank	Closest_Gene	Proximal_Genes	Overlap_Genes
chr19	42710009	42774103	1	PSG3	LOC100289650	PSG8,PSG3
chr17	81980625	82013209	2	ASPSCR1	PYCR1,MYADML2,GPS1,LRRC45,DCXR,RAC3,STRA13,RFNG,ASPSCR1,NOTUM	ASPSCR1
chr17	63889961	63908127	3	CSH1	CSH2,GH1,GH2,TCAM1P,CD79B,CSHL1,SMARCD2	CSH1
chr11	12470216	12574249	4	PARVA		PARVA
chr19	43058567	43078876	5	PSG2	PSG11	PSG2
chr15	70422760	70495284	6	SALRNA3
chr11	2190897	2262531	7	ASCL2	IGF2,MIR4686,INS,ASCL2,C11orf21,TSPAN32,TH
chr10	112712521	112815951	8	LOC103344931	LOC103344931	VTI1A
chr19	43162264	43182701	9	PSG5	PSG4	PSG5
chr10	8279586	8312645	10	LINC00708	LINC00708
chr7	47409242	47536212	11	TNS3		TNS3
chr19	53576836	53658417	12	LOC284379	MIR520A,MIR519E,MIR519C,MIR526A1,MIR523,MIR520F,MIR515-1,MIR1323,MIR1283-1,MIR518B,MIR525,MIR519B,MIR518F,MIR512-2,MIR512-1,MIR526B,MIR498,MIR520C,MIR520B,MIR520E	ZNF331,DPRX,LOC284379
chr22	30299867	30315223	13	GATSL3	OSM,CCDC157,GATSL3,SF3A1	TBC1D10A
chr21	31786399	31811496	14	SCAF4
chr2	46119561	46253549	15	EPAS1	EPAS1	PRKCE
chr17	65459140	65482697	16	CRAT40	CRAT40
chr19	42832239	42852074	17	PSG10P	LOC100289650,PSG1	PSG10P
chr10	112619422	112680822	18	MIR4295		VTI1A,MIR4295
chr12	7959725	7995192	19	SLC2A3	SLC2A3,FOXJ2
chr10	3881640	3927648	20	MIR6078
chr3	12426152	12481482	21	TSEN2	TSEN2	PPARG
chr18	36361804	36483089	22	FHOD3		FHOD3
chr4	182197668	182250089	23	TENM3	MIR1305	TENM3
chr20	50033643	50070779	24	TRERNA1	UBE2V1	TRERNA1
chr14	77502021	77549935	25	ISM2	VIPAS39,AHSA1,ISM2	SPTLC2
chr4	7942997	7983875	26	AFAP1	LOC389199,MIR95,AFAP1	ABLIM2
chr6	53152499	53170674	27	GCM1	GCM1
chr17	68320265	68389004	28	PRKAR1A	SLC16A6,PRKAR1A,MIR635	ARSG
chr19	50735176	50781153	29	GPR32	MGC45922,SNORD88C,LOC105372441,CLEC11A,SNORD88B,SHANK1,KLK1,C19orf48,ACPT,SNORD88A	GPR32
chr10	26430988	26524933	30	APBB1IP		APBB1IP
chr4	8503264	8583650	31	GPR78	CPZ	GPR78
chr3	46037950	46085514	32	XCR1	FYCO1,XCR1
chr1	112807123	112872962	33	LINC01356		LINC01356
chr21	15193521	15211834	34	NRIP1
chr16	85471935	85526911	35	GSE1
chr2	74036488	74089188	36	TET3		TET3
chr13	97004431	97035359	37	OXGR1	LINC00359,OXGR1
chr5	38589687	38650553	38	LIFR	LIFR,MIR3650	LIFR-AS1,LIFR
chr3	134309494	134335218	39	MIR6827	AMOTL2,MIR6827
chr3	46411895	46433764	40	CCRL2	LOC102724297,CCRL2,LTF,CCR5
chr10	112955729	112973354	41	TCF7L2	TCF7L2	TCF7L2
chr9	131624986	131715298	42	RAPGEF1		RAPGEF1
chr1	183223379	183292607	43	NMNAT2		LAMC2,NMNAT2
chr16	316792	346932	44	AXIN1	LOC100134368,NME4,AXIN1,RGS11,MRPL28,ARHGDIG,TMEM8A,PDIA2	AXIN1
chr15	67105336	67156804	45	SMAD3	SMAD3	SMAD3
chr3	15272087	15364523	46	SH3BP5	SH3BP5-AS1	SH3BP5
chr22	32684266	32746254	47	TIMP3		SYN3
chr20	62606469	62657031	48	SLCO4A1	SLCO4A1-AS1,MIR133A2	SLCO4A1
chr17	75292330	75341076	49	SLC25A19	LOC100287042,MRPS7,MIF4GD,SLC25A19,GGA3	GRB2
chr19	666965	690461	50	FSTL3	POLRMT,RNF126,FGF22,PALM	FSTL3,PRSS57
chr14	75254378	75302425	51	FOS		LINC01220,FOS
chr19	42890552	42900994	52	PSG1	PSG6,PSG10P,PSG7,PSG1
chr13	97182181	97215964	53	LINC00456	MBNL2,LINC00456
chr19	43003049	43008479	54	PSG11		PSG11
chr19	7772716	7809054	55	CLEC4GP1	EVI5L,CD209,CLEC4G,CLEC4M	CLEC4GP1
chr7	986435	1069183	56	MIR339	GPER1,ADAP1,COX19	GPR146,C7orf50,CYP2W1,MIR339
chr12	124665517	124746397	57	NCOR2
chr3	57997656	58068390	58	FLNB	FLNB	FLNB
chr17	49830133	49917433	59	TAC4	KAT7,TAC4	FLJ45513,TAC4
chr10	8350274	8439480	60	LINC00708
chr5	14086317	14156983	61	TRIO		TRIO
chr3	54858466	54905586	62	CACNA2D3-AS1	LRTM1	CACNA2D3-AS1,CACNA2D3
chr13	110347419	110431418	63	MIR8073	MIR8073,COL4A1	COL4A2
chr1	42171862	42229189	64	GUCA2A	GUCA2B,GUCA2A	FOXJ3
chr12	120228774	120262625	65	PXN	SIRT4,PXN,RNU4-1,GCN1,PXN-AS1,RPLP0,RNU4-2	PXN
chr5	174554024	174636441	66	MSX2
chr14	95468724	95504572	67	SYNE3	SNHG10,GLRX5,SCARNA13	SYNE3
chr16	14357394	14375419	68	LOC105447648	MIR365A	LOC105447648
chr19	43250489	43265870	69	LOC284344	PSG4,LOC284344,PSG9	PSG9
chr2	174631010	174703010	70	WIPF1		WIPF1
chr14	22724924	22752937	71	OXA1L	OXA1L
chr1	93754112	93780243	72	MIR760		BCAR3
chr16	81126888	81146685	73	GCSH	C16orf46,GCSH	PKD1L2
chr5	95686707	95728908	74	RHOBTB3	RFESD,RHOBTB3,SPATA9
chr10	80441860	80510255	75	TSPAN14	LOC102723703,SH2D4B,FAM213A,LOC101929574	TSPAN14
chr10	110395868	110426714	76	DUSP5
chr13	46583556	46660148	77	LRCH1		LRCH1
chr8	19655581	19706911	78	CSGALNACT1		CSGALNACT1
chr1	205283541	205304402	79	NUAK2	TMCC2	NUAK2
chr5	71563253	71578314	80	MCCC2	MCCC2	BDP1
chr8	38833856	38866876	81	PLEKHA2	PLEKHA2	TACC1
chr3	106326328	106345989	82	CBLB
chr16	10283147	10343504	83	ATF7IP2	ATF7IP2
chr3	46110724	46131286	84	CCR1
chr9	131296695	131332746	85	PPAPDC3	FAM78A	PPAPDC3
chr3	125125708	125155158	86	MIR5092		SLC12A8,MIR5092
chr7	140610364	140641666	87	DENND2A	ADCK2,DENND2A
chr17	63867085	63870594	88	CSH2	CSH2,PSMC5,GH1,CSH1,GH2,TCAM1P,CSHL1,FTSJ3,SMARCD2
chr3	125861166	125923688	89	LOC101927056	ALG1L,LOC101927056,ROPN1B	FAM86JP,LOC101927056
chr16	2820483	2847277	90	ZG16B	TCEB2,PRSS33,PRSS41,PRSS22,FLYWCH2,PRSS21	PRSS30P,PRSS21,ZG16B
chr13	20667009	20700070	91	IL17D	IL17D	IFT88
chr3	14223301	14232975	92	LSM3	XPC,LSM3
chr13	28536878	28592776	93	FLT1	FLT1
chr5	91110801	91242635	94	LUCAT1		ADGRV1
chrX	103535049	103552910	95	LOC105373300	TCEAL4,RAB40A	LOC105373300
chr1	39976936	40018534	96	MFSD2A	CAP1,MFSD2A
chr3	30492777	30550826	97	TGFBR2
chr14	76953312	77045199	98	IRF2BPL	LOC102724190	IRF2BPL,LOC283575
chr13	40776924	40803664	99	SLC25A15	MIR621,MIR320D1,MRPS31	SLC25A15,TPTE2P5
chr11	12406589	12445063	100	PARVA		PARVA
chrUn_GL000195v1	13941	53404	101	LOC389831		LOC389831
chr20	5028338	5034057	102	SLC23A2	SLC23A2
chr3	120097066	120181367	103	GSK3B	GSK3B	GPR156
chr13	23956400	24010467	104	SPATA13	ANKRD20A19P	SPATA13
chr20	50216060	50264075	105	LINC01272	CEBPB-AS1,CEBPB,LINC01273,LINC01270,LINC01272
chr11	19995197	20065333	106	NAV2		NAV2,NAV2-AS2
chr9	107243043	107289082	107	RAD23B		RAD23B
chr4	40554063	40622384	108	RBM47	RBM47	RBM47
chr4	86917635	86959822	109	AFF1	AFF1,C4orf36	AFF1,LOC100506746
chr12	7850050	7869493	110	SLC2A14	SLC2A14	SLC2A14
chr22	17941741	17996097	111	MIR648	FLJ41941,MICAL3	MICAL3,MIR648
chr2	105369639	105406720	112	FHL2	TGFBRAP1,C2orf49	FHL2
chr1	147781249	147853852	113	GJA5	GJA5,GJA8
chr1	23533659	23594003	114	ID3	E2F2,ASAP3,LOC101928163,MDS2	ID3
chr1	42982682	43018457	115	SLC2A1	SLC2A1	SLC2A1-AS1
chr8	28342468	28422866	116	ZNF395		PNOC,ZNF395
chr1	17155473	17219140	117	PADI1	PADI3,PADI2	PADI1
chr4	52934360	52969179	118	RASL11B		SCFD2
chr8	27355018	27365177	119	PTK2B	TRIM35	PTK2B
chr19	29817262	29849425	120	CCNE1		CCNE1
chr19	23510064	23563668	121	LINC01224
chr1	155158956	155168068	122	KRTCAP2	EFNA1,KRTCAP2,TRIM46,MUC1,SLC50A1,DPM3,MIR92B,MTX1,THBS3
chr17	27526820	27580804	123	LGALS9		KSR1
chr1	19863776	19877909	124	OTUD3	OTUD3,PLA2G2E,RNF186
chr2	15886910	15912709	125	MYCNUT	MYCN,MYCNUT,MYCNOS
chr9	124694753	124712154	126	MIR181B2	MIR181A2,MIR181B2	NR6A1,MIR181A2HG
chr19	29764641	29785645	127	CCNE1	C19orf12,CCNE1
chr9	109444770	109477851	128	PTPN3	PTPN3,MIR3927	PTPN3
chr7	101580491	101637720	129	MYL10	LINC01007	MYL10
chr2	191607079	191661241	130	NABP1	LOC105747689,NABP1
chr3	112365585	112417358	131	CD200	CD200
chr15	25636158	25670382	132	MIR4715
chr14	69802224	69828031	133	SLC10A1	SRSF5,LOC100289511,SLC10A1
chr19	869601	885324	134	MED16	CFD,LPPR3,ELANE,ARID3A,AZU1,PRTN3,R3HDM4,KISS1R	MED16
chr4	142347360	142416464	135	INPP4B		INPP4B
chr10	3804685	3831427	136	KLF6	KLF6
chr14	102780841	102828129	137	TRAF3	TRAF3	TRAF3
chr16	55614690	55669191	138	SLC6A2	SLC6A2,CAPNS2	SLC6A2
chr18	36593722	36635999	139	KIAA1328		FHOD3
chr6	2908478	2932354	140	SERPINB9	SERPINB9,LOC101927730,SERPINB6,SERPINB9P1
chr11	2741278	2756458	141	KCNQ1OT1	KCNQ1OT1	KCNQ1
chr2	38775105	38799396	142	GEMIN6	SRSF7	DHX57,GEMIN6
chr2	237695410	237735213	143	LRRFIP1		LRRFIP1
chr3	107981266	108040838	144	CD47
chr6	112283513	112309774	145	LAMA4	RFPL4B,LAMA4	LOC101927640
chr17	41322818	41364985	146	KRT33A	KRT34,KRTAP29-1,KRTAP16-1,KRT31,KRTAP17-1,LOC100505782	KRT33A,KRT33B
chr2	113138636	113185829	147	PSD4	IL1RN,PAX8-AS1	PSD4
chr1	67548843	67590218	148	GADD45A
chr6	148263781	148310365	149	SASH1	SASH1
chr10	5449858	5496984	150	CALML5	CALML5,CALML3-AS1,CALML3,TUBAL3	NET1
chr4	3009909	3043041	151	HTT	NOP14,HTT,HTT-AS,GRK4	GRK4
chr22	36871797	36893753	152	NCF4	CSF2RB,NCF4	NCF4
chr3	45529398	45588249	153	LIMD1	LARS2-AS1,LIMD1	LARS2
chr17	68441150	68453246	154	WIPI1	MIR635	WIPI1,PRKAR1A
chr22	37157937	37198124	155	C1QTNF6	TMPRSS6,C1QTNF6,RAC2,SSTR3,IL2RB	C1QTNF6
chr1	210252532	210280672	156	SERTAD4-AS1	HHAT,SERTAD4-AS1,SERTAD4
chr11	134038060	134083570	157	JAM3		JAM3,LOC100128239
chr4	10599645	10634732	158	CLNK		CLNK
chr3	86961211	87002787	159	VGLL3		VGLL3
chr9	87698256	87729028	160	CTSL	CTSL,CTSL3P	DAPK1,CTSL
chr14	105052138	105088842	161	GPR132	CDCA4,LOC102723354,GPR132	GPR132
chr3	138899585	138922055	162	LINC01391	LINC01391,FOXL2,FOXL2NB
chr14	75180698	75211109	163	TMED10	TMED10
chr6	37104067	37175864	164	PIM1		PIM1
chr21	31489012	31571425	165	TIAM1		TIAM1
chr16	25132667	25152421	166	LCMT1-AS2	LCMT1,LCMT1-AS1	LCMT1-AS2,LCMT1
chr5	17147699	17208416	167	BASP1	BASP1	LOC285696
chr21	26759458	26801810	168	ADAMTS1	ADAMTS1
chr3	12222791	12253994	169	PPARG	PPARG
chr20	38108337	38169411	170	TGM2		TGM2
chr10	8177479	8225048	171	LINC00708	LINC00708
chr8	102776517	102816559	172	AZIN1	AZIN1,AZIN1-AS1
chr12	96412153	96434746	173	CDK17	CDK17
chr11	10574131	10604625	174	LYVE1	LYVE1,RNF141	MRVI1,MRVI1-AS1
chr3	172122420	172147370	175	FNDC3B		FNDC3B
chr5	34770993	34849808	176	TTC23L		RAI14,MIR7641-2,TTC23L
chr1	94090834	94118584	177	ABCA4		ABCA4
chr16	84555755	84571032	178	COTL1		COTL1
chr1	89940564	89956082	179	GEMIN8P4	ZNF326,GEMIN8P4
chr2	231337807	231379941	180	MIR4777	B3GNT7	ARMC9,MIR4777
chr2	9797997	9849624	181	TAF1B		TAF1B
chr1	229617340	229645994	182	URB2		URB2,TAF5L
chr6	139509310	139545978	183	LOC645434	LOC645434
chr7	2805447	2833485	184	GNA12	GNA12	GNA12
chr3	172256134	172263686	185	GHSR		FNDC3B
chr11	7600227	7622196	186	PPFIBP2		PPFIBP2
chr9	98994525	99049452	187	COL15A1		COL15A1
chr12	104167285	104190609	188	TXNRD1	TXNRD1,NFYB
chr6	52999235	53021359	189	RN7SK	FBXO9,RN7SK,GSTA4	ICK
chr1	43472393	43478175	190	HYI	HYI,MIR6735
chr12	105294198	105318933	191	KCCAT198	C12orf75	KCCAT198
chr14	34199502	34243753	192	SPTSSA
chr17_GL000205v2_random	63019	82011	193	MGC70870	MGC70870
chr22	23802613	23823911	194	DERL3	MMP11,SMARCB1,CHCHD10,SLC2A11,DERL3,VPREB3,C22orf15	SMARCB1,GSTTP2
chr12	122696590	122710900	195	HCAR2	DENR,HCAR3,HCAR1	HCAR2
chr5	58009758	58024556	196	LOC101928569
chr5	103327213	103365179	197	C5orf30
chr8	42468303	42509374	198	SLC20A2	SMIM19	SLC20A2
chr7	3642892	3644809	199	SDK1		SDK1
chr5	172431255	172452331	200	SH3PXD2B		SH3PXD2B
chr1	204294302	204323551	201	PLEKHA6	LINC00628	PLEKHA6
chr14	68659054	68715985	202	ZFP36L1
chr1	155084878	155126365	203	EFNA1	EFNA1,KRTCAP2,TRIM46,SLC50A1,EFNA4,DPM3,LOC100505666,ADAM15	EFNA3
chr1	17466660	17482232	204	RCC2	RCC2
chr5	87152815	87155530	205	LOC101929380	MIR4280	LOC101929380
chr2	10335378	10361777	206	HPCAL1	HPCAL1	HPCAL1
chr6	15890458	15923197	207	MYLIP
chr13	44813681	44827222	208	LINC00330	LINC00330
chr1	21942936	21967555	209	HSPG2	CELA3B,HSPG2,CELA3A
chr1	245788350	245833161	210	SMYD3		SMYD3
chr8	17362695	17400941	211	MTMR7		MTMR7
chr6	21708474	21765341	212	CASC15		CASC15
chr6	35455356	35493485	213	MIR7111	TULP1	FANCE,TEAD3,RPL10A,MIR7111
chr1	1122867	1132834	214	LINC01342	TTLL10,RNF223,C1orf159,MIR200A,LINC01342,MIR429,MIR200B
chr17	29333580	29349893	215	NUFIP2	TAOK1,NUFIP2,MIR4523
chr11	10366647	10411232	216	AMPD3	AMPD3	CAND1.11
chr6	110688741	110726266	217	AMD1		CDK19
chr3	196107930	196147452	218	LINC00885	TFRC	LINC00885
chr3	125052814	125082715	219	HEG1		SLC12A8,HEG1
chr16	53414422	53431906	220	RBL2	LOC102723373,LOC643802,RBL2
chr16	15562708	15614026	221	MIR6506	NDE1,MIR484	C16orf45,MIR6506,KIAA0430
chr11	7523030	7579899	222	PPFIBP2	OLFML1,PPFIBP2	PPFIBP2
chr15	88865604	88891282	223	HAPLN3	MFGE8	ACAN,HAPLN3
chr3	184615472	184670511	224	MAGEF1	MAGEF1
chr3	186938768	186993071	225	ST6GAL1	ST6GAL1	ST6GAL1
chr2	218310801	218326250	226	PNKD	AAMP,GPBAR1,MIR6810,CATIP,MIR6513,TMBIM1,CATIP-AS1	PNKD,CATIP-AS2
chr16	11594437	11641799	227	LITAF	SNN,LITAF
chr11	96033014	96099313	228	MTMR2		MAML2
chr15	70171523	70201027	229	TLE3
chr8	17487757	17525989	230	SLC7A2	SLC7A2	SLC7A2
chr16	70691843	70718569	231	MTSS1L	VAC14-AS1,MTSS1L	VAC14
chr6	56370158	56400010	232	COL21A1
chr4	37440020	37480906	233	C4orf19		NWD2,C4orf19
chr2	98734886	98779274	234	LOC101927070	MGAT4A	LOC101927070
chr19	42931826	42933236	235	PSG7	PSG6,PSG7	PSG7
chr9	19153933	19193320	236	PLIN2	DENND4C,PLIN2
chr18	67600227	67629135	237	DSEL		LOC643542
chr10	7533339	7575486	238	ITIH5		ITIH5
chr4	152950604	152998402	239	FHDC1		FHDC1
chr10	32927343	33011733	240	ITGB1		ITGB1
chr5	57824166	57889808	241	LOC101928539	LOC101928539
chr5	81018753	81028122	242	RASGRF2-AS1		RASGRF2
chr12	124904656	124940200	243	MIR5188	SCARB1,DHX37	MIR5188,UBC
chr15	52694934	52744967	244	FAM214A	ONECUT1,FAM214A
chr2	47721307	47753126	245	MSH6	MSH6
chr14	52828629	52906644	246	GNPNAT1	GNPNAT1	FERMT2
chr8	610503	631514	247	TDRP		ERICH1
chr12	104345341	104374480	248	EID3	EID3	TXNRD1
chr7	47554787	47577338	249	TNS3	LINC01447	TNS3
chr20	812123	838962	250	FAM110A	SLC52A3,FAM110A	FAM110A
chr3	128432667	128457447	251	DNAJB8-AS1	DNAJB8,GATA2,GATA2-AS1,DNAJB8-AS1
chr10	128054312	128065660	252	PTPRE		PTPRE
chr18	9422191	9451737	253	RALBP1	RALBP1
chr1	157233463	157251539	254	ETV3
chr8	47630673	47696179	255	CEBPD	CEBPD	SPIDR
chr7	5550749	5583828	256	FSCN1	FSCN1,FBXL18,LOC221946,ACTB
chr1	201503506	201525627	257	RPS10P7	CSRP1,PHLDA3	CSRP1,RPS10P7
chr5	115928636	115949815	258	LVRN	LVRN
chr9	88005234	88060692	259	CDK20	CDK20
chr11	123428490	123475576	260	MIR4493	MIR4493
chr8	109593167	109638414	261	SYBU	SYBU	SYBU
chr8	142988159	142994346	262	CDC42P3	LY6E,C8orf31,CDC42P3	LOC100133669
chr6	10309561	10348052	263	TFAP2A-AS1
chr19	45428991	45464560	264	MIR6088	CD3EAP,VASP,PPP1R13L,PPM1N,FOSB,ERCC1,RTN2	MIR6088
chr15	101173896	101188907	265	CHSY1		CHSY1
chr3	38420821	38427285	266	ACVR2B	ACVR2B-AS1,ACVR2B
chr21	42929499	42942532	267	ERVH48-1	NDUFV3,WDR4,MIR5692B,PKNOX1,ERVH48-1
chr4	110106566	110171192	268	ELOVL6		ELOVL6
chr19	52825038	52873251	269	ZNF468	ZNF600,ZNF320,ZNF28,ZNF888,ZNF468	ZNF468
chr3	12972502	12993621	270	IQSEC1	IQSEC1	IQSEC1
chr8	20111548	20140902	271	SLC18A1	SLC18A1
chr10	101866500	101941230	272	KCNIP2	KCNIP2,MGEA5,KCNIP2-AS1	C10orf76
chr1	116619151	116661070	273	IGSF3	MIR320B1,CD58,C1orf137	IGSF3
chr2	96872508	96903648	274	FAM178B	LOC101927053,ANKRD39,ANKRD23,SEMA4C	FAM178B
chr1	182121208	182147757	275	ZNF648
chr11	12042275	12095264	276	MICAL2	DKK3,MICAL2
chr19	23310604	23328690	277	IPO5P1	IPO5P1
chr19	42875052	42875824	278	PSG1	PSG6,PSG10P	PSG1
chr10	11912447	11922260	279	PROSER2-AS1	PROSER2-AS1	UPF2
chr10	113470957	113492618	280	HABP2
chr14	96079110	96132229	281	C14orf132	C14orf132	C14orf132
chr13	91193314	91244123	282	LINC00379		LINC00379
chr7	74133312	74168171	283	EIF4H	LIMK1,LAT2,MIR590,EIF4H
chr9	107523615	107558059	284	KLF4	KLF4
chr1	7988631	8020302	285	ERRFI1	PARK7,TNFRSF9	ERRFI1
chr20	1396819	1423168	286	FKBP1A	FKBP1A,NSFL1C,MIR6869
chr15	74374117	74407309	287	MIR6881	CYP11A1,SEMA7A,MIR6881,LOC729739
chr7	75704796	75735377	288	HIP1		HIP1
chr7	73730509	73746824	289	ABHD11	MIR4284,ABHD11,STX1A,DNAJC30,CLDN3,WBSCR22	ABHD11,ABHD11-AS1
chr1	102826061	102841489	290	COL11A1
chr14	31924054	31968440	291	ARHGAP5-AS1
chr19	39106752	39155425	292	PAK4	SYCN,PAK4,NCCRP1	PAPL,PAK4
chr6	169070559	169099985	293	LOC101929504
chr7	151683223	151687999	294	PRKAG2		PRKAG2
chr6	30841316	30877019	295	DDR1	MIR4640,DDR1,GTF2H4,VARS2,LINC00243
chr10	19765751	19784365	296	PLXDC2	PLXDC2,LOC101928834
chr7	129946543	130010777	297	UBE2H	UBE2H,ZC3HC1	UBE2H
chr3	190581140	190597776	298	IL1RAP		IL1RAP
chr8	37589129	37604814	299	LINC01605
chr19	4208650	4236630	300	EBI3	SHD,CCDC94,SIRT6	EBI3,ANKRD24
chr8	102057956	102114450	301	NCALD	MIR5680	NCALD
chr6	121634512	121694978	302	GJA1
chr4	37972862	38022126	303	PTTG2	PTTG2	TBC1D1
chr2	84888363	84912313	304	TMSB10	TRABD2A	TMSB10
chr5	150107677	150143563	305	CSF1R	CDX1,SLC6A7,CSF1R	PDGFRB,CSF1R
chr3	119304377	119326902	306	ARHGAP31-AS1		ARHGAP31,ARHGAP31-AS1
chr15	85307821	85354649	307	MIR7706	MIR7706,AKAP13
chr22	36922229	36929196	308	CSF2RB	LL22NC01-81G9.3	CSF2RB
chr4	41124945	41186606	309	APBB2	APBB2	APBB2
chr10	29860213	29895754	310	SVIL
chr8	134538685	134562456	311	ZFAT-AS1	ZFAT-AS1	ZFAT
chr1	160904733	160913859	312	LOC101928372	LOC101928372,CD244,ITLN1,ITLN2
chr5	43168806	43221429	313	NIM1K	ZNF131	ZNF131,NIM1K
chr19	52722304	52742940	314	ZNF611	ZNF83,ZNF600	ZNF611
chr14	61925598	61950584	315	SYT16	SYT16
chr1	93689640	93717908	316	BCAR3	BCAR3	BCAR3
chr1	24673368	24742814	317	CLIC4	CLIC4,SRRM1
chr1	208046431	208093759	318	CD34		PLXNA2
chr6	137756899	137777805	319	LOC100507406	LOC100507406
chr12	43569467	43607204	320	ADAMTS20	ADAMTS20
chr18	6556915	6591787	321	LINC01387		LINC01387
chr21	14864660	14890521	322	NRIP1
chr3	128392047	128417489	323	DNAJB8-AS1	DNAJB8,DNAJB8-AS1	EEFSEC
chr16	81575783	81600583	324	MIR6504	MIR7854,MIR6504	CMIP
chr6	134883080	134937346	325	ALDH8A1	MIR3662,ALDH8A1	ALDH8A1
chr13	40439087	40460501	326	LINC00598		LINC00598
chr5	36155253	36169036	327	SKP2	MIR580,LMBRD2	SKP2
chr7	54967324	55074128	328	EGFR		EGFR
chrX	52974591	52989269	329	FAM156A	FAM156A,FAM156B	FAM156A
chr3	13824429	13859785	330	WNT7A		WNT7A
chr4	165212239	165244663	331	KLHL2	GK3P	KLHL2
chr5	16886360	16919242	332	MYO10		MYO10
chr5	175281246	175304379	333	DRD1
chr13	102690710	102725363	334	METTL21C	CCDC168,TEX30	METTL21C
chr7	131234833	131251772	335	MKLN1-AS		MKLN1
chr3	127809201	127836317	336	MGLL		MGLL
chr16	66344785	66362160	337	CDH5	CDH5,LINC00920
chr1	240644465	240652901	338	GREM2	GREM2
chr19	11849594	11861311	339	ZNF439	ZNF439,ZNF69,ZNF440
chr17	44097021	44111473	340	HDAC5	G6PC3,HDAC5,C17orf53,LSM12	HDAC5
chr9	124558877	124573527	341	NR5A1		NR6A1
chr19	45500980	45522129	342	VASP	FOSB,RTN2	PPM1N,VASP
chr18	54235838	54264500	343	POLI	SNORA37,MBD2,POLI
chr11	122697726	122710637	344	UBASH3B		UBASH3B
chr9	76362515	76381895	345	RFK	RFK,RPSAP9
chr17	80111362	80129313	346	GAA	GAA,CARD14,EIF4A3,MIR1268B	GAA
chr9	91182336	91212686	347	LOC100129316
chr1	179793356	179839454	348	TOR1AIP2	TOR1AIP1,TOR1AIP2	FAM163A
chr21	42955429	42970043	349	MIR5692B	ERVH48-1,PKNOX1,MIR5692B
chr9	134355588	134376284	350	RXRA	RXRA,MIR4669	RXRA
[truncated: 1,620 more rows]

## Sheet: MED1_TSC
Chromosome	Start	End	Rank	Closest_Gene	Proximal_Genes	Overlap_Genes
[truncated: 337 more rows]

[truncated: 2 more sheets: MED1_EVTD3, MED1_EVTD8]
