# Supplementary material for: The transcriptional regulatory network modulating human trophoblast stem cells to extravillous trophoblast differentiation
Source: Nat Commun. 2024 Feb 12;15:1285. doi: 10.1038/s41467-024-45669-2 (PMC10861538; doi:10.1038/s41467-024-45669-2)
Supplement: Supplementary file 7 — Supplementary Data 4 [file 41467_2024_45669_MOESM7_ESM.xlsx]

## Sheet: Sheet1
Supplementary Data 4. DEGs upon KD of EVT TFs
TFAP2C KD		DLX5 KD		DLX6 KD		ASCL2 KD		ZNF439 KD		NRIP1 KD
High	Low	High	Low	High	Low	High	Low	High	Low	High	Low
ABCA1	AACS	A2ML1	7SK	ABCA1	AACS	A2ML1	AADACL3	A2ML1	ABCA7	A2ML1	AACS
AC005176.1	AADACL3	AASS	AADACL3	ABCG1	AADACL3	AASS	ABCA7	ABCA3	AC003093.1	ABCA1	AADACL3
AC008687.6	AARSD1	ABAT	ABCA7	ABHD2	AAMDC	ABCA4	ABHD17C	ABCA4	AC005332.6	ABCA3	ABCA7
AC010328.1	ABCA7	ABCA4	ABCG2	ABLIM1	ABCA7	ABCC2	AC002470.2	ABCB10	AC005523.2	ABCB1	ABCC10
AC010653.2	ABCC10	ABCC2	ABHD17C	AC002480.1	ABCE1	ABCC5	AC002996.1	ABCC2	AC007106.1	ABCB11	ABLIM2
AC015712.6	ABHD15	ABCC5	ABLIM2	AC005176.1	AC002996.1	ABHD2	AC003093.1	ABCC5	AC011330.1	ABCG1	AC002996.1
AC015849.5	ABRACL	ABHD15	ABTB1	AC008012.1	AC003093.1	ABLIM1	AC004997.1	ABHD2	AC022126.1	ABLIM1	AC003093.1
AC016722.1	AC002996.1	ABLIM1	AC002470.2	AC010503.4	AC004156.1	AC002480.1	AC005332.6	ABLIM1	AC022966.1	AC005176.1	AC004156.1
AC016727.1	AC003093.1	AC002480.1	AC002996.1	AC010653.2	AC004997.1	AC005532.1	AC007040.2	ABLIM3	AC023024.2	AC005532.1	AC004997.1
AC068234.1	AC004846.1	AC008764.3	AC003093.1	AC012321.1	AC005332.6	AC006115.2	AC008687.1	AC002480.1	AC061975.1	AC006115.2	AC005332.6
AC090826.1	AC004997.1	AC009084.3	AC004707.1	AC013394.1	AC007040.2	AC007192.1	AC008798.3	AC003006.1	AC061975.4	AC008763.3	AC005540.1
AC091100.1	AC005332.6	AC009133.6	AC007106.1	AC027237.3	AC008798.3	AC008012.1	AC010323.1	AC007620.2	AC061975.6	AC009088.3	AC007040.2
AC092299.1	AC005540.1	AC010503.4	AC007319.1	AC040162.1	AC012085.1	AC010503.4	AC012085.1	AC008012.1	AC090796.1	AC009879.3	AC008738.5
AC092490.1	AC023024.2	AC010653.2	AC008687.1	AC063944.1	AC020763.4	AC010653.2	AC020763.4	AC009133.6	AC092718.2	AC010422.3	AC008798.3
AC093827.4	AC048338.1	AC016831.1	AC008687.4	AC069288.1	AC023024.2	AC010776.2	AC022966.1	AC009879.3	AC104534.1	AC010503.4	AC009070.1
AC093866.1	AC061975.1	AC022150.4	AC008687.6	AC087632.2	AC048338.1	AC011503.1	AC023024.2	AC010503.4	AC211433.1	AC010776.2	AC012085.1
AC226119.2	AC061975.4	AC027237.3	AC008738.5	AC087721.2	AC061975.1	AC012321.1	AC041005.1	AC010735.2	AC245100.3	AC026785.3	AC020763.4
ACACB	AC068946.2	AC063944.1	AC012085.1	AC092299.1	AC061975.4	AC012414.4	AC048338.1	AC011448.1	ACAN	AC027237.3	AC023024.2
ACKR3	AC078883.1	AC069234.3	AC015849.5	AC092807.3	AC090796.1	AC020978.5	AC061975.1	AC012321.1	ACBD3	AC063944.1	AC061975.1
ACOT11	AC092718.2	AC069288.1	AC022126.1	AC226119.2	AC092718.2	AC022150.4	AC061975.4	AC012414.4	ACKR2	AC069288.1	AC061975.4
ACOXL	AC093423.3	AC087632.2	AC022966.1	AC244153.1	AC093423.3	AC027237.3	AC068234.1	AC018755.3	ACKR3	AC087721.2	AC061975.6
ACSS1	AC122688.3	AC087721.2	AC026765.3	AC245041.2	AC103982.1	AC060814.2	AC090796.1	AC022613.1	ACO1	AC090971.1	AC090796.1
ADGRE2	AC125611.3	AC092807.3	AC048338.1	ACHE	AC122688.3	AC063944.1	AC092718.2	AC026412.1	ACSL4	AC092299.1	AC092647.5
ADGRF4	ACTB	AC098595.1	AC061975.1	ACOT7	AC136621.1	AC083862.1	AC093423.3	AC063944.1	ACTR6	AC108676.1	AC092718.2
ADGRL3	ACTN1	AC108676.1	AC061975.4	ACOXL	AC138811.2	AC084759.3	AC103982.1	AC068385.1	ACVRL1	AC226119.2	AC092819.3
ADHFE1	ADA	AC125807.2	AC061975.6	ACSF3	ACADS	AC087632.2	AC122688.3	AC068580.4	ADA	AC244153.1	AC093423.3
ADPRM	ADAM15	AC244153.1	AC068547.1	ACSS1	ACTL10	AC087721.2	AC136621.1	AC087721.2	ADAM12	AC245041.2	AC103982.1
AFF1	ADAM19	AC245041.1	AC068946.2	ACTA1	ADA	AC092299.1	AC254633.1	AC090510.1	ADAM19	ACHE	AC122688.3
AGAP1	ADAM22	AC245041.2	AC091806.1	ACVR1B	ADAM15	AC092718.5	ACAN	AC092073.1	ADAMTS20	ACTA1	AC136621.1
AGO2	ADAM8	ACE2	AC092070.2	AD000671.1	ADAM19	AC092807.3	ACSL4	AC092718.5	ADAMTS6	ACTG2	ACAN
AGPAT3	ADAMTS1	ACHE	AC099329.2	ADGRF4	ADAM22	AC093151.5	ACVRL1	AC092807.3	ADAMTSL4	ACVR1B	ACOX2
AGPAT5	ADAMTS4	ACSF3	AC104452.1	ADGRG1	ADAM28	AC108676.1	ADA	AC093525.2	ADAP2	ADCY9	ADA
AHDC1	ADAMTSL4	ACTA1	AC104534.1	ADGRL3	ADAMTSL4	AC125807.2	ADAM12	AC107918.4	ADCY7	ADGRG1	ADAM15
AHR	ADAP2	ACTA2	AC106706.1	ADHFE1	ADAP2	AC244153.1	ADAM19	AC108676.1	ADGRG6	ADGRL2	ADAM19
AIG1	ADGRA3	ACTC1	AC112487.1	ADIRF-AS1	ADGRA3	AC245041.1	ADAMTS20	AC120114.2	AF127577.4	ADGRL3	ADAM22
AL031777.2	ADGRB2	ACTG2	AC135050.2	ADORA2A	AF127577.4	AC245041.2	ADAMTS4	AC125807.2	AFAP1	ADHFE1	ADAM8
AL049629.2	ADH5	ACVR1B	AC211433.1	AFAP1L2	AFAP1	ACE2	ADAP2	AC129926.1	AFF1	ADIRF	ADAMTS20
AL133467.3	AF127577.4	ADAMTSL5	AC245100.3	AGAP1	AFAP1L1	ACHE	ADGRG6	AC138894.1	AIF1L	ADIRF-AS1	ADAMTS4
AL139005.1	AFAP1	ADCY9	ACAN	AGPAT3	AGPAT4	ACP3	AF127577.4	AC141586.3	AK5	ADORA2A	ADAMTSL4
AL158206.1	AFAP1L1	ADD3	ACKR3	AHR	AIDA	ACSF3	AFAP1	AC241585.2	AKR1A1	AFAP1L2	ADAP2
AL391650.2	AGPAT1	ADGRG1	ACSL4	AIFM2	AIF1L	ACSL5	AFAP1L1	AC244153.1	AL035078.4	AGPAT3	ADGRB2
ALOX12B	AGPAT4	ADGRL2	ACVRL1	AIG1	AK5	ACSM3	AGPAT4	AC245041.2	AL136295.1	AIG1	ADGRG6
ALOX5	AGRN	ADGRL3	ADAM12	AKAP12	AKT1	ACSS1	AIF1L	AC245100.6	AL137803.1	AK4	ADH5
ALOXE3	AIDA	ADIRF	ADAM19	AL035661.1	AL138720.1	ACTA1	AK5	ACHE	AL138720.1	AKAP12	AF127577.4
ALPP	AIF1L	ADIRF-AS1	ADAM28	AL133467.3	AL138900.2	ACTG2	AKT1	ACOT7	AL391422.4	AKAP6	AFAP1
AMT	AK5	ADORA2A	ADAMTS20	AL365181.3	AL161665.1	ADAMTSL5	AL138720.1	ACOT9	ALDH3B1	AL035661.1	AFAP1L1
ANGPT2	AKT1	ADRA2C	ADAMTS6	AL445487.1	AL161772.1	ADCY9	AL161772.1	ACOXL	ALDH8A1	AL133467.3	AGPAT4
AOC1	AL138720.1	AFAP1L2	ADAMTSL1	AL590666.2	AL391422.4	ADD3	AL357033.1	ACSF3	ALPL	AL139385.1	AIF1L
AP000851.1	AL161772.1	AGPAT3	ADAP2	ALDH3A2	AL591806.2	ADGRF1	AL358472.6	ACSM3	ALPP	AL161431.1	AJAP1
APMAP	AL451062.2	AGRN	ADCY5	ALOX5	ALDH2	ADGRG1	AL391422.4	ACTA1	AMIGO2	AL365181.3	AK5
APOBEC2	AL669918.1	AK4	ADCY7	ANKH	ALDH3B1	ADGRL2	AL451062.2	ACTA2	AMPD2	AL445487.1	AKT1
APOL4	ALDH1B1	AKAP12	ADGRG6	ANKRD1	ALDH8A1	ADGRL3	AL669918.1	ACTG2	AMZ1	AL590666.2	AL033523.1
APOOL	ALDH2	AKAP6	ADGRV1	ANKRD33B	ALKBH7	ADIRF	ALDH1L2	ACVR1B	ANGPT4	ALDH1A3	AL137803.1
AQP3	ALDH3B1	AL031587.5	ADM	ANKRD44	AMIGO2	ADIRF-AS1	ALDH2	ADCY1	ANGPTL4	ALDH4A1	AL138720.1
ARAP2	ALDH7A1	AL136295.4	AF127577.4	ANKRD65	ANGPT4	ADORA2A	ALDH3B1	ADCY9	ANK2	AMIGO1	AL138900.2
ARAP3	ALDH8A1	AL139385.1	AFAP1	ANLN	ANKDD1A	ADRA2C	ALKBH7	ADGRG1	ANKRD13A	AMOT	AL161772.1
ARG2	ALKBH7	AL161431.1	AFF1	ANOS1	ANKRD13A	ADRB1	ALPL	ADGRL2	ANKRD24	AMZ2P1	AL390719.1
ARHGAP26	ALS2CL	AL365181.3	AGPAT5	ANXA3	ANKRD24	AFAP1L2	AMIGO2	ADGRL3	ANO1	ANGPT2	AL391422.4
ARHGAP42	ALYREF	AL391121.1	AIF1L	ANXA8	ANKRD50	AGL	AMPD3	ADIRF	ANPEP	ANKEF1	AL669918.1
ARHGEF10L	AMIGO2	AL445487.1	AK5	ANXA8L1	ANPEP	AGPAT3	AMZ1	ADORA2A	ANTXR2	ANKRD33B	ALDH2
ARL4A	AMN	AL512785.2	AL049629.2	AP000944.5	ANTXR2	AGRN	ANGPT4	ADRA2C	ANXA4	ANKRD44	ALDH3B1
ARLNC1	ANKDD1A	AL590666.2	AL137803.1	AP006222.2	ANXA4	AHDC1	ANGPTL4	AF274858.1	AP000547.3	ANLN	ALPP
ARNT2	ANKRD13A	ALDH1A3	AL139011.2	AP1S3	AP001189.1	AHR	ANKDD1A	AFAP1L2	AP001189.1	ANXA3	AMDHD2
ARRB1	ANKRD24	ALDH3A2	AL358472.6	APBB1	APAF1	AIG1	ANKRD24	AGAP2-AS1	AP5B1	AP000851.1	AMIGO2
ARRDC3	ANKRD50	ALDH4A1	AL391422.4	APMAP	APBB1IP	AJUBA	ANKRD50	AGPAT2	APBB1IP	AP1S3	AMPD2
ASB13	ANKRD6	ALS2CL	AL451062.2	APOBEC3B	APLP1	AKAP12	ANO1	AGPAT3	APLP1	AP3S2	AMZ1
ASB2	ANKS6	AMIGO1	AL591846.1	APOBEC3C	APOBR	AKAP6	ANPEP	AGRN	APOBEC2	APLP2	ANGPTL4
ASNS	ANLN	AMN	ALDH18A1	APOE	ARHGAP10	AL035661.1	ANTXR2	AIFM2	APOC1	APMAP	ANKDD1A
ATF3	ANPEP	AMOT	ALDH3B2	APOL1	ARHGAP31	AL117327.1	AP001189.1	AIG1	ARFGAP3	APOBEC3B	ANKRD13A
ATP10D	ANTXR2	ANK1	ALPL	ARAP2	ARHGAP33	AL136295.4	AP1M1	AK4	ARHGAP24	APOBEC3C	ANKRD24
ATP2B4	AP001189.1	ANKEF1	ALPP	ARHGAP11A	ARHGEF16	AL139385.1	APBB1IP	AKAP12	ARHGAP31	APOE	ANKRD50
ATP2C2	AP1M2	ANKH	AMDHD2	ARHGAP18	ARHGEF2	AL161431.1	APLP1	AKAP6	ARHGEF16	APOL4	ANKRD53
ATP6V0A1	APAF1	ANKRD1	AMIGO2	ARHGAP22	ARHGEF7	AL161665.1	APOBEC2	AKR7A2	ARHGEF2	ARAP2	ANO7
BACE2	APBB1IP	ANKRD2	AMPD3	ARHGAP35	ARL13B	AL356056.2	APOBR	AL035252.3	ARHGEF7	ARFGEF3	ANPEP
BCL2	APLP1	ANKRD33B	AMZ1	ARHGAP40	ARL14EPL	AL365181.3	APOC1	AL159987.1	ARL6IP5	ARG2	ANTXR2
BCL7A	APOBR	ANKRD44	ANGPTL4	ARHGEF40	ARL6IP1	AL391121.1	ARCN1	AL365181.3	ARMC8	ARHGAP18	AP000295.1
BCL9L	APOL6	ANLN	ANKDD1A	ARL15	ARPC1B	AL445487.1	ARHGAP31	AL391121.1	ARNT	ARHGAP35	AP001189.1
BCORL1	ARHGAP10	ANOS1	ANKRD13D	ARL17A	ARSK	AL512785.2	ARHGEF16	AL445487.1	ARSK	ARNTL	AP3S1
BDKRB2	ARHGAP11A	ANTXR1	ANKRD24	ARNT2	ASAP3	AL590666.2	ARHGEF2	AL512274.1	ASAP3	ARRB1	AP5B1
BEX2	ARHGAP28	ANXA3	ANO1	ARRB1	ASCC2	ALCAM	ARL14EPL	AL512785.2	ASCL2	ARRDC3	APAF1
BSPRY	ARHGAP31	ANXA8	ANTXR2	ART4	ASCL2	ALDH1A3	ARPC1B	AL590666.2	ASIC1	ASAP2	APBB1IP
BTG1	ARHGAP4	ANXA8L1	ANXA4	ASAP2	ASIC1	ALDH3A2	ARSA	ALDH1A3	ASS1	ASDURF	APCDD1
BTG2	ARHGDIB	AP000446.1	AP3S1	ASB2	ASPH	ALDH5A1	ARSK	ALDH3A2	ATF6B	ASNS	APLP1
C1orf50	ARHGEF10	AP000944.5	APBB1IP	ASDURF	ASPHD2	ALDH7A1	ASAP3	ALDH4A1	ATG4C	ATF3	APOBR
C9orf72	ARHGEF2	AP1S3	APOBEC2	ASNS	ATOH8	ALOX5	ASCC2	ALDH7A1	ATOH8	ATF5	APOL6
CA12	ARPC1B	APBB1	APOC1	ATP12A	ATP11C	ALS2CL	ASCL2	ALOX5	ATP2B1	ATP2A3	AQP9
CABYR	ARPC4	APMAP	APOL4	ATP6V1G2-DDX39B	ATP2B1	AMIGO1	ASIC1	ALS2CL	ATRN	ATP2B4	ARHGAP10
CACNA1C	ARPC5	APOBEC3B	AQP11	ATP8B1	ATXN7L3B	AMOT	ASL	AMOT	ATXN2	ATP6V0E2	ARHGAP28
CACNA2D3	ARPIN	APOBEC3C	AQP9	AURKA	B2M	AMOTL1	ASPHD2	ANAPC7	B3GNT7	ATP8B1	ARHGAP31
CASP1P2	ARSA	APOL1	ARHGAP24	AXL	B3GNT7	ANAPC4	ATG4C	ANGPT2	B4GALT3	AXL	ARHGAP33
CASP4	ARSB	APOL6	ARL5A	B4GALNT3	B4GALT7	ANK1	ATOH8	ANGPTL7	B4GALT4	B4GALNT3	ARHGDIB
CASTOR2	ARVCF	ARFGEF3	ARLNC1	B4GALT6	BAIAP2L1	ANKH	ATP6V1B1-AS1	ANKH	B4GALT7	BACE2	ARHGEF10
CAVIN1	ASAP3	ARG2	ARPC1B	BAMBI	BEAN1	ANKRD2	ATPAF2	ANKRD1	BAIAP2L1	BARD1	ARHGEF16
CCDC127	ASCL2	ARHGAP11A	ASB2	BCAM	BFAR	ANKRD33B	B3GNT7	ANKRD2	BCAR3	BCAM	ARHGEF2
CCDC144NL	ASIC1	ARHGAP18	ASCL2	BCAN	BIN2	ANKRD34B	B4GALT7	ANKRD33B	BCAR4	BDKRB2	ARHGEF7
CCK	ASPH	ARHGAP22	ASS1	BCL2L1	BMP4	ANKRD44	BAIAP2L1	ANKRD44	BEAN1	BEND7	ARID3A
CCR7	ASPSCR1	ARHGAP23	ATOH8	BDKRB2	BOLA3	ANKRD65	BASP1-AS1	ANKRD65	BGN	BHLHE40	ARL14EPL
CCSAP	ASXL1	ARHGAP35	ATP2C2	BEND7	BVES	ANLN	BCAR3	ANKS6	BIN2	BHLHE41	ARL6IP6
CCSER2	ATOH8	ARHGAP39	B3GNT7	BEST1	C15orf48	ANO6	BEAN1	ANLN	BMP2K	BICDL1	ARNT
CD200	ATP11C	ARHGAP44	BAD	BEX2	C17orf49	ANOS1	BGN	ANOS1	BMT2	BID	ARPC1B
CDA	ATP2B1	ARHGEF17	BCAR4	BICDL2	C1GALT1C1	ANXA3	BRICD5	ANXA3	BNIP2	BIRC3	ARPIN
CDH26	ATP7B	ARHGEF18	BCKDHB	BID	C1orf105	ANXA8	C12orf57	ANXA8	BOC	BLOC1S2	ARSA
CDKN1A	ATXN10	ARL15	BGN	BIRC3	C1QTNF12	ANXA8L1	C15orf48	ANXA8L1	BOD1	BMP7	ARSK
CDO1	AVEN	ARL17A	BPGM	BIRC5	C1QTNF6	AP000446.1	C17orf49	AP000356.5	BPNT2	BMPR1A	ASAP3
CEP85	AXIN1	ARL2BP	C15orf48	BLOC1S2	C20orf194	AP1S3	C1orf158	AP1S1	BRICD5	BNIPL	ASCC2
CERS3	B3GALNT1	ARSI	C16orf74	BMP6	C2orf88	APBB1	C1QTNF12	AP1S3	BTBD1	BSPRY	ASCL2
CFAP251	B3GNT7	ART4	C1QTNF1-AS1	BMP7	C6orf141	APLP2	C1QTNF6	AP3B2	BTRC	BTBD3	ASIC1
CLCN4	B4GALT2	ARX	C1QTNF12	BMPR1A	C8orf31	APMAP	C20orf194	APBB1	C15orf48	BTN2A2	ASMTL
CLCN6	B4GALT4	ASAP2	C2orf72	BNIPL	CA2	APOBEC3B	C2orf88	APMAP	C1orf115	C11orf45	ASPH
CLDN1	B4GALT7	ASF1B	C5AR1	BSPRY	CALD1	APOBEC3C	C5AR1	APOBEC3B	C1QTNF12	C11orf80	ASPHD2
CLGN	BAIAP2L1	ASXL1	C8G	BTBD3	CALHM2	APOL1	C8orf31	APOBEC3C	C1QTNF6	C17orf58	ATG4C
CLIC5	BATF2	ATAD2	CA2	BTG2	CALHM3	APOL3	CA2	APOE	C2CD2	C19orf33	ATOH8
CLIP4	BDH2	ATF5	CALHM2	BTN2A2	CALM3	APOL6	CACNB3	APOL1	C2orf72	C1QTNF1	ATP11C
CLMN	BEAN1	ATP6V0E2	CALHM3	BUB1	CAMK2N1	ARAP2	CALHM2	AREG	C8G	C6orf132	ATP2B1
CLNK	BNC1	ATP6V1G2-DDX39B	CALU	C11orf45	CAPG	ARFGEF3	CALU	ARFGEF3	C8orf31	CA12	ATP6V1B1-AS1
CNBD2	BORCS6	ATP8B1	CAMK2N1	C19orf33	CARM1	ARHGAP11A	CAPG	ARHGAP11A	CA2	CACNA1C	ATP7B
CNGB1	BSCL2	ATXN1	CARD16	C1orf116	CASTOR1	ARHGAP18	CARD16	ARHGAP22	CALD1	CACNG4	AXIN1
CNNM4	BTN3A1	AURKA	CASP4	C1S	CAVIN3	ARHGAP22	CARS1	ARHGAP23	CALHM2	CASP3	B2M
COBLL1	BTN3A2	AXL	CATSPERZ	C3orf52	CAVIN4	ARHGAP23	CASTOR1	ARHGAP35	CAPN6	CAVIN1	B3GNT7
COLEC12	C12orf75	B4GALNT3	CBFA2T3	C6orf132	CBL	ARHGAP29	CATSPERZ	ARHGAP40	CARD16	CBX8	B4GALT7
COSMOC	C1orf105	B4GALT6	CBLB	CA12	CCDC134	ARHGAP35	CAVIN3	ARHGAP44	CARD6	CCBE1	BAIAP2L1
COX7C	C1QTNF12	BACH2	CCDC80	CACNA2D3	CCDC80	ARHGAP44	CAVIN4	ARHGAP8	CASTOR1	CCDC120	BAK1
CPD	C1QTNF6	BAG2	CCNE1	CACNG4	CCDC88A	ARHGEF40	CBLB	ARL10	CAVIN4	CCDC24	BCAR3
CRACD	C20orf194	BAMBI	CCSAP	CADM1	CCNE1	ARL10	CCDC107	ARL15	CBL	CCK	BCAR4
CREB3L1	C20orf27	BARD1	CD200	CARD11	CCNG2	ARL15	CCDC134	ARL2BP	CBLB	CCKBR	BDH2
CRIM1	C6orf141	BARX2	CD55	CARD17	CCNYL1	ARL17A	CCDC71L	ARL6IP1	CBX3	CCL28	BEAN1
CRYAB	C8orf31	BCAM	CD63	CAVIN1	CCR1	ARL2BP	CCDC80	ARRB1	CCNE1	CCL5	BEST3
CRYBG2	C8orf82	BCAN	CD7	CAVIN2	CCT3	ARRB1	CCDC88A	ARRB2	CCNT1	CCN1	BGN
CST1	CA2	BCAT1	CEACAMP10	CBS	CD151	ART4	CCNE1	ASAP2	CCR1	CCND3	BICD2
CTH	CACNB3	BCOR	CEACAMP11	CBX6	CD22	ASAP2	CCR1	ASB13	CCR5AS	CD44	BMF
CTSE	CALD1	BEND7	CEBPA	CCDC102A	CD276	ASB8	CD22	ASRGL1	CCSAP	CD69	BMP4
CTSH	CAMSAP1	BICDL1	CEBPB	CCDC24	CD7	ASPM	CD276	ATL1	CD200	CD74	BNC1
CUL9	CAPG	BID	CEP85	CCL28	CDC42SE2	ATP11B	CD7	ATP6V0E2	CD46	CD83	BRICD5
CUZD1	CAPN2	BIN1	CERS5	CCN1	CDK16	ATP12A	CDC37	ATP8B1	CD55	CD99	BTBD10
CXCL17	CAPNS1	BIRC3	CFAP251	CCNA2	CDK17	ATP2B4	CDC42EP5	AXL	CD7	CD99P1	BTN3A2
CYP19A1	CARD10	BIRC5	CGA	CCNB2	CDK7	ATP6V0E2	CDC42SE2	B3GNT9	CDC42EP1	CDC25A	C18orf54
CYP1A1	CASTOR1	BLM	CGB1	CCND2	CDKN1C	ATP8B1	CDK17	B4GALNT3	CDC42SE2	CDC6	C1QTNF12
CYP1B1	CAV1	BMP6	CGB2	CD44	CDR2	ATXN1	CDK7	B4GALNT4	CDK17	CDCP1	C1QTNF6
CYP26A1	CAV2	BMP7	CGB3	CD69	CEACAM1	AURKA	CEACAM1	B4GALT2	CDK19	CDIP1	C20orf194
CYP2J2	CAVIN3	BMPR1A	CGB5	CD74	CENPX	AXL	CENPX	BACE1	CDK7	CDK1	C2orf88
CYP8B1	CAVIN4	BSPRY	CGB7	CD83	CEP170	B3GNT5	CGA	BACH2	CEACAM1	CDK18	C8G
DAB2	CBL	BTBD3	CGB8	CD99	CHD1L	B4GALT6	CGB1	BAG1	CEACAMP10	CDK6	C8orf31
DDIT3	CCDC134	BTC	CGREF1	CDA	CHD3	BAG2	CGB2	BAG2	CENPX	CENPF	CA2
DDR2	CCDC80	BTN2A2	CHAC1	CDC20	CHMP1B	BAMBI	CGB3	BAIAP3	CEP44	CENPV	CACNB3
DEGS2	CCDC85C	BUB1	CHCHD10	CDC25A	CHPF2	BCAM	CGB5	BAMBI	CFAP298-TCP10L	CEP295	CADM2
DEPDC1B	CCDC92	C11orf80	CHODL	CDC25B	CHRM5	BCAN	CGB7	BANK1	CGA	CEP68	CALD1
DEPP1	CCHCR1	C19orf33	CHRNE	CDC6	CHRNE	BCAS4	CGB8	BBS9	CGB1	CERS4	CALHM2
DGKD	CCNB1	C1orf116	CHST11	CDCA2	CHST10	BCAT1	CHCHD10	BCAM	CGB2	CFD	CALHM3
DHRS9	CCNE1	C1orf226	CHST7	CDCA3	CHST14	BCAT2	CHRM5	BCAT1	CGB3	CGN	CALM3
DLG3	CCNG2	C1orf50	CHSY1	CDCA5	CHST7	BDKRB2	CHRNE	BCOR	CGB5	CHRNB1	CAMK2N1
DLGAP2	CCNYL1	C6orf132	CILP2	CDCA7	CHSY3	BEND6	CHST10	BEND7	CGB7	CITED4	CAPG
DNAJB5	CCR1	CA8	CISH	CDCA8	CILK1	BEND7	CHST11	BEX2	CGB8	CKAP5	CARD6
DNER	CD151	CACNG4	CKAP4	CDCP1	CILP2	BEX3	CHST7	BHLHB9	CHMP1B	CKS2	CARM1
DPEP2	CD24	CADM1	CKMT1A	CDK1	CKAP4	BHLHB9	CILP2	BHLHE41	CHRM5	CLCC1	CASTOR1
DUSP16	CD276	CARD11	CKMT1B	CDK14	CLMP	BHLHE41	CKAP4	BICD1	CHRNE	CLDN1	CATSPERZ
DYSF	CD7	CASK	CLEC11A	CDK6	CLN5	BID	CLEC11A	BICD2	CHST10	CLDN3	CAV1
EGFR	CDC42EP2	CASP10	CLEC7A	CDKN1A	CLSTN2	BIN1	CLEC7A	BICDL1	CHST11	CLDN4	CAV2
EGLN3	CDC42EP5	CASZ1	CLIC3	CEACAM19	CLSTN3	BIRC3	CLMP	BID	CHST2	CLGN	CAVIN3
EGR1	CDCA4	CAVIN1	CLIC4	CEMIP2	CMTM3	BIRC5	CLSTN3	BIK	CHST7	CLIC5	CAVIN4
ELK1	CDH1	CAVIN2	CLIP2	CENPA	CNPY2	BLOC1S2	CMTM3	BIN1	CHSY1	CLIP2	CBL
ELOVL7	CDH23	CBX6	CLK1	CENPU	COG6	BMP6	CNN2	BIRC3	CILK1	CLTRN	CCDC134
EMP2	CDH3	CBX8	CLK2	CEP55	COL15A1	BMP7	CNPY2	BIRC5	CILP2	CLU	CCDC80
ENG	CDK17	CCBE1	CLMN	CERS4	COL21A1	BMPR1A	CNTNAP3	BLOC1S2	CISH	CMTM7	CCDC88A
ENPP4	CDK7	CCDC102A	CNPY2	CFB	COL27A1	BNIPL	COG6	BLVRA	CKAP4	CNBD2	CCNB1
EPHA2	CDV3	CCDC120	COL21A1	CFD	COL4A1	BRCA2	COL15A1	BLVRB	CLDND1	CNGB1	CCNE1
EPHX1	CEACAM1	CCDC144NL	COL4A3	CGN	COL4A2	BSPRY	COL21A1	BMP6	CLEC7A	CNN3	CCNG2
EPS8L1	CENPX	CCDC18	COL5A2	CHDH	COL5A2	BST2	COL27A1	BMP7	CLN5	COL1A2	CCNYL1
ERCC4	CEP170	CCDC24	COL9A3	CHST6	COL7A1	BTBD3	COL4A1	BNIPL	CMAHP	COL9A2	CCR1
ERO1B	CHD1L	CCDC54	CORO7	CLCN4	COL9A3	BTN2A2	COL5A2	BSPRY	CMTM3	COLEC12	CD151
ERV3-1	CHD3	CCDC81	CPED1	CLDN1	COLGALT1	BTN3A3	COL9A3	BST2	CNPY2	COX7C	CD276
ERVE-1	CHMP1B	CCDC88C	CPM	CLDN11	COMMD6	BUB1	COLGALT1	BUB1	CNTNAP3	CPAMD8	CD7
ERVFRD-1	CHRM5	CCIN	CRABP2	CLDN3	COPS8	C11orf95	COMMD6	BX470102.2	COASY	CPZ	CDC42EP1
ERVV-1	CHST10	CCL28	CRAT	CLDN6	COPZ2	C19orf33	COPZ2	C11orf45	COL15A1	CRACD	CDC42EP5
ERVV-2	CHST14	CCN1	CRCT1	CLTRN	CORO7	C1orf116	CORO1B	C11orf71	COL27A1	CRACR2B	CDC42SE2
ESYT2	CHST7	CCN2	CRH	CLU	COX6C	C1orf226	CORO6	C11orf80	COL4A1	CRB3	CDK17
EXPH5	CILP2	CCNA2	CRISPLD1	CMTM7	CPM	C1S	COTL1	C17orf113	COL5A2	CREB3L1	CDK7
FAM107B	CISD3	CCNB2	CRYAB	CNBD2	CPNE8	C3orf52	COX20P1	C19orf33	COPZ2	CREG2	CDKN1C
FAM156B	CKAP2	CCND2	CRYBG1	CNGB1	CPT1A	C4BPB	CPED1	C1orf226	COQ10B	CRIM1	CEBPB
FAM167A	CKAP4	CCNE2	CSF2RB	CNN1	CPXM1	C6orf132	CPM	C3	CORO2A	CSF3R	CENPX
FAM171B	CKS1B	CD44	CSGALNACT1	CNN3	CRABP2	CACNA2D3	CPT1A	C3orf52	COTL1	CST6	CGNL1
FAM184A	CLDN23	CD6	CSH1	CNTNAP1	CRYBG3	CACNG4	CPXM1	C4orf54	CPED1	CSTA	CHD1L
FAM225A	CLEC7A	CD74	CSH2	COL17A1	CSGALNACT2	CADM1	CRABP2	C5orf34	CPM	CTSH	CHD3
FAM71E1	CLSTN3	CD82	CSNK1E	CORO2B	CSH1	CALHM4	CRAT	C6orf132	CPT1A	CUEDC1	CHKB-CPT1B
FAM83D	CMC4	CD83	CST1	COX7C	CSH2	CAPN2	CRCT1	C7orf50	CPXM1	CUZD1	CHMP1B
FAR2	CMTM3	CD99	CTAGE6	CRB3	CSHL1	CASP10	CRISPLD1	C9orf40	CRABP2	CXCL16	CHN2
FAT1	CNN2	CD99P1	CTSA	CREG2	CSTB	CASQ2	CSF2RB	CACFD1	CRAT	CXCR5	CHRM5
FBXL16	CNP	CDA	CU638689.4	CRIP1	CTAGE6	CAST	CSGALNACT1	CACNA2D3	CRCT1	CYP20A1	CHRNE
FLNC	COL21A1	CDC20	CXCR4	CROT	CTSL	CASTOR2	CSGALNACT2	CACNG4	CRYAB	CYP2S1	CHROMR
FLT1	COL4A1	CDC25A	CXXC5	CRYBG2	CUL4B	CASTOR3	CSH1	CADM1	CRYBG3	CYP51A1	CHST10
FLVCR1	COL4A2	CDC42EP3	CYP11A1	CSF1	CXCR4	CAVIN1	CSH2	CAMKK1	CSF2RB	CYP7B1	CHST11
FMN1	COL5A1	CDC6	CYP19A1	CSPG5	CXCR6	CAVIN2	CSHL1	CAPN2	CSGALNACT1	CYSTM1	CHST14
FMNL1	COL5A2	CDCA5	CYP1B1	CST6	CYFIP2	CBX6	CST1	CAPN3	CSGALNACT2	DAAM2	CHST7
FNDC3A	COL9A3	CDCA7	CYS1	CTAGE15	CYP26B1	CCBE1	CTAGE6	CARD10	CSH1	DAGLB	CIITA
FRZB	COLGALT1	CDCA8	DANCR	CTH	CYS1	CCDC102A	CXCR4	CARD11	CSH2	DBNDD1	CILP2
FUT3	CORO7	CDCP1	DDIT4	CUEDC1	DAG1	CCDC141	CYB5R3	CARS2	CSHL1	DBNDD2	CISH
FYN	CPED1	CDH3	DEF6	CUZD1	DAW1	CCDC144NL	CYP26B1	CASK	CSMD1	DCBLD1	CKAP4
GADD45B	CPNE8	CDIP1	DENND1A	CX3CL1	DCXR	CCDC24	CYS1	CASZ1	CST1	DCDC2	CLEC11A
GALNT2	CPXM1	CDK1	DENND2D	CXADR	DDIT4L	CCDC54	DANCR	CAVIN1	CTAGE6	DDAH1	CLEC7A
GAREM1	CRACDL	CDK14	DEPDC7	CXCL16	DEFA1	CCDC88C	DBNL	CAVIN2	CTSA	DDHD1	CLN5
GCNT1	CRIP1	CDK6	DGKI	CXCL5	DENND1A	CCIN	DCXR	CBLC	CTSL	DDIT3	CLSTN3
GDA	CRTAP	CDKN2A	DHRS13	CYGB	DFFB	CCL28	DDIT4L	CBX4	CTSO	DDR2	CMPK2
GDF15	CSH1	CDKN2B	DHRS2	CYP1B1	DHRS3	CCN1	DEF6	CBX6	CTTNBP2NL	DEFB1	CMTM3
GDPD5	CSH2	CDT1	DHRS3	CYP2S1	DHX57	CCNA2	DEPDC7	CCBE1	CU638689.4	DEGS2	CMTM4
GFPT2	CTAGE6	CENPE	DHX32	CYP7B1	DIPK1B	CCNB2	DHRS3	CCDC102A	CXCR4	DENND1C	CNN2
GJB3	CTNNAL1	CENPF	DIO2	CYSTM1	DLK2	CCND2	DIO2	CCDC141	CXCR6	DENND2B	CNTNAP3B
GLCCI1	CTSO	CENPN	DLX5	DBNDD1	DLX5	CD109	DIPK1B	CCDC144NL	CYP11A1	DEPDC1	COL15A1
GLDN	CUX1	CENPV	DLX6	DBNDD2	DLX6	CD2AP	DLX5	CCDC149	CYTH3	DEPP1	COL21A1
GNG11	CXCR4	CENPW	DNAH6	DCDC2	DMAC2	CD44	DLX6	CCDC24	DAW1	DGKD	COL27A1
GOLT1A	CYFIP2	CEP250	DNAJC27-AS1	DDAH1	DNAJC15	CD69	DNAJC4	CCDC51	DCP2	DHRS9	COL4A1
GPC3	CYP26B1	CEP55	DNMT3L	DDB2	DNAJC4	CD74	DNASE1L1	CCDC88C	DDIT4	DIAPH3	COL4A2
GPR157	CYS1	CERS4	DOCK11	DDIAS	DNASE1L1	CD81	DNM2	CCDC92	DDX47	DIPK1A	COL5A1
GPR160	DBN1	CFD	DPEP1	DDIT3	DNM2	CD82	DOCK11	CCKBR	DEFA1	DLG3	COL5A2
GPRC5A	DBNL	CGN	DSEL	DENND2B	DNMT3L	CD83	DOCK5	CCL28	DENND2D	DNMBP	COL9A3
GPRC5C	DCBLD2	CHAF1B	DUOX1	DEPDC1	DOCK11	CD99	DPEP1	CCM2	DENND5B	DNMT1	COLGALT1
GPT2	DCTD	CHD7	DUSP5	DEPDC1B	DOCK5	CDA	DSEL	CCN1	DEPDC7	DNMT3B	COMMD6
GRAMD4	DCTPP1	CHDH	EBI3	DEPP1	DPM2	CDC20	EBI3	CCNB2	DHRS3	DPEP2NB	COMTD1
GUCY2F	DCXR	CHEK1	EEF1A1P6	DGKD	DPPA4	CDC25A	EFHD2	CCND2	DIO2	DPP4	COPZ2
GUSBP11	DDX58	CHML	EFNA1	DHFR	DSEL	CDC42BPA	EFNA1	CCND3	DIP2B	DPYSL2	CORO7
H1-2	DDX60	CHORDC1	EFS	DIAPH3	DTX4	CDC42EP3	EFNA4	CD109	DIPK1B	DSG1	CPED1
H2AC11	DDX60L	CHRNB1	EGFL7	DIPK2A	DYNC1LI1	CDCA7	EGFR-AS1	CD14	DIXDC1	DSG3	CPM
H3C14	DECR2	CHST15	EGFR-AS1	DLG3	EBI3	CDCA8	EHD3	CD163L1	DLAT	DTL	CPNE8
H4C8	DEFA1	CHST6	EHD3	DLGAP5	EDEM2	CDCP1	EIF4EBP1	CD24	DLX5	DTWD2	CPS1
HADH	DENND2A	CISD1	ELK1	DNAJB5	EFHD2	CDH3	ELMO1	CD320	DNAJC30	DUBR	CPT1A
HEIH	DEPDC7	CITED4	ELMO1	DNAJC9-AS1	EFNA1	CDK1	ELOVL2	CD74	DNASE1L1	DUSP14	CPXM1
HK2	DFFB	CLDN1	ELOVL2	DNMT3B	EFNA4	CDK14	ELOVL5	CD81	DNM2	DUSP16	CRABP2
HLF	DHRS3	CLDN11	ENDOU	DPEP2	EFNB1	CDK6	EPAS1	CD82	DOCK11	DUSP6	CRCT1
HMG20B	DHX58	CLDN3	ENG	DPP4	EGFR-AS1	CDKN2B	EPHB3	CD99	DOCK5	DYRK4	CRISPLD1
HOOK1	DIMT1	CLDN6	ENTPD1	DRAM1	EHBP1	CEL	EPOR	CDC20	DOP1B	E2F2	CROCC
HSD11B2	DIO2	CLSTN1	ERRFI1	DSC3	ELF4	CEMIP2	ERBB2	CDC26P1	DPEP1	ECHDC2	CSGALNACT2
HSD17B1P1	DIPK1B	CLTRN	ERVH-1	DSG3	ELOVL2	CENPA	ETV4	CDC42EP3	DSEL	ECM1	CSH1
HSDL1	DKK3	CLU	ESAM	DTL	ELOVL4	CENPF	EVA1B	CDCA7	DUXAP10	ECT2	CSH2
HSPB7	DLX5	CMTM7	ESRRA	DUBR	ELOVL5	CEP250	EVI5L	CDCA8	EBI3	EDN1	CUX1
HSPB8	DLX6	CNBD2	ETV4	DUSP14	ENDOD1	CEP55	EVL	CDH23	EDEM2	EFHD1	CXCR4
HYAL1	DNAAF5	CNN1	EVA1A	ECHDC2	ENDOG	CERS4	F8A2	CDH24	EDNRB	EFR3B	CXXC5
IDH2-DT	DNAJC15	CNN3	EVA1B	ECM1	EPHB2	CFAP92	FABP5	CDHR3	EEF1A2	EGLN3	CYFIP2
IFRD1	DNAJC25-GNG10	CNTNAP1	EXTL1	EDN1	EPHB3	CFD	FAM110B	CDK1	EFNA1	EGR1	CYP26B1
IGSF5	DNLZ	COBL	F8A2	EFNA5	EPOR	CGN	FAM117A	CDK14	EFNA4	EID2	CYS1
IL20RB	DNM2	COL12A1	FAM107B	EGLN3	EPSTI1	CHRNB1	FAM126A	CDK5R2	EFNB1	EIF4E3	DAW1
IL4R	DNPEP	COL17A1	FAM131A	EGR1	ERBB2	CHST6	FAM162B	CDK6	EGFL7	ELOVL6	DCBLD2
IL9R	DOCK5	COL18A1	FAM162B	EHBP1L1	EVI5L	CITED4	FAM171A2	CDT1	EGFR-AS1	ENC1	DCXR
INHBA	DOK1	COL1A2	FAM214B	EID2	EVL	CKAP2	FAM214B	CEL	EHBP1	ENPEP	DDX58
INPP5J	DOK4	COL3A1	FAM219A	EIF4E3	EXTL2	CLCA2	FAM78A	CENPN	EIF2AK2	ENPP1	DDX60L
IQGAP2	DPEP1	COL4A5	FAM43A	ELOVL6	EXTL3	CLDN1	FAM81A	CENPV	EIF4G3	ENPP4	DECR2
IRS2	DPP3	COL6A1	FAM78A	EMP2	F11R	CLDN11	FAM8A1	CEP55	ELF4	EPB41L1	DEF6
ITGB3	DPPA4	COLEC12	FAM81A	EMP3	F8A2	CLDN19	FANCE	CERS4	ELMO1	EPB41L2	DEFA1
ITGB4	DSEL	CORO2B	FAM89A	ENC1	FABP5	CLDN3	FBLIM1	CFD	ELOVL2	EPB41L4B	DENND1A
ITPR1	DTD1	COX19	FANCE	ENPEP	FAM110A	CLDN6	FBLN1	CGN	ELOVL5	EPCAM	DENND2A
JAG1	DTX3L	COX7C	FDX1	ENPP4	FAM110B	CLSTN1	FBXL8	CHCHD6	ENDOU	EPHA10	DEPDC7
JAM2	DTX4	CPAMD8	FGF18	EPB41L2	FAM117A	CLTRN	FBXO9	CHD7	EPAS1	EPHX1	DFFB
JRK	DUSP13	CPNE2	FGFR3	EPCAM	FAM126A	CLU	FERMT2	CHGA	EPOR	EPOP	DHRS3
KATNBL1	DUSP23	CRACDL	FHOD3	EPHB4	FAM162B	CMTM7	FES	CHML	EPSTI1	EPS8	DHX57
KAZN	DUXAP10	CRB3	FIGNL2	EPOP	FAM163A	CMYA5	FGFR1	CHRNB1	ERBB2	ERCC4	DIO2
KCNJ2	DYNC1LI1	CREBBP	FKBP2	ERV3-1	FAM171A2	CNBD2	FGFR3	CHST6	ERGIC1	ERCC6L2	DIPK1B
KCNK1	ECHS1	CRIM1	FKBP7	ETS1	FAM174B	CNGB1	FGFRL1	CISD1	ERRFI1	ERO1B	DKK3
KDM7A	ECI2	CROT	FLT1	ETS2	FAM234A	CNN1	FHOD3	CITED4	ERVH-1	ESPN	DLK2
KIAA1522	EEF2K	CRYZ	FLT4	ETV7	FAM78A	CNN3	FIGNL2	CLCA2	ERVW-1	EVPL	DLX5
KIAA1549	EFHD2	CSF1	FOS	EVPL	FAM81A	CNOT6LP1	FKBP14	CLCN4	ESAM	EXOG	DLX6
KIF17	EFNA1	CSPG5	FST	F2R	FAM89A	CNTNAP1	FKBP7	CLDN1	EXOC5	EXPH5	DLX6-AS1
KIF2A	EFNA4	CSRP2	FSTL3	F2RL1	FAM8A1	CNTNAP2	FLT4	CLDN23	EXTL3	F2R	DNASE1L1
KIF5A	EFNB1	CST6	GADD45G	F3	FARSB	COBL	FLYWCH2	CLDN3	EYA3	F2RL1	DNM2
KIT	EGFR-AS1	CSTF2	GAL3ST4	FABP7	FAT2	COL12A1	FOS	CLDN4	FAM110B	F3	DNMT3L
KLHDC7B	EHBP1	CTAGE15	GALK1	FAM111A-DT	FBLIM1	COL17A1	FOXO1	CLDN6	FAM117B	FABP7	DOCK5
KLLN	EHD2	CTDSPL	GALNT2	FAM169A	FERMT2	COL18A1	FRMD4A	CLSTN1	FAM214B	FAM189A2	DPPA4
KREMEN1	EID1	CTNNAL1	GAS5	FAM189A2	FES	COL1A2	FSCN1	CLTRN	FAM78A	FAM225A	DSEL
KRT80	EIF2AK2	CTXN1	GAST	FAM198B-AS1	FGD1	COL3A1	FSTL3	CLU	FAM8A1	FAM241B	DTX3L
LCOR	EIF2AK4	CUEDC1	GDF15	FAM20A	FGFR1	COL4A5	GAA	CLYBL	FANCE	FAM71F1	DTX4
LEP	EIF2B3	CXADR	GFPT2	FAM25A	FGFR3	COL6A1	GALK1	CMBL	FAT2	FAM72B	DUOX1
LGALS13	ELF4	CXCL16	GGH	FAM72B	FGFRL1	COLEC12	GALM	CMTM7	FBLN1	FAM83D	DUOXA1
LGALS14	ELOVL2	CYGB	GH2	FANCD2	FHL2	CORO2B	GALNT1	CNGB1	FBXL20	FAP	DUSP23
LGALSL	EMB	CYP2S1	GLRX	FAT1	FHOD3	COX7C	GALNT7	CNN1	FBXO9	FAT1	EDEM2
LIMCH1	ENDOG	CYP4V2	GLUL	FAXC	FIBP	CPA4	GAS2L1	CNN3	FCHSD2	FAXC	EEF1A2
LIMS4	ENO1	CYP7B1	GNB1L	FBLN2	FIGNL2	CPAMD8	GAS5	CNTNAP1	FDX1	FBLN2	EFEMP1
LINC00482	EPHB3	CYSTM1	GNE	FBXL16	FKBP7	CR381653.2	GAST	COL12A1	FERMT2	FBLN5	EFHD2
LINC00963	EPOP	DACT1	GNG11	FEZ1	FLRT3	CRACDL	GCH1	COL17A1	FES	FBXL16	EFNA1
LINC00967	EPOR	DAGLA	GNG4	FGF1	FLYWCH2	CRB3	GCM1	COL18A1	FGFR1	FBXO25	EFNA4
LINC01137	EPSTI1	DBNDD1	GOLT1A	FGFBP1	FN1	CRIM1	GCN1	COL1A2	FGFR3	FEZ1	EFNB1
LINC01338	ERAP1	DBNDD2	GPC3	FGFR2	FNBP1L	CROT	GCNT1	COL6A1	FGFRL1	FGF1	EGFR-AS1
LINC02009	ERCC2	DBP	GPNMB	FILIP1	FNIP2	CRYBG2	GCSH	COL9A2	FHOD3	FGFR2	EHBP1
LINGO3	ERICH5	DCAF16	GPR1	FILIP1L	FOS	CRYZ	GCSHP5	COLEC12	FIGNL2	FILIP1	EHD3
LIPE	ERP27	DCBLD1	GPR132	FOLR1	FOXO1	CSF1	GDF15	CORO2B	FKBP2	FILIP1L	EHMT2
LIPH	ERVH48-1	DCDC2	GPR146	FOXM1	FRYL	CSPG5	GFUS	COX20	FKBP7	FIP1L1	EIF2AK2
LMCD1	ERVMER34-1	DDAH1	GPR32P1	FRMD4B	FSCN1	CST6	GGA2	COX7C	FLT1	FLT1	EIF4EBP1
LRATD2	EVI5L	DDIAS	GPRC5C	FRMD6	FSTL3	CTAGE15	GJA5	CPA4	FLT4	FOSL1	ELAVL2
LRP11	EXTL3	DDX60	GPT2	FRY	FUT11	CTDSPL	GLIPR1	CPNE2	FMR1	FOXJ2	ELF4
LRP4	F12	DEGS1	GRAMD1A	FUT3	FYB1	CTNNAL1	GLRX5	CRACR2B	FN1	FOXO4	ELOVL2
LRRC69	F8A2	DEK	GRAMD1B	FYB2	GAA	CTSE	GMIP	CRB3	FOS	FRRS1L	ENDOU
LY6D	FAAP20	DENND1C	GREM2	FZD5	GALC	CTSS	GNAL	CRH	FOXJ3	FRY	EOGT
MADD	FABP5	DENND2B	GRK3	FZD6	GALK1	CUEDC1	GNG4	CROCC	FRMD4A	FTH1	EPHB2
MAN1C1	FADS2	DENND3	GRK5	GAREM1	GALM	CXADR	GPATCH11	CROT	FRYL	FUT3	EPHB3
MAOA	FAM110A	DEPDC1	GSEC	GAS1	GALNT1	CXCL16	GPBAR1	CRYBG2	FSTL3	FZD3	EPOR
MAPKAPK3	FAM110B	DGCR6	GSTA3	GAS6	GALNT7	CYB5A	GPC4	CRYZ	FYB1	FZD5	EPSTI1
MED12L	FAM117A	DGKD	GSTA4	GAS7	GAS2L1	CYGB	GPR1	CSF1	GAA	GABARAPL1	ERBB2
MFSD12	FAM126A	DHFR	H1-2	GASK1B	GCH1	CYLC1	GPR132	CSPG5	GALK1	GADD45B	ERGIC1
MFSD13A	FAM162B	DIAPH3	H2AW	GBP3	GCM1	CYP2S1	GPR146	CST3	GALM	GALNT11	EVI5L
MFSD6	FAM171A2	DIPK2A	HAPLN3	GCNT2	GCN1	CYP4V2	GPR150	CST6	GALNT1	GAREM1	EVL
MFSD9	FAM174B	DISC1	HAS3	GCNT4	GCSH	CYP7B1	GPR32	CSTA	GALNT3	GAS6	EXTL2
MIB2	FAM78A	DLC1	HBZ	GDPD2	GCSHP5	CYSTM1	GPR78	CTDSPL	GALT	GCLM	EXTL3
MIR100HG	FAM81A	DLG3	HDAC5	GINS1	GDF11	DAGLA	GPX3	CTNNAL1	GAS5	GCNT4	FAAP20
MISP	FAM83H	DMTF1	HES1	GINS2	GFUS	DBN1	GRB2	CTPS1	GATA2	GDPD2	FABP5
MKNK2	FAT2	DNAJC9	HLA-G	GJA1	GGA2	DBNDD1	GRK3	CTXN1	GCH1	GJA1	FAM110A
MME	FBLIM1	DNAJC9-AS1	HLA-J	GJB3	GGCX	DBNDD2	GRK4	CU634019.1	GCM1	GLIPR2	FAM110B
MMP11	FBXO2	DNMT1	HOMER2	GJB4	GGTA1	DBP	GRK5	CUEDC1	GCN1	GMPR	FAM117A
MMP12	FBXO38	DNMT3B	HOPX	GJB5	GJA5	DCBLD1	GRPEL2	CUTALP	GCSH	GNG11	FAM126A
MMP20	FBXW8	DOCK8	HPGD	GLIPR2	GLIPR1	DCDC2	H19	CXADR	GCSHP5	GOLGA1	FAM162B
MOCOS	FCGRT	DPP4	HPN	GNA15	GLRX5	DDAH1	H2AW	CXCL16	GDF15	GPAT3	FAM163A
MPZL3	FERMT1	DPYSL2	HPSE	GPAT3	GLUD1	DDB2	H4C11	CXCR5	GFPT2	GPR143	FAM171A2
MT-ATP6	FERMT2	DRAM1	HS3ST1	GPR143	GM2A	DDHD1	HAGHL	CYB5A	GGCX	GPR160	FAM174B
MT-ATP8	FES	DSC3	HS3ST3B1	GPR176	GMIP	DDX58	HAPLN3	CYGB	GH2	GPR176	FAM214B
MT-ND1	FGFR1	DSG1	HSD17B4	GPR87	GNAL	DDX60	HAS3	CYP2S1	GJA5	GPR27	FAM78A
MT-ND2	FGFR3	DSG3	HSH2D	GPRASP2	GNG4	DEGS1	HBZ	CYP7B1	GJB7	GPR39	FAM81A
MT-ND4	FGFRL1	DTD2	HTRA1	GPRC5A	GPATCH11	DEGS2	HEPH	CYSTM1	GLA	GPR87	FAM89A
MT-ND4L	FHL2	DTL	HTRA4	GPRC5B	GPBAR1	DEK	HEXA	DAGLA	GLCE	GPRC5A	FAM8A1
MT-ND5	FHL3	DTWD2	HUNK	GRM4	GPC1	DENND1C	HIP1	DBN1	GMIP	GPRC5B	FAT2
MT-ND6	FHOD3	DUBR	HYAL1	GTF2I	GPC4	DENND2B	HLA-F-AS1	DBNDD1	GMPPA	GRM4	FBLIM1
MTMR4	FIGNL2	DUSP14	ICAM3	GTF2IP1	GPR1	DENND3	HLA-G	DBNDD2	GNAL	GSTO1	FBXL17
MTND2P28	FJX1	E2F1	ID3	GTSE1	GPR132	DEPDC1	HLA-J	DBP	GNE	GTF2I	FBXL8
MTUS1	FKBP7	E2F2	IDH2	GXYLT2	GPR146	DEPP1	HOXB2	DCDC2	GNG12	GTF2IP1	FERMT1
MUC20	FKBP9	E2F5	IER2	HBEGF	GPR32	DGCR6	HPGD	DDAH1	GNG4	GTF2IP4	FERMT2
MXD1	FLNA	E2F7	IER5	HDAC9	GPR78	DGKD	HS3ST1	DDAH2	GNL3	GULP1	FES
MYH14	FLOT2	ECEL1P2	IER5L	HERC2P2	GPX3	DHFR	HS3ST3B1	DDHD2	GOLT1A	GXYLT2	FGD3
MYLK	FLRT3	ECHDC2	IFNAR2	HIVEP2	GRB2	DIAPH3	HS6ST1	DDR1	GPATCH11	H2BC20P	FGFR1
MYSM1	FLT4	ECT2	IFT20	HJURP	GRK4	DIO1	HTRA1	DDR2	GPC4	H3-3B	FGFR3
NBL1	FLYWCH1	EDN1	IGFL3	HKDC1	GTPBP1	DIS3L	HTRA4	DECR2	GPN1	H3C14	FGFRL1
NCEH1	FN1	EFNA5	IGSF5	HMGA1	H19	DISC1	HUNK	DEF8	GPR1	H4C12	FHL2
NCR3LG1	FNDC3B	EGLN3	IGSF8	HMGB2	HAGHL	DKK2	ICAM3	DEGS2	GPR107	H4C8	FHL3
NDRG1	FNIP2	EHD2	IL10RA	HMMR	HAS3	DLC1	IDH1	DENND1C	GPR132	HEY1	FHOD3
NECTIN3	FOS	EID2	IL11RA	HOOK1	HBZ	DLG3	IDH2	DENND2B	GPR146	HIVEP2	FIGNL2
NECTIN4	FRYL	EIF2AK4	IL20RA	HSD11B2	HCAR1	DLGAP5	IFNAR2	DENND3	GPR150	HK2	FJX1
NEDD9	FSTL1	EIF4E3	ILVBL	HSPA4L	HCG4P8	DNAJC6	IGFBP2	DEPDC1	GPR32	HKDC1	FKBP7
NEURL1	FSTL3	EMILIN2	IMPA2	HTR1D	HCLS1	DNMT1	IGSF8	DGKD	GPT2	HMGA1	FLRT3
NHSL1	FUOM	EMP2	INHA	IFFO2	HEATR5B	DNPEP	IL10RA	DIAPH3	GPX3	HMGB2	FLT4
NIBAN1	FUS	ENAH	INO80C	IFI27	HEPH	DOCK8	IL13RA1	DIPK2A	GRAMD1B	HMGCS2	FN1
NOS3	FUT11	ENC1	INTU	IFI6	HEPHL1	DOCK9	IL17D	DISP2	GRASLND	HOOK1	FOS
NOTCH3	FUT4	ENPP1	IQSEC2	IFITM1	HEXB	DPP4	IL1R1	DLC1	GRB2	HSD11B2	FOSL2
NPAS2	FYB1	EPB41L2	ISG20	IGDCC4	HIC2	DPY19L1	IL1RAP	DLG3	GRK3	HSD17B12	FOXJ3
NPC1	GAA	EPCAM	ISM2	IGFBP4	HINT1	DPYSL2	IL20RA	DNAI3	GRK4	HSD17B1P1	FOXO1
NPFFR2	GADD45A	EPHA2	ITGA1	IGFL1	HIP1	DRAM1	IL2RB	DNAJB2	GRK5	HSPA1A	FRMD3
NPNT	GALK1	EPHX1	ITLN1	IL18BP	HLA-E	DSC3	IMPA2	DNAJB5	GRPEL2	HSPA1B	FRYL
NRP1	GALM	EPOP	ITM2B	IL1A	HLA-F-AS1	DSG1	ING1	DNAJC9	GSTA3	HSPB8	FSCN1
NT5E	GALNT1	EPS8	JAM3	IL20RB	HLA-G	DSG3	INPP5B	DNMT1	GSTA4	HTR1D	FSTL1
NUP210	GALNT7	ESPN	JAZF1	IL27RA	HLA-J	DST	IQSEC1	DNMT3B	GTF2A2	IGFL2-AS1	FSTL3
OSMR	GAREM2	ETS1	JRK	IL2RG	HMGCS1	DTD2	IQSEC2	DNPEP	GTPBP2	IL17RD	FUT11
OTUB2	GATA6	ETV7	JSRP1	IL32	HMGN3	DTL	ISM2	DOK4	GYS1	IL20RB	FYB1
OTUD3	GBE1	EVPL	JUNB	IL6	HMOX2	DTX3L	ITGA1	DPP4	H19	IL27RA	GAA
PADI1	GBP1	EXO5	KCNE5	INA	HPGD	DUBR	ITGA5	DPYSL2	H2BC4	IL2RG	GALC
PAEP	GBP3	EXOG	KCNF1	INAFM2	HS6ST1	DUSP14	ITLN1	DRAM1	H4C11	IL32	GALK1
PAK3	GCH1	EXPH5	KCNK12	INHBA	HSPG2	DUSP9	ITPA	DSC3	H6PD	IL6R	GALM
PAPPA	GCSH	F2R	KCNK4	INPP1	HTRA1	E2F7	ITPRIP	DSG3	HAGHL	ILDR1	GALNT1
PCDH1	GCSHP5	F2RL1	KCNS3	IQGAP3	HTRA4	ECEL1P2	ITSN2	DTWD2	HAPLN3	INA	GAS2L1
PCK2	GDF11	F3	KCTD13	IRF6	HUNK	ECHDC2	JAM2	DUSP13	HBZ	IQGAP2	GAS5
PDE4D	GGTA1	F8A1	KDELR3	IRS1	ICA1L	ECI2	JAZF1	DUSP14	HDAC2	IRS1	GAST
PHACTR2	GIT1	FA2H	KIAA1671	IRX4	ICAM3	ECT2	KBTBD3	DUSP22	HEATR5B	IRS2	GCH1
PLCXD2	GJA5	FABP7	KISS1	ITGA2	ID4	EDN1	KCNE5	DYRK4	HEG1	ITGA2	GCM1
PLEC	GLB1	FAM111A	KISS1R	ITGAM	IDH1	EEA1	KCNK12	E2F1	HERC4	ITGAM	GCN1
PLEKHA6	GLDC	FAM111A-DT	KRT81	ITGB3	IDH2	EFNA5	KCNK4	E2F7	HIP1	ITGB4	GCSH
PLEKHH1	GLIPR1	FAM169A	KRT86	ITGB4	IFIT5	EGLN3	KCTD12	EBPL	HLA-F-AS1	ITGB6	GCSHP5
PLIN4	GLUD1	FAM189A2	LAIR2	ITGB6	IFNAR2	EHD2	KDELR3	ECHDC2	HLA-G	IVL	GFUS
POU2F3	GMFB	FAM198B-AS1	LAMA4	JAG1	IGF2	EID2	KIF19	ECI2	HLA-J	JADE1	GGA2
PPM1F-AS1	GMIP	FAM241B	LBP	JCAD	IGFBP2	EIF2AK4	KISS1R	EDN1	HMGN3	JAK2	GGTA1
PRDM1	GNAL	FAM72B	LCE5A	JPH2	IGSF3	EIF4E3	KLHL2	EEPD1	HPGD	JCAD	GJA5
PRKCE	GNB4	FAM83B	LCMT1-AS2	JUN	IGSF8	ELAPOR1	KLHL5	EGLN3	HPN	JPH2	GJB7
PRLR	GNB5	FANCD2	LEP	KBTBD8	IL10RA	ELF5	L2HGDH	EHBP1L1	HPSE	JUN	GLIPR1
PROM2	GNG10	FARP1	LGALS1	KCNG1	IL13RA1	ELOVL6	LAMA4	EHD2	HS3ST3B1	KANK1	GLRX5
PSAT1	GNPDA1	FAT1	LGALS13	KHK	IL17D	EME2	LBP	EID2	HTRA1	KATNBL1	GMIP
PSG10P	GOLIM4	FAXC	LHB	KIAA0040	IL1R1	EMILIN2	LGALS1	EIF2AK4	HTRA4	KCNC4	GNB5
PSG11	GPATCH11	FBLN2	LHFPL6	KIF20A	IL20RA	EMP2	LHB	EIF4E3	HUNK	KCNJ2	GNG4
PSG2	GPBAR1	FBLN5	LIMS4	KIF2C	IL2RB	EMP3	LHFPL6	EIF5A2	ICAM3	KCNK1	GOLGA6L9
PSG3	GPC1	FBN1	LIN28A	KIF4A	IL6ST	ENAH	LIMS1	ELF5	IDH1	KCNK6	GOLIM4
PSG4	GPR1	FBN2	LINC00482	KIFC1	IMPA1	ENC1	LIN28A	ELOVL6	IDH2	KHK	GPATCH11
PSG5	GPR132	FBXO41	LINC01003	KLF7	INPP4B	ENPEP	LINC00632	EMILIN2	IFI30	KIAA0040	GPBAR1
PSG6	GPR146	FER	LINC01118	KLHDC7B	INPP5B	ENPP1	LINC00668	EMP3	IFNAR1	KIAA0895	GPC4
PSG7	GPR161	FEZ1	LINC01138	KRT17	INTU	EPB41L1	LINC00674	ENC1	IFNAR2	KIF13B	GPR1
PSG8	GPX8	FGF1	LINC01284	KRT23	IQSEC1	EPB41L2	LINC01602	ENPEP	IGF2	KIF16B	GPR132
PSG9	GRB2	FGFR2	LINC01819	KRT6A	ISM2	EPCAM	LINC01819	ENTPD2	IGFBP2	KIT	GPR146
PTEN	GREB1L	FHL1	LINC02387	KRT80	ISOC2	EPHA2	LINC02387	ENTPD6	IGFL3	KLB	GPR150
PTPN21	GSR	FILIP1	LMAN1	L1CAM	ITGA1	EPHX1	LINC02614	EPB41L1	IGSF3	KLF2	GPR32
PTPRR	GSTP1	FILIP1L	LOXL1	LAMA3	ITGA5	EPN3	LOXL1	EPB41L2	IGSF8	KLF7	GPR78
RAB11FIP2	GYG2	FKBP5	LPCAT2	LAMB3	ITGB1	EPOP	LPCAT2	EPB41L4B	IL10RA	KLHDC7B	GPX8
RAB25	GYS1	FLNA	LRP8	LAMB4	ITGB8	EPS8	LRRC15	EPCAM	IL1R1	KRT17	GRB2
RAI14	H3C4	FOLR1	LRRC32	LAMC2	ITLN1	ERAP2	LRRC3	EPHA2	IL1RAP	KRT80	GRIN2D
RAP1GAP	HACD4	FOXB1	LRRC8C	LAMP3	ITM2C	ERP27	LRRC32	EPHX1	IL20RA	LAMA1	GRK3
RARRES1	HAGHL	FOXC1	LTF	LARGE2	ITPR2	ESPN	LRRC45	EPHX4	IL2RB	LAMA3	GRK4
RASA4	HAPLN3	FOXD1	LVRN	LARP6	ITSN2	ETS1	LRRC8C	EPN3	IL6ST	LAMB3	GRK5
RASA4B	HAS3	FOXJ2	LY6K	LCN2	JADE3	ETS2	LTBP4	EPOP	IMPA2	LAMC2	GSDMD
RBBP8	HCAR1	FOXL2	LYPD5	LETM2	JAG2	ETV7	LTF	EPS8	INHA	LAMP3	GTPBP2
RDH13	HCFC1R1	FOXL2NB	MAFF	LGALS14	JAM2	EVPL	LVRN	ESPN	INPP5B	LARGE2	GYG2
REEP3	HELZ2	FOXM1	MAFG-DT	LINC00511	JAM3	EXOG	LY6E	ESYT1	INPP5F	LARP6	H19
RELL1	HERC5	FOXO4	MAMDC2	LINC00643	JAZF1	EXPH5	LY6E-DT	EXD2	INTS10	LETM2	H6PD
RFTN2	HERC6	FOXP1	MAN1C1	LINC00836	JPT1	F2R	LY6K	F2R	INTU	LGALS14	HAGHL
RGPD5	HES4	FOXP4	MAOA	LINC00920	KANK4	F2RL1	LZTS1	F2RL1	IPO9	LGALS16	HAPLN3
RHOBTB1	HGH1	FP236383.3	MAP11	LINC01137	KCNE3	F3	MACIR	F3	IQSEC1	LGALSL	HAS3
RHOBTB3	HIF1A	FRK	MAPK10	LINC01833	KCNK12	FAM102B	MAD2L2	FABP5P7	ISM2	LHFPL2	HAUS7
RHOF	HINT1	FRRS1L	MAPK9	LINC01843	KCNK4	FAM111A	MAFG	FABP7	ITGA1	LIMS4	HBZ
RIPOR2	HIP1	FRY	MARS1	LINC02331	KCNN1	FAM111A-DT	MAFG-DT	FAH	ITGA5	LINC00643	HCAR1
RMND5A	HLA-B	FZD3	MCAM	LINC02668	KCTD12	FAM13B	MAG	FAHD2CP	ITGB1	LINC00847	HCAR3
RNF141	HLA-C	FZD5	METRNL	LITAF	KCTD5	FAM169A	MAGED4B	FAM111A	ITGB8	LINC01140	HCFC1R1
RNF145	HLA-E	FZD7	MEX3B	LOXL4	KDELR3	FAM171B	MAMDC2	FAM189A2	ITLN1	LINC02245	HCG4P8
RNF39	HLA-F	GALNT6	MFAP2	LPAR1	KDM1A	FAM189A2	MAP7D3	FAM198B-AS1	ITM2B	LIPC	HDAC10
RNU6-5P	HLA-F-AS1	GAREM1	MFAP5	LRATD2	KIAA0895L	FAM198B-AS1	MAPK10	FAM20A	ITPR2	LIPH	HEATR5B
RRAGD	HLA-G	GAS1	MFSD2A	LRFN1	KIFAP3	FAM20A	MAPK12	FAM225A	ITPR3	LITAF	HELZ2
RRNAD1	HLA-J	GAS6	MGAT1	LRP11	KISS1R	FAM241A	MAPK8IP2	FAM241A	ITPRIP	LMOD1	HEPH
RS1	HMGN3	GAS7	MGAT5	LRP4	KLHL2	FAM72B	MAPT	FAM66D	ITSN2	LRATD2	HEYL
RTTN	HNRNPA3	GASK1B	MGAT5B	LRP5	KLHL5	FAM83B	MARVELD1	FAM72B	IWS1	LRP11	HINT1
SACS	HOXA1	GATD1	MICALL2	LRRC42	KRT19	FAT1	MCAM	FAM9C	JADE3	LRP2	HIP1
SBF2-AS1	HPGD	GBP1	MIR100HG	LRRN1	L2HGDH	FAXC	MED4-AS1	FANCD2	JAK1	LRP4	HIP1R
SCARB1	HPS1	GBP2	MISP3	LTB	LAMA4	FAXDC2	MEX3B	FARP1	JAZF1	LRP5	HLA-C
SCCPDH	HS6ST1	GBP3	MLPH	LURAP1L	LAMB1	FBLN2	MFAP2	FAT1	JKAMP	LRRC75A	HLA-E
SCIN	HSD17B14	GCHFR	MMP11	LYNX1	LAPTM4A	FBLN5	MGAT5	FAXC	KANK4	LRRN1	HLA-F-AS1
SEC11C	HTRA1	GCLM	MMP15	LYPD2	LBP	FBN1	MGAT5B	FBLL1	KBTBD7	LSR	HLA-G
SEMA3B	HTRA4	GCNT4	MMP2	LYSMD2	LDLRAD3	FBN2	MICAL1	FBLN2	KCNE5	LURAP1L	HLA-J
SEMA4D	HUNK	GDPD2	MOCOS	LZTS3	LDOC1	FBXO34	MICAL3	FBN2	KCNK4	LYPD2	HLTF
SEMA6A	HYI	GFI1	MOGS	MACC1	LGALS1	FBXO41	MICB	FBXL14	KCTD10	MACC1	HNF4G
SFXN5	IAH1	GINS1	MORN3	MAPK13	LGALS3	FBXO44	MLLT11	FBXL16	KCTD12	MAGI2	HPGD
SH2D5	ICA1L	GJA1	MRC2	MAPKAPK3	LHFPL6	FERMT1	MMP11	FBXL5	KIAA1143	MALAT1	HPSE
SH3D21	ICAM1	GLIPR2	MRLN	MARCHF4	LIMS1	FEZ1	MMP14	FBXO2	KIAA1671	MANSC1	HS3ST1
SH3TC2	ICAM3	GMPR	MROH6	MARCHF9	LIN28A	FGF1	MMP15	FBXO41	KIF3B	MAP1LC3B2	HS3ST3B1
SHANK2	ID4	GNB4	MST1	MARVELD2	LINC00506	FGFR2	MMP2	FBXO44	KISS1	MAP7D2	HS6ST1
SHB	IDH1	GPAT3	MTMR10	MARVELD3	LINC00632	FIGN	MORF4L2	FCRL5	KISS1R	MAPK8IP1	HSPG2
SIGLEC6	IDH2	GPLD1	MTMR11	MDM4	LINC00668	FILIP1	MPC1	FDXR	KLHDC10	MAPKAPK3	HTRA1
SKIL	IFI27	GPR143	MTMR4	MEGF6	LINC01602	FILIP1L	MPST	FEZ1	KLHL5	MARCHF9	HTRA4
SLC20A1	IFI35	GPR153	MUCL1	MEST	LINC01819	FO681492.1	MRC2	FGF1	KPNA6	MARVELD2	HUNK
SLC25A30	IFI6	GPR155	MXRA8	MET	LINC02614	FOLR1	MRLN	FGF12	KPNB1	MARVELD3	ICA1L
SLC26A1	IFIH1	GPR158	MYCNUT	METTL7A	LIPA	FOXJ2	MSRB3	FGFR2	L2HGDH	MCM5	ID4
SLC2A12	IFIT1	GPR176	MYH6	MFSD13A	LIX1L	FOXM1	MST1	FILIP1	LAIR2	MCOLN2	IDH1
SLC30A3	IFIT2	GPR27	MYL4	MFSD6	LMO2	FOXO4	MSTO1	FILIP1L	LAMA4	MDM4	IDH2
SLC31A2	IFIT3	GPR37	MYLK	MIEF2	LMTK3	FRK	MT1F	FJX1	LBP	MED12L	IFI30
SLC38A6	IFIT5	GPR39	N4BP3	MIF4GD	LOXL1	FRMD6	MT1G	FKBP3	LDLRAD3	MFHAS1	IFIT3
SLC40A1	IFITM1	GPR87	NAALADL2	MITF	LPCAT1	FRRS1L	MT1H	FLNA	LEP	MFSD13A	IFIT5
SLC44A1	IFITM3	GPRC5A	NAB2	MKI67	LPCAT2	FRY	MT1X	FN3K	LGALS1	MFSD6	IFNAR2
SLC6A20	IFNAR2	GPRC5B	NAV2-AS4	MMP23B	LRFN3	FZD5	MTSS2	FOLR1	LHFPL6	MIEF2	IGF2
SLC6A3	IGFBP2	GRAMD2A	NCALD	MOB3C	LRRC15	FZD6	MXRA8	FOXC1	LIFR	MIER3	IGFBP2
SLC6A8	IGSF8	GSPT2	NCCRP1	MOCS1	LRRC3	GAB1	MYCNUT	FOXCUT	LIG3	MIF4GD	IGFL3
SLC7A10	IKBIP	GSTO1	NCF4	MPC2	LRRC32	GABRE	MYL4	FOXJ2	LINC00623	MIR9-1HG	IGSF3
SLC7A8	IKBKE	GTF2H2B	NCF4-AS1	MSANTD3	LRRC45	GALNT11	MYMX	FOXL2	LINC01602	MME	IGSF8
SLC8A2	IL10RA	GTF2I	NEURL1	MSANTD3-TMEFF1	LRRC8C	GALNT6	MYO1E	FOXL2NB	LINC01819	MMP20	IKBIP
SLCO2A1	IL17D	GTF2IP1	NIM1K	MSLN	LRRFIP1	GAREM1	N4BP3	FOXM1	LINC02701	MOCS1	IL10RA
SMAD6	IL1R1	GXYLT2	NMRK2	MST1R	LTBP4	GAS1	NAV1	FOXO4	LLGL1	MPC2	IL13RA1
SMAD7	IL20RA	HACD2	NOTUM	MT2A	LTK	GAS2L3	NCALD	FRRS1L	LMAN1	MSANTD3-TMEFF1	IL1R1
SMIM3	IL6ST	HAND1	NPR1	MUC1	LVRN	GAS6	NCBP2AS2	FRY	LNX2	MT1B	IL20RA
SMIM5	IMPA1	HDAC11	NR4A1	MUC3A	LY6E	GAS7	NCF1	FTH1	LOXL1	MT1E	IL2RB
SORBS1	IMPDH1	HDAC7	NT5DC4	MXD1	LY6E-DT	GASK1B	NCF1C	FUT4	LPCAT2	MT1G	IL6ST
SORL1	INAVA	HELLS	NT5E	MYBL1	LZTS1	GBP1	NES	FYN	LRRC15	MT1H	ING1
SPDYE8	INPP4B	HERC2P3	NUP160	MYBL2	MAFA	GBP2	NEXN	FZD5	LRRC3	MT2A	INPP4B
SPIRE2	INTU	HES4	NUS1P1	MYH14	MAFG-DT	GBP3	NGFR	FZD6	LRRC32	MUC15	INPP5B
SPSB1	IPMK	HES6	NXPH3	MYL9	MAG	GCHFR	NID2	GALNT11	LRRC8C	MXD1	INTU
SRPX2	IPO4	HIVEP2	OAF	MYO16	MAGED1	GCNT2	NIPAL1	GAMT	LSG1	MYBL2	IQSEC1
SRSF5	IQSEC2	HJURP	ODAPH	MYO1D	MAGED2	GCNT4	NLGN1	GAREM1	LTF	MYC	IQSEC2
STAT5B	IRF7	HKDC1	OSBPL6	MYO5C	MAGED4B	GDPD2	NOS2	GAS1	LTN1	MYH14	IRF2BPL
STBD1	IRF9	HLA-B	OTOF	MYO7A	MAMDC2	GJA1	NOTCH2	GAS6	LVRN	MYL9	IRF7
STC2	IRX2	HLA-H	OTOGL	MYORG	MANBAL	GLIPR2	NOTUM	GASK1B	LY6K	MYO16	IRF9
STEAP4	ISG15	HMGA1	PAEP	MYSM1	MAP3K15	GMPR	NPAS1	GATA3-AS1	LZTS1	MYO1D	ISG15
STON1	ISM2	HMGB2	PAG1	NANOS1	MAP4	GNA15	NPR1	GATD1	MAGED4B	MYO5C	ISM2
STRA6	ISOC2	HMGCLL1	PALM	NAXE	MAP4K5	GNB4	NPTX2	GCNT2	MAMDC2	MYO7A	ISOC2
STS	ITGB8	HOOK1	PAPPA	NBL1	MAP7D3	GPAT3	NR4A1	GCNT4	MAN1A2	MYORG	ITGA1
SVEP1	ITIH5	HPRT1	PAPPA2	NCAPG	MAPK12	GPLD1	NR6A1	GDAP1	MAP7D3	NANOS1	ITGA5
SVIP	ITLN1	HSPA1A	PCDH1	NCAPH	MAPK8IP2	GPR143	NRIP1	GEMIN4	MAPK12	NAXE	ITGB1
SYN1	ITPA	HSPA4L	PCOLCE2	NCOA7	MAPRE3	GPR155	NRXN2	GFI1	MAPK9	NBL1	ITGB8
SYT1	ITSN2	HTR1D	PCP4L1	NDC80	MAPT	GPR158	NT5DC2	GGN	MBNL2	NCAPH	ITLN1
SYT12	JAG2	IBA57	PCSK6	NDUFS6	MARVELD1	GPR176	NXPH3	GINS1	MCAM	NCEH1	ITM2C
SYTL3	JAM3	IFFO2	PDCD4	NEDD4L	MBNL3	GPR37	OPLAH	GINS2	MCTP2	NCF2	ITPA
TACC2	JAZF1	IFI16	PDE4D	NEDD9	MCAM	GPR39	OSBPL6	GIPC2	MED28	NCMAP	ITSN2
TAPT1	JOSD2	IFI35	PDE6H	NEK2	MDGA1	GPR87	P3H1	GJA1	MEGF9	NDUFS6	JAG2
TBC1D8	JPH2	IFI6	PDIA5	NFATC2	MEX3B	GPRASP2	PADI1	GJC2	MEX3B	NEDD4L	JAM2
TCL6	KANK4	IFIT1	PDK1	NFE2L3	MFAP2	GPRC5A	PAEP	GLIPR2	MEX3D	NEDD9	JAM3
TCP11L2	KAT14	IFIT3	PDXK	NFKBIE	MGAT2	GPRC5B	PAG1	GMPR	MFAP2	NENF	JAZF1
TEX30	KCNK12	IFITM1	PELO	NFKBIZ	MGAT5	GRAMD2A	PALM	GNA15	MFAP5	NF2	KANK4
TFPI2	KCNK4	IFITM3	PGF	NGF	MGAT5B	GRIP2	PARVB	GNB1L	MFSD2A	NFATC2	KCNE3
TGM1	KCTD12	IGFBP4	PGM1	NIBAN1	MICAL1	GSDMB	PCED1B	GNB4	MFSD3	NFE2L3	KCNF1
THSD7A	KIAA0895L	IGFBP7	PHYHIP	NIPA1	MICAL3	GSDME	PCOLCE2	GOLGA7B	MGAT4A	NFKBIA	KCNK12
THUMPD3	KISS1R	IGFL1	PHYHIPL	NLRP10	MICB	GSPT2	PCP4L1	GOLGA8IP	MGAT5	NFKBIZ	KCNK4
TM4SF1	KLF6	IGSF9	PID1	NLRP3	MKLN1	GSTO1	PCSK1N	GOLM2	MGAT5B	NIBAN1	KCNN1
TMEM123	KLF8	IL15RA	PIK3AP1	NLRP7	MMP11	GTF2I	PCSK6	GOT1	MICAL1	NIPA1	KCTD12
TMEM140	KLHL2	IL18BP	PIK3C2B	NNT	MMP14	GTF2IP1	PDE3B	GPR143	MICAL3	NOS3	KDELR3
TMEM159	KLHL30	IL27RA	PIM3	NOTCH1	MMP15	GTF2IP4	PDE6H	GPR153	MICALL2	NOTCH2NLC	KIAA0895L
TMEM161B	KLHL5	IL2RG	PIP4P2	NPDC1	MMP19	GTSE1	PDIA2	GPR155	MICB	NOTCH3	KIAA1671
TMEM187	KLRG2	IL32	PIPOX	NPFFR2	MMP2	GXYLT2	PDIA5	GPR27	MINDY3	NPAS2	KIF12
TMEM209	KMT5C	IL6R	PIWIL3	NPPB	MMP24OS	H4C12	PDK1	GPR37	MIR100HG	NPDC1	KISS1R
TMEM40	KNL1	INA	PKN1	NR1H3	MOB3A	HACD2	PDZD7	GPR39	MLX	NPFFR2	KLF13
TMEM79	KRT19	INAFM2	PKP1	NR2F2	MORF4L2	HAND1	PECAM1	GPR87	MMP11	NPPB	KLHL2
TMEM86A	KRT19P1	INHBB	PLA2G2F	NRK	MOSPD3	HDAC7	PELO	GPRC5A	MMP15	NQO1	KLHL30
TMPRSS9	LAMA4	IQCJ-SCHIP1	PLA2G6	NRP2	MPHOSPH9	HEBP1	PFKFB4	GPRC5B	MMP2	NR1H3	KLHL5
TNFAIP8	LAMB1	IQGAP2	PLA2G7	NRTN	MRC2	HECW2-AS1	PHETA2	GRK6	MORF4L2	NRK	KRT19
TNFRSF10B	LAP3	IRS1	PLAAT5	NSD2	MRLN	HERC2P2	PHYHIP	GRM4	MOSPD1	NRP1	KRT19P1
TNFRSF12A	LASP1	IRS2	PLAC4	NTF4	MSH6	HERC6	PID1	GSTM3	MOSPD2	NT5C3A	KRT81
TNFRSF1B	LDLRAD3	IRX4	PLAC8	NUPR1	MSRB3	HIVEP2	PIP4P2	GSTO1	MROH6	NT5E	KRT86
TNFSF12	LGALS1	ITGA2	PLB1	NXN	MST1	HJURP	PIP5KL1	GTF2I	MST1	NTAN1	L2HGDH
TNKS1BP1	LGALS3	ITGA6	PLCD4	NYNRIN	MT1E	HKDC1	PIPOX	GTF2IP1	MT-ND1	NUDT4	L3MBTL1
TP53INP2	LGALS3BP	ITGAM	PLCXD2	OAS1	MT1F	HLA-B	PITPNM1	GTF2IP4	MT-ND2	NUDT4P2	LAMA4
TPRA1	LHFPL6	ITGB4	PLIN4	OAS2	MT1X	HLA-H	PKN1	GTSE1	MT-ND4	NUP210	LDLRAD3
TREML2	LHX2	ITGB6	PLOD2	OAS3	MTMR2	HMGA1	PLA2G10	GUCY1A2	MT-ND4L	NUPR1	LGALS1
TREML3P	LIF	JADE1	PLPPR3	OBSCN	MTRR	HMGB2	PLA2G7	H4C12	MT-ND5	NXN	LGALS3
TRIM55	LIMA1	JAG1	PLTP	OCLN	MTSS2	HMGN2	PLAC8	HAPLN1	MT1F	OCLN	LGALS3BP
TRIM58	LIMS1	JPH2	PLXDC2	OGDHL	MX1	HMMR	PLB1	HCN3	MT1X	OLR1	LHFPL6
TTC39A	LIMS2	JUN	PORCN	OLFML2A	MXD4	HNRNPA1P33	PLCD4	HDAC11	MTATP6P1	OPHN1	LIMD1-AS1
TTR	LINC00623	KANK1	POSTN	OLFML3	MXRA8	HOOK1	PLK2	HDAC7	MTND2P28	OSBPL3	LIMS1
TTYH1	LINC00648	KBTBD8	PPM1N	OLR1	MYCL	HS6ST2	PLOD1	HDAC9	MTSS2	OSGIN1	LIMS2
TUBA4A	LINC00668	KCNC4	PPP1R14B	OSBPL3	MYCN	HSPA4L	PLOD2	HELLS	MXRA8	OSGIN2	LIN28A
U2AF1	LINC01819	KCNK1	PPP4R4	OSBPL5	MYCNUT	HSPB11	PLOD3	HERC2P2	MYCN	OTUB2	LINC00506
UCK1	LIX1L	KCNK6	PRCP	OSGIN1	MYL4	IFFO2	PLPPR2	HES4	MYCNUT	OXTR	LINC00623
UPK1B	LMF2	KHDRBS3	PRKAR2B	OSMR	MYLK3	IFI16	PLPPR3	HES6	MYL4	P3H2	LINC00632
USF3	LMNB1	KIAA0513	PRKCZ	OXTR	MYMX	IFI27	PLTP	HKDC1	MYMX	PADI2	LINC00668
VIPR1	LOXL1	KIAA0895	PRKG1	PAK6	MYO18A	IFI35	PLXDC2	HLA-B	MYO1E	PALM2AKAP2	LINC01278
WNK2	LOXL2	KIAA1217	PRLR	PARD6A	MYO1B	IFI6	PMM1	HMGA1	N4BP1	PAPPA2	LINC01602
WNT1	LPAR2	KIAA1522	PROCR	PARD6B	MYO1E	IFIH1	POLD4	HMGB1P6	N4BP3	PARD6A	LINC01819
WNT9B	LPGAT1	KIF11	PROS1	PATJ	N4BP3	IFIT1	POMC	HOOK1	NAGA	PARD6B	LINC02246
XG	LRFN4	KIF13B	PRSS21	PCAT1	NAGA	IFIT2	PPFIA3	HPRT1	NAGLU	PATJ	LINC02387
YPEL4	LRRC3	KIF18B	PRSS22	PCBP4	NAV1	IFIT3	PPFIBP2	HSD11B2	NAV1	PAXIP1-DT	LINC02614
ZBTB44	LRRC32	KIF23	PRSS27	PCDH1	NBPF1	IFITM1	PPM1J	HSPA1A	NBPF1	PCGF5	LIPA
ZDHHC1	LRRC45	KIF2C	PRSS41	PCDH12	NCALD	IFITM3	PPM1L	HSPA4L	NCCRP1	PDE4D	LIX1L
ZFHX2	LRRC8C	KIF4A	PRUNE2	PCDH7	NCKAP5L	IGDCC3	PPM1N	HSPBP1	NCF1C	PDGFA	LLGL1
ZMYM5	LRRFIP1	KIFC1	PSCA	PCGF5	NCOA1	IGFBP4	PPP1R18	HTR1D	NCOA1	PDIK1L	LMO2
ZNF121	LTBP1	KIFC2	PSG10P	PCK2	NDUFAF3	IGFBP7	PPP4R4	HYAL3	NDFIP2	PDLIM1	LOXL1
ZNF165	LTBP4	KLF2	PSG2	PCMTD2	NES	IGSF9	PRCP	HYDIN	NDST1	PDLIM3	LOXL2
ZNF292	LTK	KLF5	PSG3	PDGFA	NEU1	IKZF2	PRDM16	IFFO2	NDUFA11	PHLPP2	LPCAT1
ZNF33B	LVRN	KLF7	PSG4	PDLIM1	NEXN	IL18BP	PRG2	IFI27	NEXN	PIGM	LPCAT2
ZNF341-AS1	LY6E	KLK6	PSG5	PDLIM3	NFASC	IL20RB	PRKAR2B	IFI27L2	NFASC	PIK3CD	LPGAT1
ZNF385A	LY6E-DT	KREMEN2	PSG6	PER3	NGFR	IL27RA	PROCR	IFITM1	NFIL3	PIK3IP1	LRFN4
ZNF419	LZTS1	KRT17	PSG9	PHLDA1	NHS	IL2RG	PROS1	IFITM10	NFRKB	PLA2G4C	LRRC24
ZNF426	MAFG-DT	KRT80	PTGDS	PHLPP2	NID2	IL31RA	PRPS1	IFT122	NID1	PLAC1	LRRC3
ZNF510	MAGED1	LAMA1	PTGER3	PICSAR	NIPAL1	IL32	PRSS21	IGDCC3	NID2	PLAUR	LRRC32
ZNF554	MAGED2	LAMA3	PTH1R	PIK3CD	NIPAL2	INA	PRSS22	IGFBP4	NOL10	PLCB4	LRRC45
ZNF703	MAGED4	LAMB3	PTK2B	PIP5K1B	NLGN1	INAFM2	PRUNE2	IGFBP6	NOTUM	PLCE1-AS1	LRRC8C
ZNF75A	MAGED4B	LAMB4	PTS	PLA2G4C	NMRK2	INHBB	PSMB8	IGFBP7	NPAT	PLCG2	LRRFIP1
ZSCAN12P1	MAN1B1	LAMC2	PXDC1	PLAAT4	NOS2	INPP1	PSMB9	IKZF1	NPR1	PLCXD3	LTBP1
	MAP3K3	LAMP3	PXYLP1	PLAU	NOTCH2	IQCJ-SCHIP1	PTGER3	IL20RB	NPTX2	PLEKHA3	LTBP4
	MAP3K5	LARGE2	PYCR1	PLAUR	NOTUM	IQGAP2	PTH1R	IL27RA	NRIP1	PLEKHA6	LTN1
	MAP3K6	LARP6	QSOX1	PLCB4	NPAS1	IQGAP3	PTK2B	IL32	NTN4	PLEKHA7	LVRN
	MAP4	LAYN	RAB20	PLCXD3	NR6A1	IRAK1BP1	PTPN3	ILDR1	NUDT19	PLET1	LY6E
	MAP4K4	LBH	RAB3C	PLEKHA7	NRIP1	IRF6	PTPRE	INA	NUFIP2	PLK3	LY6E-DT
	MAP7D3	LGALSL	RAB4B	PLK1	NRXN2	IRS1	PTPRF	INAFM2	NUP153	PLPP3	LY6K
	MAPK12	LHX4	RAC3	PLK3	NT5DC2	IRX2	PTPRS	INPP1	NUP155	PLS1	LZTS1
	MAPK3	LINC00643	RANGRF	PLLP	NTN4	IRX4	PXDN	IQCJ-SCHIP1	NUP160	PLSCR4	MAFA
	MAPK8IP2	LINC00689	RAP1GAP	PLPP3	NUP160	ISYNA1	PXN	IRS1	NUP58	PMAIP1	MAFG-DT
	MAPRE2	LINC00857	RAPGEF3	PLS1	NXPH3	ITGA2	PXYLP1	IRX4	NUS1	PMEL	MAG
	MARVELD1	LINC02331	RASA4B	PMAIP1	ODC1	ITGA3	PYCR1	ISYNA1	NUS1P1	PODXL	MAGED2
	MBOAT1	LIPH	RBM24	PODXL	P3H1	ITGA6	QSOX1	ITGA2	NXPH3	POLE	MAGED4
	MBOAT2	LITAF	RCOR2	PPL	P4HA1	ITGB4	RAB20	ITGAM	OAF	PPL	MAGED4B
	MCAM	LMNB1	RECK	PPM1H	P4HA2	ITGB5	RAB3C	ITGB4	OBSL1	PPM1H	MAMDC2
	MCRIP1	LMOD1	REPS2	PPP1R14A	PADI1	ITGB6	RAC3	ITGB5	OCEL1	PPP1R15A	MAN1B1
	MED16	LPAR1	RGL2	PRKAA2	PAG1	JADE1	RALBP1	ITGB6	OSBPL6	PPP1R9A	MAN2C1
	MEIS2	LRATD1	RHOBTB3	PRKX	PAPPA2	JAG1	RAP2A	ITPR1	OTUD3	PRAP1	MAP1A
	METRN	LRATD2	RIMKLB	PROM1	PARD6G	JCAD	RARS2	IVL	OXA1L	PRICKLE1	MAP3K12
	MEX3B	LRFN1	RNF145	PRR5L	PARVB	JPH2	RASGRF2	JADE1	P4HA1	PRICKLE2	MAP3K5
	MGAT2	LRIG1	RNF157	PRSS12	PCED1B	JUN	RASL10A	JCAD	P4HB	PRKAA2	MAP3K6
	MGAT3	LRP2	RYBP	PRSS23	PCOLCE2	KANK1	RBM24	JPH2	PAEP	PRKACB	MAP4K5
	MGAT5	LRP4	S100A9	PSAT1	PCP4L1	KANK2	RCN3	JUN	PAG1	PRKX	MAP7D3
	MGAT5B	LRP5	S100P	PSEN2	PCSK1N	KAT2B	RCOR2	KAAG1	PAK2	PROM1	MAPK12
	MGLL	LRRN1	SBF2-AS1	PSG1	PCSK5	KBTBD8	RECK	KALRN	PAN3	PRR5L	MAPK8IP2
	MICAL1	LRRN4	SBSN	PSG11	PCSK6	KCNJ15	RELL2	KANK3	PAPPA	PRSS23	MAPKBP1
	MICAL2	LSR	SCARF2	PSG2	PCYOX1L	KCNK6	REPS2	KBTBD11	PAPPA2	PRXL2A	MARVELD1
	MICAL3	LURAP1L	SCUBE1	PSG8	PCYT2	KCNMB4	RET	KCNC4	PARD6G	PSEN2	MCAM
	MICB	LYSMD2	SDC1	PSPH	PDCD4	KCNV1	REX1BD	KCNH2	PCGF2	PSG1	MCTP2
	MMP14	MACC1	SDF2L1	PSTPIP2	PDE10A	KCTD20	RGS16	KCNK1	PCOLCE2	PSG11	MEGF9
	MMP19	MAGEF1	SEMA3B	PTPRD	PDE3B	KIAA0513	RHBDL1	KCNK6	PCP4L1	PSG4	MEX3B
	MMP2	MAGI1	SEMA3E	PTPRK	PDE4A	KIAA0895	RNF157	KCNQ4	PCSK6	PSG8	MEX3D
	MORF4L2	MAGI2-AS3	SEMA4B	PWWP2A	PDIA2	KIAA1217	RNU6-5P	KCNV1	PDCD1LG2	PSG9	MFAP2
	MOSPD3	MAGI3	SEMA4C	PYCARD	PDIA4	KIAA1522	RPS6KA1	KHDRBS3	PDE3B	PSTPIP2	MGAT2
	MOXD1	MALAT1	SEMA6B	RAB11FIP4	PDIA5	KIF11	RTEL1	KIF13B	PDE6H	PTAFR	MGAT5
	MPHOSPH9	MAP3K20	SEPTIN3	RAB19	PDK1	KIF13B	RTN4R	KIF1C	PDIA4	PTGR1	MGAT5B
	MRC2	MAP6	SEZ6	RAB36	PDZD7	KIF18B	SARM1	KIF23	PDIA5	PTPRK	MICAL1
	MRLN	MAP7D2	SFRP1	RAD51AP1	PECAM1	KIF20A	SBSN	KIF5C	PDS5A	PWWP3B	MICAL3
	MRPL23	MAPK13	SGPP2	RAMP1	PELO	KIF23	SCARF2	KIF7	PEDS1	QPCT	MICB
	MRPL28	MAPKAPK3	SGSM1	RARRES1	PFKFB4	KIF2C	SCUBE1	KIFC1	PELO	RAB11FIP4	MIR193BHG
	MSH6	MARCKS	SH2D5	RARRES2	PFN1	KIF4A	SDC1	KIFC2	PFKFB4	RAB19	MLX
	MSN	MARCKSL1	SH3GLB2	RBBP8	PGM1	KIF7	SDF2L1	KIFC3	PHACTR2	RAB36	MMP11
	MSRB3	MARK4	SHF	RCAN1	PGM2L1	KIT	SEC24D	KLC3	PHETA2	RAB3B	MMP14
	MST1	MARVELD2	SLC16A3	RELB	PHKA2	KLK6	SELENOM	KLF6	PHLDA2	RAD51	MMP2
	MTG1	MARVELD3	SLC16A9	RETREG1	PHLDA2	KRT17	SEMA3E	KLF7	PHYHIP	RAD54B	MMP25
	MTMR2	MAT1A	SLC2A10	RGMA	PHYHD1	KRT23	SEMA4B	KLK6	PID1	RARRES1	MORF4L2
	MTMR9	MATN2	SLC2A11	RIMS2	PI4K2B	KRT80	SEMA4C	KLK7	PIGN	RASA4CP	MOSPD3
	MTURN	MAVS	SLC2A13	RIPOR2	PI4KAP2	L1CAM	SEMA6B	KRAS	PIGS	RASGRP1	MPHOSPH9
	MX1	MBOAT2	SLC2A5	RND3	PIM1	L1TD1	SEPTIN3	KREMEN2	PIK3AP1	RASSF2	MPST
	MXRA7	MBP	SLC30A2	ROR2	PIP4P2	LAMA3	SEPTIN9	KRT17	PIM1	RBBP8	MRC2
	MYADM	MCM5	SLC38A2	RP2	PIP5K1C	LAMB3	SERPINB6	KRT80	PIP5K1A	RCAN1	MRLN
	MYBL2	MDC1	SLC39A6	RRAD	PIPOX	LAMB4	SERPINB7	L1CAM	PIPOX	REEP1	MROH6
	MYCL	MEGF6	SLC44A1	RRM1	PITPNM1	LAMC2	SERPINB9P1	LAMA1	PITPNM1	REEP4	MSI1
	MYH10	MEGF8	SLC4A11	RTKN	PKDCC	LAMP3	SERPINE2	LAMB3	PIWIL3	REEP6	MSRB3
	MYL4	MEIOC	SLC4A7	RTL6	PKP2	LARGE2	SERPINI1	LAMC2	PLA2G7	RELB	MST1
	MYL9	MET	SLC66A1L	S100A13	PLA2G10	LARP6	SESTD1	LARGE2	PLAAT5	RESF1	MTSS2
	MYO18A	METTL7A	SLC6A15	S100A16	PLA2G6	LAYN	SFRP1	LARP6	PLAC4	RETREG1	MUCL1
	MYO1B	MFHAS1	SLC6A17	S100A9	PLAC8	LETM2	SFTPD	LBH	PLAC8	RFFL	MX1
	MYO1E	MFSD13A	SLC6A19	SAMD9L	PLB1	LGALS14	SGCB	LBR	PLB1	RFLNB	MXD4
	MZT2A	MFSD6	SLC6A2	SAMHD1	PLCE1	LGI1	SH3PXD2B	LBX2	PLCD4	RGL1	MXRA8
	N4BP3	MICA	SLC6A3	SATB1	PLEKHG4B	LHFPL2	SHF	LEPR	PLEKHA1	RGMA	MYCL
	NAGLU	MIEF2	SLCO4A1	SCD5	PLK2	LHX4	SHMT2	LGALS14	PLEKHM3	RGPD1	MYCN
	NAV1	MITF	SMIM11A	SCEL	PLOD1	LINC00643	SHROOM4	LGALSL	PLIN4	RHPN2	MYCNOS
	NAV2	MKI67	SMIM43	SCHIP1	PLOD2	LINC00689	SIDT2	LHFPL2	PLOD1	RIMS2	MYCNUT
	NBPF15	MLLT3	SMYD3	SCRN1	PLOD3	LINC00836	SLC16A3	LHX4	PLOD2	RIPOR2	MYH10
	NCALD	MOCS1	SNTB1	SDCBP2	PLPPR2	LINC00857	SLC16A9	LIG1	PLOD3	RLBP1	MYH6
	NCKAP5L	MOXD1	SORL1	SDSL	PLPPR3	LINC01588	SLC25A15	LINC00689	PLTP	RMI2	MYL4
	NCOA1	MRPS9	SOX18	SECTM1	PLTP	LINC02201	SLC25A19	LINC01106	PLXDC2	RND3	MYMX
	NCS1	MST1R	SPAG4	SERPINB2	PLXDC2	LINC02331	SLC26A6	LINC01990	PLXNA3	RNF125	MYO10
	NDE1	MSX1	SPARC	SERPINB8	PLXNB2	LIPH	SLC27A1	LINC02617	PLXNB2	RNF128	MYO18A
	NEK6	MT-ATP6	SPATA13	SFI1	POFUT2	LITAF	SLC29A1	LINC02668	POGLUT3	ROR2	MYO1B
	NET1	MT-CO1	SPCS3	SFN	POGLUT2	LMOD1	SLC2A10	LINGO1	POLR2C	RP2	MYO1E
	NFATC1	MT-CYB	SPDEF	SGK1	POMC	LOXL4	SLC2A13	LITAF	POMK	RPS10-NUDT3	MYPOP
	NFKB1	MT-ND4	SPDYE17	SH2D4A	PPARG	LRATD1	SLC4A11	LLGL2	PON2	RRAGD	MYRF
	NHS	MT-ND4L	SPDYE8	SH3GL3	PPARGC1B	LRATD2	SLC4A7	LMOD1	PPARG	RTL6	N4BP3
	NIT2	MT-ND6	SPIRE2	SH3RF2	PPFIA3	LRFN1	SLC5A11	LPAR1	PPFIBP2	RWDD2A	NAGLU
	NKX3-1	MT2A	SPON2	SH3TC2	PPFIBP2	LRIG1	SLC5A5	LPAR2	PPIAP46	S100A13	NAV1
	NLGN1	MTATP6P1	SPRY4	SHB	PPIA	LRP11	SLC66A1L	LRATD1	PPIP5K1	S100A16	NCALD
	NLGN2	MTCO1P12	SRCIN1	SHCBP1	PPIAP46	LRP2	SLC6A11	LRATD2	PPIP5K2	SAA1	NCCRP1
	NLN	MTND4P12	ST3GAL1	SIRPA	PPIB	LRP4	SLC6A17	LRIG1	PPM1N	SAA2	NCKAP5L
	NME4	MUC1	ST3GAL2	SIRPB2	PPM1J	LRP5	SLC6A19	LRMDA	PPME1	SAA2-SAA4	NCOA1
	NOS2	MUC3A	ST3GAL4	SKA1	PPM1L	LRPAP1	SLC6A2	LRP11	PPP1R12C	SAAL1	NCS1
	NOTCH2	MYADM	ST3GAL6	SLC15A2	PPM1N	LRRC37BP1	SLC6A4	LRP2	PPP1R15B	SACS	NDST1
	NOTUM	MYBL2	STK17A	SLC16A13	PPP1R3D	LRRC42	SLC8A3	LRP4	PPP1R3D	SAMD12	NECAB3
	NPAS1	MYC	STRA6	SLC17A5	PPP4R4	LRRN1	SLCO4A1	LRP5	PPP4R4	SCCPDH	NES
	NR2F2	MYH14	STX10	SLC18A3	PRADC1	LRRN4	SMAD3	LRPAP1	PRCP	SCD5	NEXN
	NRIP1	MYL9	STX11	SLC1A3	PRCP	LSR	SMTN	LRRC42	PRDM16	SCHIP1	NFASC
	NRM	MYO15B	SUSD2	SLC1A4	PRKAB2	LURAP1L	SMYD3	LRRN1	PRKAG2	SCRN1	NFATC1
	NRXN2	MYO16	SUV39H2	SLC20A2	PRKG1	LUZP1	SNAI1	LSP1P4	PRKAR2B	SCUBE3	NFYB
	NSMF	MYO1D	SVEP1	SLC22A11	PROCR	LYSMD2	SNTB1	LSR	PRKCZ	SDCBP2	NGFR
	NT5C	MYO5C	SYBU	SLC22A23	PROS1	LZTS3	SOWAHD	LYSMD2	PRKD3	SDSL	NHS
	NTN4	MYO7A	SYDE1	SLC25A23	PRPS1	MAB21L4	SOX4	MAB21L4	PRKG1	SEMA3B	NID2
	NUAK2	MYORG	SYNE3	SLC25A30	PRSS21	MACC1	SPARC	MACC1	PRLR	SEMA6A	NIPAL2
	NUDT14	NAALAD2	SYT12	SLC26A2	PRSS22	MAGI1	SPATA13	MAD1L1	PROCR	SERPINB8	NLGN1
	NUDT18	NANOS1	TACR3	SLC2A6	PRUNE2	MAGI2-AS3	SPATA22	MADD	PRR14L	SERPINE1	NLGN2
	NXPE3	NAXE	TATDN2P2	SLC35D1	PSMB8	MAGI3	SPON2	MAGEA10	PRSS21	SFN	NME4
	NXPH3	NBL1	TBC1D1	SLC40A1	PSMB9	MAL	SRPX	MAGEA9B	PRUNE2	SGK1	NNMT
	OAS1	NBPF20	TCL6	SLC44A3	PTGER3	MAL2	ST3GAL2	MAGEB2	PSG1	SGK3	NOS2
	OAS2	NCAPG	TDRD6	SLC44A3-AS1	PTH1R	MAN1A1	ST6GAL1	MAGEF1	PSG10P	SGPL1	NOTCH2
	OAS3	NCAPH	TECR	SLC45A4	PTK2B	MANBA	ST6GALNAC4	MAN1A1	PSG2	SH3GL3	NOTUM
	OAT	NCF2	TFPI	SLC46A1	PTN	MANSC1	SULT1A1	MANEAL	PSG3	SH3RF2	NPAS1
	ODC1	NCOA7	TFPI2	SLC52A1	PTPRE	MAP2K1	SUV39H2	MAP2K1	PSG5	SHB	NPR1
	ODF3B	NDC80	TGFB1	SLC7A4	PTPRF	MAP6	SYBU	MAP3K14	PSG6	SHCBP1	NPTX2
	OGFR	NDUFS6	TGFBR3	SLC7A6	PTPRS	MAP7D2	SYDE1	MAP6	PTGDS	SHROOM3	NRIP1
	P2RX4	NECTIN2	TGM2	SLC7A7	PWP1	MAPK13	SYNE3	MAP9	PTGES3	SIGLEC6	NRXN2
	P3H1	NEDD1	THOP1	SLC8A2	PXDN	MAPKAPK3	TACR3	MAPK13	PTH1R	SIRPA	NT5DC2
	P4HA1	NEDD4L	THSD4	SLC9A2	PXN	MARCHF9	TAP1	MAPK4	PTK2	SIRPB2	NTN4
	P4HA2	NEDD9	TIMP2	SLC9A7	PYCR1	MARCKS	TAP2	MAPK8IP1	PTK2B	SLBP	NUDT18
	PAFAH1B3	NEO1	TLE5	SLCO2A1	QSOX1	MARK4	TBC1D1	MAPKAPK3	PTPN3	SLC16A13	NUP153
	PALLD	NETO2	TM4SF1	SLCO3A1	RAB20	MARVELD2	TBC1D10A	MARCHF4	PTPRF	SLC17A5	NUP160
	PALM	NF2	TMCO4	SMIM30	RAC3	MARVELD3	TBC1D4	MARCHF9	PTPRS	SLC1A4	NXPH3
	PAPSS1	NFATC2	TMED7-TICAM2	SMPDL3A	RALBP1	MATN2	TBCD	MARK4	PURB	SLC22A23	OAS2
	PARP1	NFE2L3	TMEM117	SMPDL3B	RAP2B	MBNL1	TCAM1P	MARVELD3	PVR	SLC25A23	ODF3B
	PARP12	NFKBIE	TMEM120B	SNAI2	RARS2	MBOAT1	TCEAL4	MAT1A	PWP2	SLC26A2	OLFML1
	PARP14	NFKBIZ	TMEM256	SNX29	RASGRF2	MBOAT2	TCF7L2	MBOAT2	PXDC1	SLC27A2	P2RX2
	PARP4	NIBAN1	TMEM45A	SOCS1	RASSF8	MCOLN2	TEAD2	MCF2L2	PXDN	SLC2A12	P2RX4
	PARP9	NIPA1	TMEM74B	SORCS2	RBFOX2	ME3	TECPR1	MCM4	PYCR1	SLC31A2	P3H1
	PARVA	NLGN2	TMEM91	SOWAHB	RBM24	MED12L	TEPP	MCM5	QSOX1	SLC35B4	P4HA1
	PAX8	NLRP2	TNFAIP2	SOX15	RBPMS	MEIOC	TET3	MDK	RAB23	SLC40A1	P4HA2
	PAX8-AS1	NLRP3	TNS4	SOX7	RCN2	MET	TGFB2	MED12L	RAB30	SLC44A3	PAG1
	PCDHGB4	NLRP7	TOMM20	SOX9	RCN3	METTL7A	TGM2	MEGF8	RAB3B	SLC44A3-AS1	PALLD
	PCDHGB5	NNT	TPGS2	SPATA18	RECK	MFHAS1	TIAM1	MEIOC	RAB8B	SLC45A4	PALM
	PCDHGC3	NOL9	TREM1	SPINT1-AS1	RECQL	MFSD6	TIMP1	MELTF	RALBP1	SLC4A4	PAM
	PCSK1N	NOTCH1	TREML2	SPTBN1	REPS2	MIS18BP1	TIMP2	METRN	RALGAPB	SLC52A1	PARD6G
	PCSK5	NOTCH3	TRIM55	ST14	RGS16	MISP	TLE5	METTL7A	RANGRF	SLC7A4	PARP10
	PCSK6	NPAS2	TRPV6	STAP2	RHBDL1	MITF	TLE6	MFHAS1	RAP1B	SLC7A6	PARP12
	PCSK7	NPDC1	TSC22D1	STC2	RHOG	MKRN2OS	TLN1	MFSD13A	RAP1GAP	SLC7A7	PARP9
	PCYOX1L	NPL	TSPO	STEAP1B	RILPL1	MMP23B	TMC3	MFSD6	RAP2B	SLC8A2	PARVB
	PCYT2	NPPB	TTC39C	STING1	RNF157	MMRN2	TMCO4	MFSD6L	RARS2	SLC9A7	PCDHGB7
	PDCD1LG2	NPTX1	TTC7B	STMN3	RNF168	MOB3C	TMEM104	MICA	RASGRF2	SLC9A8	PCGF2
	PDE4A	NR2F2	TUB	STON2	ROBO1	MOCS1	TMEM134	MIEF2	RBFOX2	SLCO2A1	PCOLCE2
	PDE6H	NRAV	UBALD2	SUGCT	ROCK1	MORC4	TMEM200A	MIF4GD	RBL2	SLCO3A1	PCP4L1
	PDGFRL	NRK	UBASH3B	SULF2	RPS6	MOV10	TMEM256	MIS18A	RBM24	SLF1	PCSK1N
	PDLIM1	NRP1	UBXN10	SVIP	RTEL1	MOXD1	TMEM45A	MKRN2OS	RBPMS	SLK	PCSK5
	PDZD7	NSD2	ULK4	SYK	RTL5	MPP1	TMEM91	MLKL	RCC2	SMPDL3A	PCSK6
	PEA15	NSMF	UPK3BL1	SYN3	RTL8B	MRAS	TMSB10	MLLT11	RCN2	SMURF2	PCYOX1L
	PFKFB4	NUAK1	USP3	TACC3	RTL8C	MRPS9	TNFRSF8	MMP23B	RCOR2	SNX16	PDCD1LG2
	PFKP	NUP210	UXS1	TACSTD2	RTN2	MSANTD3	TOGARAM2	MMP25-AS1	RDH11	SNX29	PDE3B
	PFN1	NXN	VCAN	TAGLN	RTN4R	MSLN	TOM1L2	MMRN2	RECK	SNX8	PDE4A
	PGGHG	NYNRIN	VWF	TBL1X	SASH1	MST1R	TOMM20	MOCS1	RELL2	SOCS1	PDE6H
	PGM2L1	OAS1	WDR45	TCL1B	SCARF2	MT2A	TP53I11	MOV10	REPS2	SORL1	PDGFRL
	PHKB	OAS2	WDR72	TEAD4	SCUBE1	MTUS2	TPGS2	MPC2	RIMBP3	SOWAHB	PDIA2
	PI4KAP2	OAS3	WDR86	TEDC1	SEC23A	MUC1	TPM1	MRI1	RIOK3	SOX15	PDIA5
	PIP4P2	OBSCN	WIPF1	TGFA	SEC24D	MUC15	TPM2	MRPL28	RNF14	SOX9	PDK1
	PIPOX	OCLN	WNT7A	TGFBI	SELENOM	MUC16	TPP2	MSANTD3	RNF146	SPDYC	PDLIM5
	PKD2	OGDHL	WNT9B	TGM1	SEMA4B	MUC3A	TRAF3	MSX1	RNF157	SPINT1-AS1	PELO
	PKN1	OLFML3	XBP1	THBS1	SEMA4C	MX1	TRAPPC6A	MT2A	RPN2	SPSB4	PFKFB4
	PKP4	OLR1	XG	TK1	SEMA4G	MXD3	TRIQK	MUC3A	RPRD1A	SPTAN1	PFN1
	PLA2G10	OR2I1P	YPEL4	TKFC	SEPTIN10	MYBL2	TRPT1	MUSK	RPS11	SPTBN1	PGF
	PLAC8	ORC1	Z98257.1	TLR3	SEPTIN11	MYH14	TSC22D3	MXD1	RPS6KB1	SPTLC2	PGGHG
	PLCD4	OSBPL3	ZFP1	TLR7	SEPTIN2	MYL9	TSPO	MYBL2	RSBN1L	SQOR	PGM2L1
	PLCE1	OSBPL5	ZNF439	TM7SF2	SEPTIN3	MYO16	TTC37	MYC	RTN4R	SQSTM1	PHETA2
	PLCG1	OSGIN1	ZNF554	TM7SF3	SEPTIN5	MYO1D	TTC39C	MYEF2	RYBP	SRSF5	PI4KA
	PLEKHG4B	OSR2		TMC5	SEPTIN9	MYO5C	TTR	MYH10	RYR3	SRXN1	PI4KAP2
	PLK2	OVOL2		TMCC2	SERPINB1	MYO7A	TTYH3	MYH14	SCAMP1	ST14	PID1
	PLOD1	OXTR		TMEM106C	SERPINB6	MYOF	TUB	MYL5	SCARA3	ST6GALNAC1	PIK3CB
	PLOD3	PAGE4		TMEM125	SERPINB7	MYORG	TYMP	MYL7	SCARF2	STAP2	PIK3CD-AS2
	PLPPR3	PAK6		TMEM131L	SERPINB9	MYSM1	UBALD2	MYL9	SCUBE1	STC2	PIP4P2
	PLS3	PALM2AKAP2		TMEM140	SERPINB9P1	NAALAD2	UBASH3B	MYO16	SDAD1	STEAP4	PIP5KL1
	PLSCR1	PAQR4		TMEM159	SERPINE2	NAXE	UBXN10	MYO1D	SDC3	STOML1	PIPOX
	PLSCR3	PARD3B		TMEM170B	SERPINH1	NBL1	USP31	MYO5C	SEC14L1	STON2	PITPNM1
	PLTP	PARD6B		TMEM200B	SERPINI1	NCAPG	UXS1	MYO7A	SEC16A	STS	PITX1
	PLXDC2	PARP14		TMEM236	SESTD1	NCAPH	VARS1	MYOF	SEC23IP	SULF2	PKD2
	PLXNB1	PASK		TMEM265	SFRP1	NCEH1	VASP	MYORG	SEC24A	SVIP	PKDCC
	PLXNB2	PATJ		TMEM38A	SFTPD	NCOA7	VAX2	MZT2A	SEC24D	SYK	PKN1
	PNPT1	PCAT7		TMEM40	SGCB	NDC80	VEPH1	MZT2B	SEC61A1	SYN1	PKP4
	POMC	PCBP4		TMEM51	SH3BGRL	NDUFS6	VKORC1	NACAD	SEC63	SYN3	PLA2G10
	PPFIA3	PCDH7		TMEM52B	SH3BP5	NECTIN1	VPS33B	NANOS1	SEMA3C	SYT1	PLA2G6
	PPFIBP2	PCDHGC3		TMPRSS2	SH3PXD2B	NECTIN2	VWF	NAXE	SEMA3E	SYTL5	PLA2G7
	PPIA	PCGF5		TNF	SH3YL1	NEDD4L	WIPF1	NBEAL2	SEMA4B	TAC3	PLAAT5
	PPM1F	PCNT		TNFRSF10C	SHF	NEDD9	WIPI1	NBL1	SEMA4C	TACC3	PLAC8
	PPM1J	PDGFA		TNFRSF19	SHISA5	NEK2	WNT7A	NCAPH	SEPTIN3	TACSTD2	PLB1
	PPM1N	PDLIM1		TNFRSF9	SHROOM4	NF2	WWTR1	NDC80	SEPTIN9	TAGLN	PLCD1
	PPP1R18	PDLIM3		TNFSF12	SIDT2	NFAT5	XBP1	NDUFS6	SERPINB1	TBC1D16	PLCD4
	PPP1R3D	PDLIM4		TNFSF15	SKP2	NFATC2	XYLT1	NECTIN1	SERPINB6	TBL1X	PLCE1
	PPP2R1B	PEG10		TNFSF9	SLC16A2	NFE2L3	YPEL2	NECTIN2	SERPINB9	TEAD4	PLEKHG4B
	PPP4R4	PEG3		TNIP1	SLC23A2	NIBAN1	ZDHHC13	NEDD4L	SERPINE2	TEF	PLEKHG6
	PRAG1	PER3		TNKS1BP1	SLC25A15	NIPA1	ZDHHC16	NEIL1	SESN3	TFE3	PLIN4
	PRC1	PGC		TNNT2	SLC25A19	NLRP2	ZFP1	NENF	SESTD1	TFPI2	PLK2
	PRCP	PHLPP2		TNNT3	SLC26A6	NLRP3	ZFP28	NF2	SETD5	TGFBI	PLOD1
	PRDM5	PHTF1		TOB1	SLC27A1	NLRP7	ZFP42	NFE2L3	SFRP1	TGM1	PLOD2
	PRICKLE3	PICSAR		TOM1L1	SLC28A2	NMI	ZG16B	NFKBIE	SFTPD	THBS1	PLOD3
	PRKCI	PIEZO1		TOP2A	SLC29A1	NNT	ZNF300P1	NFKBIZ	SH3D19	THSD7A	PLPPR2
	PRKG1	PIGM		TOR4A	SLC2A10	NOG	ZNF331	NIBAN1	SH3GLB1	THUMPD3	PLPPR3
	PROCR	PIK3CD		TP63	SLC2A13	NOTCH1	ZNF439	NIPA1	SH3PXD2B	TJP1	PLSCR1
	PRORP	PIK3IP1		TPPP3	SLC35B3	NOTCH3	ZPLD1	NKAIN4	SH3RF1	TKFC	PLSCR3
	PROSER2	PIM2		TPST2	SLC36A1	NPDC1		NLRP2	SHF	TLCD4	PLTP
	PROSER2-AS1	PKMYT1		TPX2	SLC38A3	NPL		NLRP3	SHROOM4	TLR3	PLXDC2
	PRPF3	PLA2R1		TREML2	SLC39A8	NPNT		NLRP7	SIDT2	TLR7	PLXNB2
	PRPS1	PLAAT4		TRIM16	SLC41A3	NPPB		NNT	SIPA1L2	TM7SF2	PLXND1
	PRR15	PLAGL1		TRIM2	SLC4A11	NR1D1		NOCT	SKP2	TM7SF3	PM20D2
	PRSS21	PLAUR		TRIM29	SLC4A7	NR2F2		NOM1	SLC10A7	TMC5	PML
	PRSS22	PLCB4		TRIM44	SLC5A11	NRAV		NOS1AP	SLC16A1	TMEM106C	POF1B
	PRUNE2	PLCG2		TRIP13	SLC5A5	NRK		NOTCH1	SLC16A2	TMEM125	POFUT2
	PRXL2C	PLCXD3		TROAP	SLC66A1L	NRP2		NOTCH3	SLC16A3	TMEM140	POGLUT2
	PSMB10	PLEKHA7		TSKS	SLC6A11	NSD2		NPDC1	SLC16A4	TMEM144	PON2
	PSMB8	PLEKHG2		TSPAN1	SLC6A17	NT5C3A		NPEPL1	SLC16A9	TMEM159	PPARG
	PSMB9	PLEKHO1		TSPAN15	SLC6A19	NTAN1		NPHP1	SLC19A2	TMEM170B	PPFIA3
	PSRC1	PLK1		TSPAN2	SLC6A4	NUDT4		NPL	SLC25A15	TMEM265	PPFIBP2
	PTH1R	PLK3		TSPAN4	SLC8A3	NUP210		NPM2	SLC25A19	TMEM30B	PPIA
	PTK2B	PLLP		TUBA1A	SLCO4A1	NXN		NPNT	SLC27A1	TMEM40	PPM1J
	PTMS	PLS1		TUBA4A	SLFN5	NYNRIN		NPPB	SLC29A1	TMEM51	PPM1L
	PTN	PLXNA1		TUBB2B	SLURP2	OAS1		NQO1	SLC2A1	TMEM52B	PPM1N
	PTPN13	PLXNB1		TWIST1	SMAD3	OAS2		NR1H3	SLC2A10	TMEM71	PPP1R14B
	PTPN3	PMAIP1		TYMS	SMARCD1	OAS3		NR2F2	SLC2A13	TMOD1	PPP1R18
	PTPRD	PMP22		UACA	SMIM1	OASL		NRP1	SLC30A2	TMPRSS2	PPP4R4
	PTPRE	PNMA2		UBD	SMIM11A	OBSCN		NRP2	SLC30A5	TMX4	PRCP
	PTPRF	PNMA8A		UBE2C	SMTN	OCLN		NRTN	SLC35F5	TNFRSF9	PRICKLE3
	PTPRG	PODXL		UPK2	SNAI1	OLFML2A		NSMCE1	SLC36A1	TOB1	PRKAR2B
	PTPRS	POLE		UPP1	SNTB1	OLFML3		NSMF	SLC38A2	TOE1	PRKD3
	PVR	POLQ		USP28	SNX7	OLR1		NT5M	SLC39A8	TOM1L1	PRKG1
	PXDN	POLR1A		USP53	SOAT1	OSBPL3		NTAN1	SLC4A11	TOP2A	PROCR
	PXN	POLR1B		UTRN	SOCS3	OSBPL5		NTHL1	SLC4A7	TOR4A	PROS1
	PYCR1	POMGNT2		VASN	SOGA1	OSGIN1		NTPCR	SLC5A3	TP53INP2	PRPS1
	PYCR3	PPL		VLDLR-AS1	SOWAHD	OSR2		NUP210	SLC66A1L	TP63	PRSS21
	RAB20	PPM1H		VSTM2L	SOX4	OVOL2		NUP50	SLC6A11	TPRN	PRSS22
	RAB24	PPP1R14A		WARS1	SPARC	OXTR		NUPR1	SLC6A15	TPX2	PRSS41
	RAB29	PRAG1		WFDC2	SPATA22	PAGE4		NXN	SLC6A17	TRIM16	PRUNE2
	RAB30	PRAP1		WFDC21P	SPIN4	PAK6		NXNL2	SLC6A19	TRIM2	PSMB8
	RAB3C	PRECSIT		WNT10A	SPON2	PALM2AKAP2		NYNRIN	SLC6A2	TRIM29	PSMB9
	RAC3	PRICKLE1		WNT5A	SRD5A3	PARD3B		OAS1	SLC6A4	TRIM44	PTGDS
	RALBP1	PRKAA2		WNT6	SRPX	PARD6B		OAS2	SLCO4A1	TRIM8	PTGER3
	RALGPS2	PRKACB		WNT7B	ST3GAL2	PARP1		OAS3	SMAD3	TSPAN1	PTH1R
	RAP2B	PRKX		WNT9A	ST6GAL1	PARP10		OBSCN	SMIM14	TSPAN15	PTK2B
	RASGRF2	PRMT7		WWC1	STAT2	PARP12		OCLN	SNAI1	TTC9	PTMS
	RASSF1	PROM1		XAF1	STEAP1	PARP14		OIP5	SNAPC3	TTLL7	PTPN3
	RASSF2	PRPS2		XKRX	STK26	PATJ		OLFML3	SNHG5	TUBA1A	PTPRE
	RBFOX2	PRR11		ZBED2	STMN1	PBK		OLR1	SOS2	TUBB2B	PTPRF
	RBPMS	PRR19		ZC3H12A	STYXL2	PBX1		ORAI2	SOWAHD	TWIST1	PTPRS
	RCCD1	PRR5L		ZDHHC14	SULT1A1	PCBP4		OSBPL3	SPARC	TXNIP	PXDN
	RCN3	PRRG4		ZFHX2	SULT1A2	PCDH7		OSBPL5	SPDYE10P	UACA	PXN
	RECK	PRSS12		ZMYND11	SUN2	PCDHGC3		OSGIN1	SPIN4	UCA1	PYCR1
	RECQL	PRSS23		ZNF117	SUV39H2	PCGF5		OVOL2	SPON2	UCK2	PYGL
	REPS2	PRXL2A		ZNF185	SYBU	PDGFA		OXTR	SRP9P1	UNC5A	QSOX1
	RGPD6	PSEN2		ZNF219	SYNE1	PDLIM1		P3H3	ST3GAL2	UPK2	RAB20
	RHOBTB2	PSTPIP2		ZNF37A	SYNE3	PDLIM3		PAFAH1B3	STAT2	UPP1	RAB30
	RHOC	PTGR1		ZNF827	SYT9	PDZD2		PAGE4	STK17B	USP2	RAB3C
	RHPN2	PTPRD		ZSCAN12P1	TACR3	PDZK1		PAK6	STMN1	USP28	RAC3
	RILPL1	PTPRG			TAF5L	PEAK1		PALM2AKAP2	STRA6	USP53	RALBP1
	RIMBP3	PTPRK			TAGLN2	PEAR1		PAQR4	STXBP5	UTRN	RAP2A
	RIOX1	PTPRU			TANC2	PEG10		PARD6A	STYX	VASN	RAP2B
	RNF144B	PVT1			TAP1	PEG3		PARP10	SUCO	VGF	RASGRF2
	RNF157	PWWP2A			TAP2	PER3		PATJ	SUPT20H	WNT10B	RBFOX2
	ROBO1	RAB11FIP4			TBC1D1	PEX3		PCAT1	SUPT7L	WNT5A	RBM24
	ROGDI	RAB19			TBC1D17	PHF19		PCBP4	SUSD2	WNT5A-AS1	RBM38
	RPL22L1	RAD51			TBC1D4	PHLPP2		PCCB	SUV39H2	WNT6	RBPMS
	RPP25	RAD51AP1			TCEAL4	PHTF2		PCDHGC3	SVEP1	WNT7B	RCC2
	RPS6KA1	RAI1			TCF7L2	PICSAR		PCGF5	SYDE1	WNT9A	RCN3
	RPS6KA4	RAMP1			TDRD6	PIEZO1		PDGFA	SYNE1	WWC1	RECK
	RPUSD3	RARRES1			TEAD1	PIGM		PDLIM1	SYNE3	XPA	REPS2
	RRAS	RARRES2			TEAD2	PIK3CD		PDLIM3	SYT17	ZBED2	RERE
	RRM2	RASGEF1B			TESK1	PIK3IP1		PDRG1	SYVN1	ZBTB43	RET
	RRP9	RASSF2			TET3	PIK3R3		PEAR1	TACR3	ZDHHC14	RFPL4B
	RTL5	RBBP8			TFPT	PIP5K1B		PEBP4	TANC2	ZDHHC2	RGS14
	RTN2	RCAN1			TIMP1	PIWIL4		PEG10	TAP1	ZFHX4	RGS16
	RTN4R	REEP1			TLN1	PKD1L2		PEMT	TAP2	ZMYND11	RHBDL1
	RUNX1	RELB			TMC3	PLA2R1		PENK	TBC1D1	ZNF121	RILPL1
	RYR3	RESF1			TMEM104	PLAAT3		PER3	TBC1D22B	ZNF165	RIMBP3B
	S100A10	RETREG1			TMEM108	PLAAT4		PFKP	TBC1D4	ZNF252P	RN7SL2
	SAMD4A	RGL1			TMEM132A	PLAT		PGD	TCEAL4	ZNF367	RNF146
	SAMD9	RGMA			TMEM135	PLAU		PHF19	TCF7L2	ZNF473	RNF157
	SCARA3	RHBDF2			TMEM14B	PLAUR		PHLPP2	TCP11L1	ZNF566	ROCK1
	SCARF2	RHPN2			TMEM14C	PLCB4		PICSAR	TCTN3	ZNF75A	ROGDI
	SCFD2	RIMS2			TMEM165	PLCXD3		PIGZ	TDRD6	ZSCAN12P1	RPL13
	SCUBE1	RIMS3			TMEM200A	PLD5		PIK3IP1	TEAD1		RPL18A
	SDK2	RMI2			TMEM256	PLEKHA6		PKMYT1	TEAD2		RPS26P19
	SELENOM	RND3			TMEM263	PLEKHA7		PLAAT3	TECR		RPS6
	SEMA3C	RNF125			TMEM41B	PLEKHF2		PLAAT4	TET3		RPS6KA1
	SEMA4B	RNF128			TMEM45A	PLEKHG2		PLAU	TFPI		RSU1
	SEMA4C	RNF24			TMSB10	PLK1		PLAUR	TGFB1		RTL8B
	SEMA4F	RNF43			TNFAIP2	PLK3		PLCB4	TGFB2		RTL8C
	SEMA4G	ROR1			TNFRSF8	PLLP		PLCD3	TGFBR3		RTN2
	SEMA6B	ROR2			TOGARAM2	PLS1		PLCXD3	TGM2		RTN4R
	SEPTIN10	RP2			TOM1L2	PLXNA1		PLD5	TIAM1		RXRA
	SEPTIN11	RPL6P4			TP53I11	PLXNB1		PLEKHA6	TIMP2		SAMD1
	SERPINB6	RPS6KL1			TPGS2	PMAIP1		PLEKHA7	TINAGL1		SARM1
	SERPINB9	RRAGD			TPM2	PNMA2		PLEKHF2	TLE5		SASH1
	SERPINH1	RRM2			TPP2	PODXL		PLEKHG2	TLE6		SBF2-AS1
	SFRP1	RTKN			TRABD2A	POF1B		PLEKHG3	TLN1		SBSN
	SFTPD	RTL6			TRAM2	POLH		PLEKHH3	TM2D1		SCARA3
	SH3BGRL3	S100A10			TRIL	POLQ		PLEKHO1	TMC3		SCARF2
	SH3PXD2A	S100A13			TRIM38	PPFIBP1		PLK1	TMCO6		SCUBE1
	SH3PXD2B	S100A16			TRIM65	PPL		PLK3	TMED7-TICAM2		SDF4
	SHF	S1PR3			TRIM71	PPM1H		PLS1	TMEM120B		SDK2
	SHISA5	SACS			TRIQK	PPP1R14A		PLXNB1	TMEM132A		SELENOM
	SHLD2	SAMD4A			TRO	PPP1R9A		PMAIP1	TMEM134		SEMA3C
	SHROOM4	SAMD9			TSC22D3	PPP2R3A		PMEL	TMEM135		SEMA3E
	SHTN1	SAMHD1			TSPO	PRAP1		PMP22	TMEM184B		SEMA4B
	SINHCAF	SAPCD2			TTC3	PRECSIT		PMVK	TMEM200A		SEMA4C
	SKP2	SATB1			TTC37	PRICKLE1		PNMA8B	TMEM258		SEMA4F
	SLC12A2	SCD5			TTC39C	PRKAA2		PNPO	TMEM45A		SEMA6B
	SLC12A9	SCEL			TTYH3	PRKACB		POC1A	TMEM91		SEPTIN10
	SLC15A3	SCHIP1			TUB	PRKX		PODXL	TNFAIP2		SEPTIN11
	SLC16A2	SCN3B			UBASH3B	PROM1		POMGNT2	TNFRSF8		SEPTIN2
	SLC16A9	SCRN1			UBTD1	PROM2		POMT1	TNS3		SEPTIN3
	SLC1A1	SCUBE3			UPRT	PRR11		PP7080	TNS4		SEPTIN9
	SLC25A15	SDSL			USP32	PRR5-ARHGAP8		PPL	TP53I11		SERPINB1
	SLC25A19	SECTM1			UXS1	PRR5L		PPM1E	TPP1		SERPINB6
	SLC25A29	SELENOP			VARS1	PRRG4		PPM1H	TPP2		SERPINB7
	SLC27A1	SEMA4D			VASP	PRSS12		PPP1R14A	TRAF3		SERPINB9P1
	SLC29A1	SEMA5A			VAX2	PRSS23		PRAG1	TRAF7		SERPINE2
	SLC29A2	SEMA6A			VCAN	PRXL2A		PRECSIT	TRAK1		SFRP1
	SLC2A10	SERPINF1			VEPH1	PSEN2		PRICKLE1	TRIB3		SFTPD
	SLC2A13	SFN			VKORC1	PSME1		PRKAA2	TRIM34		SGCB
	SLC35G1	SGK3			VWF	PSME2		PRKAR1B	TSC22D3		SH2B2
	SLC36A1	SH3GL3			WDR86	PSTPIP2		PRKX	TSPO		SH2D3A
	SLC39A4	SH3RF2			WFS1	PTGR1		PRMT7	TSTD1		SH3BGRL3
	SLC4A11	SHB			WIPF1	PTPN1		PROM1	TTC3		SH3BP1
	SLC4A7	SHCBP1			WIPI1	PTPN9		PRR11	TTC37		SH3PXD2A
	SLC66A1L	SHROOM3			WNT11	PTPRG		PRR5	TTC39C		SH3PXD2B
	SLC66A3	SIRPB2			WNT7A	PTPRK		PRR5L	TTYH3		SH3RF1
	SLC6A11	SIX4			WWTR1	PTPRU		PRR7	TUB		SHF
	SLC6A17	SKA1			XYLT1	PTTG1		PRSS12	TUBGCP2		SHROOM4
	SLC7A7	SLBP			ZBTB33	QSER1		PRXL2A	TUG1		SIGMAR1
	SLC8A3	SLC12A3			ZDHHC16	RAB11FIP1		PSEN2	TWF1		SKIDA1
	SLCO4A1	SLC12A7			ZFP28	RAB11FIP4		PSMD5	UBASH3B		SKP2
	SMAD3	SLC13A3			ZG16B	RAB19		PSTPIP2	UBXN2A		SLC15A3
	SMIM1	SLC15A2			ZNF124	RAB25		PTCHD1	UCKL1		SLC16A2
	SMOX	SLC17A5			ZNF395	RAB27B		PTP4A3	UGDH		SLC16A9
	SMTN	SLC18A3			ZNF439	RAB33B		PTPRD	UPK3BL1		SLC1A1
	SMYD2	SLC1A3			ZNF440	RAB40A		PTPRG-AS1	USP38		SLC25A15
	SNAI1	SLC1A4			ZNF562	RAMP1		PTPRH	USP40		SLC25A19
	SNAPC2	SLC20A2			ZNF704	RAPGEF2		PTPRK	UXS1		SLC25A29
	SNRPF	SLC22A23			ZPLD1	RARRES1		PTPRU	VAMP2		SLC26A6
	SNTA1	SLC23A4P				RARRES2		PYCARD	VARS1		SLC27A1
	SNX12	SLC25A12				RASGEF1B		QDPR	VASP		SLC27A3
	SNX7	SLC25A23				RASGRF1		RAB11FIP3	VCAN		SLC29A1
	SOAT1	SLC25A40				RASSF2		RAB11FIP4	VGLL3		SLC2A10
	SOGA1	SLC26A2				RASSF8		RAB25	VIRMA		SLC2A13
	SORBS3	SLC27A2				RBBP8		RAB27B	VPS52		SLC36A1
	SORD	SLC35D1				RCAN1		RAB29	VRK3		SLC39A4
	SOWAHC	SLC35G1				RESF1		RAB32	VTA1		SLC39A6
	SOWAHD	SLC40A1				RETREG1		RAB33B	VTI1B		SLC4A7
	SOX4	SLC44A3				REV3L		RAB40A	VWF		SLC5A5
	SP100	SLC44A3-AS1				RGMA		RAB40B	WASHC5		SLC6A11
	SP110	SLC46A1				RGPD8		RAB6B	WBP11		SLC6A17
	SPAG1	SLC52A1				RHBDF2		RAC2	WDR37		SLC6A19
	SPARC	SLC7A4				RHPN2		RAD51	WIPF1		SLC6A2
	SPATA20	SLC7A6				RIMS2		RAD51C	WIPI1		SLC6A4
	SPIN4	SLC7A7				RIMS3		RAI1	WNT7A		SLC8A3
	SRD5A3	SLC9A3R2				RIPK4		RAMP1	WRNIP1		SLCO4A1
	SSBP3	SLC9A7				RMI2		RAPGEF5	WSB2		SLFN12
	ST3GAL2	SLCO2A1				RND3		RASGEF1B	WWTR1		SLFN5
	ST6GAL1	SLCO3A1				RNF125		RASGRP2	XPOT		SLURP2
	ST6GALNAC2	SLPI				RNF128		RASSF1	XYLT1		SMAD3
	STARD3NL	SMAD1				RNF213		RASSF2	YME1L1		SMARCC1
	STAT1	SMC4				RNF43		RBBP8	YPEL2		SMIM1
	STAT2	SMO				ROR1		RCAN1	ZBED9		SMTN
	STX2	SMOX				ROR2		RDH13	ZBTB1		SNAI1
	SULT1A1	SMPDL3A				RP2		REEP4	ZBTB10		SNTB1
	SULT1A2	SNAI2				RPL6P4		RELB	ZDHHC8		SNTB2
	SUN2	SNX29				RPS6KA4		RETREG1	ZFAND2A		SNX7
	SUOX	SOCS4				RRAD		RGL1	ZFAND3		SOAT1
	SUV39H2	SOD3				RRAGD		RGS9	ZG16B		SOGA1
	SVIL	SORBS2				RRM2B		RHOC	ZKSCAN1		SORCS2
	SYBU	SOWAHB				RSAD2		RHPN2	ZMPSTE24		SOS2
	SYNE1	SOX15				RTKN		RIMS2	ZNF146		SOWAHC
	SYNE3	SOX9				RTL6		RIMS3	ZNF292		SOWAHD
	SYT8	SPAG5				S100A10		RIPK4	ZNF300P1		SOX12
	TACR3	SPATA18				S100A13		RMI2	ZNF439		SOX4
	TAF5L	SPATS2L				S100A16		RNASEH2A	ZNF440		SP110
	TAGLN2	SPDL1				S100A4		RND3	ZNF518B		SPAG1
	TANC2	SPECC1				S1PR2		RNF125	ZNF652		SPARC
	TAP1	SPEG				S1PR3		RNPEPL1	ZNF740		SPATA20
	TAP2	SPIDR				SACS		ROR2	ZPR1		SPATA22
	TAPBP	SPINT1				SAMD4A		RP2			SPIN4
	TAX1BP3	SPINT2				SAMD9		RPS10-NUDT3			SRD5A3
	TBC1D4	SPR				SAMD9L		RPS6KA4			SRPX
	TBCB	SPTAN1				SAMHD1		RPS6KL1			ST3GAL2
	TCEAL4	SPTBN1				SATB1		RRAGD			ST6GAL1
	TCF7L1	SPTLC2				SCAMP5		RRAS			ST6GALNAC2
	TCF7L2	SRGAP1				SCD5		RTKN			ST6GALNAC4
	TDRD7	SRRM2				SCEL		RUFY3			ST8SIA1
	TEAD1	ST14				SCHIP1		S100A10			STARD3NL
	TEAD2	ST6GALNAC1				SCRN1		S100A13			STAT1
	TECPR1	STAP2				SCUBE3		S100A14			STAT2
	TENM3-AS1	STC2				SECTM1		S100A16			STEAP1
	TESK1	STIL				SELENOP		S1PR3			STK17A
	TET3	STMN3				SEMA4D		SACS			STK26
	TFAP2C	STON2				SEMA5A		SALL4			STMN1
	THRB	STOX2				SEMA6A		SAMD12			SULT1A1
	TIAM2	SULF2				SEPTIN8		SAMD4A			SULT1A2
	TIMP1	SVIL				SERPINF1		SAPCD2			SUV39H2
	TLN1	SYDE2				SETBP1		SATB1			SYBU
	TMC3	SYK				SFN		SCAMP5			SYDE1
	TMC4	SYN3				SGCE		SCD5			SYNE1
	TMEM132A	SYNJ2BP				SH2D4A		SCG3			SYNE3
	TMEM14A	SYNM				SH3GL3		SCHIP1			SYT17
	TMEM158	SYT16				SH3RF2		SCN3B			SYT8
	TMEM160	SYTL4				SHB		SCRN1			SYT9
	TMEM164	TACC1				SHCBP1		SDCBP2			TACR3
	TMEM165	TACC3				SHROOM3		SDCCAG8			TAF5L
	TMEM200A	TACSTD2				SIRPA		SDR42E1			TAGLN2
	TMEM256	TAGLN				SIRPB2		SDSL			TANC2
	TMEM64	TAPBP				SKA1		SEC14L2			TAP1
	TMEM9	TBC1D16				SLBP		SECTM1			TAP2
	TMSB10	TBL1X				SLC11A2		SEMA6A			TBC1D1
	TMSB4X	TBX2				SLC12A3		SEPHS2			TBC1D4
	TMTC4	TCAF2C				SLC12A7		SERPINB2			TCEAL1
	TNNI2	TCF19				SLC15A2		SERPINB5			TCEAL4
	TNNT1	TEAD4				SLC15A3		SETBP1			TCF7L1
	TOP1MT	TEDC1				SLC17A5		SFI1			TCF7L2
	TP53I11	TENT5B				SLC18A3		SFN			TDRD6
	TP53I13	TFE3				SLC19A3		SGK3			TEAD1
	TPGS2	TGFA				SLC1A3		SGPL1			TEAD2
	TPK1	TGFB3				SLC1A4		SH3GL3			TECPR1
	TPM1	TGFBI				SLC22A11		SH3KBP1			TET3
	TPM2	TGFBR1				SLC22A23		SH3RF2			TGFB2
	TPM3	TGIF2				SLC25A12		SHANK3			TIMP1
	TPP2	THBS1				SLC25A23		SHB			TLN1
	TRABD2A	THEM6				SLC26A2		SHC2			TMC3
	TRAM2	THRA				SLC27A2		SHCBP1			TMEM104
	TRIL	TIMP3				SLC2A12		SHFL			TMEM132A
	TRIM14	TIPIN				SLC2A8		SIRPA			TMEM134
	TRIM21	TJP1				SLC35D1		SIRPB2			TMEM14A
	TRIM38	TK1				SLC35G1		SLC12A7			TMEM164
	TRIM6-TRIM34	TKFC				SLC38A9		SLC13A3			TMEM165
	TRIM65	TLR3				SLC40A1		SLC13A4			TMEM184A
	TRIM69	TM7SF2				SLC44A3		SLC15A2			TMEM200A
	TRIM71	TM7SF3				SLC44A3-AS1		SLC17A5			TMEM256
	TRIP6	TMC5				SLC46A1		SLC18A3			TMEM45A
	TRO	TMEM106C				SLC52A1		SLC1A3			TMEM91
	TRPV4	TMEM125				SLC7A4		SLC1A4			TMSB10
	TSPO	TMEM131L				SLC7A6		SLC20A2			TNFAIP2
	TTC37	TMEM158				SLC7A7		SLC22A23			TNFRSF18
	TTC39C	TMEM51				SLC9A7		SLC23A4P			TNFRSF8
	TTYH3	TMEM52B				SLCO2A1		SLC25A10			TNNI2
	TUB	TMEM64				SLCO3A1		SLC25A20			TNNT1
	TUBA1B	TMEM98				SLK		SLC25A23			TOGARAM2
	TUBA1C	TMPRSS2				SMO		SLC27A2			TOM1L2
	TUBB	TMX4				SMPD1		SLC2A14			TP53I11
	TUBB2A	TNF				SMPDL3A		SLC2A4RG			TP53TG1
	TUBB6	TNFRSF10C				SNAI2		SLC2A6			TP73
	TXNDC5	TNFRSF19				SNCG		SLC2A8			TPGS2
	TYMP	TNFRSF9				SNX29		SLC31A2			TPM1
	UBA7	TNFSF9				SOCS1		SLC35C1			TPM2
	UBASH3B	TNNT2				SORBS2		SLC35D1			TPP2
	UBE2L6	TNRC6B				SOWAHB		SLC40A1			TRAF4
	UBE2S	TOB1				SOX15		SLC44A3			TRIL
	UBL3	TOM1L1				SOX7		SLC44A3-AS1			TRIM14
	UBTD1	TONSL				SOX9		SLC45A4			TRIM38
	UBXN11	TOP2A				SP110		SLC48A1			TRIM6
	ULK2	TOR4A				SPAG5		SLC66A1			TRIM6-TRIM34
	UNC93B1	TP53				SPATA18		SLC6A10P			TRIM65
	UQCR11	TP63				SPATS2L		SLC7A4			TRIM69
	USP18	TP73-AS1				SPINT1		SLC7A6			TRIQK
	USP44	TPRN				SPINT2		SLC7A7			TRO
	UXS1	TPX2				SPRR3		SLC8A2			TSC22D3
	VANGL1	TRIM16				SPSB4		SLC9A3R2			TSKU
	VASP	TRIM2				SPTAN1		SLC9A7			TSPO
	VAV2	TRIM22				SPTBN1		SLCO2A1			TTC3
	VAX2	TRIM29				SQOR		SLCO3A1			TTC37
	VGLL4	TRIM32				SRGAP1		SMIM10L1			TTC39C
	VKORC1	TRIM44				ST14		SMIM10L2B			TTYH3
	VOPP1	TRIM8				STAP2		SMO			TUB
	VPS13C	TRNP1				STC2		SMPDL3A			TUBA1C
	VWA1	TROAP				STEAP1B		SNAI2			TUBB
	VWF	TSPAN1				STEAP3		SNAP91			TUBB6
	WDR41	TSPAN15				STON1		SNN			TYMP
	WDR86	TSPAN2				STON2		SNX12			U2AF1
	WIPF1	TSPAN4				SUGCT		SOCS1			UBA7
	WWC2	TSPAN5				SULF2		SORCS2			UBASH3B
	XRCC4	TTC12				SVIL		SOWAHA			UBE2L6
	YBX1	TTF2				SVIP		SOWAHB			UBP1
	YEATS2	TTK				SYDE2		SOX15			UBTD1
	ZBTB33	TUBA1A				SYK		SOX7			UNC93B1
	ZBTB42	TUBB2B				SYN3		SOX9			USP18
	ZBTB9	TYMS				SYNJ2BP		SPAG6			USP32
	ZC3HAV1	UACA				SYNM		SPATA18			UXS1
	ZDHHC13	UBD				SYT16		SPATA2L			VARS1
	ZFP42	UBE2C				SYTL4		SPATS1			VASP
	ZFP64	UCA1				SYTL5		SPATS2L			VAV2
	ZFP82	UGCG				TACC1		SPEG			VAX2
	ZFYVE9	UHRF1				TACC3		SPIDR			VCAN
	ZNF124	USF3				TACSTD2		SPINT1-AS1			VEPH1
	ZNF213	USP2				TAGLN		SPINT2			VKORC1
	ZNF275	USP28				TAPBP		SPNS2			VOPP1
	ZNF358	USP44				TAPBPL		SPRR3			VPS33B
	ZNF395	USP53				TBC1D16		SPSB4			VWF
	ZNF428	USP54				TBC1D9		SPTAN1			WDR86
	ZNF439	UTRN				TBL1X		SPTBN1			WIPF1
	ZNF440	VASN				TBX2		SPTSSA			XRCC4
	ZNF587B	VCL				TEAD4		SQOR			XYLT1
	ZNF641	VGF				TEF		SRGAP1			YBEY
	ZNF699	VLDLR				TENT5B		SSPN			YEATS2
	ZNF771	VSTM2L				TEX14		SSUH2			Z84488.1
	ZWINT	WDR25				TEX2		ST14			Z98257.1
		WDR64				TFE3		STAP2			ZBTB10
		WDR7				TGFA		STC2			ZBTB45P2
		WNT10A				TGFBI		STEAP1B			ZC3H12B
		WNT5A				TGIF2		STK32C			ZDHHC8
		WNT6				TGM1		STMN3			ZDHHC8P1
		WNT7B				THBS1		STOML1			ZFP42
		WNT9A				THSD7A		STON2			ZG16B
		WSCD1				TIMP3		STXBP6			ZNF124
		XAF1				TJP1		SUGCT			ZNF213
		YWHAH				TKFC		SULF2			ZNF275
		ZBED2				TLCD4		SUMF1			ZNF331
		ZBTB4				TLR3		SUSD3			ZNF358
		ZBTB7C				TLR7		SVIL			ZNF395
		ZC3H12C				TM7SF2		SVIP			ZNF439
		ZDHHC14				TM7SF3		SVOPL			ZNF488
		ZFHX3				TMC5		SYK			ZNF532
		ZMAT3				TMEM106C		SYN1			ZNF608
		ZMIZ2				TMEM125		SYT1			ZNF641
		ZMYND11				TMEM131L		SYT16			ZPLD1
		ZNF136				TMEM140		SYTL4
		ZNF142				TMEM200B		TACC3
		ZNF185				TMEM229B		TACSTD2
		ZNF219				TMEM236		TAGLN
		ZNF229				TMEM51		TBC1D16
		ZNF252P				TMEM52B		TBL1X
		ZNF367				TMEM64		TBX2
		ZNF37A				TMEM79		TCEAL7
		ZNF445				TMEM98		TCF15
		ZNF462				TMPRSS2		TCF19
		ZNF473				TMSB4X		TCF7
		ZNF542P				TMTC2		TCTA
		ZNF550				TNFRSF10C		TEAD4
		ZNF566				TNFRSF19		TEF
		ZNF579				TNFRSF21		TENT5B
		ZNF780B				TNFRSF9		TFE3
		ZNF799				TNFSF10		TFEB
		ZSCAN31				TNKS1BP1		TGFA
						TNNT2		TGFBI
						TNNT3		TGM1
						TOB1		THBS1
						TOE1		THEM6
						TOP2A		TK1
						TOR4A		TKFC
						TP53INP1		TLCD4
						TP63		TLR7
						TPRN		TM4SF19
						TPX2		TM7SF2
						TRANK1		TM7SF3
						TRERF1		TMEM106C
						TRIM16		TMEM121B
						TRIM2		TMEM125
						TRIM22		TMEM131L
						TRIM29		TMEM159
						TRIM44		TMEM170B
						TRIM56		TMEM178B
						TRIM58		TMEM187
						TRIM8		TMEM191A
						TRNP1		TMEM198
						TROAP		TMEM200B
						TSPAN1		TMEM205
						TSPAN15		TMEM238
						TSPAN2		TMEM255B
						TSPAN4		TMEM265
						TTC33		TMEM30B
						TUBA1A		TMEM40
						TUBB2A		TMEM51
						TUBB2B		TMEM52B
						TXNIP		TMEM59L
						TYMS		TMEM61
						UACA		TMEM79
						UBA7		TMEM9
						UBD		TMEM98
						UBE2C		TMOD2
						UGCG		TMPRSS2
						UPK2		TMSB4X
						UPK3B		TMX4
						USP18		TNF
						USP28		TNFRSF10C
						USP44		TNFRSF19
						USP53		TNFRSF9
						UTRN		TNFSF12-TNFSF13
						VASN		TNFSF9
						VLDLR		TNKS1BP1
						VSTM2L		TNNT1
						VSTM5		TNNT2
						VTCN1		TOB1
						WDFY3		TOP2A
						WDR64		TOR4A
						WNT10A		TP53I3
						WNT5A		TP63
						WNT6		TPGS1
						WNT7B		TPRN
						WNT9A		TPX2
						XAF1		TRAP1
						YAP1		TRAPPC9
						YWHAH		TRERF1
						Z69733.1		TRIM16
						ZBED2		TRIM2
						ZBTB4		TRIM22
						ZBTB7C		TRIM29
						ZC3H12C		TRIM32
						ZDHHC14		TRIM8
						ZDHHC2		TRIP6
						ZFPM1		TRPM4
						ZMAT3		TRPM6
						ZMYND11		TRUB1
						ZNF121		TSPAN1
						ZNF185		TSPAN15
						ZNF204P		TSPAN2
						ZNF219		TSPAN4
						ZNF252P		TST
						ZNF367		TTC12
						ZNF37A		TTC28
						ZNF385A		TTC9
						ZNF444		TTLL11
						ZNF445		TTLL7
						ZNF486		TUBA1A
						ZNF493		TUBB2A
						ZNF589		TUBB2B
						ZNF681		TWIST1
						ZNFX1		TYMS
						ZSCAN31		TYMSOS
								UACA
								UBE2C
								UPB1
								USP44
								UTRN
								VANGL2
								VASN
								VGF
								VGLL4
								VLDLR
								VSTM2L
								VSTM5
								WDR25
								WFDC2
								WNT10A
								WNT6
								WNT7B
								WNT9A
								WSCD1
								WTIP
								XKR8
								XPNPEP1
								YJEFN3
								YWHAH
								Z69733.1
								ZBTB4
								ZBTB42
								ZBTB7C
								ZC3H12A
								ZDHHC14
								ZFYVE21
								ZIK1
								ZMAT3
								ZMYND11
								ZNF181
								ZNF185
								ZNF219
								ZNF35
								ZNF385A
								ZNF444
								ZNF445
								ZNF48
								ZNF512
								ZNF579
								ZNF589
								ZNF66
								ZNF678
								ZNF695
								ZNF793
								ZNF835
								ZNF883
								ZSCAN31
