# Supplementary material for: The transcriptional regulatory network modulating human trophoblast stem cells to extravillous trophoblast differentiation
Source: Nat Commun. 2024 Feb 12;15:1285. doi: 10.1038/s41467-024-45669-2 (PMC10861538; doi:10.1038/s41467-024-45669-2)
Supplement: Supplementary file 8 — Supplementary Data 5 [file 41467_2024_45669_MOESM8_ESM.xlsx]

## Sheet: Sheet1
Supplementary Data 5. Genes associated with G1-G3 loci
G1	G2	G3
TTTY14	SLC35A3	MC2R
UTY	MFSD14A	GPC3
CACNA1C	TRMT13	DGKB
ZFY	SASS6	ZPLD1
AGXT	LRRC39	SCGN
CROCC2	CDC14A	GMPS
MAB21L4	LINC01349	ZFAT
LHX5	UBE4B	GALNTL6
LHX5-AS1	SLC30A7	DBF4
CDH7	EXTL2	PRKN
DEFA4	PEX14	LINC02516
DEFA6	CASZ1	ATXN1-AS1
CTSD	NTNG1	PLAT
KCNH2	VAV3	SULF1
SIRPB1	FAM102B	MAST4
PRL	STXBP3	ACTA2
DGAT2	AKNAD1	ACTA2-AS1
TBL1Y	SPATA42	STAMBPL1
SFMBT2	GPSM2	HNF4G
CUX2	TMEM167B	LCMT1
ATG101	SCARNA2	LCMT1-AS2
NR4A1	TAF13	ROBO1
OR7E47P	C1orf194	LINC01098
SMIM41	ELAPOR1	FAM227B
LCN10	SARS1	FGF7
LCN15	CELSR2	MYOZ1
LCN6	PSRC1	SYNPO2L
LCN8	MYBPHL	LINC00934
ITGA11	SORT1	IRAG1
RIMS3	SYPL2	IRAG1-AS1
SORCS2	ATXN7L2	LYVE1
PLEKHA8P1	CYB561D1	PIP5K1B
CDH23	AMIGO1	CYP2U1
AHNAK2	AHCYL1	SLC5A12
PLD4	SLC6A17	RASGRF2
C8orf74	RBM15-AS1	CYTIP
RP1L1	RBM15	LINGO2
SIGLEC14	KCNA2	INPP5F
SIGLEC5	CD53	HTR5A
LGR5	LRIF1	HTR5A-AS1
GABBR2	CEPT1	LINC01517
BCOR	DENND2D	ATXN1
CERKL	PIFO	ZNF714
DMRTB1	MTOR-AS1	MBNL1-AS1
AATK	MTOR	MMP16
PVALEF	RAP1A	CXCR4
BRSK2	LINC01160	LINC02297
BUD23	LOC107985184	TFEC
DNAJC30	DDX20	PLCB1
VPS37D	ST7L	NBEA
SRY	LINC01356	AP3S1
IGF1R	MIR11399	DPYD
IRAIN	AKR7A2P1	DPYD-AS1
PDCD1	SLC16A1	CCL1
ACOT11	SLC16A1-AS1	LINCR-0002
EEPD1	LRIG2	SRGAP3
TRPS1	MAGI3	ERVH48-1
SRCIN1	RSBN1	NDUFV3
TTTY15	AP4B1-AS1	RPL39L
BGN	PTPN22	FBN2
ECMXP	HIPK1	KCNMB2
HAUS7	HIPK1-AS1	KCNMB2-AS1
SH3RF1	SYT6	PLCH1
ABLIM2	TRIM33	NEBL
BAHCC1	BCAS2	IMPG1
ALPK3	NRAS	MYO6
SLC28A1	CSDE1	LINC01037
GATA5	SYCP1	HTR2C
TEX26	VANGL1	NALCN
ESRRG	CASQ2	GSAP
ANO7	SLC22A15	TARS1
PPP1R7	LOC101928977	SCUBE1
TP73	ATP1A1	ADRA1B
SALRNA2	ATP1A1-AS1	PTPRK
SALRNA3	LINC01762	PTPRK-AS1
IGLL1	IGSF3	ST7-AS2
OPRD1	MIR320B1	EBF1
TCERG1L	LINC02868	SRSF1
C1orf141	CD101	VEZF1
DNAAF3	LOC101929099	ANTXR2
TNNI3	TRIM45	FAT3
TNNT1	VTCN1	ELAPOR2
MRPL23	LINC01525	JAZF1
TNNT3	MAN1A2	OR13C5
PTF1A	SPAG17	OR13C8
NKPD1	RNU5E-1	SEPTIN11
PPP1R37	KIAA2013	ST8SIA1
TRAPPC6A	PLOD1	GPX6
EML1	PHGDH	STARD6
RGS3	HMGCS2	RAB8B
DAZAP1	MFN2	RAD51D
GAMT	NBPF8	RAD51L3-RFFL
NDUFS7	PDE4DIPP2	RFFL
PWWP3A	LOC107985524	NOX4
VAT1L	NOTCH2NLR	TYR
DTNA	NBPF26	MMP24
FLRT1	LINC00623	MMP24-AS1-EDEM2
MACROD1	LOC100996720	MMP24OS
SCAT1	TNFRSF8	LINC02240
NFIX	SRGAP2C	PPID
LINGO1	SRGAP2-AS1	STRIT1
CBFA2T3	MIR7846	LTN1
MYT1	TNFRSF1B	TTN
KCNMA1	VPS13D	CMIP
KCNMA1-AS3	B3GALT6	TP63
MAN1A2	SDF4	TEX41
TMEM164	C1QTNF12	SIPA1L2
SYT7	UBE2J2	COL25A1
PGM1	AADACL3	POTEI
F10	C1orf158	ADAMTSL3
F7	PRAMEF12	CSRNP3
MCF2L	DVL1	TMEFF2
CAMK1D	MXRA8	FOCAD
TAB1	AURKAIP1	COL15A1
CTD-2194D22.4	PRDM2	ARHGEF7
IRX4	SRGAP2D	ARHGEF7-AS2
MORN1	RNVU1-15	LINC00368
WNT9A	NBPF15	FNDC3A
NHSL2	RNVU1-2A	TMPRSS11D
ADAMTSL2	SRGAP2B	PYROXD1
FAM163B	LOC100996740	MAP3K21
FILIP1	LINC01145	PCNX2
GABRA5	NBPF20	TNFRSF19
PSEN2	NBPF25P	FSTL5
WDR1	GPR89A	LINC02207
ULK4	CD160	GPRIN3
CRLF1	PDZK1	ZFPM2
REX1BD	RNF115	HS3ST3A1
TMEM59L	POLR3C	FER1L6-AS2
ARFGAP1	GNRHR2	POTEJ
BIRC7	LIX1L-AS1	GFOD1
FLJ16779	PEX11B	GRIP1
NKAIN4	RBM8A	SNTG1
MBTPS1	LIX1L	EPYC
SLC38A8	LINC01719	GRXCR1
GDPD2	HJV	POTEE
KIF4A	RNVU1-6	ARID2
PLXNA4	NBPF10	SCAF11
TGM5	NBPF12	GTF2IP12
TGM7	RNVU1-8	SEPTIN7P14
CIB4	NBPF13P	GFRAL
FAM166C	CHD1L	DIAPH3
OTOF	PDIA3P1	TMEM163
UNC5B	PRKAB2	LRRC58
UNC5B-AS1	FMO5	RNF180
YTHDF1	KAZN	LINC00869
GLDN	LINC00624	PLSCR4
HR	BCL9	PRR16
LGI3	GJA5	KC6
NUDT18	GPR89B	FLJ31104
REEP4	PDE4DIPP1	IL6ST
TPRG1L	NBPF11	ERMN
WRAP73	LINC02805	GALNT5
DACT1	LOC101927468	LAMA2
GRIA1	MIR6077	LINC02355
TBC1D22A	RNVU1-1	CNGA3
PDGFA	NBPF14	GPC4
SCUBE3	NBPF9	EGF
HRAT92	NOTCH2NLC	MEF2C
PRKAR1B	NBPF19	C2orf27A
AIRE	H2AC20	KRTAP4-11
DNMT3L	BOLA1	KRTAP4-12
DNMT3L-AS1	H2BC21	KRTAP4-5
SFRP2	H2AC21	KRTAP4-6
ESPNL	SV2A	GRID2
SCLY	SF3B4	FBXW7
UBE2F-SCLY	MTMR11	PIK3C3
ELFN2	OTUD7B	FTO
RCSD1	LOC105371433	FGB
CHD5	MRPS21	PLRG1
EDARADD	PRPF3	PDS5A
COL9A2	RPRD2	TRIQK
ZMPSTE24	TARS2	ABCB7
TMPRSS2	MIR6878	LINC01170
CSPG4	ECM1	UNC79
TNK2	FALEC	HTR1E
KCNJ12	ADAMTSL4	PRKAB1
DRP2	ADAMTSL4-AS1	TMEM233
PREX1	MCL1	BAG4
EFHD1	ENSA	LSM1
LMX1B	GOLPH3L	INTS4P2
GRIP2	C1orf56	FNIP2
ERICH1	MLLT11	DGKD
KCNS2	GABPB2	USP40
IGDCC3	CDC42SE1	CREB5
IGDCC4	PIP5K1A	DGKH
RASGRF1	VPS72	INTS4P1
BAIAP2	PSMD4	CCRL2
BAIAP2-DT	ZNF687	LINC02009
NPPC	ZNF687-AS1	LTF
LYPD6	PI4KB	ABCA8
KIF6	CGN	ABCA9
LBX1	TUFT1	LINC00623
LBX1-AS1	MIR554	RNVU1-20
ITFG1	TMEM51	RNVU1-4
STK32C	TMEM51-AS1	NOTCH2
CASZ1	C1orf195	PIGG
CXCL17	SNX27	LINC01145
LIPE	RIIAD1	CEP63
LIPE-AS1	CELF3	LINC01950
TBCD	THEM4	TGFB2-OT1
ARHGEF10	S100A10	AVPR1B
ITPR1	NBPF18P	RHEX
ACOT7	S100A11	SOBP
KCNN2	FLG-AS1	FSIP2
PDE2A	FLG2	FSIP2-AS1
JPH3	KPRP	GRM8
CTSB	SPRR1A	GRM8-AS1
TFF1	SPRR3	LINC01428
TMPRSS3	PRR9	LINC01991
UBASH3A	S100A9	ERBB4
SP6	PGLYRP4	RAD18
C11orf80	S100A12	PHLPP2
LRFN4	S100A6	THSD7B
PC	S100A5	SNORD3H
RCE1	S100A2	TTC21B
ELAVL1	S100A16	TTC21B-AS1
NRXN2	FHAD1	UNC5C
RASGRP2	GATAD2B	LINC01920
NAGA	EFHD2	HDAC9
NDUFA6	IL6R	SND1
PHETA2	IL6R-AS1	GUCY1A1
SMDT1	TDRD10	FAM81A
TMEM247	UBE2Q1-AS1	DSC3
CUEDC1	UBE2Q1	DPY19L1P2
LHX3	ADAR	ADGRF5
CLPS	LOC101928120	ROCK1P1
CLPSL1	CKS1B	SLC25A48
CLPSL2	MIR4258	LINC00376
IRAK3	FLAD1	KIAA0753
NOS3	PBXIP1	LINC00544
RHPN1	PYGO2	LINC00572
RHPN1-AS1	SHC1	PDE4DIPP6
TOP1MT	DCST1	RNVU1-3
BCAN	ADAM15	ACAN
NES	EFNA4	HAPLN3
CSF1	DCST2	ARHGAP5
C5orf66	DCST1-AS1	ARHGAP5-AS1
STAT3	EFNA1	ASAH1
FAM241B	SLC50A1	ETV7
ADRA2B	DPM3	ZNF812P
ASS1	TRIM46	IGSF9B
HMCN2	KRTCAP2	KIAA1217
CFAP65	MUC1	ITGAV
CLSTN1	MIR92B	ZNF350
CTNNBIP1	THBS3	ZNF350-AS1
CPLX2	MSTO1	ZNF615
CACNA2D3	MSTO2P	RBM26
ESPN	DAP3	GGTA1
HES2	SCARNA26A	MYBPC1
CCDC192	YY1AP1	EHBP1
GNAI2	GON4L	BANCR
SLC38A3	RXFP4	LINC01489
CAPN5	MIR6738	HMGN3
FSIP1	ARHGEF2	PDE8B
GPR176	SSR2	TNKS
MYO7A	UBQLN4	PXDNL
IFT140	LAMTOR2	LINC01099
TMEM204	RAB25	GDAP1
GLIS1	LMNA	DLGAP1
GABRG3	MEX3A	NUF2
LRP1B	SEMA4A	NEGR1
SATB2	SLC25A44	ZNF561-AS1
CCR10	RHBG	ZNF562
CNTNAP1	DDI2	SLCO4C1
PLEKHH3	RSC1A1	CAV2
TUBG2	PLEKHM2	LINC01324
RBCK1	RRNAD1	ERC1
RNF17	PRCC	LRIF1
TBC1D20	MRPL24	LINC01450
CCDC86	HDGF	ESPNP
PTGDR2	NTRK1	RNU1-1
ZP1	SH2D2A	RNU1-2
CATSPERZ	SLC25A34	RNU1-3
CCDC88B	TMEM82	RNU1-4
ESRRA	FBLIM1	RNVU1-18
KCNK4-TEX40	SLC25A34-AS1	DEFB4B
PRDX5	UQCRHL	ZNF705G
TRMT112	KIRREL1	WDR41
GPR20	KIRREL1-IT1	APOOL
CPNE2	LOC105378586	DPY19L1
PSME3IP1	SSU72	CHD6
PRSS55	FNDC10	SLC25A27
KCNG4	SPEN	ANXA3
ZMIZ1	FLJ37453	KLF12
WSCD1	IFI16	LINC02869
MEGF6	PYDC5	CFAP299
DOHH	FCER1A	CLCA3P
NFIC	FCRL6	CLCA4-AS1
SMIM24	SLAMF8	CTDSPL
TDRD7	SNHG28	PDE3B
TMOD1	VSIG8	LAMC2
GLI3	MIR4259	ADGRG4
IFITM10	CFAP45	ARL15
RAD21L1	TAGLN2	LINC00534
ARHGEF18	LINC01133	GLRX
SLC41A3	ATP1A4	LINC01630
AGPAT2	CASQ1	EYA3
EGFL7	SLAMF1	CCAT1
HSPC324	CD48	TDRD7
RNF165	SLAMF7	ZDHHC21
CCDC174	LY9	VTA1
MYH11	CD244	FMO3
DYSF	ITLN1	FMO6P
TEC	LOC101928372	LINC01505
TXK	ITLN2	VPS54
RAI2	F11R	TMCO3
UBE2I	TSTD1	GLIS3
SMAD6	USF1	GLIS3-AS1
PAMR1	EPHA2	CABCOCO1
FBLN2	KLHDC9	LINC02461
ANAPC2	ARHGAP30	KCNIP4
GRIN1	NECTIN4	CPQ
LRRC26	PFDN2	PTPRQ
SSNA1	NIT1	GPR1
TMEM210	LOC112543491	GPR1-AS
TPRN	UFC1	NFIA
HIVEP3	DEDD	PRAMENP
COX6B2	USP21	BACH1
FAM71E2	PPOX	ANKRD30A
IL11	B4GALT3	LINC01088
KMT5C	PCP4L1	MECOM
TMEM190	SDHC	CSGALNACT2
TMEM238	CFAP126	CFAP43
BTRC	MIB2	UMAD1
POLL	MMP23B	BACH1-IT3
KCNQ1	MMP23A	VPS41
PACSIN1	FCGR2A	UBE2E3
SPDEF	HSPA6	PTPRC
FGD3	FCGR3A	SOS2
FAM189A1	FCGR2C	COL3A1
SNX29	HSPA7	GPM6A
STON2	FCGR3B	CCDC175
GDPD5	DUSP12	OR13C2
CHST11	ATF6	LRP1B
ETV5	NOS1AP	RNF152
SEMA6B	MIR4654	AFDN
PKIA	MIR556	BCAS2
PIEZO1	C1orf226	DENND2C
FENDRR	SPATA46	LINC00620
FOXF1	SH2D1B	PRC1
MTHFSD	DDR2	VPS33B
CDH22	NUF2	VPS33B-DT
NACC2	RGS5	SLC4A3
C3orf18	SZRD1	CCDC122
HEMK1	FBXO42	LPAR6
PIK3C2B	PBX1	RB1
MEGF11	PBX1-AS1	C1QTNF7
RPL28	RNVU1-18	C1QTNF7-AS1
WNT4	RNU1-3	MYOZ2
RALGPS1	RNU1-4	USP53
DUSP5P1	RNU1-2	POTEH
RHOU	RNU1-1	POTEH-AS1
TTTY13	LINC01783	DARS-AS1
ATXN7L1	LRRC52	AXDND1
SDF4	LRRC52-AS1	DNAH11
TNFRSF18	MGST3	CABS1
TNFRSF4	ALDH9A1	NAV3
TTLL10	MIR3675	RNF150
LAMA1	NBPF1	LINC02246
STX18-AS1	TMCO1-AS1	SRGAP1
LYZL4	TMCO1	GNG2
CAPN2	UCK2	NIN
ALDH1L1	CROCCP2	RWDD3
ALDH1L1-AS1	POGK	TLCD4-RWDD3
MED15	TADA1	DAOA
IL3RA	ILDR2	DAOA-AS1
GALNTL6	STYXL2	LHFPL2
PDE5A	GPA33	SCAMP1
DPF3	LINC01363	PSMA1
EFCC1	POU2F1	TBL1XR1
HKDC1	CREG1	MARCHF10
FHOD1	RCSD1	PSMD14
PLEKHG4	MPZL1	LINC00457
SLC9A5	ADCY10	RNLS
MAPK4	TIPRL	PGM5
SMIM35	SFT2D2	FAM221A
TMPRSS4	ANKRD36BP1	STK31
UNCX	MIR557	MAPKAPK5
C21orf58	LOC101928565	MAPKAPK5-AS1
PCNT	SLC35E2B	NPSR1-AS1
LRP5	CDK11A	AMMECR1L
BPIFA2	DPT	C4orf46
BPIFA4P	LOC112267871	RXFP1
OGDHL	LOC105376805	FILNC1
GRK6	LOC101928596	OBI1-AS1
PRR7	ATP1B1	KCNK2
PRR7-AS1	LINC00970	BRMS1L
LKAAEAR1	NME7	MMADHC
NPBWR2	F5	MMADHC-DT
OPRL1	C1orf112	ATP7B
MAD1L1	METTL18	FBXO8
MAEA	SCYL3	TJP1
STK35	ATP13A2	PPM1L
UVSSA	SDHB	DEFB4A
EHHADH	GORAB	ZNF705B
NCF4	GORAB-AS1	IFT43
NCF4-AS1	PADI2	TGFB3
FA2H	FMO2	ZNF706
ARX	FMO1	HPGD
POLA1	DNM3	LINC02241
UVRAG	C1orf105	TNRC6A
UVRAG-DT	PIGC	PAM
CST4	SUCO	LINC00626
CYB5R4	FASLG	CNGA1
RIPPLY2	TNFSF18	NIPAL1
CCL17	PADI4	FKBP1AP1
CIAPIN1	PRDX6-AS1	ZNF587
ARHGEF3	LOC100506023	ZNF587B
SPATA12	SLC9C2	MAML3
MED9	TEX50	GOLGB1
PEMT	ANKRD45	HCLS1
RASD1	RC3H1	MYLK4
STRA6	RABGAP1L-DT	WRNIP1
C11orf94	RABGAP1L	ENTPD1
LARGE2	RABGAP1L-AS1	HEY2
MAPK8IP1	CACYBP	STARD4-AS1
PEX16	MRPS14	ITGA1
PHF21A	TNN	PELO
C2CD3	TNR	CNTN6
UCP3	MIR1843	TIPARP
IL1R1	SCARNA3	TIPARP-AS1
MYLK3	COP1	ZFYVE9
ARHGEF11	PAPPA2	SLC17A1
LHPP	LINC01645	WWTR1
FAM215A	RASAL2	APBA1
MPP2	RASAL2-AS1	PDS5B
ABCC12	TEX35	SAMD3
LHCGR	C1orf220	TMEM200A
STON1-GTF2A1L	RALGPS2	XPO7
MC2R	FAM20B	OSBPL6
GRHL3	TOR3A	CYP1B1-AS1
BSND	ABL2	CCNY
PCSK9	SOAT1	CFTR-AS1
SELPLG	AXDND1	SLC10A1
TMEM119	NPHS2	LINC02539
GLIS2	FAM163A	CEP112
GLIS2-AS1	MIR12116	SLC44A1
PAM16	TOR1AIP2	UGDH
KCTD5	TOR1AIP1	DIAPH2
PRSS27	CEP350	LINC01688
TCF3	QSOX1	ZNF804B
GJC2	ACBD6	TIAM1
GUK1	XPR1	TMEM87A
IBA57-DT	KIAA1614	DIP2B
WHRN	KIAA1614-AS1	HMBOX1
CCDC12	STX6	KIF13B
DTX2P1-UPK3BP1-PMS2P11	MR1	MTMR2
EDN2	IER5	LINC00506
DHRS2	LINC01344	TTC27
OVCH1	LINC01686	TTC23L
OVCH1-AS1	RGS8	CHST11
TMTC1	NPL	SLC6A15
ANKRD23	LAMC1	MPP7
ANKRD39	LAMC2	SNORD130
CNNM3	NMNAT2	PCAT4
APBA2	SMG7-AS1	NFASC
CAMK2B	SMG7	LINC01878
YKT6	RGL1	KLF3-AS1
C5orf66-AS2	ARPC5	ACER2
VANGL1	COLGALT2	LINC01799
NRARP	GNB1	CNOT10
TOR4A	C1orf21	ARV1
LONRF2	EDEM3	MRPL33
KCTD15	NIBAN1	RBKS
HRAS	LINC01633	CAMTA1
LMNTD2	SWT1	MKLN1-AS
LMNTD2-AS1	IVNS1ABP	TXK
LRRC56	GS1-279B7.1	TANC2
RASSF7	LINC01350	LINC00437
DAO	HMCN1	FAM122A
SVOP	TPR	LUM
MRTFA	ODR4	ZMYM2
SGSM3	PDC-AS1	GGT2
ATP2A3	PDC	POM121L8P
KCP	PLA2G4A	CCDC25
HRK	UBR4	MSH3
CCDC88C	EMC1-AS1	LINC01813
NTRK2	RGS2	ARNT
SMIM12	CDC73	CTXND2
ZNF592	B3GALT2	MACROD2-AS1
APBB1	CAPZB	ETV1
SMPD1	CRB1	GPR132
NXN	DENND1B	SIK2
PTP4A3	TMCO4	OR5H14
MFSD2B	NEK7	CCDC62
PHF2	CFAP74	DENR
RNF213	OTUD3	ERMP1
SLC26A11	MIR181B1	EYA1
WDCP	MIR181A1	RIC1
CELSR1	MIR181A1HG	ALCAM
LAPTM5	LINC01222	LYPD6B
MATN1	LINC01221	CSGALNACT1
MATN1-AS1	PLA2G2A	HAPLN1
SIPA1L3	LINC00862	BMP5
GLIPR2	ZNF281	PALLD
RECK	CAMSAP2	ZNF385D
SRC	INAVA	CCDC191
ZBTB7C	MROH3P	GRAMD1C
SDK1	PHLDA3	ZDHHC23
CABLES2	CSRP1	RUNX2
LAMA5	LOC107985246	SUPT3H
LAMA5-AS1	RPS10P7	YPEL2
RPS21	NAV1	FAM170A
KCNC1	IPO9-AS1	GPD2
MYOD1	UBXN10	AKAP12
ABR	PLA2G2C	FYCO1
TIMM22	GPR37L1	PIP4K2A
ADAM8	ARL8A	TBC1D5
TUBGCP2	LINC01757	LINC02064
NAALADL2	PPP1R12B	LINC01140
ERCC2	PCAT6	LINC02264
GOSR2	MGAT4EP	LIPF
KLC3	KDM5B	CDNF
RPRML	ADIPOR1	HSPA14
SLC6A6	CYB5R1	RERE
ITPKA	TMEM183A	HMGA2
LTK	PPFIA4	HMGA2-AS1
RPAP1	ADORA1	CLEC1A
SLC38A10	MYBPH	CLEC7A
TMEM105	OPTC	OPRK1
IFNL3	ATP2B4	MEGF11
IFNL4	LAX1	CNRIP1
FMOD	ZC3H11A	PDCD1LG2
UGT3A2	ZBED6	PRKCE
KLHL29	SNRPE	TOM1L2
ATP9A	PLEKHA6	GRID1-AS1
NFATC2	LINC00628	ANKS1B
GALNT18	PPP1R15B	CEP162
EVI5	PIK3C2B	AKR1D1
ANKS1A	MDM4	KMT2C
LRMDA	TMCC2	SOX5
BAALC	NUAK2	PCDH11X
BAALC-AS2	KLHDC8A	SLC17A3
FNDC11	LEMD1-DT	PGM2
PPDPF	MIR135B	RB1CC1
PTK6	BLACAT1	ADAMTS6
SRMS	SLC45A3	C4orf54
HRH3	LOC284581	SLC8A1
MTG2	SLC26A9	SPRR2C
OSBPL2	RAB7B	SPRR2G
ADAMTS5	CTSE	FKBP9
VSX2	RHEX	TNRC6B
SNORA93	CDA	AMBN
VBP1	PINK1	LINC00536
SYT6	MIR6084	DLX6-AS1
TAF4	SRGAP2	NBAT1
CCDC51	IL19	FMN2
FBXW12	IL10	GTDC1
PLXNB1	PFKFB2	DOCK8
FGF18	C4BPB	CASTOR1
HCG17	C4BPA	TBC1D10A
HLA-L	SH2D5	PRR4
IBA57	HP1BP3	TAS2R10
CCND2-AS1	CD46	AIF1L
PRKD1	MIR29C	NUP214
ATP6V0D1	MIR29B2	KCNK13
HSD11B2	MIR29B2CHG	OR5H15
ABCA3	PLXNA2	AGA
RNPS1	LINC01698	MMS22L
ATP1A3	CAMK1G	ADGRB3
CEP131	LAMB3	ARFGEF1
GRIK5	HSD11B1-AS1	INO80C
MSX1	HHAT	SERPINB12
NPW	TRAF5	DUX4
NTHL1	LINC00467	MS4A4A
SLC9A3R2	LINC01693	MS4A6E
TSC2	NEK2	SNX9
WFDC2	LPGAT1-AS1	SUCLG2-AS1
CST5	LPGAT1	KALRN
UPF1	INTS7	RIT2
AFF3	LINC02608	SNTG2
CRABP2	PPP2R5A	CDH8
STMN4	ECE1	CGNL1
CHCHD1	ATF3	MECR
FUT11	FAM71A	LGSN
NDST2	BATF3	FKBP9P1
SEC24C	PRKCZ	PUM2
ZSWIM8	FLVCR1	LINC01629
ZSWIM8-AS1	SPATA45	TTC39C
FAM102A	FLVCR1-DT	TTC39C-AS1
CNTFR	RPS6KC1	AOPEP
CNTFR-AS1	SMYD2	NCAPD3
CRLS1	PTPN14	SNORD153
FERMT1	KCTD3	SUV39H2
LRRN4	ESRRG	HPCAL1
NCOR2	SPATA17	GAPT
GJB4	TGFB2	LINC02501
GJB5	MIR548F3	MYRIP
NRXN1	LINC02869	KCNH8
MYMK	LYPLAL1	KIF5C
GNB1	HSPG2	TPRG1-AS2
PABPN1L	LYPLAL1-AS1	CHD7
TRAPPC2L	SLC30A10	MECOM-AS1
IMP3	IARS2	GLRX5
SNX33	MIR215	SCARNA13
PITPNB	MIR194-1	SLC44A5
AGAP1	MARK1	SNHG10
AGAP1-IT1	C1orf115	SLC16A7
TNRC17	MTARC2	CFAP69
ACVRL1	MTARC1	AMDHD1
ANKRD33	DUSP10	HAL
DCAF15	TLR5	CROCCP2
RFX1	SUSD4	NBPF1
SH3TC1	CAPN2	AKT3
SERPINA4	TP53BP2	BRINP3
ASTL	NVL	LINC02465
CAMSAP1	ZBTB40	SERINC2
KCNT1	CNIH3	PCAT5
ZNF469	WDR26	MAMDC2
C17orf99	DNAH14	LINC02511
TMC6	ENAH	GREB1L
TMC8	PARP1	PPP4R1L
FAM170B	STUM	CFAP58
FAM170B-AS1	ITPKB	CFAP58-DT
VSTM4	CDC42BPA	AFF1
LASP1	EPHB2	AFF1-AS1
ISCU	ARF1	SATB2
SART3	MIR3620	CCDC80
PLCB1	C1orf35	POLE4
LRP2	MRPL55	RPGR
CYP2S1	GUK1	OR14A2
AHDC1	GJC2	OR14K1
FAM207A	OBSCN	OR1C1
ITGB2	MIR6742	PPM1A
ITGB2-AS1	TRIM11	PCNAP1
SLC9A4	H2BU1	COL16A1
ASPDH	MIR4666A	HCRTR1
JOSD2	H2AW	PEF1
LRRC4B	MIR4454	STAU2
ADAM22	CCSAP	STAU2-AS1
ABCF2	LOC101927478	CLNK
ABCF2-H2BE1	NUP133	KLHL4
ASB10	ABCB10	VNN2
DPH6	URB2	VNN3
GALNT9	TAF5L	HIBCH
H2BE1	LACTBL1	SYDE2
IQCA1L	LINC01682	DIRAS3
HAMP	GALNT2	FRG1HP
LSR	KDM1A	PGM5P2
MAG	TEX46	MMP1
USF2	LOC101927604	MMP10
CHRD	C1orf198	SOS1
CLCN2	ARV1	WTAPP1
POLR2H	MIR1182	GH1
TFCP2L1	FAM89A	LINC02055
THPO	GNPAT	MLIP
PNPLA3	C1orf131	MLIP-AS1
GPR142	EGLN1	COL14A1
NEK6	SNRPD2P2	DSCR10
PSMB7	TSNAX-DISC1	C8orf34
CLIC6	TSNAX	PPP1R9A
PIWIL3	DISC1	SYBU
RHOBTB1	DISC2	KIAA1549
B3GNTL1	DISC1-IT1	KL
LURAP1	SIPA1L2	TPK1
POMGNT1	NTPCR	LINC00486
TSPAN1	MAP3K21	AGTPBP1
ENOX1	KCNK1	BASP1-AS1
RASGEF1A	IRF2BP2	CLTC
CCNF	LINC00184	PTRH2
NTN3	LINC01132	LINC01857
TBC1D24	PP2672	CHST7
TEDC2	LINC01348	SLC9A7
SSTR5-AS1	LOC101928163	EGFEM1P
ACTR3C	E2F2	NBAS
ATP6V0E2	SNORA14B	HK3
ATP6V0E2-AS1	TOMM20	UIMC1
ZNF862	RBM34	AQP9
CD151	TBCE	HOXB9
CRACR2B	B3GALNT2	SYNE1
PNPLA2	GNG4	DLC1
POLR2L	ID3	ASCL1
RPLP2	LYST	RAB6C
SNORA52	NID1	RAB6C-AS1
TSPAN4	GPR137B	TMEM178B
TTLL11	MDS2	MGAT4A
MMP17	ACTN2	OR5H2
POU6F1	MTR	OR5H6
TFCP2	CHRM3	CCN2
FBRSL1	FMN2	SLC9A9
CDK18	GREM2	MAGI2-AS3
C10orf99	MYOM3	LINC02378
CERNA2	RGS7	CD93
GHITM	KMO	XACT
IPO9	CHML	LINC01783
LMOD1	OPN3	GPCPD1
RNF122	WDR64	MYO16
SHISA4	EXO1	BDP1
CRTC1	MAP1LC3C	MCCC2
FOXO6	PLD5	LINC00379
OCLN	LINC01347	RCAN2
SKI	SDCCAG8	UBE3C
PLCB4	CEP170	C2orf91
ARRB1	MIR4677	ELOVL6
CCDC62	AKT3	CLEC12B
HIP1R	LINC02774	CLEC9A
DEPDC1	ZBTB18	LINC01681
SLC6A18	NIPAL3	CCNC
TERT	STPG1	LINC01490
ASB6	C1orf100	FAM174A
NTMT1	CATSPERE	HECW1
PRRX2	DESI2	HECW1-IT1
HIC1	COX20	OTUD3
SMG6	SNORA100	FBXL13
KCNN4	HNRNPU	LRRC17
LYPD5	EFCAB2	TNNI3K
ACSF3	LOC101928068	ARPC1A
ITSN1	KIF26B	ARPC1B
PRKCD	KIF26B-AS1	LINC02392
SHANK2	SMYD3	SLC4A4
CLIC1	NCMAP	TCEAL4
DDAH2	CNST	KCNH5
MPIG6B	AHCTF1	TBCEL
MSH5	ZNF695	TBCEL-TECTA
MSH5-SAPCD1	LOC107985115	PHC3
SAPCD1	ZNF496	IKZF2
SAPCD1-AS1	NLRP3	FMN1
ROBO2	OR2B11	ASPSCR1
SYN3	GCSAML	SAP130
PTPRK	OR2G2	CDK12
MYLK	OR6F1	LIN54
COL23A1	OR14A2	SEC31A
BEST2	CLIC4	SNORD144
GET3	OR2L13	THAP9
HOOK2	OR2L2	THAP9-AS1
TRIR	OR2L3	FAM8A1
ADA	MIR3124	NUP153
PKIG	ZNF672	CEP43
NEK10	SH3BP5L	PSG7
KAZN	ZNF692	C2CD3
ATP2C2	PGBD2	SLC10A7
ARC	SYF2	CLDN14
ARHGEF25	RHD	ALG1L9P
B4GALNT1	RSRP1	DEFB108B
DTX3	TMEM50A	ZNF705E
SLC26A10	RHCE	HIVEP2
PPCDC	MACO1	DKK2
ADCY5	MAN1C1	ZEB2
HELZ2	SELENON	TMC3
EMILIN3	AUNIP	TMC3-AS1
LPIN3	PAQR7	USP25
ZNF383	STMN1	MKX-AS1
ZNF585B	MIR3917	PADI1
PADI2	TRIM63	GAB1
BMP1	PDIK1L	ESAM
SFTPC	ZNF683	MSANTD2
SNAP47	LIN28A	WAKMAR2
TBC1D16	DHDDS	FAM71D
TRAIP	ARID1A	GPHN
UBA7	LOC101928728	SMAD5
BMP7	PIGV	SMAD5-AS1
EPPK1	ZDHHC18	PSMB8
LIN7A	TTC34	PSMB8-AS1
LRFN2	SLC9A1	PSMB9
ADGRG5	LINC02574	TAP1
BSX	IFI6	TAP2
JHY	FAM76A	TRPM1
SBK2	STX12	PTPRM
SBK3	EYA3	MBD5
SSC5D	ATP5IF1	SEC11A
CAMSAP3	DNAJC8	DMC1
PCP2	SESN2	FAM227A
PET100	MED18	VCAN
STXBP2	PHACTR4	VCAN-AS1
XAB2	SNHG3	INMT-MINDY4
GTF2H4	RCC1	MINDY4
MUCL3	SNORA73A	LINC01362
SFTA2	SNORA73B	SEMA3A
VARS2	TRNAU1AP	TMEM41B
NOD1	LINC01715	ACSL5
FLJ12825	RNU11	DNAH14
HOXC4	TAF12	MLH1
TTC25	GMEB1	TAPT1-AS1
MMP9	YTHDF2	LIMCH1
SLC12A5	EPB41	RARB
SLC12A5-AS1	PTPRU	RARB-AS1
CEACAM1	MECR	AP3B1
CBLN3	PUM1	NBPF3
CHAT	NKAIN1	PHACTR2
FRMD4A	SERINC2	CRNN
NYNRIN	LINC01226	ERICH6
SLC18A3	TINAGL1	CHSY1
SPTBN2	HCRTR1	DIAPH3-AS2
C19orf67	PEF1	LINC01364
PRKACA	COL16A1	LMO4
SAMD1	PTP4A2	TSC1
PHKA2	KPNA6	DIO2
PHKA2-AS1	TXLNA	LINC00348
FGF3	BSDC1	SERPINB7
RGS6	ZBTB8B	GJA1
PVALB	RNF19B	RELCH
ACCSL	AK2	HTR4
TNC	TRIM62	C6orf62
SCTR	ZSCAN20	BFSP2
TMEM37	CSMD2	FAM83B
ZCCHC14	NCDN	PSG8
CHTOP	TFAP2E	PDE5A
S100A1	KIAA0319L	CLIC2
S100A13	AGO3	RAB39B
S100A14	TEKT2	CDC14A
S100A16	ADPRS	GBP2
ARVCF	COL8A2	GBP7
COMT	THRAP3	LINC02258
NECTIN1	SH3D21	MKRN9P
GPR153	EVA1B	LINC01483
HES3	STK40	RASGRP3
CFAP92	LSM10	THRB
CACNA2D2	SNORA63C	CD8A
CYB561D2	OSCP1	RMND5A
NPRL2	MRPS15	CNTNAP4
TMEM115	CSF3R	MAP3K13
PTPRE	GNL2	XPO6
NKX1-2	RSPO1	CCNA1
LIPG	CDCA8	LINC00443
MTMR4	C1orf109	COMTD1
SEPTIN4	EPHA10	VDAC2
SEPTIN4-AS1	MTF1	CDC14B
FOXB2	INPP5B	LINC00211
TMEM220-AS1	SF3A3	DCDC2C
CLIP3	FHL3	CGB1
THAP8	DFFB	CGB2
WDR62	CEP104	CGB3
NUP188	C1orf174	CGB5
SH3GLB2	LOC105378663	LHB
CDK3	RRAGC	RUVBL2
EVPL	MYCBP	SNAR-G1
TEN1	GJA9	SNAR-G2
TEN1-CDK3	GJA9-MYCBP	DCAF4L2
JPH2	RHBDL2	TMEM156
OSER1	AKIRIN1	LINC01411
CRIP1	NDUFS5	LINC00469
CRIP2	MACF1	LINC01625
MTA1	BMP8A	MRPS28
TEDC1	OXCT2P1	GTF2IP1
ACSS1	PPIEL	GTF2IP4
NR2E1	HEYL	NCF1B
OSTM1-AS1	LOC101929536	PCOLCE2
KLF16	BMP8B	TRPC1
REXO1	TRIT1	WDR7
ACTN2	MYCL	CER1
TNFRSF14	MFSD2A	FREM1
TNFRSF14-AS1	CAP1	PRKX
CLTCL1	RLF	PRKX-AS1
SLC25A1	TMCO2	UBE2Q2
ARTN	ZMPSTE24	SALRNA3
IPO13	SMAP2	C6orf120
ST3GAL3	ZNF684	PHF10
ASIC4	CITED4	C7orf69
CHPF	CTPS1	LINC00525
OBSL1	SCMH1	PKD1L1
TMEM198	EDN2	GM2A
PLEKHA7	HIVEP3	SLC36A3
MYH3	GUCA2B	COL11A1
SCO1	GUCA2A	ANO4
ACVR1B	FOXJ3	EPB41L4A
TAMALIN	RIMKLA	FKBP4
TAMALIN-AS1	ZMYND12	ITFG2
ZZEF1	CCDC30	ITFG2-AS1
TIMM44	PPCS	ADH6
CLN8	SLC2A1-AS1	CAP2
LOXL4	CFAP57	GCNT4
CEP135	TMEM125	PHF20
SCN10A	C1orf210	NLRP3
SEC22C	MPL	ARAP2
SS18L2	CDC20	CDYL2
MSI2	SZT2	PRKCA
DOK7	MIR6734	KRTAP11-1
LRPAP1	ELOVL1	LINC02102
DLEU1	MED8	TENT4A
DLEU2	MIR6735	GCNT2
SMUG1	SZT2-AS1	SESTD1
ANTKMT	HYI	XRN2
CCDC78	PTPRF	SPATA16
CIAO3	KDM4A	SLC26A4
FBXL16	ST3GAL3	ASNS
GARNL3	MIR6079	CCZ1P-OR7E38P
HAGHL	ARTN	CZ1P-ASNS
METRN	IPO13	FKBP1A
SLC2A8	ERI3	FKBP1A-SDCBP2
WDR24	RNF220	SDCBP2-AS1
AKIP1	ARMH1	SHROOM3
ASCL3	SNORD145	PCED1B
C11orf16	TMEM53	PIGC
TMEM9B	RNU5F-1	MEIS2
C2orf92	RPS8	SELENOF
SSH1	SNORD38A	GABRB1
SMTNL2	SNORD38B	KDM6A
TMEM241	PLK3	VEPH1
CLPTM1L	BTBD19	LINC02525
MAL	BEST4	DNAI3
ACOX2	TCTEX1D4	TBR1
ABCG1	PTCH2	OR8G1
AFAP1-AS1	EIF2B3	OR8G2P
OPCML	HECTD3	OR8G5
CELSR3	LINC01144	UGT8
SLC26A6	HPDL	TRPC5
DUSP13	MUTYH	AHSG
SAMD8	TOE1	DAPK2
HSPA12B	TESK2	SH3BGRL2
SIGLEC1	MMACHC	LINC02399
COMP	CCDC163	MAP4
IQSEC1	PRDX1	BRIP1
ANOS1	AKR1A1	SHROOM4
BTBD3	NASP	SPIN1
PIGG	TMEM69	RFC3
ZNF721	GPBP1L1	ANGPTL3
SLC47A1	IPP	DOCK7
PLCH1	TSPAN1	SH3GL3
UROC1	PIK3R3	EEFSEC
SCN11A	P3R3URF-PIK3R3	RUVBL1
TPD52	P3R3URF	POU6F2
C1orf50	FAAHP1	SNORA20B
SVBP	LINC01398	TMCO5B
TMEM269	STIL	CHRM3
TMEM269-DT	CMPK1	NOTCH2NLB
SLIT3-AS2	FOXE3	MEGF10
ST18	AGBL4	MYO9A
ADORA1	FAF1	TLN2
ITGAE	LINC01562	CSH1
NCBP3	RNF11	CSHL1
ADAMTS13	CALR4P	STPG2
CACFD1	OSBPL9	IGF1R
SLC2A6	NRDC	RASL11B
COL26A1	RAB3B	SCFD2
DISP3	ZFYVE9	TPP2
COL2A1	ZYG11B	DNAJC25
EPN2	COA7	DNAJC25-GNG10
EPN2-AS1	ZYG11A	IL7R
COL18A1	ECHDC2	CCDC57
COL18A1-AS1	SCP2	SH3BP5
COL18A1-AS2	SLC1A7	SH3BP5-AS1
PIAS4	CPT2	NCOA1
IL36G	CZIB	COX6C
IFITM5	LINC01771	INHBA
NLRP6	LRP8	INHBA-AS1
PGGHG	DMRTB1	AQP1
DDAH1	SLC25A3P1	AKNAD1
CDCA8	LRRC42	STXBP3
EPHA10	HSPB11	DELEC1
KCNK5	LDLRAD1	CUL1
HSPB6	TMEM59	COL4A2
IGFLR1	TCEANC2	RAB20
KMT2B	MIR4781	ADPRH
LIN37	SSBP3	CAMKMT
PSENEN	DHCR24	PLA1A
U2AF1L4	LINC01753	STARD13-AS
ZBTB32	LINC01767	GCSAM
CXXC5	PLPP3	TBILA
CXXC5-AS1	DAB1	ABCC9
CA8	LINC01135	APOBEC2
PNMA8B	HSD52	NFYA
RBBP4	FGGY	OARD1
SYNC	HOOK1	TSPO2
EPS8L3	CYP2J2	UNC5CL
PRKCZ	LINC01748	FRMD6-AS2
SORBS1	NFIA-AS2	SPDYE16
GJA4	NFIA	ERI1
GJB3	PATJ	SNORD3I
BDKRB2	RNF207	DEPDC7
COL5A1	LINC00337	IL1RAPL1
EIF4E1B	RNF207-AS1	TCP11L1
PITPNM3	ICMT	TTC37
SNCB	HES3	ANTXRLP1
TSPAN17	GPR153	PSG2
ANO10	KANK4	LINC02208
SNRK	DOCK7	C8orf88
SNRK-AS1	ATG4C	NECAB1
TLX1NB	ALG6	TAL2
CARD14	ACOT7	TMEM38B
CYCSP52	ROR1	PRMT7
ETV3	ROR1-AS1	SLC7A6
ETV3L	ESPN	SLC7A6OS
TPCN1	HES2	LINC02147
LIN9	MIR4252	LINC02068
MIXL1	UBE2U	ADH7
ONECUT3	JAK1	LINC00488
RADX	LINC01359	MIER1
ZFPM1	PLEKHG5	SLC35D1
KCNJ1	NOL9	IDH1
KCNJ5	AK4	MEST
ADGRV1	DNAJC6	MESTIT1
SNX29P2	LEPR	STXBP5-AS1
DIAPH1	LEPROT	DEFB131B
PCDHGA1	PHF13	CHN2
PCDHGA10	THAP3	CHN2-AS1
PCDHGA11	KLHL21	CPVL
PCDHGA12	DNAJC11	DHX57
PCDHGA2	PDE4B	ALG9
PCDHGA3	SGIP1	IGFBP7
PCDHGA4	MIER1	IGFBP7-AS1
PCDHGA5	DNAI4	STXBP5L
PCDHGA6	SLC35D1	TRIL
PCDHGA7	SERBP1	LINC00446
PCDHGA8	GADD45A	MEF2C-AS1
PCDHGA9	GNG12	IRAK4
PCDHGB1	GNG12-AS1	PUS7L
PCDHGB2	MIR1262	UBE2U
PCDHGB3	WLS	ATP8A2
PCDHGB4	LRRC7	HUNK
PCDHGB5	PIN1P1	MARCHF1
PCDHGB6	LRRC40	PSG5
PCDHGB7	HHLA3	PRCP
PCDHGC3	ANKRD13C	DISC1FP1
PCDHGC4	CTH	LINC01446
PCDHGC5	PTGER3	SEM1
MARCHF6	ZRANB2-AS2	ADGRF5-AS1
ROPN1L	NEGR1	NEDD4L
ROPN1L-AS1	CAMTA1	MAN1A1
IGFN1	CAMTA1-AS2	ADAT2
TMEM9	FPGT-TNNI3K	PSG3
CCDC187	TNNI3K	INPP4B
DKFZP434A062	TYW3	DIO2-AS1
LANCL3	CRYZ	LAMA1
XK	SLC44A5	LINC00668
DUSP7	ACADM	SCLT1
SLC22A8	RABGGTB	EXOC1L
CRACD	SNORD45C	UHRF1BP1L
DYTN	SNORD45A	SEMA6A
FAM237A	SNORD45B	SEMA6A-AS1
PROX1	MSH4	TTLL5
ARHGEF7	AK5	ARHGEF7-AS1
BST1	ZZZ3	LRRC69
VPS37B	USP33	LINC02197
NKX2-5	DNAJB4	PMCHL2
MEF2D	FUBP1	INTS6
NOL4L	PER3	SERPINE3
NOL4L-DT	UTS2	LINC02313
NTRK1	PARK7	NLGN1
PEAR1	ERRFI1	MED14
GPR37L1	LINC01781	TYW1
ZFP64	ADGRL2	FARS2
CDAN1	LINC01362	AGPAT4
STARD9	RERE	LINC01501
TTBK2	PRKACB	LINC02214
ADAMTS8	LPAR3	RYR3
EFNB1	SNORD128	QRSL1
ZBTB44-DT	MCOLN3	RTN4IP1
SHISAL2B	DDAH1	SMARCE1
CMTR2	CCN1	CASD1
ZFY-AS1	COL24A1	IQCJ-SCHIP1
SUFU	ODF2L	MRPS31
FIBCD1	CLCA2	SCHIP1
RTEL1	CLCA1	SLC25A15
RTEL1-TNFRSF6B	CLCA4	TPTE2P5
STMN3	CLCA4-AS1	SPIC
ITGA5	CLCA3P	FRMD4A
ZNF385A	HS2ST1	SCN8A
UHRF1	SELENOF	CHMP4C
CNN3-DT	LINC01140	LINC01555
BBS9	LINC02801	MTR
KCNK3	LMO4	SSX2IP
C3orf86	PKN2-AS1	INSIG2
RORA	ENO1-AS1	ZNF608
TCAIM	MIR6728	NAF1
ZNF445	ENO1	RHD
QSER1	PKN2	RSRP1
MAST1	GTF2B	TMEM50A
RTBDN	GBP2	PIK3C2G
FGFR3	GBP6	NUTM2B-AS1
LETM1	LRRC8C	NUTM2E
WNT10A	LRRC8C-DT	AK5
ULK1	LRRC8D	KCNJ16
ARHGEF26	ZNF326	LINC01028
MICAL2	GEMIN8P4	PAK1
KLF13	GPR157	SEC62
CCDC27	MIR34A	C8orf37
LRRC47	MIR34AHG	C8orf37-AS1
SMIM1	TGFBR3	DCTN4
TP73-AS1	EPHX4	SMIM3
AKAP17A	RPAP2	SPATS2L
ASMT	EVI5	SYNE1-AS1
FUT3	RPL5	PPIAL4H
FUT6	SNORD21	ABCA12
NRTN	SNORA66	NADK2
CORO2B	DIPK1A	FAM186A
RPTOR	DR1	LEPR
AKR7A2	CCDC18-AS1	GHR
CAPZB	FNBP1L	DNER
CMYA5	BCAR3	LINC00504
SLC66A1	BCAR3-AS1	ZCCHC2
DELEC1	MIG7	TMEM14A
PTHLH	MIR760	LGR5
TMEM270	GCLM	AVPR1A
SUGCT	ABCA4	UBE2E2
PDIA5	LINC02606	ATP13A4
MAPKAP1	ABCD3	LINC01243
SBNO2	F3	ANGPT1
ARHGEF10L	MIR12133	FCGR2A
CASKIN1	SLC44A3	NEK6
EFCAB8	CNN3-DT	PSMB7
RAB26	CNN3	LINC01239
SNHG19	ALG14	MYH10
SNORD60	LINC01650	ARHGAP15
TRAF7	SLC25A33	KLRA1P
PPIF	TMEM201	MAGOHB
IL17REL	MIR548N	STYK1
TTLL8	ERLIN1	C3orf49
SPSB4	SCD	CDK14
MAFF	OLMALINC	BMPR2
SNORA92	LINC02670	RAPGEF5
TMEM184B	WNT8B	ZNF689
CDH16	SEC31B	ATP5F1E
DAAM2	TLX1	PRELID3B
PDP2	TLX1NB	SLMO2-ATP5E
ALG2	KCNIP2-AS1	KIF26B
SEC61B	OGA	IL1R1
KIAA0930	KCNIP2	IL1RL2
NUP50	ARMH3	THOC7
LCN12	GBF1	EIF2AK2
LCNL1	MIR146B	GPATCH11
PTGDS	RPARP-AS1	HEATR5B
GLTP	MFSD13A	ITLN1
TRPV4	C10orf95	NPIPB8
GRTP1	SFXN2	SULT1A1
GRTP1-AS1	WBP1L	ST7
MRPL14	BORCS7-ASMT	ST7-AS1
TMEM63B	BORCS7	ST7-OT4
NFAM1	AS3MT	ARL8B
FOLR2	CYP17A1	EDEM1
INPPL1	CNNM2	ARHGEF38
PHOX2A	NT5C2	ASPH
NPNT	RPEL1	LINC02027
SLC28A2	INA	LINC01482
SOX13	PCGF6	CXCL6
BCL2L1	PDCD11	IQSEC1
ITPK1	CALHM2	PCP4
NHS	CALHM1	CCDC50
ZNF423	CALHM3	INTS2
AATBC	NEURL1	TP53BP1
RRP1	STN1	TUBGCP4
ALDH16A1	SFR1	ELOVL2
GFY	GSTO1	ELOVL2-AS1
PIH1D1	GSTO2	ABHD17C
SLC17A7	CFAP43	NPNT
CAPN8	MIR4482	L3MBTL4
CACNG4	ITPRIP-AS1	C5orf17
C6orf132	ITPRIP	CNIH3
CEP164	CFAP58	RCOR1
DSCAML1	CFAP58-DT	RGS6
GUCA1A	SORCS3	LINC02565
GUCA1ANB	WDR37	CHD3
CMSS1	IDI1	CYB5D1
FILIP1L	LINC01435	KDM6B
PPARGC1B	ADD3	NAA38
SLCO2B1	ADD3-AS1	TMEM88
AMFR	MXI1	KLC4
GNAO1	RBM20	PTK7
RPS6KA4	PDCD4	USP31
SHE	PDCD4-AS1	CARD16
TDRD10	GPAM	CASP1
LRRC75A	ACSL5	CASP5
RERE	VTI1A	SNAP47
SLC45A1	MIR4295	NRG3
SNHG29	LOC103344931	PLGRKT
SNORD49A	TCF7L2	LMNTD1
SNORD49B	HABP2	ATR
SNORD65	ADRB1	NIBAN1
TRPV2	TDRD1	GNAQ
CCDC85C	MIR2110	ALDH2
KCNJ10	CCDC186	CHIA
KCNJ9	AFAP1L2	CHIAP2
RPL3	ABLIM1	RTRAF
SNORD139	ATRNL1	CIPC
SNORD43	SHTN1	LINC02288
SNORD83A	MIR3663	LINC02289
SNORD83B	MIR3663HG	FHOD3
JMJD7-PLA2G4B	PDZD8	TEX9
PLA2G4B	PROSER2	SELENOKP3
SPTBN5	PROSER2-AS1	NOL7
IL27RA	CACUL1	RANBP9
MISP3	NANOS1	COPS5
PALM3	DENND10	KLF5
ANKRD33B	UPF2	PPP1R42
DLG2	GRK5	LINC01090
NKD2	PRDX3	CDH2
COL8A2	RGS10	ARHGAP31-AS1
GRIK3	BAG3	TBX15
TRAPPC3	INPP5F	CHSY3
CTBP2	SEC23IP	CTNNA2
QDPR	MIR4682	SBF2
RPP25L	DHTKD1	CNTNAP3B
PRKG1	FGFR2	CSH2
ATG9B	TACC2	GH2
PDK2	BTBD16	TCAM1P
PPP1R9B	CDC123	C1orf21
SAMD14	HTRA1	NEO1
ABCA17P	CAMK1D	IFT88
C3orf20	CPXM2	EGFR-AS1
JUP	OAT	ZNRF2
EXOC6B	NKX1-2	STXBP6
CCNJL	LHPP	ARHGAP42
IL37	FAM53B-AS1	PGRMC2
IL17B	FAM53B	PECR
PCYOX1L	ABRAXAS2	CCSER1
SCN7A	EEF1AKMT2	ALG13
EPS8	ZRANB1	SLCO5A1
KALRN	MIR4296	C6orf141
AOC1	CTBP2	APTX
HAR1A	FANK1	SRGAP2-AS1
HAR1B	DHX32	ABHD18
PTPRD	C10orf90	MFSD8
RUNX3	DOCK1	CDKAL1
SPATS1	MIR548Q	ELDR
KRT5	PTPRE	DKFZP586I1420
RTL6	AS-PTPRE	SASH1
TSPAN9	CCDC3	TEC
CDK10	CTAGE7P	CPED1
GIGYF2	C10orf143	ING3
NGEF	LRRC27	CASP4
SNORC	PWWP2B	NR3C1
SPATA2L	KNDC1	FAM110B
TNS1-AS1	UTF1	ANKRD34B
VPS9D1	VENTX	FAM151B
VPS9D1-AS1	CYP2E1	CAPN14
AQP3	SEPHS1	EHD3
OLFM2	ZMYND11	BCHE
CPLX1	BEND7	C15orf48
PCGF3	FRMD4A	GATM
WNT6	LOC101928453	SPATA5L1
PIEZO2	MIR4293	NPHP3
GML	FAM107B	NPHP3-ACAD11
TCOF1	MEIG1	NPHP3-AS1
GNLY	DCLRE1C	ZMAT4
MAGI1	OLAH	COLEC12
MYEOV	DCLRE1CP1	GRAMD2B
LOXL1	ITGA8	PLEKHA1
LOXL1-AS1	MINDY3	TOX
P2RX1	PTER	ALDH8A1
RAMP1	RSU1	COX10
ZNF783	CUBN	OR13D1
UBR4	HACD1	BMERB1
ABHD2	TMEM236	MPV17L
ADRA2C	CACNB2	FCGR1B
CHST15	ARL5B	DCLK2
MAP3K20	NSUN6	THSD4
NT5M	MALRD1	THSD4-AS1
RLBP1	PLXDC2	LIFR
ZMIZ1-AS1	NEBL	LIFR-AS1
ANO1	NEBL-AS1	SERPINB11
GRB14	LINC02643	LINC02397
CTSE	MLLT10	ARSG
RAB7B	DNAJC1	PRKAR1A
GEMIN7	EBLN1	WIPI1
GEMIN7-AS1	PIP4K2A	LINC01093
ZNF296	ARMC3	FAM171A1
GRID2IP	MSRB2	AFF3
KDELR2	LOC105376453	C4orf45
CAVIN1	C10orf67	CCDC198
ZFPM2-AS1	KIAA1217	DSG1-AS1
TBKBP1	MIR603	LINC01645
TBX21	ARHGAP21	PSG4
CNNM1	THNSL1	H4C8
DELE1	ENKUR	TIGIT
PCDH12	LINC01516	ZBTB20
PSD2-AS1	GPR158	PPARG
TBCEL	LINC00836	CATSPERE
TBCEL-TECTA	APBB1IP	RANBP3L
FAM230I	ABI1	ANKRD30BP3
MYLPF	ARMC4P1	HSD17B11
SEPTIN1	MKX	HSD17B13
TBC1D10B	MPP7	PSG11
ZNF48	MIR8086	RGS20
KANK3	LINC02652	GART
NDUFA7	WAC-AS1	SON
RPS28	WAC	OR2A5
OPTC	BAMBI	PPP1R1C
POLE	LINC01517	DEF6
C10orf53	MIR604	ZNF76
GNG7	MIR938	VGLL3
HCG21	SVIL	KIAA1549L
TMEM185B	JCAD	PACRG
ARHGAP27	LOC101929279	CCDC85A
CDH15	MAP3K8	TANC1
IRGC	LYZL2	C1QTNF3
SMG9	PFKP	C1QTNF3-AMACR
ANKRD1	LOC101927824	DIRC3
XLOC_008559	ZNF438	FTCDNL1
CSGALNACT2	SNORD142	AGO3
SARDH	PITRM1-AS1	TYW1B
TVP23A	PITRM1	ACOT12
VWA5B1	ZEB1	ADH4
TCF7L1	ZEB1-AS1	SSBP2
TCF7L1-IT1	ARHGAP12	TEX2
PATZ1	KIF5B	SEC14L1
PIK3IP1-DT	EPC1	AADACL3
RIN3	LOC105376353	C1orf158
ATP10A	CCDC7	LINC02267
EPHB6	SNORA86	OR6C74
TRPV6	ITGB1	SRGAP2B
VENTX	IATPR	NBEAL1
LEFTY1	NRP1	ENPP2
MOV10L1	LOC105376360	KYAT3
PANX2	LINC02669	RBMXL1
TMEM63A	PARD3	UBE2Q2P2
TRABD	CUL2	SUCLG2
FRMD5	MIR3611	SLC7A1
PIN4P1	CREM	CCDC152
WDR76	CCNY	CBLB
SSPOP	ANKRD30A	LINC01933
PTPN3	KLF6	KATNAL2
TXNRD2	ZNF33A	KDR
KASH5	LINC02639	ABHD12
PTH2	SEPTIN7P9	GINS1
NRP2	MIR6078	PDLIM5
EPG5	LOC101927964	SAMD4A
SIGLEC15	LINC00839	TRPM3
HOTAIR	ZNF37BP	MCTP2
HOXC-AS1	ZNF33B	CREM
HOXC-AS2	LINC02623	LUADT1
HOXC-AS3	HNRNPF	BMPER
HOXC10	SNORD3J	KLHL2
HOXC11	ZNF485	PKN2-AS1
HOXC9	ZNF239	FGF6
ZCCHC24	LINC00703	ORC3
POMT1	MARCHF8	RARS2
UCK1	ANTXRLP1	ZFAND3
ARID1B	LOC105378577	PID1
SLC22A23	ANTXRL	MMP2
TMEM106C	GPRIN2	MMP2-AS1
AJAP1	LINC00705	GATB
ARHGAP39	MANCR	VAV3
C1orf210	GLUD1P2	IL22
C8orf82	LOC107001062	LINC00032
FXYD2	ZNF488	TEK
FXYD6-FXYD2	LOC105378292	LINC02889
LRRC14	ANXA8	CYTOR
LRRC24	FAM25C	KLHL5
RECQL4	FAM25G	PRXL2A
RFPL2	BMS1P2-AGAP9	TSPAN14
SLC5A4	BMS1P2	AUH
SLC5A4-AS1	CTSLP2	ESRRG
TIE1	SHLD2P3	VPS8
DLST	MAPK8	IBSP
RPS6KL1	ARHGAP22	MEPE
TBX1	ERCC6	UVRAG
RFTN1	SGMS1	PHIP
PLEKHD1	SGMS1-AS1	CNTN5
HSPB1	PRKG1	ASCC3
SRRM3	CSTF2T	LINC02534
IQANK1	LNCAROD	LINC01985
SCRIB	LOC105378305	FER
RIMS2	MBL2	ABCC5
MMAA	NET1	ABCC5-AS1
LDLRAP1	PCDH15	EYA2
CYP27C1	ZWINT	LINC02614
RBBP8NL	CISD1	GRK4
B4GALNT3	IPMK	SLC24A3
BOC	GDI2	MAPK6
KCNN3	PHYHIPL	DDX31
ISOC2	FAM13C	APBB2
NAT14	MRLN	NSUN7
ZNF628	LINC01553	NDUFB6
B9D1	ANK3	SMIM27
MTCH1	RHOBTB1	FAM172A
PI16	LOC101930421	MAP3K20
PDE6B	PFKFB3	MAP3K20-AS1
ZFHX4	MIR3155A	PAPPA2
ZFHX4-AS1	MIR3155B	ZBTB40
CALB2	CABCOCO1	OR56B1
LYZ	ARID5B	TRIM22
STOX1	ADO	DNAJC1
YEATS4	EGR2	FAM72A
AQP7	NRBF2	HCRTR2
CCDC149	JMJD1C	COL5A2
AP1M1	LOC105378330	DKK1
CAPN15	SIRT1	PRKG1-AS1
RAB11FIP3	MYPN	ITIH5
DNMT3A	ATOH7	LNX1-AS2
ATN1	HNRNPH3	TERB1
ENO2	PBLD	NEIL3
LRRC23	RUFY2	ADPGK
RGS7	SLC25A16	BBS4
ADCY6	TET1	HERC2
ADCY6-DT	HKDC1	DOP1A
TEX49	LOC101928994	RHCE
GGT5	HK1	GRIK2
RAB11FIP4	TACR2	PMP2
ACAP3	TSPAN15	PTGER3
GAS7	TYSND1	TNFRSF11B
INTS11	SAR1A	ASH1L
PUSL1	PALD1	POU5F1P4
SCNN1D	DIP2C	TEAD1
SNORD167	SGPL1	CEP170
CAPN10	PCBD1	LINC02789
CAPN10-DT	UNC5B	SDCCAG8
GPR35	CDH23	INVS
RNPEPL1	VSIR	CNGB3
DEFB124	PSAP	LRRC49
GET1-SH3BGR	CHST3	VCL
REM1	SPOCK2	LINC00624
SH3BGR	ANAPC16	FCGR1CP
KCNH8	DNAJB12	H2BP2
KIZ	MICU1	SPECC1L
NDRG4	MCU	SPECC1L-ADORA2A
SETD6	MIR4676	PACRG-AS3
FLJ40288	NUDT13	EXOC1
CCDC57	SNORA11F	FLNB
FASN	ECD	ENPP6
SNORD134	ANXA7	LDLRAD3
ACOX1	MSS51	LYPD6
BATF	PPP3CB-AS1	KYNU
DIPK1B	PPP3CB	TBC1D1
FBF1	USP54	SQOR
MRPL38	GLUD1P3	TUSC3
SNHG7	SEC24C	MKLN1
SNORA17A	BMS1P4-AGAP5	LINC00863
SNORA17B	BMS1P4	NUTM2A-AS1
DLX1	FUT11	NUTM2D
DLX2	CHCHD1	ZFAND5
DLX2-DT	ZSWIM8	LHFPL6
METAP1D	ZSWIM8-AS1	PRDM9
ATXN10	NDST2	SLC16A12
CES2	CAMK2G	MICU3
CIAO2B	C10orf55	LRTM1
RRAD	ADK	CHUK
WNT3A	KAT6B	ERLIN1
CDH8	LOC101929165	PHLDB2
STX11	DUSP29	PLCXD2
MPPED1	VDAC2	MTUS2
RNU6ATAC	COMTD1	RAVER2
WDR5	ITIH5	RHBDD1
CAPZA1	LRMDA	AVEN
CCR7	ITIH2	CHRM5
MOV10	KCNMA1	ITGA2
RHOC	DLG5	STXBP4
TMEM121	ATP5F1C	SYNPR
MFSD6L	KIN	ARHGAP32
PIK3R6	TAF3	C12orf40
MTSS2	ZMIZ1-AS1	SLC2A13
VAC14	ZMIZ1	ATP10D
GCGR	PPIF	COMMD8
SNORD157	ZCCHC24	PIK3CA
UBE2S	LOC642361	GPC6
FRMD4B	NUTM2E	EFNA5
RGS12	NUTM2B-AS1	TFPI
CCDC102A	TMEM254	LINC02484
B3GALT5	TMEM254-AS1	ARSK
B3GALT5-AS1	PLAC9	FCGR1A
REXO4	ANXA11	CMPK1
STKLD1	LOC100130698	PCDH9
CSNK1E	MAT1A	ARHGAP44
TPTEP2-CSNK1E	DYDC2	MCC
PITPNM2	PRXL2A	PDE1A
PITPNM2-AS1	TSPAN14	FBXO45
SMOC2	SH2D4B	WDR53
DPF1	LOC101929574	SDHAP3
TRIM2	GATA3	CD44
DNMBP	GATA3-AS1	SNORD164
DNMBP-AS1	LINC00708	PTPRG
CCDC142	NRG3	SQLE
LBX2	LINC02650	ZNF572
LBX2-AS1	CCSER2	DLG2
PCGF1	LOC101929662	DOCK1
TLX2	LINC01520	COL28A1
TTC31	GRID1-AS1	EEF1DP3
PLEC	LOC105376398	RALYL
RIPOR3	OPN4	IL9
DCC	BMPR1A	PAK2
MYEF2	GLUD1	PIGX
SLC24A5	SHLD2	TAFA2
TAF7	NUTM2A	HNRNPA0
PIK3CD	LINC00863	KLHL3
PIK3CD-AS2	NUTM2D	NR2F2-AS1
KLHL22	NUTM2A-AS1	S100A7A
SCARF2	FAM245A	S100A8
ZNF74	RNLS	ANKRD12
FASTKD2	LIPF	NDUFV2
MRAS	LIPK	NDUFV2-AS1
ADIRF	LIPN	HOMER1
AGAP11	LIPM	C1orf105
MMRN2	ACTA2-AS1	DNM3
SNCG	ACTA2	SCML4
DLK1	LINC02676	HDAC2
ADAP1	LIPA	LINC02880
DSC2	SLC16A12-AS1	SLA
DSC3	SLC16A12	TG
RSPO1	KIF20B	ELOVL7
SPON1	FLJ37201	PDGFC
MAP6	LINC00865	RAPGEF2
SHROOM1	LINC01374	PLCL2
SOWAHA	LINC01375	DPP4
VSX1	LINC02653	VPS13B
TSPAN15	RPP30	DEFB130A
SH3KBP1	ANKRD1	DEFB130B
MERTK	PCGF5	VGLL4
YWHAEP7	HECTD2-AS1	HRH4
GBAP1	TNKS2-AS1	IMPACT
MTX1	CPEB3	MAP4K3-DT
MUC1	LOC101928272	ATF7IP2
THBS3	IDE	SNORA120
TRIM46	KIF11	VWF
XKR5	EXOC6	CFAP53
GRAMD4	MYOF	GNA14
PEBP4	CEP55	DCLK1
UICLM	PDE6C	SEL1L3
ANO9	FRA10AC1	LOX
PKP3	LGI1	KAT6B
SIGIRR	PLCE1	ARFGEF2
PCMTD2	PLCE1-AS2	CSE1L
KDM8	NOC3L	CSE1L-AS1
FGFRL1	TBC1D12	LINC02428
IDUA	CYP2C19	ACTC1
PLXNA2	ACSM6	TMEM212
IFT122	PDLIM1	TMEM212-AS1
NAT8L	SORBS1	KLF13
RHO	ENTPD1	LINC01048
HES5	CC2D2B	CHST9
MANBA	CCNJ	GPR63
PANK4	MIR3157	LINC01331
TMPRSS6	ENTPD1-AS1	CCDC173
ZNF185	ZNF518A	ENC1
PAQR5	BLNK	HEXB
GINS2	PIK3AP1	ATG10
GSE1	RPL13AP5	MAP2K5
DPH1	LCOR	AFG1L
OVCA2	SLIT1	GALNT7
RTN4RL1	FRAT1	THSD7A
RFX3	FRAT2	ERC2
TMEM200C	PGAM1	LINC02451
TTC27	ZDHHC16	PTPN9
ARHGEF17	LOC644215	MRAP2
CSNK2A1	EXOSC1	CILK1
FAM168A	UBTD1	GSTA4
RELT	LOC101927278	RN7SK
PLAC8L1	PYROXD2	XRCC2
SH3RF2	MIR4685	ARHGAP35
PLEKHG5	HPS1	LINC01141
TNFRSF25	GTPBP4	SPAG17
ADAMTSL5	ENTPD7	WDR3
C19orf25	ABCC2	PSG10P
PCSK4	DNMBP	PSG8-AS1
REEP6	DNMBP-AS1	MRPS9
LRRC71	SBF2	MRPS9-AS1
DGUOK-AS1	ARHGAP42	PIK3CB
TET3	CEP126	CRYL1
TTC7A	CFAP300	TRIM71
ZNF831	YAP1	GNS
FAM53A	LOC101928424	JAM2
BNIP1	LOC102723838	NDUFA12
DEPP1	TMEM123	LAMTOR2
RASSF4	WTAPP1	UBQLN4
TMEM72-AS1	MMP10	SMIM32
ZNF22-AS1	MMP1	LIMS1
LMO1	MMP13	C4orf19
VAV2	ADM	NWD2
JAKMIP3	CAND1.11	ROBO2
FAM83F	DYNC2H1	NT5E
PLAC1	PDGFD	FOXO1
SNORA114	AMPD3	DSCR8
NAGPA	CASP5	LPP
NAGPA-AS1	CASP1	ASPA
SEC14L5	CARD16	RBMS3
RAET1K	IRAG1-AS1	SPATA22
RAET1L	IRAG1	SEMA6D
PRM1	AASDHPPT	PGM3
PRM2	LINC02719	LINC01194
PRM3	GUCY1A2	RNF169
SOCS1	CWF19L2	LINC00456
TNP2	SLN	MBNL2
RAI1	SLC35F2	IGSF3
FANCA	CUL5	PJA2
OTOP2	NPAT	ANKRD17
OTOP3	ATM	AKAP9
USH1G	C11orf65	MRPS35
NEURL1B	ZBED5-AS1	VLDLR-AS1
C1QL4	ZBED5	LINC00440
DNAJC22	POGLUT3	LIPC
TROAP	EXPH5	LIPC-AS1
KCTD14	DDX10	ROS1
NDUFC2-KCTD14	ZC3H12C	TBC1D22A
AUP1	RDX	OR52N2
DOK1	LINC02732	PLXNA2
HTRA2	FDX1	RFESD
LOXL3	LOC728196	SPATA9
M1AP	MIR34B	BTD
MGRN1	MIR34C	HACL1
DDX56	HOATZ	RETREG1
NPC1L1	BTG4	ZNF622
TMED4	SIK2	TRIM38
KCNH7	PPP2R1B	PTGER4
MTERF4	DIXDC1	RFX3-AS1
SNED1	DLAT	RAPGEF4
ANKRD11	NKAPD1	FGF13
TNXB	PIH1D2	PTPRJ
GAS6	TIMM8B	LINC02783
GAS6-AS1	LOC100132686	NR3C2
CLDN19	LINC02762	LIN28A
P3H1	PLET1	SLC25A21
ASB15	LINC02763	STRN
LMOD2	TTC12	TMEM108
MDFI	ANKK1	LINC00703
CCNI2	LOC101928940	PTPRA
KIF3A	RBM7	LINC01507
SEPTIN8	C11orf71	NDUFAF2
ARAF	REXO2	TULP4
RBFOX1	NXPE4	ATRNL1
SYN1	CADM1	LINC01851
TIMP1	LOC101928985	ZNF658
PACS2	APOC3	ZNF831
PDE4A	APOA4	MINDY3
FAM240C	APOA1-AS	MACROD2
C11orf45	SIK3	C10orf90
TACC3	PAFAH1B2	LINC00601
CD109	SIDT2	HLCS
RAB3IL1	DSCAML1	MME
RETREG1	IL10RA	NCBP2
VAC14-AS1	UBE4A	NCBP2-AS1
KCTD1	ATP5MG	NCBP2AS2
CHURC1	LOC100131626	PIGZ
CHURC1-FNTB	USP47	SENP5
GPX2	PHLDB1	HACD4
RAB15	MIR6716	WWOX
PRR5L	TREH	CSMD3
KRT80	DDX6	GPR33
C2orf81	MIR4492	ANXA4
INO80B	BCL9L	NR2F1
INO80B-WBP1	UPK2	CDH10
RTKN	FOXR1	METTL11B
WBP1	CENATAC	CEP192
WDR54	RPL23AP64	FKBP15
TANC1	TRAPPC4	SLC31A1
CERK	SLC37A4	PTPN3
NKAIN1	HYOU1	NCALD
SNRNP40	NLRX1	RALGPS1
DEGS2	PDZD3	GTSCR1
DNPH1	CBL	MTTP
EVL	SNORD150	ZNF407
TTBK1	CCDC153	LAMTOR3
TMEM72	MIR6756	LINC01470
CXCR3	MCAM	TMEM202
GCNA	MFRP	TMEM202-AS1
LRRK1	C1QTNF5	FAM174B
CDH2	USP2	SLC2A14
SPTB	DKK3	CPM
CD300LG	POU2F3	PEBP4
MPP3	LINC02547	AKAP6
SKP1	ARHGEF12	EYS
TCF7	GRIK4	LARS2
GSTP1	LOC101929227	PTPRB
PRRX2-AS1	MICAL2	CCNB1
ACTN4	TBCEL	SNORA50D
CAPN12	TBCEL-TECTA	PHF14
IMMP2L	MIR100HG	HEPHL1
SEMA4D	UBASH3B	HELZ
NDUFAF8	CRTAM	FBN1
TEPSIN	JHY	MYCNUT
TRPM6	SNORD14E	ITGB6
CTPS1	SNORD14D	DAZL
SCMH1	SNORD14C	TRIM9
SLFNL1	HSPA8	TSNAX
SLFNL1-AS1	CLMP	TSNAX-DISC1
KRT2	GRAMD1B	DIS3L2
KRT73	OR6X1	SH3RF1
KRT73-AS1	MICALCL	SRGAP2D
IQGAP2	PARVA	ITGB8
WDR72	VWA5A	NOL10
ALDH1A3	OR8G5	LDHB
GNPTG	OR8D1	SLAMF6
UNKL	OR8D2	IFNG
MTFP1	NRGN	LINC02506
SEC14L2	LOC101929340	G2E3-AS1
SEC14L3	VSIG2	FOXJ3
ADRB2	ESAM	VTI1A
CCDC28A-AS1	MSANTD2	SLC7A2
YWHAG	ROBO3	FGF12
CASC23	LOC403312	CLCA1
EIF3F	FEZ1	CPNE7
TUB	FAM118B	DPEP1
TOB1	FOXRED1	SLC8A1-AS1
WFIKKN2	TIRAP	DTNBP1
POLR1B	SRPRA	ZDHHC20
TTL	ST3GAL4	GNG4
KCNAB2	TEAD1	LINC02589
MVB12B	MIR6090	RAB40A
NRCAM	ETS1-AS1	OR5H1
PNPLA8	ETS1	CDKN2B-AS1
C17orf113	FLI1	RBM47
ZNF385C	SENCR	TUBA1C
SGSH	ARHGAP32	CAB39L
KIF1A	LOC399975	SETDB2
MRC1	BARX2	SETDB2-PHF11
EIF5A	TMEM45B	TCF7L1
SLC2A4	APLP2	ADH1A
YBX2	RASSF10	ADH1B
PFKL	ZBTB44-DT	FGD6
PRRG1	ARNTL	LINC02683
IQCJ-SCHIP1	JAM3	PRDM11
SCHIP1	BTBD10	PRKG1
AOPEP	ACAD8	TRAPPC3L
LGR6	GLB1L3	LINC00648
PTPN7	GLB1L2	TRPM7
PTPRVP	PTH	EFCAB10
SDCBP2	SPON1	RINT1
SDCBP2-AS1	RRAS2	TMEM207
SNPH	COPB1	LINC02159
STX2	INSC	DLX5
BTBD2	SOX6	DLX6
CSNK1G2	SNORD147	CCT8L2
HDAC11	PLEKHA7	GRK3
HDAC11-AS1	OTOG	SPTLC3
VEGFA	SAA1	APBB1IP
UBE2F	SAA4	STX11
AGTR1	SAA2	CD200
ATG16L1	SAA2-SAA4	ALS2
GLI2	HPS5	MPP4
SCARNA5	GTF2H1	SLC1A2
SCARNA6	MIR3159	WDR27
CPNE5	LDHA	SERPINB10
PPIL1	LDHC	SERPINB2
CADM1	UEVLD	MAML2
GRIK4	SPTY2D1OS	TNFAIP8L3
NRG2	SPTY2D1	OLFML1
PUDP	MRGPRX1	ANGPT4
ALOX15P1	SCGB1C1	LMO7
C17orf100	ODF3	LMO7-AS1
KIAA0753	RIC8A	UCHL3
MED31	MIR6743	CUL2
TXNDC17	BET1L	MTBP
AGGF1	MRGPRX2	SNTB1
SNORA47	ZDHHC13	LINC02273
TCF7L2	E2F8	FAM172BP
ZBED3	NAV2	SENP7
ZBED3-AS1	NAV2-AS5	MDM2
FKRP	NAV2-AS4	MFGE8
PRKD2	LOC100126784	LINC02234
STRN4	NAV2-AS2	ITGA6
FGFR4	MIR4686	ITGA6-AS1
ZNF346	TH	ACOXL
SSBP3	LINC01495	ITGBL1
NEURL3	CCDC179	LINC01184
IFT20	LUZP2	SLC12A2
POLDIP2	KCNQ1	SLC9A2
TMEM199	KCNQ1OT1	DCC
TMEM97	CCDC34	AGBL1
TNFAIP1	LGR4	TMPRSS7
TNFAIP8L3	LGR4-AS1	SPATA13
AGO2	MIR8068	LINC00613
GS1-279B7.1	KCNQ1DN	ZNF33A
PIP5K1C	SLC22A18	FNDC3B
CC2D1A	CDKN1C	NHEG1
PODNL1	SLC22A18AS	ATG4C
MRPS9-AS1	ELP4	CGGBP1
ADGRL2	PAX6	ZNF654
ARSA	IFITM2	SPTLC2
MAPK8IP2	IFITM1	FIG4
UGT2A1	IFITM3	LINC02015
UGT2A2	RCN1	ZNF43
CLIC5	WT1	SMAD3
ENPP4	QSER1	ADAMTS15
PPP1R13B	DEPDC7	ADAMTS8
SCGB1B2P	TCP11L1	GLIPR1
SCGB2B2	CSTF3-DT	KRR1
PTPRH	CSTF3	LINC01191
SYT5	KIAA1549L	SDHAF3
CHRNA2	C11orf91	RBFOX1
COX8A	CD59	ARHGAP10
NAA40	FBXO3-DT	CCDC82
PTK2B	FBXO3	CMC1
PTPN5	CAPRIN1	JRKL
CAPN11	NAT10	LINC00359
SLC25A29	ABTB2	FAM205C
YY1	CAT	CEACAM20
TNRC18	LOC105376526	CEACAM22P
CSF1R	APIP	SV2C
HMGXB3	CD44	DYNC1I1
DEFB134	SNORD164	RERE-AS1
DEFB135	SLC1A2	BAZ2B
DEFB136	PAMR1	MBNL1
LRRC36	FJX1	NECTIN3
TPPP3	TRIM44	BRAF
ZDHHC1	LDLRAD3	SLX4IP
LOXHD1	PRR5L	BANF2
AP5Z1	RAG1	TANGO6
CBX2	TRAF6	CCDC170
CBX8	LINC02760	BACH1-IT2
SERPINH1	PGAP2	MORF4L2
P2RY6	NUP98	MORF4L2-AS1
DCHS1	STIM1	DST
TPP1	LRRC4C	MYO7B
NPPB	RRM1	PLEKHG1
PTPN9	LINC01499	DPY19L2P1
SIN3A	LINC02745	CCDC168
DCAF4	API5	CARD11
LAMP1	TTC17	TOGARAM2
TRIM47	HSD17B12	ELF1
TRIM65	ALKBH3	NOTCH2NLC
ACD	C11orf96	ZNF33B
C16orf86	ALKBH3-AS1	ARID1B
CARMIL2	PRDM11	RBM46
CTCF	LOC100507384	LINC00434
ENKD1	LINC02716	ADAR
PARD6A	SLC35C1	ASB18
TEX22	PHF21A	GBX2
C10orf71	CREB3L1	LINC02243
C10orf71-AS1	DGKZ	FAM245A
CUBN	ATG13	NRCAM
KRT39	ZNF408	NAV2
KRT40	ARHGAP1	ZNF451
KRTAP3-3	PTDSS2	ZNF451-AS1
SULT1C2	LRP4-AS1	SERPINB3
SULT1C3	CKAP5	SERPINB4
DLGAP3	LRP4	VPS50
C22orf15	ARFGAP2	CAMK4
CHCHD10	MIR6745	CNTNAP3P2
MMP11	PACSIN3	POLR3B
VPREB3	NR1H3	ZNF438
ZNF70	MADD	LINC02217
NEUROG3	MADD-AS1	LINC02494
ARNT2	SLC39A13	XYLT1
INPP5A	PSMC3	LINC01826
KIF26A	RAPSN	CRPPA
LAMC3	AGBL2	CRPPA-AS1
MPST	FNBP4	LINC01061
TEX33	NUP160	METTL24
TST	PTPRJ	CAMK2D
LDB3	OR4C5	RAB10
NMNAT2	OR51B6	LINC00305
OPN4	OR10AG1	LINC01924
RBM5	OR7E5P	LAMA4-AS1
SEMA3F-AS1	OR5J2	TNN
CHTF18	TRIM6	CX3CR1
GNG13	TRIM6-TRIM34	FXR1
PRR25	TRIM34	STEAP2-AS1
RPUSD1	OR5AL1	CAB39
ABL1	OR5R1	BCAP29
QRFP	PRG2	DUS4L
SLC6A5	SLC43A3	DUS4L-BCAP29
CD34	RTN4RL2	MALRD1
ESYT3	SMTNL1	IL17D
SVIL	UBE2L6	LINC02535
RGS1	SERPING1	CWC27
NEURL1	CLP1	PSG9
NEURL1-AS1	ZDHHC5	C5orf67
RAC2	YPEL4	DNAJB11
SSTR3	TMX2	TBCCD1
SLC22A31	TMX2-CTNND1	AADACL2
ZNF778	MED19	AADACL2-AS1
ZNF283	SELENOH	AADACP1
ELN	BTBD18	JAK2
TFF2	CTNND1	SIPA1L1
ENTPD6	OR5B3	COL8A1
TEKT5	GLYAT	FAM72B
ZNF804A	FAM111A	SRGAP2C
MCM10	DTX4	CTNND2
RNU6-1	FAM111A-DT	FRAS1
RNU6-2	MPEG1	PRDX6
RNU6-7	MIR3162	SLC9C2
RNU6-8	OSBP	C11orf68
RNU6-9	OR10V1	DRAP1
UCMA	OR10V2P	TSGA10IP
LIF	CBLIF	LUZP6
LIF-AS1	TCN1	MTPN
OSM	OOSP1	CDK19
ACOXL	OOSP2	CYRIA
TANGO2	MS4A3	XCR1
GTF3C2	MS4A2	RELN
MPV17	MS4A8	RANBP17
TRIM54	MS4A18	KDM4C
UCN	MS4A15	SPAG16
CLIP2	CCDC86	RAPGEF6
EHBP1L1	CD6	HYDIN
FAM89B	SLC15A3	PSMA5
KCNK7	OR56B4	METTL21EP
MAP3K11	PGA5	DGLUCY
ZNRD2	VWCE	CFTR
ZNRD2-AS1	TKFC	H2AZ1-DT
SPSB1	TMEM138	IL1RAPL2
CLDN4	CYB561A3	LINC00976
METTL27	TMEM216	EPS8
P3R3URF	LOC101927495	SLCO4A1
P3R3URF-PIK3R3	RPLP0P2	GAB2
PIK3R3	SYT7	ARSI
ADAM32	FADS2	CAMK2A
FHAD1	MIR1908	TAF1L
RAPGEF1	FADS1	ZNF83
SMCR2	MIR6746	CNTN1
MKLN1	FADS3	IGSF11
MKLN1-AS	RAB3IL1	HRAT17
DUSP16	FTH1	HMGN3-AS1
LRFN3	CNGA4	LMBR1
LSP1	CCKBR	NF1
SYT8	FAM160A2	YWHAE
TNNI2	AHNAK	F11-AS1
RAB40B	EEF1G	LINC02669
NRSN2	TUT1	LINC02676
TRIB3	MTA2	LRRC28
RASSF5	EML3	TSBP1
PXDNL	TTC9C	TSBP1-AS1
DEAF1	POLR2G	KDM4B
EPS8L2	ZBTB3	ARSJ
TMEM80	SLC3A2	CNKSR3
WNK2	WDR74	ALK
AKAP13	SNORD22	RSU1
KLHL25	SNORD31	CASC15
INPP5D	SNORD30	PHKA1
MME	SNORD29	ADAM9
SRRM2	SNORD28	SNORD38D
SRRM2-AS1	SNORD27	ANTXR1
C3orf70	SNORD26	GKN1
EHHADH-AS1	SNORD25	IDE
PCAT18	SNHG1	HECW2
GFI1	CHRM1	CSNK1A1
KRT85	LGALS12	APPL2
METTL22	PLAAT5	LINC02056
TMEM114	PLAAT4	BRCA2
ZNRF3	PLAAT2	ELP4
TRIM55	PLAAT3	ZAR1L
LRRN2	RTN3	UGCG
PLAGL1	SPINDOC	PDE6H
ZC2HC1B	MARK2	SLC38A11
DEGS1	STIP1	ARL14EPL
CRHR1	FERMT3	LVRN
LL22NC03-63E9.3	GPR137	METTL21C
MAPT-AS1	KCNK4	LINC01497
PRAME	KCNK4-TEX40	CAPZA3
SPPL2C	CATSPERZ	FAM126A
NALT1	ESRRA	PLCZ1
NOTCH1	PRDX5	SLC38A1
ADNP	TRMT112	LINC01602
BCAS4	SLC22A11	ESRRB
GET4	SLC22A12	AAK1
TGM6	NRXN2	MAP3K4
HERC3	TIMM10B	STARD13
PIGY	TRIM3	CCL20
PIGY-DT	ARFIP2	CNOT6L
PYURF	DNHD1	DPT
DNM3	POLA2	STAB2
DNM3OS	LOC101927789	TMTC2
ZNF467	MALAT1	TSPAN12
ANGPTL8	TALAM1	CTNNA1
DOCK6	MASCRNA	LRRTM2
CD81	SCYL1	TMEM229B
CD81-AS1	KAT5	OLA1
EPAS1	RNASEH2C	SLC6A11
BAIAP2L1	AP5B1	ZNF331
BRI3	OVOL1	CES1P1
SOX5	OVOL1-AS1	CES1P2
PLCG1	DRAP1	AXIN1
PLCG1-AS1	FOSL1	TSPAN18
GTF2IRD1	C11orf68	LINC01618
ENDOD1	PACS1	GOT1
CDKL5	RBM14-RBM4	LINC00708
RS1	RBM14	TNFSF18
SSTR4	RBM4	FAM168A
THBD	RBM4B	IQGAP3
ADAMTS9	SPTBN2	PCSK1
ADAMTS9-AS1	C11orf80	KCTD7
SUSD6	SYT12	MTCL1
NECTIN2	MIR6860	DPY19L2P3
TOMM40	RHOD	CLK4
CAB39L	KDM2A	MOBP
CDADC1	GRK2	PTPRR
ST3GAL4	LOC100130987	ST6GAL1
BEGAIN	POLD4	AS-PTPRE
GBX2	CLCF1	PTPRE
CYP2B7P	CARNS1	ADAMTS20
GRM1	RPS6KB2	JAM3
PBX1	CABP4	LINC02731
NXPH1	PTPRCAP	ARHGAP28
ATP6V0C	CORO1B	ROR1
DGAT1	GPR152	SLC35B4
FBXL6	AIP	C3orf52
SCRT1	TMEM134	ELP2
TMEM249	GSTP1	SLC39A6
CIDEB	ALDH3B2	WDR72
DHRS1	FAM86C2P	HERC1
NOP9	UNC93B1	PARP15
RABGGTA	ALDH3B1	YTHDC1
ZNF282	NDUFS8	PCNX3
BRD3	MIR7113	RELA
CSRP1	MIR4691	SIPA1
ZNF341	TCIRG1	MAP4K3
PACERR	MIR6753	MYCBP2
PTGS2	LRP5	LINC02401
TTLL7	CPT1A	JARID2
RUNX2	MRPL21	SNCA
SH2D3C	IGHMBP2	TNFRSF8
AA06	LOC102724265	FGFR1
ASIC2	FADD	LETM2
KIAA0513	SHANK2	NSD3
PROM1	NADSYN1	EXOC4
MLLT1	MIR6754	CALHM6
ACTR1A	DHCR7	DSE
MFSD13A	KRTAP5-11	UNC5D
GPIHBP1	ALG1L9P	ADK
OGFRP1	ZNF705E	RBM24
TCF20	RNF121	FAM189A2
AGPAT3	IL18BP	RGS22
AQP4-AS1	LRTOMT	CLMAT3
CHST9	LAMTOR1	TPD52L1
STEAP3	ANAPC15	ADGB
UNQ6494	FOLR3	ANAPC1P6
RAE1	FOLR1	PLGLA
RBM38	FOLR2	LINC02552
RBM38-AS1	SYT9	ATAD2B
SOX14	MIR4692	GTF2IP23
AP5S1	ATG16L2	DPY19L4
[truncated: 8,212 more rows]
