# Supplementary material for: The transcriptional regulatory network modulating human trophoblast stem cells to extravillous trophoblast differentiation
Source: Nat Commun. 2024 Feb 12;15:1285. doi: 10.1038/s41467-024-45669-2 (PMC10861538; doi:10.1038/s41467-024-45669-2)
Supplement: Supplementary file 9 — Supplementary Data 6 [file 41467_2024_45669_MOESM9_ESM.xlsx]

## Sheet: Sheet1
Supplementary Data 6. Primers used for qPCR
Gene	Forward (5'-3')	Reverse (5'-3')
HLA-G	CCACCACCCTGTCTTTGACTAT	ACGTCCTGGGTCTGGTCCT
MMP2	TGGCACCCATTTACACCTACAC	ATGTCAGGAGAGGCCCCATAGA
TP63	AGAAACGAAGATCCCCAGATGA	CTGTTGCTGTTGCCTGTACGTT
TEAD4	CAGGTGGTGGAGAAAGTTGAGA	GTGCTTGAGCTTGTGGATGAAG
TFAP2C	CCTGACATCCTTAGTAGAAGGTGAA	CTCCAAGATGAGGTCTGGTTAAATA
DLX5	CGCATTACAGAGAAGGTTTCAGAAG	ACCAGATTTTCACCTGTGTTTGTG
DLX6	CAGGCTTTAAACCATCGCTTTCA	TCTGAAACCATATCTTCACCTGTGT
ASCL2	CGTGAAGCTGGTGAACTTGGG	CTCCACCTTGCTCAGCTTCTT
ZNF439	GTCATTGTGGAGAAACTTTTACCCC	GCTGTCACATGATTTTACTTCAGGA
NRIP1	GGATCCAAAAGTCCCAGATGTAGAT	TATGGCCAAGTAGCAATTGAAGAAG
SNAI1	AGAGTTTACCTTCCAGCAGCC	AGAGTCCCAGATGAGCATTGG
FN1	AATGGTCGTGGGGAATGGAC	CCCCTCTTCATGACGCTTGT
CDH2	ATGACAACAGACCTGAGTTCTTACA	CAATTGCTGTTACGGTCATCACATA
MMP9	AACTTTGACAGCGACAAGAAGTG	CACTGAGGAATGATCTAAGCCCA
VIM	GGACCAGCTAACCAACGACA	GGGTGTTTTCGGCTTCCTCT
SERPINE2	ATGGTGATGAGATACGGCGTAAAT	GTTAGCCACTGTCACAATGTCTTTA
ITGA5	TCAGGGGAACAGATGGCCT	ACCAGCAAGTCATCCAGCC
LHFDL6	TTTGACCTGGGGAAGTGTGAAAT	GTAGTGCTTCTGTTTCTTGCCC
NEXN	GGAAATTGATGCAGCACTACAAAAG	GATCTGGTTTGCTCTTCATCTTCAG
GAPDH	TGACTTCAACAGCGACACCC	TTCGTTGTCATACCAGGAAATGAG
ITGA1	TTTGCCCTGGAAGCCACA	TCCAAGCATGACCCAGTCC
DIO2	CTACAAACAGGTGAAATTGGGTGAG	TGTTGTCACCTCCTTCTGTACTG
DEPDC7	GGGATTCTCAAGGCTTATAGTGACT	CTTCTGCTTATTTCCACCACCATTT
MYCN	GAAGATGAAGAGGAAGAAATCGACG	ACAGTGATGGTGAATGTGGTGA
HAPLN3	CTTCTACAACGGCTTCTACTACTCC	CACCACCAGCTTCACTCCATTA
NOTUM	GGAACGCAAACATGGTCTTCA	GTACTCGTTCTTCTCAGACTTGGAT
ISM2	GGATCAAGAGGACAAAGAGGAAGAT	TGACAGAATCCTTGAAGACCCAAT
C1QTNF6	CATCTACTTCTTCAGCCTCAATGTG	GCCTCTTTCTGGTTATGCATAATGT
PTPRF	CCCTTTAAGATTCTGTACAATGGGC	GTTCATCAGCACAAACGAGTACTC
CCNB1	TATTTTGGTTGATACTGCCTCTCCA	TGCAAGAATTACATCAGAGAAAGCC
HPGD	GGCGGCATCATTATCAATATGTCAT	GAATCCAACTATGCCATGCTTTGAA
MSX2	GGAAAATTCAGAAGATGGAGCGG	CGATTGGTCTTGTGTTTCCTCAG
KRT17	ACAAGATCCTCACAGCCACC	GGCCTGCTCTGTCTCAAACT
KRT18	CTCAGGACCTCGCCAAGATC	TGGTGCTCTCCTCAATCTGC
CTNNB1	GCCCTGGTGAAAATGCTTGG	CGCACTGCCATTTTAGCTCC
LRP5	CAAACATTCCGGCCACTGC	AGTCGCTGTCACACACGT
ELF5	CGGGTGGTTAAATCGGAAGC	ACCCGCTCCAAAATTCCTGT
EGFR	CGAGTACCTCATCCCACAGC	CACGGTGGAATTGTTGCTGG
FZD5	CAACCAGTTCAACCACGACAC	TGTACATAGAGCATAGGAAGAAGCG
ZWINT	CAGAAACTTGGAAACCTGAAGCAG	AGAAGCTGGAGGAAGGTCTGATA
PAGE4	GAACGTAAAGTAGAAGGTGATTGCC	CCCATCTCCTGCTTCTTTAGTCTTA
CCNA2	ACCTTCACCAGACCTACCTCA	TCTGGTGGGTTGAGGAGAGA
BIRC5	AGCAGTTTGAAGAATTAACCCTTGG	CCGCAGTTTCCTCAAATTCTTTCT
PRC1	CTTCGGGAAATATGGGAGCTAATTG	TCAGCAATCATCATATCCAGGAGTT
NUSAP1	GGGACACACAAATTAAAGACCATCA	CTGGTTTCTTATTGGAGACTGGAGT
CSK1B	CTGATGTCTGAATCTGAATGGAGGA	TGAGGTTCTGGTTCATGGATCATAT
VGLL1	CCCGGCTCAGTTCACTATAAGAAA	GTAAGTGAGTATTTCCCAGGTGTCT
GATA2	GCCTCTACTACAAGCTGCACAAT	CTTTCTTGCTCTTCTTGGACTTGT
DUSP9	TTCACTACAAGCAGATCCCCATC	CATCAATGAACTCAATGGCCTCC
PSG1	CGCATCAAATGGAAGGGGC	TGGTTGGCTCGGCTTCAA
SDC1	CTATTCCCACGTCTCCAGAACC	GGACTACAGCCTCTCCCTCCTT
INHA	CTTCACACACAGGGGCTCT	TGTCCTCACAGCTGGCATC
TMEM40	TTGGCATCTACTTCGGACTAGTG	GAACCCTGTCAGCCTAAACTTCT
HSPB8	CCTGGAAAGTGTGTGTGAATGTG	CCTTCTTGCTGTTTCTCTTCATGTT
EZR	GAAACCAATCAATGTCCGAGTTACC	CCGATAGTCTTTACCACCTGATCAA
ADM	CTGATGTACCTGGGTTCGCTC	TTATTCCACTTCTTTCGAAACTCCG
INSL4	CCCCATGCCTGAGAAGACATT	CATCTTTGTTGTTGGAGGTTGACA
SLC2A1	GAAGGTGATCGAGGAGTTCTACAAC	ACAGAAAAGATGGCCACTGAGAG
S100P	TGCAGAGTGGAAAAGACAAGGAT	AACACTATGAACTCACTGAAGTCCA
KRT23	CAGAGAGATCCTGGCAGTAAGAAAG	CATCTTACCATCCACTATCTGCTCC
CSF3R	GAGATCATCGTGACTCCCTTGTAC	GAGGGAGCCATTTCTTGAGAGTAG
SPINT2	CCACTCCAGCGATATGTTCAACTA	AGTTCCTCTCCACGTCAAAGTAC
ITGA6	TGCTGTTGGTTCCCTCTCAG	GCTGTTTTCTGGCGGAGGT
IFI6	GCTGGTCTGCGATCCTGAATG	ACCAATATTACCTATGACGACGCTG
GDF15	CACTCCGAAGACTCCAGATTCC	GGTGTTCGAATCTTCCCAGCT
ERVW-1	TGGAAATAACCCATACCTCAAACCT	AGACTATTTGTGTGGGAGGAGTTAC
CYP11A1	ACCATGTCCAGAATTTCCAGAAGTA	ACTTAAAGAGAAGGGCCACATCTT
OR1A1 1.5K Up	TGGGACATTTAGTAGAAAGGCTGAA	AATGACTCAGTTTCTCTCTCACCTC
OR3A2 Intron	TGAAGGGAGAGCAGGAAATACTTTA	ATTTAACAGAGTTGGAAATCGAGGC
GFI1B 20K Down	AACACTTAACCAGACTGACCATCT	TTCTAGCTTAGTTCCACCATGATCA
HLA-G 0.5K Up	CCTGACATTCTAGAAGCTTCACAAG	TGTTCTCTCTATAGTGGTCCTGCTA
ZNF439 Intron	AATGTTAATGGGAGTTGAAGCTGTG	GTTGGGACCTAAACATACTCAGACA
ASCL2 70K Down	GAGTGGGTGAGAGTCAGACAG	CAGGAGATGCTGTGGTTTTGTG
DLX6 3.5 K Up	TTTACCATGCACCACAACTACCA	GGCTCTCAACCTTCCCCTAATAG
TP63 Intron	AGAAATGATAGTGTAGTAGCCCGC	AGGTAGAGAAAACATTATCCTCCCC
TP63 Intron2	GTTGAGACTTGTCTTTGCCCATG	AGGTTAGGCTTTGGAACGAGTAAA
TEAD4 Intron	GGTTCTTCCCTTGCTTTTGGTTT	TTTCCCAAATATCCAGTCCCCAC
TEAD4 Intron2	TCTTTAAAACACACCCTCCTCTCC	GGAAATCAAAGGAGGTTGTGACATT
SBDS 1K Down	CCAGTCTGAGCCAATCCAAATG	TGCCCAGAAATAAGCACCTCC
DDX51 2.3 K Down	GCTGTCATTATCCTACTTTCAAGACC	GACCTTCAATGTGCAGTGTGG
RPL23A 0K Up	CCATGAAGCTTTAGTGCCTTTGAG	CTGATTGGGTAATTTGCAGAGCG
RPS19 0K Down	TAGTATTCTCCACCACTGTTCCTTC	AGTGTAATAGAGAGAGGATAGAGAGCT
RRP9 0K Up	AAGACCCCGCGTATTGATAGG	TACAAGCGTGCATCCTATGGG
