# Supplementary material for: The transcriptional regulatory network modulating human trophoblast stem cells to extravillous trophoblast differentiation
Source: Nat Commun. 2024 Feb 12;15:1285. doi: 10.1038/s41467-024-45669-2 (PMC10861538; doi:10.1038/s41467-024-45669-2)
Supplement: Supplementary file 10 — Supplementary Data 7 [file 41467_2024_45669_MOESM10_ESM.xlsx]

## Sheet: Sheet1
Supplementary Data 7. Oligo sequences of shRNAs
Target gene	Clone ID	Oligo sequence
TFAP2C KD1	TRCN0000019745	GCCCTGATTGTCATAGACAAA
TFAP2C KD2	TRCN0000273604	TGTTACCTACCTTACTATTTA
DLX5 KD1	TRCN0000007449	CCGAGTCTTCAGCTACCGATT
DLX5 KD2	TRCN0000418850	CCGAGGTGAGAATGGTGAATG
DLX6 KD1	TRCN0000017809	GCTTCCTTAGGACTGACACAA
DLX6 KD2	TRCN0000017811	CTGCTGAAGCAGGGCAGTAAT
ASCL2 KD1	TRCN0000420720	AGCGCGAGCTACTCGACTTCT
ASCL2 KD2	TRCN0000417882	TACTGAGCGCCCTCGACCTAT
ZNF439 KD1	TRCN0000015598	GCATGTGAATGTCAGGAATAT
ZNF439 KD2	TRCN0000015601	CTTCAGATATGTCCAGAACTT
NRIP1 KD1	TRCN0000285495	GCGGAGAAGAATGAGTATGAA
NRIP1 KD2	TRCN0000019779	GCGGAGAAGAATGAGTATGAA
