# Supplementary material for: The transcriptional regulatory network modulating human trophoblast stem cells to extravillous trophoblast differentiation
Source: Nat Commun. 2024 Feb 12;15:1285. doi: 10.1038/s41467-024-45669-2 (PMC10861538; doi:10.1038/s41467-024-45669-2)
Supplement: Supplementary file 12 — Source data [file 41467_2024_45669_MOESM12_ESM.xlsx]

## Sheet: Fig. 1b
		Rep1	Rep2	Rep3	Average
		TP63	TP63	TP63	TP63	SD
	TSC	0.976828	1.02372	1.00011	1.00027	0.0331593
	EVT 1D	0.876492	0.946484	0.911488	0.911488	0.0494918
	EVT 2D	0.709796	0.828855	0.983397	0.769325	0.0841872
	EVT 3D	0.485245	0.498972	0.410634	0.492109	0.00970662
	EVT 4D	0.400444	0.469618	0.432429	0.435031	0.0489129
	EVT 5D	0.343289	0.413033	0.347082	0.378161	0.0493159
	EVT 8D	0.0429435	0.0741239	0.0520069	0.0585337	0.0220479
		Rep1	Rep2	Rep3	Average
		TEAD4	TEAD4	TEAD4	TEAD4	SD
	TSC	0.949011	1.05373	1.00214	1.00137	0.0740466
	EVT 1D	0.570391	0.610329	0.604063	0.59036	0.0282402
	EVT 2D	0.323243	0.364739	0.491349	0.343991	0.0293422
	EVT 3D	0.14847	0.149049	0.172442	0.14876	0.000409692
	EVT 4D	0.0479709	0.0531163	0.0585359	0.0505436	0.0036384
	EVT 5D	0.0198345	0.0235799	0.0263546	0.0217072	0.00264838
	EVT 8D	0.0314683	0.035672	0.040241	0.0335702	0.00297244
		Rep1	Rep2	Rep3	Average
		HLA-G	HLA-G	HLA-G	HLA-G	SD
	TSC	0.9622	1.03929	1.00074	1.00074	0.0545076
	EVT 1D	1.21326	1.19097	1.20212	1.20212	0.0157597
	EVT 2D	9.8692	9.49008	9.67964	9.67964	0.268078
	EVT 3D	24.771	28.178	26.4745	26.4745	2.40909
	EVT 4D	102.667	122.448	112.557	112.557	13.9874
	EVT 5D	229.101	236.838	232.969	232.969	5.47084
	EVT 8D	817.092	998.498	907.795	907.795	128.273
		Rep1	Rep2	Rep3	Average
		MMP2	MMP2	MMP2	MMP2	SD
	TSC	0.985204	1.01502	1.00003	1.00011	0.0210825
	EVT 1D	5.37521	5.64151	4.93348	5.50836	0.1883
	EVT 2D	43.5821	46.7409	51.8112	45.1615	2.23358
	EVT 3D	96.9449	98.9554	88.3344	97.9502	1.42164
	EVT 4D	137.664	134.837	107.794	136.25	1.99905
	EVT 5D	148.5	144.228	123.167	146.364	3.02094
	EVT 8D	165.866	162.584	159.134	164.225	2.32046

## Sheet: Fig. 2c
	Gene	TSC_Rep1	TSC_Rep2	EVT_1D_Rep1	EVT_1D_Rep2	EVT_2D_Rep1	EVT_2D_Rep2	EVT_3D_Rep1	EVT_3D_Rep2	EVT_4D_Rep1	EVT_4D_Rep2	EVT_5D_Rep1	EVT_5D_Rep2	EVT_8D_Rep1	EVT_8D_Rep2
	DLX5	2.11616	2.89902	3.30324	4.64763	9.64039	9.98069	11.7045	12.1813	13.5765	16.3397	13.4099	18.6907	23.5093	34.5444
	DLX6	0.353527	0.489835	0.28316	0.473619	0.941309	1.17751	1.92645	1.89635	2.75887	4.6136	3.54035	5.07288	7.6347	9.17512
	ASCL2	25.649	26.2627	18.8112	23.9242	28.5919	39.0284	36.2726	44.4795	49.558	63.9774	77.2407	101.98	123.252	176.818
	NRIP1	11.9315	14.0027	5.49641	7.49482	4.72062	5.19904	4.71994	5.37388	4.65979	6.12448	9.16144	12.6673	11.2448	17.1916
	ZNF439	0.208319	0.279192	0.489187	0.680431	1.03455	0.866398	0.96022	1.1342	1.6261	1.84126	1.82183	2.07222	2.3384	3.63437
	TFAP2C	54.8246	66.8928	66.362	84.0997	114.193	144.46	75.1383	92.1468	47.015	55.4212	23.0383	29.1625	15.3628	22.4213

## Sheet: Fig. 3b
		Area	Mean	Min	Max	%Area
	ConKD-1	3.597	117.056	0	255	45.904
	ConKD-2	3.61	116.476	0	255	45.677
	ConKD-3	3.61	127.762	0	255	50.103
	TFAP2C_KD1-1	3.61	8.624	0	255	3.382
	TFAP2C_KD1-2	3.623	5.218	0	255	2.046
	TFAP2C_KD1-3	3.623	2.459	0	255	0.964
	TFAP2C_KD2-1	3.61	4.226	0	255	1.657
	TFAP2C_KD2-2	3.623	7.915	0	255	3.104
	TFAP2C_KD2-3	3.623	6.867	0	255	2.693
	DLX5_KD1-1	3.61	1.46	0	255	0.572
	DLX5_KD1-2	3.61	6.304	0	255	2.472
	DLX5_KD1-3	3.597	8.824	0	255	3.461
	DLX5_KD2-1	3.61	11.654	0	255	1.898
	DLX5_KD2-2	3.61	10.724	0	255	2.379
	DLX5_KD2-3	3.61	15.173	0	255	4.147
	DLX6_KD1-1	3.61	3.827	0	255	1.501
	DLX6_KD1-2	3.597	5.476	0	255	2.147
	DLX6_KD1-3	3.61	5.623	0	255	2.205
	DLX6_KD2-1	3.61	6.269	0	255	2.459
	DLX6_KD2-2	3.61	7.601	0	255	2.981
	DLX6_KD2-3	3.61	4.945	0	255	1.939
	ASCL2_KD1-1	3.623	4.84	0	255	4.57
	ASCL2_KD1-2	3.623	6.066	0	255	3.064
	ASCL2_KD1-3	3.623	10.574	0	255	4.206
	ASCL2_KD2-1	3.61	12.925	0	255	5.069
	ASCL2_KD2-2	3.61	7.814	0	255	7.199
	ASCL2_KD2-3	3.61	18.356	0	255	5.95
	ZNF439_KD1-1	3.61	6.96	0	255	0.778
	ZNF439_KD1-2	3.61	3.902	0	255	1.53
	ZNF439_KD1-3	3.61	3.915	0	255	1.535
	ZNF439_KD2-1	3.597	1.985	0	255	2.729
	ZNF439_KD2-2	3.572	5.057	0	255	1.983
	ZNF439_KD2-3	3.572	5.657	0	255	2.218
	NRIP1_KD1-1	3.623	9.11	0	255	3.573
	NRIP1_KD1-2	3.61	7.714	0	255	3.025
	NRIP1_KD1-3	3.597	3.803	0	255	1.491
	NRIP1_KD1-2	3.61	7.626	0	255	2.99
	NRIP1_KD1-3	3.623	20.247	0	255	7.94
	NRIP1_KD1-4	3.623	14.557	0	255	5.709

## Sheet: Fig. 4b
	Cell	TFAP2C	HLAG	MMP2
	TFAP2C_KD_D-1	0.264908	0.24934	0.53266
	TFAP2C_KD_D-1	0.216814	0.34592	0.640605
	TFAP2C_KD_D-1	0.250861	0.28763	0.556633
	TFAP2C_KD_D3	0.423919	1.04231	1.18973
	TFAP2C_KD_D3	0.497235	0.90173	0.955368
	TFAP2C_KD_D3	0.450577	0.992018	1.02548
	TFAP2C_KD_D5	0.322505	1.19024	1.25589
	TFAP2C_KD_D5	0.277065	0.908935	0.805829
	TFAP2C_KD_D5	0.309785	1.14959	0.958588

## Sheet: Fig. 6d
		Rep1	Rep2	Rep3	Average
		OR1A1 15k Up	OR1A1 15k Up	OR1A1 15k Up	OR1A1 15k Up	SD
	TSC	0	0	0	0	0
	EVT	0	0	0	0	0
		Rep1	Rep2	Rep3	Average
		OR3A2 Int	OR3A2 Int	OR3A2 Int	OR3A2 Int	SD
	TSC	-0.110115	0.0556021	-0.0466537	-0.0337222	0.083612
	EVT	0.172024	0.321154	0.246589	0.246589	0.105451
		Rep1	Rep2	Rep3	Average
		GFI1B 20k Down	GFI1B 20k Down	GFI1B 20k Down	GFI1B 20k Down	SD
	TSC	-0.0296717	-0.468716	-0.249194	-0.249194	0.219522
	EVT	0.121116	-0.258269	-0.0685768	-0.0685768	0.189692
		Rep1	Rep2	Rep3	Average
		HLA-G 0.5k Up	HLA-G 0.5k Up	HLA-G 0.5k Up	HLA-G 0.5k Up	SD
	TSC	0.947919	0.650753	-0.0529213	0.51525	0.513995
	EVT	3.0086	3.3215	3.07138	3.13383	0.165535
		Rep1	Rep2	Rep3	Average
		ZNF439 Int	ZNF439 Int	ZNF439 Int	ZNF439 Int	SD
	TSC	1.2035	1.1227	0.100239	0.808812	0.61497
	EVT	4.05808	5.34238	4.84352	4.74799	0.647459
		Rep1	Rep2	Rep3	Average
		ASCL2 70k Down	ASCL2 70k Down	ASCL2 70k Down	ASCL2 70k Down	SD
	TSC	0.482522	1.75286	0.88613	1.0405	0.649084
	EVT	1.45949	3.07992	2.15063	2.23002	0.813124
		Rep1	Rep2	Rep3	Average
		DLX6 3.5k Up	DLX6 3.5k Up	DLX6 3.5k Up	DLX6 3.5k Up	SD
	TSC	2.27272	2.94394	1.82559	2.34742	0.562904
	EVT	3.67683	4.69288	4.36197	4.24389	0.518217
		Rep1	Rep2	Rep3	Average
		TP63 Int	TP63 Int	TP63 Int	TP63 Int	SD
	TSC	4.64858	6.9305	4.37448	5.31785	1.4033
	EVT	2.72226	3.73069	2.78079	3.07791	0.566078
		Rep1	Rep2	Rep3	Average
		TP63 Int2	TP63 Int2	TP63 Int2	TP63 Int2	SD
	TSC	4.14838	6.30049	3.49267	4.64718	1.46886
	EVT	1.48963	1.58866	1.30539	1.46123	0.143755
		Rep1	Rep2	Rep3	Average
		TEAD4 Int	TEAD4 Int	TEAD4 Int	TEAD4 Int	SD
	TSC	4.59548	6.56678	4.27129	5.14452	1.24233
	EVT	1.68412	2.98869	1.64639	2.1064	0.764317
		Rep1	Rep2	Rep3	Average
		TEAD4 Int2	TEAD4 Int2	TEAD4 Int2	TEAD4 Int2	SD
	TSC	5.21811	7.86145	5.60455	6.22804	1.42771
	EVT	1.97158	2.78926	2.4761	2.41231	0.412556
		Rep1	Rep2	Rep3	Average
		SBDS 1k Down	SBDS 1k Down	SBDS 1k Down	SBDS 1k Down	SD
	TSC	5.63555	6.36851	3.90122	5.30176	1.26706
	EVT	4.61014	4.17913	3.75142	4.18023	0.42936
		Rep1	Rep2	Rep3	Average
		DDX51 2.3k Down	DDX51 2.3k Down	DDX51 2.3k Down	DDX51 2.3k Down	SD
	TSC	4.93246	4.92608	2.60582	4.15479	1.34145
	EVT	3.55367	3.5402	2.15298	3.08228	0.804831
		Rep1	Rep2	Rep3	Average
		RPL23A 0k Up	RPL23A 0k Up	RPL23A 0k Up	RPL23A 0k Up	SD
	TSC	6.42841	6.19937	4.10081	5.5762	1.28284
	EVT	4.90973	3.97921	3.33239	4.07378	0.792912
		Rep1	Rep2	Rep3	Average
		RPS19 0k Down	RPS19 0k Down	RPS19 0k Down	RPS19 0k Down	SD
	TSC	6.3231	5.6935	4.31468	5.44376	1.02724
	EVT	5.04922	4.30591	4.02121	4.45878	0.530777
		Rep1	Rep2	Rep3	Average
		RRP9 0k Up	RRP9 0k Up	RRP9 0k Up	RRP9 0k Up	SD
	TSC	6.35004	5.57148	3.23784	5.05312	1.61956
	EVT	4.96094	3.62336	3.086	3.8901	0.965511

## Sheet: Fig. 7d
	Cell	HLA-G	MMP2		Cell	HLA-G	MMP2		Cell	HLA-G	MMP2
	DLX5-Dox	1.00006	1.00017		DLX6-Dox	1.01467	1.0001		ASCL2-Dox	1.00009	1.01733
	DLX5-Dox	1.00028	1.00162		DLX6-Dox	1.00435	1.0001		ASCL2-Dox	1	1.02326
	DLX5-Dox	1.00302	1.00498		DLX6-Dox	1.00005	1.00068		ASCL2-Dox	1.00018	0.977266
	DLX5+Dox	6.55155	12.7213		DLX6+Dox	7.48895	3.44417		ASCL2+Dox	2.51554	0.986585
	DLX5+Dox	7.21764	8.08756		DLX6+Dox	7.86772	3.19913		ASCL2+Dox	5.19007	0.869781
	DLX5+Dox	6.50541	9.29807		DLX6+Dox	11.1824	4.60239		ASCL2+Dox	4.29544	0.891356
	Cell	HLA-G	MMP2		Cell	HLA-G	MMP2
	ZNF439-Dox	1.00001	1.00027		NRIP1-Dox	1.01014	1.0001
	ZNF439-Dox	1.00001	1.00043		NRIP1-Dox	1.00014	1.00017
	ZNF439-Dox	1.00006	1.00007		NRIP1-Dox	1.00218	1.00011
	ZNF439+Dox	1.89439	1.70892		NRIP1+Dox	13.5972	5.0932
	ZNF439+Dox	2.60339	1.46268		NRIP1+Dox	14.2426	5.69523
	ZNF439+Dox	2.73825	1.42652		NRIP1+Dox	12.3518	4.92065

## Sheet: Supplementary Fig. 1h
	Cell	TP63_RNAseq	TEAD4_RNAseq	ELF5_RNAseq	FGFR2_RNAseq	HLAG_RNAseq	MMP2_RNAseq	ITGA1_RNAseq	ITGA5_RNAseq
	TSC	7.01206	43.8682	4.59431	22.3901	52.0518	15.4991	2.62196	69.8924
	TSC	8.79923	58.0005	5.87825	34.2879	58.6246	18.6431	4.08679	85.7075
	EVT_D1	1.63338	15.768	1.29196	7.88584	31.7908	65.4936	0.981233	103.128
	EVT_D1	2.25052	19.5072	1.56742	10.9798	39.1267	64.0047	2.29148	134.32
	EVT_D2	0.762716	5.73291	0.209932	4.96695	57.6868	257.761	2.65054	74.0023
	EVT_D2	1.05303	6.45403	0.301375	5.38375	65.5639	188.616	3.40449	101.335
	EVT_D3	0.314851	2.77284	0.15747	2.9491	129.699	415.962	4.06118	93.5232
	EVT_D3	0.687237	3.62912	0.136286	2.55438	167.574	353.608	5.03542	118.759
	EVT_D4	0.186608	1.58269	0.054781	1.74816	190.709	480.311	7.50027	139.515
	EVT_D4	0.309947	1.74637	0.109316	2.16813	245.808	397.022	9.5377	173.778
	EVT_D5	0.073317	0.728059	0.016501	0.83576	487.313	599.381	13.1568	244.346
	EVT_D5	0.152905	1.0637	0	1.21348	670.532	503.754	17.9741	329.758
	EVT_D8	0.121436	0.779178	0.019522	0.760476	1037.28	640.599	16.5885	296.533
	EVT_D8	0.112655	1.07357	0	0.558916	1490.27	579.867	23.7212	463.114

## Sheet: Supplementary Fig. 2b
	TFAP2C_Rep1	TFAP2C_Rep2	TFAP2C_avg	SD			TFAP2C_Rep1	TFAP2C_Rep2	TFAP2C_avg	SD			TFAP2C_Rep1	TFAP2C_Rep2	TFAP2C_avg	SD
CT27	1.1364	0.883046	1.00972	0.179151		CT29	1.00315	1.00045	1.0018	0.00190738		CT30	1.00693	1.00298	1.00495	0.00279677
EVT1D	1.85174	1.89077	1.87126	0.0275931		EVT1D	1.72289	1.5967	1.65979	0.089224		EVT1D	1.6693	1.91938	1.79434	0.176833
EVT2D	2.17888	2.26835	2.22362	0.063268		EVT2D	1.97737	1.95237	1.96487	0.0176732		EVT2D	2.00079	2.17164	2.08622	0.120808
EVT4D	1.13335	1.22855	1.18095	0.0673207		EVT4D	1.46496	1.59746	1.53121	0.0936875		EVT4D	1.8356	1.73406	1.78483	0.0718002
EVT6D	0.76223	1.07953	0.920878	0.224363		EVT6D	1.12547	1.4641	1.29479	0.239447		EVT6D	1.26074	1.29228	1.27651	0.0222997
EVT8D	0.732818	0.599714	0.666266	0.0941189		EVT8D	0.577968	0.562479	0.570224	0.0109528		EVT8D	0.647433	0.603425	0.625429	0.0311183
	DLX5_Rep1	DLX5_Rep2	DLX5_avg	SD			DLX5_Rep1	DLX5_Rep2	DLX5_avg	SD			DLX5_Rep1	DLX5_Rep2	DLX5_avg	SD
CT27	1.74744	0.572456	1.15995	0.830842		CT29	1.16336	0.869354	1.01636	0.207893		CT30	1.29519	0.827279	1.06124	0.330867
EVT1D	15.1417	13.8662	14.5039	0.901944		EVT1D	4.65139	8.30942	6.48041	2.58662		EVT1D	10.9541	17.33	14.1421	4.50846
EVT2D	39.7131	28.7649	34.239	7.74155		EVT2D	14.4206	13.6976	14.0591	0.511271		EVT2D	35.2787	52.4949	43.8868	12.1737
EVT4D	96.343	57.5932	76.9681	27.4002		EVT4D	57.9967	54.9721	56.4844	2.13869		EVT4D	213.15	189.385	201.267	16.804
EVT6D	115.463	90.9607	103.212	17.3257		EVT6D	232.643	198.607	215.625	24.0669		EVT6D	952.531	791.143	871.837	114.119
EVT8D	200.53	163.36	181.945	26.2837		EVT8D	235.315	244.922	240.119	6.79327		EVT8D	1084.35	1269.76	1177.06	131.106
	DLX6_Rep1	DLX6_Rep2	DLX6_avg	SD			DLX6_Rep1	DLX6_Rep2	DLX6_avg	SD			DLX6_Rep1	DLX6_Rep2	DLX6_avg	SD
CT27	1.13773	1.18165	1.15969	0.031054		CT29	1.32524	0.869206	1.09722	0.322465		CT30	1	1	1	0
EVT1D	6.9892	6.35997	6.67459	0.444934		EVT1D	2.85371	3.08606	2.96989	0.164296		EVT1D	3.5821	3.77093	3.67652	0.133519
EVT2D	19.0379	21.2247	20.1313	1.54632		EVT2D	11.6801	14.5316	13.1058	2.0163		EVT2D	10.3315	19.9087	15.1201	6.7721
EVT4D	73.6914	51.33	62.5107	15.8119		EVT4D	102.96	89.465	96.2127	9.54263		EVT4D	130.52	172.922	151.721	29.9825
EVT6D	145.261	240.016	192.639	67.0015		EVT6D	424.485	141.146	282.816	200.351		EVT6D	596.112	764.191	680.152	118.85
EVT8D	262.715	251.567	257.141	7.88274		EVT8D	513.573	748.104	630.838	165.839		EVT8D	1078.65	1418.2	1248.43	240.097
	ASCL2_Rep1	ASCL2_Rep2	ASCL2_avg	SD			ASCL2_Rep1	ASCL2_Rep2	ASCL2_avg	SD			ASCL2_Rep1	ASCL2_Rep2	ASCL2_avg	SD
CT27	1.39186	0.747421	1.06964	0.45569		CT29	1.5342	0.653147	1.09367	0.623		CT30	0.892565	1.18714	1.03985	0.208294
EVT1D	9.20958	8.5784	8.89399	0.446313		EVT1D	8.00132	5.27016	6.63574	1.93122		EVT1D	4.72531	4.45879	4.59205	0.188456
EVT2D	8.81482	9.91807	9.36644	0.780121		EVT2D	7.60206	2.50683	5.05444	3.60287		EVT2D	7.13725	5.30669	6.22197	1.2944
EVT4D	36.5239	18.2005	27.3622	12.9566		EVT4D	20.3565	14.8184	17.5875	3.91599		EVT4D	11.6897	10.4818	11.0858	0.854115
EVT6D	37.3852	58.7777	48.0815	15.1268		EVT6D	100.246	51.2751	75.7607	34.6279		EVT6D	37.4801	24.5018	30.9909	9.17699
EVT8D	50.03	60.8404	55.4352	7.6441		EVT8D	105.409	126.722	116.065	15.0706		EVT8D	47.3034	31.2965	39.2999	11.3186
	ZNF439_Rep1	ZNF439_Rep2	ZNF439_avg	SD			ZNF439_Rep1	ZNF439_Rep2	ZNF439_avg	SD			ZNF439_Rep1	ZNF439_Rep2	ZNF439_avg	SD
CT27	1.15961	0.881292	1.02045	0.196802		CT29	1.06528	1.00982	1.03755	0.0392135		CT30	0.960773	1.29502	1.1279	0.236349
EVT1D	8.15783	5.36434	6.76108	1.97529		EVT1D	2.02215	3.29333	2.65774	0.898866		EVT1D	2.91097	3.74141	3.32619	0.58721
EVT2D	5.34351	5.70747	5.52549	0.257355		EVT2D	2.36544	1.8893	2.12737	0.336686		EVT2D	4.37018	6.38784	5.37901	1.4267
EVT4D	18.4666	13.9831	16.2249	3.17025		EVT4D	9.00618	6.62502	7.8156	1.68374		EVT4D	12.6771	12.039	12.3581	0.451196
EVT6D	57.7082	59.1591	58.4337	1.02599		EVT6D	29.9028	13.2224	21.5626	11.7948		EVT6D	50.2576	63.4068	56.8322	9.29786
EVT8D	57.8557	66.5709	62.2133	6.16253		EVT8D	47.1187	75.5802	61.3495	20.1253		EVT8D	65.3412	71.432	68.3866	4.30688
	NRIP1_Rep1	NRIP1_Rep2	NRIP1_avg	SD			NRIP1_Rep1	NRIP1_Rep2	NRIP1_avg	SD			NRIP1_Rep1	NRIP1_Rep2	NRIP1_avg	SD
CT27	1.18445	0.846687	1.01557	0.238837		CT29	1.31078	0.767518	1.03915	0.384142		CT30	1.12206	0.897805	1.00993	0.158569
EVT1D	3.56472	2.50011	3.03241	0.752794		EVT1D	3.44725	1.94442	2.69584	1.06266		EVT1D	2.31367	2.19975	2.25671	0.0805542
EVT2D	2.49774	2.41409	2.45591	0.0591491		EVT2D	3.91802	1.87393	2.89598	1.44539		EVT2D	3.49388	2.23817	2.86603	0.887922
EVT4D	3.18364	2.40469	2.79416	0.550801		EVT4D	2.44815	1.76856	2.10836	0.480539		EVT4D	1.68865	1.68794	1.68829	0.000497011
EVT6D	4.80358	8.02043	6.41201	2.27466		EVT6D	10.9683	7.46156	9.21492	2.47962		EVT6D	6.92736	5.08558	6.00647	1.30234
EVT8D	21.6569	16.2621	18.9595	3.81474		EVT8D	15.9437	23.5588	19.7512	5.38469		EVT8D	26.8538	22.623	24.7384	2.99167

## Sheet: Supplementary Fig. 3a,c
	CT29 and CT30
			Rep1	Rep2	Average					Rep1	Rep2	Average					Rep1	Rep2	Average					Rep1	Rep2	Average					Rep1	Rep2	Average					Rep1	Rep2	Average
			MMP2	MMP2	MMP2	SD				MMP2	MMP2	MMP2	SD				MMP2	MMP2	MMP2	SD				MMP2	MMP2	MMP2	SD				MMP2	MMP2	MMP2	SD				MMP2	MMP2	MMP2	SD
	CT29	ConKD	1.00034	1.00017	1.00026	0.000119276		CT29	ConKD	1.00079	1.00035	1.00057	0.000309087		CT29	ConKD	1.05409	1	1.02704	0.0382466		CT29	ConKD	1.00034	1.00009	1.00022	0.000175359		CT29	ConKD	1.00079	1.00035	1.00057	0.000309087		CT29	ConKD	1	1	1.00057	0.000309087
		TFAP2C KD1	0.449834	0.565362	0.507598	0.0816901			DLX5 KD1	0.254044	0.350344	0.302194	0.0680943			DLX6 KD1	0.260426	0.196527	0.228476	0.045184			ASCL2 KD1	0.18073	0.18213	0.18143	0.000990064			ZNF439 KD1	0.436846	0.297976	0.367411	0.0981961			NRIP1 KD1	0.652669	0.450051	0.367411	0.0981961
		TFAP2C KD2	0.737334	0.710172	0.723753	0.0192062			DLX5 KD2	0.739742	0.636012	0.687877	0.0733483			DLX6 KD2	0.677747	0.48306	0.580404	0.137664			ASCL2 KD2	0.537856	0.362021	0.449939	0.124333			ZNF439 KD2	0.59631	0.476997	0.536654	0.0843673			NRIP1 KD2	0.379223	0.396634	0.536654	0.0843673
	CT30	ConKD	1.00001	1.00004	1.00002	2.27321e-05		CT30	ConKD	1.00003	1.00004	1.00004	5.54028e-06		CT30	ConKD	1.00005	1.00008	1.00006	1.98978e-05		CT30	ConKD	1.00001	1	1	1.87671e-06		CT30	ConKD	1.00003	1.00004	1.00004	5.54028e-06		CT30	ConKD	1.0002	1.00008	1.00004	5.54028e-06
		TFAP2C KD1	0.504278	0.571753	0.538016	0.0477114			DLX5 KD1	0.486072	0.46133	0.473701	0.0174952			DLX6 KD1	0.159597	0.180611	0.170104	0.014859			ASCL2 KD1	0.238798	0.212627	0.225713	0.0185055			ZNF439 KD1	0.277162	0.312417	0.294789	0.0249294			NRIP1 KD1	0.68519	0.486849	0.294789	0.0249294
		TFAP2C KD2	0.561715	0.569888	0.565802	0.00577907			DLX5 KD2	0.65741	0.662732	0.660071	0.00376319			DLX6 KD2	0.390061	0.367973	0.379017	0.0156185			ASCL2 KD2	0.612988	0.551185	0.582087	0.0437017			ZNF439 KD2	0.649903	0.532403	0.591153	0.0830851			NRIP1 KD2	0.282619	0.585937	0.591153	0.0830851
			Rep1	Rep2	Average					Rep1	Rep2	Average					Rep1	Rep2	Average					Rep1	Rep2	Average					Rep1	Rep2	Average					Rep1	Rep2	Average
			HLA-G	HLA-G	HLA-G	SD				HLA-G	HLA-G	HLA-G	SD				HLA-G	HLA-G	HLA-G	SD				HLA-G	HLA-G	HLA-G	SD				HLA-G	HLA-G	HLA-G	SD				HLA-G	HLA-G	HLA-G	SD
	CT29	ConKD	1.00001	1.00015	1.00008	9.59996e-05		CT29	ConKD	1	1.00003	1.00001	1.76646e-05		CT29	ConKD	1.00007	1.00016	1.00011	6.90154e-05		CT29	ConKD	1.00001	1.00022	1.00012	0.000143703		CT29	ConKD	1	1.00003	1.00001	1.76646e-05		CT29	ConKD	1.00053	1.00016	1.00001	1.76646e-05
		TFAP2C KD1	0.48093	0.490845	0.485887	0.00701109			DLX5 KD1	0.460786	0.476983	0.468884	0.0114532			DLX6 KD1	0.22043	0.237074	0.228752	0.0117691			ASCL2 KD1	0.378047	0.447382	0.412714	0.0490278			ZNF439 KD1	0.34642	0.260102	0.303261	0.061036			NRIP1 KD1	0.662775	0.661785	0.303261	0.061036
		TFAP2C KD2	0.573536	0.691725	0.632631	0.0835722			DLX5 KD2	0.785684	0.790703	0.788194	0.00354879			DLX6 KD2	0.500932	0.474592	0.487762	0.0186251			ASCL2 KD2	0.691937	0.626574	0.659255	0.046219			ZNF439 KD2	0.277291	0.268956	0.273123	0.00589336			NRIP1 KD2	0.37179	0.318332	0.273123	0.00589336
	CT30	ConKD	1.00045	1	1.00022	0.000315501		CT30	ConKD	1.00016	1.00016	1.00016	9.95707e-07		CT30	ConKD	1.00009	1.00017	1.00013	5.87345e-05		CT30	ConKD	1.00045	1.00003	1.00024	0.000296746		CT30	ConKD	1.00016	1.00016	1.00016	9.95707e-07		CT30	ConKD	1	1.00017	1.00016	9.95707e-07
		TFAP2C KD1	0.414358	0.60142	0.507889	0.132273			DLX5 KD1	0.295654	0.423812	0.359733	0.0906217			DLX6 KD1	0.19276	0.172899	0.182829	0.0140441			ASCL2 KD1	0.558492	0.316966	0.437729	0.170785			ZNF439 KD1	0.146435	0.188345	0.16739	0.0296352			NRIP1 KD1	0.581246	0.486392	0.16739	0.0296352
		TFAP2C KD2	0.505832	0.522648	0.51424	0.0118911			DLX5 KD2	0.635552	0.716947	0.676249	0.057555			DLX6 KD2	0.434584	0.407804	0.421194	0.0189364			ASCL2 KD2	0.872173	0.552985	0.712579	0.2257			ZNF439 KD2	0.242389	0.344565	0.293477	0.0722493			NRIP1 KD2	0.320928	0.308898	0.293477	0.0722493
			Rep1	Rep2	Average					Rep1	Rep2	Average					Rep1	Rep2	Average					Rep1	Rep2	Average					Rep1	Rep2	Average					Rep1	Rep2	Average
			TFAP2C	TFAP2C	TFAP2C	SD				DLX5	DLX5	DLX5	SD				DLX6	DLX6	DLX6	SD				ASCL2	ASCL2	ASCL2	SD				ZNF439	ZNF439	ZNF439	SD				NRIP1	NRIP1	NRIP1	SD
	CT29	ConKD	1.00003	1.00073	1.00038	0.000491575		CT29	ConKD	1.0002	1.00097	1.00058	0.000540395		CT29	ConKD	1.00027	1.00004	1.00015	0.000164866		CT29	ConKD	1.01711	1.00553	1.01132	0.00818669		CT29	ConKD	1.00596	1.00127	1.00362	0.00331868		CT29	ConKD	1.00089	1.00012	1.00362	0.00331868
		TFAP2C KD1	0.403326	0.281471	0.342398	0.0861645			DLX5 KD1	0.338341	0.439841	0.389091	0.0717717			DLX6 KD1	0.0408007	0.0580148	0.0494078	0.0121722			ASCL2 KD1	0.0581063	0.0700169	0.0640616	0.00842205			ZNF439 KD1	0.277399	0.118893	0.198146	0.112081			NRIP1 KD1	0.188272	0.152474	0.198146	0.112081
		TFAP2C KD2	0.248767	0.234296	0.241531	0.0102324			DLX5 KD2	0.450021	0.462622	0.456322	0.00891051			DLX6 KD2	0.482889	0.447837	0.465363	0.0247852			ASCL2 KD2	0.501786	0.431129	0.466457	0.0499623			ZNF439 KD2	0.179467	0.168464	0.173966	0.00778031			NRIP1 KD2	0.174981	0.146825	0.173966	0.00778031
	CT30	ConKD	1.00001	1.00098	1.0005	0.000688003		CT30	ConKD	1	1.00009	1.00005	6.31304e-05		CT30	ConKD	1.03883	1.03882	1.03882	7.49561e-06		CT30	ConKD	1	1.07502	1.03751	0.0530452		CT30	ConKD	1.05395	1.06303	1.05849	0.00641796		CT30	ConKD	1.00003	1	1.05849	0.00641796
		TFAP2C KD1	0.155447	0.179133	0.16729	0.0167489			DLX5 KD1	0.44239	0.593653	0.518022	0.106959			DLX6 KD1	0.0431662	0.0712077	0.057187	0.0198284			ASCL2 KD1	0.0669265	0.228922	0.147924	0.114548			ZNF439 KD1	0.028279	0.117762	0.0730207	0.0632743			NRIP1 KD1	0.100535	0.130814	0.0730207	0.0632743
		TFAP2C KD2	0.090443	0.131076	0.11076	0.028732			DLX5 KD2	0.46829	0.528978	0.498634	0.0429126			DLX6 KD2	0.501982	0.6819	0.591941	0.127221			ASCL2 KD2	0.604818	0.417181	0.510999	0.132679			ZNF439 KD2	0.198024	0.438964	0.318494	0.17037			NRIP1 KD2	0.0858766	0.155016	0.318494	0.17037
	CT27
	Cell	TFAP2C	MMP2	HLAG		Cell	DLX5	MMP2	HLAG
	ControlKD	0.984162	0.879195	0.989757		ControlKD	1.00001	1	1.00001
	ControlKD	1.01609	1.1374	1.01035		ControlKD	1.00076	1.00002	1.00002
	ControlKD	1.00013	1.0083	1.00005		ControlKD	1.00053	0.993595	1.00694
	TFAP2C_KD1	0.141005	0.379708	0.198679		DLX5_KD1	0.233944	0.352172	0.406539
	TFAP2C_KD1	0.144162	0.390843	0.204983		DLX5_KD1	0.247135	0.299808	0.453955
	TFAP2C_KD1	0.162583	0.405275	0.221831		DLX5_KD1	0.277778	0.311932	0.46782
	TFAP2C_KD2	0.229919	0.303044	0.165745		DLX5_KD2	0.244809	0.409	0.609271
	TFAP2C_KD2	0.225893	0.328503	0.169605		DLX5_KD2	0.297698	0.508385	0.551027
	TFAP2C_KD2	0.247906	0.335773	0.18675		DLX5_KD2	0.289776	0.522652	0.544631
	Cell	DLX6	MMP2	HLAG		Cell	ASCL2	MMP2	HLAG
	ControlKD	1.00125	1	1.00001		ControlKD	1.00062	1	1.00043
	ControlKD	1.00078	0.959732	0.996586		ControlKD	1	1.00537	0.999205
	ControlKD	1.0076	1.0083	1.00005		ControlKD	1	1.00013	1
	DLX6_KD1	0.0231358	0.0101286	0.0222903		ASCL2_KD1	0.0324517	0.0817898	0.144814
	DLX6_KD1	0.00435836	0.0952139	0.0954022		ASCL2_KD1	0.0190618	0.0746668	0.165773
	DLX6_KD1	0.0139131	0.185498	0.147629		ASCL2_KD1	0.039985	0.042799	0.0928796
	DLX6_KD2	0.362934	0.412147	0.313815		ASCL2_KD2	0.208337	0.620361	0.677518
	DLX6_KD2	0.210269	0.428772	0.330574		ASCL2_KD2	0.202311	0.592474	0.566457
	DLX6_KD2	0.279155	0.435523	0.306332		ASCL2_KD2	0.300236	0.21705	0.272192
	Cell	ZNF439	MMP2	HLAG		Cell	NRIP1	MMP2	HLAG
	ControlKD	1.0008	1	1.00043		ControlKD	1.00044	1	1.00043
	ControlKD	1.00729	1.00537	0.999205		ControlKD	1.00541	1.00002	1.00002
	ControlKD	1.01064	1.00013	1		ControlKD	1.00165	0.993595	1.00694
	ZNF439_KD1	0.0693201	0.203303	0.106231		NRIP1_KD1	0.146896	0.0543143	0.0343946
	ZNF439_KD1	0.0891564	0.299287	0.123771		NRIP1_KD1	0.0269641	0.375986	0.163676
	ZNF439_KD1	0.098097	0.0465585	0.0325264		NRIP1_KD1	0.0600242	0.402033	0.169729
	ZNF439_KD2	0.153984	0.297599	0.0818128		NRIP1_KD2	0.11605	0.14494	0.062594
	ZNF439_KD2	0.120261	0.187399	0.0944628		NRIP1_KD2	0.0112323	0.411568	0.335345
	ZNF439_KD2	0.239091	0.192069	0.0877961		NRIP1_KD2	0.0973929	0.439287	0.330177

## Sheet: Supplementary Fig. 4c
			Rep1	Rep2	Rep3	Average	SD
			MMP2	MMP2	MMP2	MMP2
	KD D-1	ConKD	1.00011	1.00782	1.00008	1.00267	0.00446075
		KD1	0.343391	0.298789	0.273484	0.305222	0.0353948
		KD2	0.384338	0.431155	0.292397	0.369297	0.070591
	KD D0	ConKD	1.00001	1.01358	1	1.00453	0.00783969
		KD1	0.376477	0.363454	0.376725	0.372219	0.00759144
		KD2	0.371385	0.36906	0.387518	0.375988	0.010053
	KD D1	ConKD	1.00001	1.00019	1.00003	1.00008	9.58195e-05
		KD1	0.394008	0.382244	0.354532	0.376928	0.0202679
		KD2	0.371962	0.518631	0.357111	0.415901	0.0892761
	KD D2	ConKD	1.00013	1	1	1.00004	7.14678e-05
		KD1	0.858517	0.789585	0.576037	0.74138	0.14728
		KD2	1.01818	1.06478	0.513142	0.865365	0.305923
	KD D3	ConKD	1.00013	1	1	1.00004	7.2392e-05
		KD1	0.84285	1.00132	0.838141	0.894104	0.0928827
		KD2	0.903844	1.01613	1.11393	1.0113	0.105125
			Rep1	Rep2	Rep3	Average	SD
			HLA-G	HLA-G	HLA-G	HLA-G
	KD D-1	ConKD	1.00022	1.00001	1.00007	1.0001	0.000109691
		KD1	0.363442	0.411487	0.349148	0.374692	0.032657
		KD2	0.333496	0.298982	0.216633	0.283037	0.0600409
	KD D0	ConKD	1.00036	1.00001	1	1.00012	0.000203979
		KD1	0.443022	0.38901	0.275268	0.3691	0.0856308
		KD2	0.349349	0.288913	0.225682	0.287981	0.0618386
	KD D1	ConKD	1	1.00017	1.00015	1.00011	9.0823e-05
		KD1	0.396237	0.332401	0.378661	0.3691	0.032975
		KD2	0.313549	0.347425	0.497589	0.386188	0.0979519
	KD D2	ConKD	1	1.00008	1.0003	1.00013	0.000154462
		KD1	0.902386	0.712334	0.756998	0.790573	0.099375
		KD2	0.929809	0.890157	0.727548	0.849171	0.107179
	KD D3	ConKD	1.00002	1	1.00001	1.00001	7.6078e-06
		KD1	0.940873	0.871155	0.904822	0.905617	0.0348659
		KD2	0.906054	1.07853	0.901707	0.962096	0.100856
			Rep1	Rep2	Rep3	Average	SD
			TFAP2C	TFAP2C	TFAP2C	TFAP2C
	KD D-1	ConKD	1.00002	1.00002	1.00001	1.00001	5.51025e-06
		KD1	0.248527	0.325188	0.306653	0.293456	0.0399982
		KD2	0.249354	0.297368	0.215753	0.254158	0.0410191
	KD D0	ConKD	1.00004	1.00066	1.00001	1.00024	0.00037112
		KD1	0.277954	0.396129	0.28038	0.318154	0.067539
		KD2	0.208404	0.262391	0.220572	0.230456	0.0283176
	KD D1	ConKD	1.00002	1.00018	1.00013	1.00011	8.25159e-05
		KD1	0.285625	0.35305	0.342008	0.326894	0.0361643
		KD2	0.293133	0.436658	0.252449	0.327413	0.0967711
	KD D2	ConKD	1.06159	1.00003	1.00009	1.02057	0.0355208
		KD1	0.272458	0.348103	0.304379	0.308313	0.0379755
		KD2	0.279395	0.330135	0.143464	0.250998	0.0965208
	KD D3	ConKD	1.00008	1.00028	1.00137	1.00057	0.000695409
		KD1	0.329496	0.398033	0.306479	0.34467	0.0476254
		KD2	0.242422	0.302686	0.324378	0.289829	0.0424637

[truncated: 4 more sheets: Supplementary Fig. 4d, Supplementary Fig. 4e, Supplementary Fig. 4i, Supplementary Fig. 7g]
